# Supplementary material for: Microarray analysis of Foxl2 mediated gene regulation in the mouse ovary derived KK1 granulosa cell line: Over-expression of Foxl2 leads to activation of the gonadotropin releasing hormone receptor gene promoter
Source: J Ovarian Res. 2010 Feb 18;3:4. doi: 10.1186/1757-2215-3-4 (PMC2831895; doi:10.1186/1757-2215-3-4)
Supplement: Additional file 1 — Pairwise analysis of differentially expressed genes in KK1 cells. Group NA: mock vs. VP16. [file 1757-2215-3-4-S1.XLS]

## Sheet: additional file 3
Group 1:	mock
Group 2:	activated
Statistics:	t-test
Data Transformation:	None
Grp1 Mean	Grp1 SEM	Grp2 Mean	Grp2 SEM	Ratio	Direction	p-value	Gene Identifier	Other ID	Gene Name	UG Cluster	LocusLink	Gene ID	Chromosome	Ontologies
0.039378	0.006779	0.001523	0.000345	25.86	Down	0.00506645	AU040657	1441789_at	ESTs	-	-	-	-
0.098738	0.014188	0.003868	0.000388	25.53	Down	0.0026052	BE685633	1457151_at	Mus musculus, clone IMAGE:1527712, mRNA	Mm.392783	-	-	2
0.067088	0.017057	0.003211	0.000377	20.89	Down	0.0200516	AK013552	1432824_at	RIKEN cDNA 2900018N21 gene	-	72864	-	-
0.040642	0.003286	0.002146	0.001298	18.94	Down	0.000402961	AU022083	1442879_at	ESTs	-	-	-	-
0.096792	0.018358	0.005215	0.000878	18.56	Down	0.00758331	BE952893	1441010_at	Transcribed locus	Mm.213614	-	-	18
0.114473	0.030331	0.006202	0.002853	18.46	Down	0.0237136	BG067065	1456136_at	PREDICTED: Mus musculus similar to Kifc1 protein (LOC100042970), mRNA	Mm.335713	100042970	100042970	17
0.074247	0.019341	0.004121	0.001469	18.02	Down	0.0224501	AK007004	1432319_at	Transcribed locus	Mm.398247	74283	-	12
0.07345	0.018535	0.004449	0.000743	16.51	Down	0.0204801	BM228488	1450063_at	Formin 2 (Fmn2), mRNA	Mm.330620	54418	Fmn2	1	Biological Process:	meiotic metaphase I	multicellular organismal development	cellular component organization	meiotic chromosome movement towards spindle pole	actin cytoskeleton organization	polar body extrusion after meiotic divisions	oogenesis	establishment of meiotic spindle localization	reproduction	establishment of localization in cell	chromosome movement towards spindle pole	developmental process	establishment of spindle localization	female gamete generation	organelle organization	multicellular organismal process	M phase of meiotic cell cycle	cellular process	establishment of chromosome localization	spindle localization	meiotic chromosome segregation	cytokinesis during cell cycle	cell division	cytokinesis	meiosis I	reproductive process	cell cycle phase	organelle localization	chromosome localization	cell cycle	establishment of organelle localization	microtubule-based process	sexual reproduction	actin filament-based process	cellular localization
0.073712	0.021053	0.004513	8.2e-05	16.33	Down	0.0303052	AK005477	1430161_at	Dihydrolipoamide S-succinyltransferase (E2 component of 2-oxo-glutarate complex), mRNA (cDNA clone IMAGE:5068310)	Mm.296221	78920	Dlst	12	Biological Process:	tricarboxylic acid cycle	biological_process	metabolic process	cellular catabolic process	cofactor catabolic process	cofactor metabolic process	cellular metabolic process	all	aerobic respiration	cellular process	generation of precursor metabolites and energy	cellular respiration	acetyl-CoA metabolic process	energy derivation by oxidation of organic compounds	coenzyme catabolic process	catabolic process	acetyl-CoA catabolic process	coenzyme metabolic process	Molecular Function:	molecular_function	dihydrolipoyllysine-residue succinyltransferase activity	acyltransferase activity	transferase activity	lipoic acid binding	transferase activity, transferring acyl groups other than amino-acyl groups	binding	carboxylic acid binding	transferase activity, transferring acyl groups	catalytic activity	S-acyltransferase activity	all	cofactor binding	coenzyme binding	S-succinyltransferase activity	succinyltransferase activity
0.088025	0.015367	0.00565	0.001576	15.58	Down	0.00595485	AK016233	1432357_at	Transcribed locus	Mm.402046	75900	-	8
0.084738	0.022124	0.005458	0.000893	15.53	Down	0.0231565	C79957	1449740_s_at	Desmoglein 2 (Dsg2), mRNA	Mm.345891	13511	Dsg2	18	Biological Process:	cell adhesion	homophilic cell adhesion	cell-cell adhesion	biological adhesion	cellular process	Molecular Function:	calcium ion binding	protein binding	cation binding	ion binding	binding	metal ion binding	Cellular Component:	plasma membrane	membrane	integral to membrane	cell junction	desmosome	anchoring junction	plasma membrane part	all	cell part	apical junction complex	membrane part	cell-cell junction	intrinsic to membrane	cellular_component	cell	apicolateral plasma membrane
0.054046	0.011667	0.003488	7.4e-05	15.49	Down	0.0123191	BB053697	1446068_at	adenosine kinase	-	-	-	-
0.137505	0.038379	0.008966	0.003595	15.34	Down	0.0289813	AK016367	1431290_at	Transcribed locus	Mm.443246	67740	-	15
0.070524	0.017872	0.0046	0.001469	15.33	Down	0.0212748	BB130891	1437559_at	Regulator of G-protein signalling 7 binding protein, mRNA (cDNA clone MGC:143795 IMAGE:40093423)	Mm.100348	52882	Rgs7bp	13	Biological Process:	G-protein coupled receptor protein signaling pathway	negative regulation of signal transduction	regulation of signal transduction	regulation of biological process	regulation of cellular process	cell surface receptor linked signal transduction	negative regulation of cell communication	regulation of cell communication	cellular process	cell communication	negative regulation of cellular process	signal transduction	negative regulation of biological process	biological regulation	Molecular Function:	protein binding	binding	Cellular Component:	nucleus	cytoplasm	plasma membrane	membrane	intracellular membrane-bounded organelle	intracellular organelle	intracellular part	intracellular	membrane-bounded organelle	organelle	cell part	all	cell	cellular_component
0.105047	0.031833	0.006859	0.000875	15.32	Down	0.0368131	NM_018832	1449834_at	MAGI family member, X-linked (Magix), mRNA	Mm.67912	54634	Magix	X	Molecular Function:	protein binding	binding
0.034657	0.004237	0.002267	0.000489	15.29	Down	0.00161257	NM_053239	1422395_at	vomeronasal 1 receptor, C22	-	171195	-	-	Biological Process:	sensory perception of chemical stimulus	response to pheromone	response to chemical stimulus	multicellular organismal process	response to stimulus	system process	sensory perception	cognition	neurological system process	response to organic substance	Molecular Function:	receptor activity	pheromone binding	pheromone receptor activity	odorant binding	transmembrane receptor activity	molecular transducer activity	G-protein coupled receptor activity	binding	signal transducer activity	Cellular Component:	integral to plasma membrane	plasma membrane part	all	cell part	membrane part	intrinsic to membrane	integral to membrane	plasma membrane	intrinsic to plasma membrane	cellular_component	cell	membrane
0.003364	0.000661	0.050618	0.007983	15.05	Up	0.0041313	BE994109	1458670_at	Transcribed locus	Mm.449008	-	-	13
0.055075	0.008094	0.003774	0.000959	14.59	Down	0.00325548	BB173900	1437833_at	Latent transforming growth factor beta binding protein 3 (Ltbp3), mRNA	Mm.182396	16998	Ltbp3	19	Biological Process:	skeletal system development	transforming growth factor beta receptor signaling pathway	multicellular organismal development	regulation of biological process	regulation of cellular process	cell surface receptor linked signal transduction	system development	developmental process	enzyme linked receptor protein signaling pathway	cellular process	cell communication	multicellular organismal process	anatomical structure development	signal transduction	transmembrane receptor protein serine/threonine kinase signaling pathway	biological regulation	Molecular Function:	binding	calcium ion binding	growth factor binding	protein binding	cation binding	ion binding	metal ion binding	Cellular Component:	extracellular region	proteinaceous extracellular matrix	extracellular matrix	extracellular region part	all	cellular_component
0.061066	0.018057	0.004206	0.001003	14.52	Down	0.0347109	AV034102	1434533_x_at	Carcinoembryonic antigen-related cell adhesion molecule 11 (Ceacam11), mRNA	Mm.36666	66996	Ceacam11	7	Biological Process:	biological_process	all	Molecular Function:	molecular_function	all
0.068838	0.002714	0.004745	0.001272	14.51	Down	2.82695e-05	AK020125	1454557_at	RIKEN cDNA 6720454L07 gene	-	77887	-	-
0.082541	0.020112	0.005772	0.001235	14.3	Down	0.0189412	BG066590	1445910_at	expressed sequence C79999	-	-	-	-
0.032044	0.009426	0.002355	0.000451	13.61	Down	0.0346483	BB210412	1438850_at	claudin 1	-	-	-	-
0.119561	0.022894	0.008799	0.001725	13.59	Down	0.00849566	AK017087	1432056_at	Carboxypeptidase, vitellogenic-like, mRNA (cDNA clone MGC:178522 IMAGE:9053514)	Mm.158654	71287	Cpvl	6	Biological Process:	proteolysis	biopolymer catabolic process	protein metabolic process	biopolymer metabolic process	protein catabolic process	macromolecule catabolic process	macromolecule metabolic process	catabolic process	primary metabolic process	metabolic process	Molecular Function:	carboxypeptidase activity	serine-type carboxypeptidase activity	peptidase activity	hydrolase activity	serine-type peptidase activity	serine hydrolase activity	exopeptidase activity	catalytic activity	peptidase activity, acting on L-amino acid peptides	serine-type exopeptidase activity
0.041635	0.003288	0.003097	0.000526	13.44	Down	0.00031856	BI465723	1430867_at	Transcribed locus	Mm.411308	71205	-	6
0.07701	0.012455	0.005739	0.001435	13.42	Down	0.00472797	BQ174132	1441603_at	Somatostatin receptor 3 (Sstr3), mRNA	Mm.211411	20607	Sstr3	15	Biological Process:	signal transduction	G-protein coupled receptor protein signaling pathway	regulation of biological process	regulation of cellular process	cell surface receptor linked signal transduction	biological regulation	cellular process	cell communication	Molecular Function:	signal transducer activity	receptor activity	G-protein coupled receptor activity	somatostatin receptor activity	neurotransmitter binding	peptide receptor activity	transmembrane receptor activity	peptide binding	neuropeptide binding	binding	peptide receptor activity, G-protein coupled	neuropeptide receptor activity	molecular transducer activity	neurotransmitter receptor activity	Cellular Component:	plasma membrane	membrane	integral to membrane	nonmotile primary cilium	cilium	all	cell part	membrane part	intrinsic to membrane	cell projection	cellular_component
0.034461	0.008596	0.002631	0.001065	13.1	Down	0.0212978	AV228737	1454806_at	Family with sequence similarity 49, member A (Fam49a), transcript variant 2, mRNA	Mm.440802	76820	Fam49a	12
0.037466	0.009284	0.002894	0.000927	12.95	Down	0.0207395	BC002076	1424233_at	Mesenchyme homeobox 2, mRNA (cDNA clone MGC:6225 IMAGE:3591924)	Mm.341398	17286	Meox2	12	Biological Process:	angiogenesis	somite specification	regulation of transcription, DNA-dependent	multicellular organismal development	skeletal muscle tissue development	regulation of transcription	palate development	limb development	anatomical structure formation	cellular process	multicellular organismal process	anatomical structure development	chordate embryonic development	vasculature development	regulation of nucleobase, nucleoside, nucleotide and nucleic acid metabolic process	biological regulation	blood vessel development	muscle organ development	somitogenesis	blood vessel morphogenesis	embryonic development	cellular biosynthetic process	muscle tissue development	biosynthetic process	transcription, DNA-dependent	regulation of biosynthetic process	anatomical structure morphogenesis	RNA metabolic process	regulation of metabolic process	organ morphogenesis	segmentation	biopolymer metabolic process	transcription	organ development	RNA biosynthetic process
0.090089	0.029494	0.007018	0.001028	12.84	Down	0.048078	BE651535	1443505_at	Transcribed locus	Mm.437416	-	-	3
0.12154	0.036644	0.009505	0.00443	12.79	Down	0.0385791	BM120341	1426919_at	Integrin beta subunit	Mm.263396	16412	Itgb1	8	Biological Process:	G1/S transition of mitotic cell cycle	in utero embryonic development	cell fate specification	cell adhesion	cell-matrix adhesion	integrin-mediated signaling pathway	positive regulation of cell proliferation	germ cell migration	sarcomere organization	negative regulation of cell differentiation	regulation of cell cycle	cardiac muscle cell differentiation	negative regulation of developmental process	anatomical structure formation	cell differentiation	actomyosin structure organization	reproduction	regulation of cell differentiation	positive regulation of cellular process	mitotic cell cycle	multicellular organismal process	cellular process	anatomical structure development	chordate embryonic development	negative regulation of biological process	cardiac cell differentiation	biological regulation	muscle organ development	reproductive process	cell cycle phase	cell migration	muscle cell development	regulation of cell proliferation	embryonic development	muscle tissue development
0.06668	0.021072	0.005554	0.000948	12.01	Down	0.0442098	BG067666	1444996_at	DEP domain containing 5 (Depdc5), transcript variant 1, mRNA	Mm.439888	277854	Depdc5	5	Biological Process:	intracellular signaling cascade	biological_process	signal transduction	regulation of biological process	regulation of cellular process	all	biological regulation	cellular process	cell communication	Molecular Function:	molecular_function	all	Cellular Component:	cellular_component	all
0.00501	0.002372	0.059874	0.00903	11.95	Up	0.00418956	BB068132	1446486_at	Transcribed locus	Mm.461421	-	-	18
0.072863	0.003347	0.0061	0.002608	11.94	Down	9.53228e-05	AI429655	1440911_at	Collagen, type XXIII, alpha 1 (Col23a1), mRNA	Mm.154093	237759	Col23a1	11	Biological Process:	biological_process	all	Molecular Function:	molecular_function	all	Cellular Component:	plasma membrane	membrane	integral to membrane	intrinsic to membrane	cell	all	cellular_component	cell part	membrane part
0.083302	0.025748	0.007022	0.002922	11.86	Down	0.0422345	BC026460	1427566_at	WAP, FS, Ig, KU, and NTR-containing protein 1, mRNA (cDNA clone IMAGE:4482257)	Mm.328871	215001	Wfikkn1	17	Biological Process:	negative regulation of proteolysis	negative regulation of cellular metabolic process	regulation of macromolecule metabolic process	cellular process	negative regulation of cellular process	proteolysis	negative regulation of biological process	macromolecule metabolic process	negative regulation of macromolecule metabolic process	biological regulation	regulation of proteolysis	negative regulation of cellular protein metabolic process	regulation of biological process	regulation of cellular process	cellular macromolecule metabolic process	regulation of cellular metabolic process	protein catabolic process	negative regulation of protein catabolic process	negative regulation of catabolic process	negative regulation of metabolic process	regulation of catabolic process	macromolecule catabolic process	regulation of protein catabolic process	cellular metabolic process	biopolymer catabolic process	regulation of metabolic process	regulation of primary metabolic process	primary metabolic process	catabolic process	metabolic process	negative regulation of protein metabolic process	protein metabolic process	biopolymer metabolic process	regulation of cellular protein metabolic process	regulation of protein metabolic process
0.125971	0.011208	0.010693	0.001358	11.78	Down	0.00051831	BE952998	1447561_at	Transcribed locus	Mm.384048	-	-	15
0.14386	0.026154	0.012313	0.002043	11.68	Down	0.00741386	BE952724	1447429_at	Transcribed locus	Mm.397981	-	-	11
0.005549	0.002344	0.064796	0.0116	11.68	Up	0.00745649	BC004633	1425919_at	NADH dehydrogenase (ubiquinone) 1 alpha subcomplex, 12	-	66414	-	-	Biological Process:	transport	electron transport chain	oxidation reduction	generation of precursor metabolites and energy	cellular metabolic process	establishment of localization	localization	metabolic process	cellular process	Molecular Function:	NADH dehydrogenase (ubiquinone) activity	electron carrier activity	NADH dehydrogenase activity	oxidoreductase activity	NADH dehydrogenase (quinone) activity	oxidoreductase activity, acting on NADH or NADPH, quinone or similar compound as acceptor	catalytic activity	oxidoreductase activity, acting on NADH or NADPH	Cellular Component:	mitochondrion	mitochondrial inner membrane	membrane	respiratory chain	organelle inner membrane	intracellular organelle	intracellular part	membrane-bounded organelle	all	membrane part	mitochondrial envelope	cytoplasmic part	organelle envelope	mitochondrial part	mitochondrial membrane	envelope
0.040834	0.009638	0.003502	0.000456	11.66	Down	0.0180061	BB253618	1439835_x_at	ATP-binding cassette, sub-family D (ALD), member 2, mRNA (cDNA clone MGC:29110 IMAGE:5027149)	Mm.295456	26874	Abcd2	15	Biological Process:	transport	establishment of localization	localization	Molecular Function:	nucleotide binding	protein binding	ATP binding	ATPase activity	nucleoside-triphosphatase activity	hydrolase activity	hydrolase activity, acting on acid anhydrides, in phosphorus-containing anhydrides	purine nucleotide binding	hydrolase activity, acting on acid anhydrides	binding	catalytic activity	adenyl ribonucleotide binding	purine nucleoside binding	pyrophosphatase activity	ribonucleotide binding	adenyl nucleotide binding	nucleoside binding	purine ribonucleotide binding	Cellular Component:	mitochondrion	peroxisome	membrane	integral to membrane	intracellular organelle	intracellular part	membrane-bounded organelle	all	membrane part	intrinsic to membrane	cytoplasmic part	cell
0.005403	0.001151	0.062759	0.01104	11.62	Up	0.00666377	BG070093	1456257_at	Family with sequence similarity 126, member B, mRNA (cDNA clone MGC:76460 IMAGE:30431671)	Mm.26272	213056	Fam126b	1
0.064685	0.021046	0.005576	0.001622	11.6	Down	0.0488004	BB612890	1432573_at	Exportin 7, mRNA (cDNA clone MGC:32487 IMAGE:5053250)	Mm.152987	65246	Xpo7	14	Biological Process:	transport	intracellular protein transport	nucleocytoplasmic transport	protein transport	mRNA transport	transmembrane transport	establishment of protein localization	cellular localization	establishment of localization in cell	intracellular transport	cellular process	RNA localization	nuclear transport	nucleic acid transport	establishment of localization	cellular protein localization	cellular macromolecule localization	macromolecule localization	nucleobase, nucleoside, nucleotide and nucleic acid transport	protein localization	establishment of RNA localization	RNA transport	localization	Molecular Function:	Ran GTPase binding	protein transporter activity	substrate-specific transporter activity	transporter activity	binding	enzyme binding	Ras GTPase binding	small GTPase binding	GTPase binding	protein binding	Cellular Component:
0.085592	0.012051	0.007489	0.00117	11.43	Down	0.00297312	AK002622	1460332_at	Phospholamban (Pln), transcript variant 2, mRNA	Mm.34145	18821	Pln	10	Biological Process:	regulation of the force of heart contraction	calcium ion transport	cellular calcium ion homeostasis	negative regulation of heart contraction	cardiac muscle tissue development	cation transport	developmental process	cellular process	multicellular organismal process	anatomical structure development	divalent metal ion transport	ion homeostasis	negative regulation of biological process	regulation of system process	biological regulation	muscle organ development	chemical homeostasis	metal ion homeostasis	regulation of biological process	system development	cellular cation homeostasis	regulation of multicellular organismal process	cation homeostasis	regulation of biological quality	striated muscle tissue development	system process	circulatory system process	muscle tissue development	calcium ion homeostasis	cellular homeostasis	heart development	cellular chemical homeostasis	metal ion transport	blood circulation	transport
0.075352	0.010711	0.006635	0.002225	11.36	Down	0.00328046	AI414736	1459815_at	Zinc finger, MYND domain containing 12, mRNA (cDNA clone MGC:182649 IMAGE:9056543)	Mm.388911	332934	Zmynd12	4	Biological Process:	biological_process	all	Molecular Function:	molecular_function	all	Cellular Component:	cellular_component	all
0.033097	0.009617	0.002932	0.000824	11.29	Down	0.0353493	BB757200	1438145_at	SPT2, Suppressor of Ty, domain containing 1 (S. cerevisiae)	-	-	-	-
0.068874	0.022244	0.00611	0.000866	11.27	Down	0.0478513	BG070838	1458573_at	Transcribed locus	Mm.394799	-	-	6
0.055817	0.017781	0.004965	0.001002	11.24	Down	0.0461439	BE197560	1443702_at	Microtubule-associated protein 4 (MAP4)	Mm.443428	17758	Mtap4	9	Biological Process:	negative regulation of microtubule depolymerization	regulation of microtubule-based process	negative regulation of cellular metabolic process	microtubule depolymerization	regulation of protein complex disassembly	regulation of macromolecule metabolic process	organelle organization	cellular process	negative regulation of cellular process	cellular component disassembly	regulation of cellular component organization	macromolecule metabolic process	negative regulation of biological process	negative regulation of macromolecule metabolic process	regulation of microtubule polymerization or depolymerization	biological regulation	negative regulation of cellular protein metabolic process	negative regulation of organelle organization	regulation of cellular process	regulation of biological process	cellular macromolecule metabolic process	negative regulation of cellular component organization	regulation of cellular metabolic process	regulation of cytoskeleton organization	protein depolymerization	macromolecular complex subunit organization	negative regulation of protein complex disassembly	negative regulation of metabolic process	protein complex disassembly	regulation of organelle organization	cellular component organization	cellular macromolecular complex disassembly	microtubule-based process	cellular metabolic process	regulation of microtubule depolymerization
0.083617	0.010189	0.007441	0.000923	11.24	Down	0.00173771	BG069095	1448452_at	Interferon regulatory factor 8, mRNA (cDNA clone MGC:6194 IMAGE:3487214)	Mm.334861	15900	Irf8	8	Biological Process:	transcription	regulation of transcription, DNA-dependent	phagocytosis	immune response	myeloid cell differentiation	defense response to bacterium	regulation of transcription	positive regulation of transcription, DNA-dependent	cell differentiation	positive regulation of cellular process	multicellular organismal process	cellular process	anatomical structure development	positive regulation of nucleobase, nucleoside, nucleotide and nucleic acid metabolic process	response to other organism	positive regulation of biosynthetic process	regulation of nucleobase, nucleoside, nucleotide and nucleic acid metabolic process	biological regulation	immune system development	response to stimulus	cellular biosynthetic process	vesicle-mediated transport	biosynthetic process	hemopoiesis	transcription, DNA-dependent	regulation of biosynthetic process	transport	RNA metabolic process	regulation of metabolic process	positive regulation of transcription	positive regulation of RNA metabolic process	positive regulation of nitrogen compound metabolic process	response to biotic stimulus	biopolymer metabolic process	positive regulation of cellular metabolic process
0.121236	0.036067	0.010963	0.00598	11.06	Down	0.0393077	AK020934	1433363_at	RIKEN cDNA A930036I15 gene	-	77967	-	-
0.062046	0.014808	0.005635	0.000824	11.01	Down	0.0190462	BB815306	1447292_at	ARP1 actin-related protein 1 homolog B, centractin beta (yeast) (Actr1b), mRNA	Mm.28521	226977	Actr1b	1	Molecular Function:	nucleotide binding	protein binding	ATP binding	purine nucleotide binding	binding	adenyl ribonucleotide binding	purine nucleoside binding	ribonucleotide binding	adenyl nucleotide binding	nucleoside binding	purine ribonucleotide binding	Cellular Component:	cytoplasm	cytoskeleton	intracellular organelle	intracellular part	intracellular	organelle	non-membrane-bounded organelle	all	cell part	intracellular non-membrane-bounded organelle	cellular_component	cell
0.067267	0.016361	0.006139	0.001629	10.96	Down	0.0205139	AK004415	1432508_at	RIKEN cDNA 1700113I22 gene (1700113i22rik), mRNA	Mm.472804	73635	1700113i22rik	11
0.065358	0.009388	0.005998	0.000644	10.9	Down	0.00322941	BB651554	1445444_at	Transcribed locus	Mm.405769	-	-	15
0.130295	0.012924	0.0121	0.001594	10.77	Down	0.000816678	AK015738	1431546_at	PREDICTED: Mus musculus RIKEN cDNA 4930509K18 gene (4930509K18Rik), mRNA	Mm.399244	75819	4930509K18Rik	4
0.054608	0.015489	0.005192	0.001499	10.52	Down	0.0336768	BB435780	1444053_at	Transcribed locus	Mm.393562	381760	-	6	Biological Process:	DNA replication	mitochondrion morphogenesis	anatomical structure morphogenesis	cellular biopolymer biosynthetic process	cell part morphogenesis	nitrogen compound metabolic process	cellular metabolic process	developmental process	cellular component morphogenesis	organelle organization	cellular process	anatomical structure development	biopolymer biosynthetic process	cellular macromolecule biosynthetic process	macromolecule metabolic process	primary metabolic process	nucleobase, nucleoside, nucleotide and nucleic acid metabolic process	metabolic process	cellular macromolecule metabolic process	mitochondrion organization	biopolymer metabolic process	cellular developmental process	cellular biosynthetic process	cellular biopolymer metabolic process	biosynthetic process	cellular component organization	DNA metabolic process	macromolecule biosynthetic process	Molecular Function:	molecular_function	DNA binding	single-stranded DNA binding	binding	structure-specific DNA binding	all
0.129603	0.028778	0.0124	0.002974	10.45	Down	0.015462	BB534909	1446457_at	DEAD (Asp-Glu-Ala-Asp) box polypeptide 58, mRNA (cDNA clone IMAGE:40095873)	Mm.86382	230073	Ddx58	4	Biological Process:	immune response	response to virus	innate immune response	immune system process	multi-organism process	response to biotic stimulus	response to stress	response to stimulus	response to other organism	defense response	Molecular Function:	nucleotide binding	nucleic acid binding	RNA binding	helicase activity	ATP binding	ATP-dependent helicase activity	hydrolase activity	hydrolase activity, acting on acid anhydrides, in phosphorus-containing anhydrides	purine NTP-dependent helicase activity	binding	catalytic activity	purine nucleoside binding	ATPase activity	pyrophosphatase activity	purine ribonucleotide binding	nucleoside binding	nucleoside-triphosphatase activity	purine nucleotide binding	hydrolase activity, acting on acid anhydrides	ATPase activity, coupled	adenyl ribonucleotide binding	ribonucleotide binding	adenyl nucleotide binding	Cellular Component:
0.027736	0.008095	0.002673	8.5e-05	10.38	Down	0.0363631	BF318702	1440472_at	PF6	Mm.55847	74362	Spag17	3	Molecular Function:	protein binding	binding	Cellular Component:	cytoplasm	cytoskeleton	microtubule	cilium	flagellum	cell projection	intracellular organelle	intracellular part	non-membrane-bounded organelle	all	cell	cytoskeletal part	intracellular	organelle	cell part	protein complex	microtubule cytoskeleton	intracellular non-membrane-bounded organelle	intracellular organelle part	cellular_component	macromolecular complex	organelle part
0.058044	0.001876	0.005622	0.000869	10.32	Down	1.43629e-05	BC021411	1419052_at	OVO homolog-like 1 (Drosophila), mRNA (cDNA clone MGC:29182 IMAGE:5006712)	Mm.280225	18426	Ovol1	19	Biological Process:	negative regulation of transcription from RNA polymerase II promoter	pachytene	transcription	spermatogenesis	mesoderm development	epidermis development	regulation of transcription	reproduction	negative regulation of gene expression	negative regulation of cellular metabolic process	negative regulation of transcription, DNA-dependent	multicellular organismal process	cellular process	anatomical structure development	male gamete generation	negative regulation of biological process	negative regulation of macromolecule metabolic process	negative regulation of biosynthetic process	regulation of nucleobase, nucleoside, nucleotide and nucleic acid metabolic process	biological regulation	meiosis I	reproductive process	cell cycle phase	transcription from RNA polymerase II promoter	cellular biosynthetic process	biosynthetic process	transcription, DNA-dependent	regulation of biosynthetic process	RNA metabolic process	regulation of metabolic process	negative regulation of nitrogen compound metabolic process	M phase	biopolymer metabolic process	regulation of transcription, DNA-dependent	organ development
0.004436	0.000751	0.04575	0.009745	10.31	Up	0.0134057	BB228351	1439310_at	CDNA clone IMAGE:6435376	Mm.447008	-	-	X
0.097951	0.031164	0.009534	0.003787	10.27	Down	0.0480018	NM_008711	1422300_at	Noggin (Nog), mRNA	Mm.135266	18121	Nog	11	Biological Process:	skeletal system development	urogenital system development	ureteric bud development	in utero embryonic development	multicellular organismal development	pattern specification process	central nervous system development	brain development	pituitary gland development	cell differentiation	BMP signaling pathway	regulation of BMP signaling pathway	negative regulation of cell differentiation	notochord morphogenesis	anatomical structure formation involved in morphogenesis	mesenchymal cell differentiation	positive regulation of epithelial cell proliferation	cartilage development	prostatic bud formation	anatomical structure formation	negative regulation of developmental process	reproduction	positive regulation of cellular process	regulation of cell differentiation	regulation of epithelial cell proliferation	kidney development	enzyme linked receptor protein signaling pathway	cellular process	multicellular organismal process	transforming growth factor beta receptor signaling pathway	anatomical structure development	chordate embryonic development	negative regulation of biological process	reproductive structure development	endocrine system development
0.066932	0.00759	0.006566	0.003749	10.19	Down	0.00204494	AK016596	1432932_at	RIKEN cDNA 4933401A11 gene	-	74433	-	-
0.035934	0.005101	0.003569	0.000401	10.07	Down	0.00319652	AK015192	1454597_at	Transcribed locus, weakly similar to XP_001480071.1 PREDICTED: hypothetical protein [Mus musculus]	Mm.427302	73946	-	16
0.061811	0.01586	0.006144	0.001121	10.06	Down	0.0248686	AK017518	1432958_at	RIKEN cDNA 5730407O05 gene	-	70477	-	-
0.05432	0.008209	0.005489	0.001711	9.9	Down	0.00433075	BB742192	1443717_at	Dihydropyrimidine dehydrogenase, mRNA (cDNA clone MGC:47313 IMAGE:4235971)	Mm.27907	99586	Dpyd	3	Biological Process:	'de novo' pyrimidine base biosynthetic process	pyrimidine base catabolic process	UMP biosynthetic process	metabolic process	oxidation reduction	pyrimidine nucleoside monophosphate metabolic process	nucleobase, nucleoside, nucleotide and nucleic acid catabolic process	nitrogen compound metabolic process	ribonucleotide metabolic process	nucleobase catabolic process	cellular process	pyrimidine base metabolic process	pyrimidine ribonucleotide metabolic process	pyrimidine nucleoside metabolic process	nucleotide biosynthetic process	ribonucleotide biosynthetic process	pyrimidine ribonucleoside monophosphate biosynthetic process	nucleobase, nucleoside, nucleotide and nucleic acid metabolic process	cellular biosynthetic process	nucleoside phosphate metabolic process	nitrogen compound catabolic process	nucleobase, nucleoside and nucleotide catabolic process	biosynthetic process	ribonucleoside monophosphate metabolic process	cellular nitrogen compound metabolic process	nucleoside monophosphate biosynthetic process	nucleobase metabolic process	nucleoside monophosphate metabolic process	nucleobase, nucleoside, nucleotide and nucleic acid biosynthetic process	cellular metabolic process	nucleobase, nucleoside and nucleotide biosynthetic process	ribonucleoside metabolic process	nucleobase, nucleoside and nucleotide metabolic process	pyrimidine base biosynthetic process	pyrimidine nucleotide metabolic process
0.02507	0.003357	0.002534	0.000166	9.89	Down	0.00257451	NM_011964	1421418_a_at	Pregnancy specific glycoprotein 19 (Psg19), mRNA	Mm.36878	26439	Psg19	7	Biological Process:	female pregnancy	reproduction	reproductive process	multi-organism process
0.056504	0.006048	0.005731	0.000613	9.86	Down	0.00112349	AI646399	1428060_at	Mus musculus, clone IMAGE:1225575, mRNA	Mm.441947	-	-	1
0.094304	0.023916	0.009632	0.003369	9.79	Down	0.0247649	BB321057	1455075_at	phosphatidylinositol glycan anchor biosynthesis, class V	-	-	-	-
0.127623	0.031475	0.013091	0.004491	9.75	Down	0.0227109	BQ174849	1430262_at	Transcribed locus	Mm.110038	76676	-	2
0.076745	0.015301	0.007934	0.003123	9.67	Down	0.0116338	BG068519	1440476_at	Transcribed locus	Mm.458786	-	-	6
0.047238	0.010957	0.004899	0.00283	9.64	Down	0.0200974	BB271468	1442693_at	RIKEN cDNA 9230105E10 gene, mRNA (cDNA clone MGC:46806 IMAGE:2648191)	Mm.425502	319236	9230105E10Rik	7	Molecular Function:	zinc ion binding	metal ion binding	cation binding	ion binding	binding	transition metal ion binding
0.044056	0.012823	0.004591	0.000883	9.6	Down	0.0372802	W91754	1419799_at	Ribosomal protein L27a (Rpl27a), mRNA	Mm.305750	26451	Rpl27a	7	Biological Process:	translation	cellular biopolymer biosynthetic process	cellular metabolic process	cellular process	biopolymer biosynthetic process	cellular macromolecule biosynthetic process	macromolecule metabolic process	gene expression	primary metabolic process	metabolic process	cellular macromolecule metabolic process	protein metabolic process	biopolymer metabolic process	cellular biosynthetic process	cellular protein metabolic process	biosynthetic process	cellular biopolymer metabolic process	macromolecule biosynthetic process	Molecular Function:	structural constituent of ribosome	structural molecule activity	Cellular Component:	intracellular	ribosome	cytosolic ribosome	ribonucleoprotein complex	intracellular organelle	intracellular part	non-membrane-bounded organelle	all	cytoplasmic part	cytosolic part	cell	organelle	cell part
0.045364	0.005351	0.004729	0.000739	9.59	Down	0.00167207	NM_030556	1450348_at	CDNA fis, clone TRACH2007674,weakly similar to FOLATE-LIKE TRANSPORTER	Mm.261542	80721	Slc19a3	1	Biological Process:	transport	folic acid transport	thiamin transport	cofactor transport	establishment of localization	amine transport	cellular process	transmembrane transport	amino acid transport	carboxylic acid transport	vitamin transport	organic acid transport	localization	Molecular Function:	folic acid binding	folic acid transporter activity	reduced folate carrier activity	thiamin transmembrane transporter activity	cofactor transporter activity	substrate-specific transmembrane transporter activity	substrate-specific transporter activity	transporter activity	vitamin transporter activity	binding	carboxylic acid binding	active transmembrane transporter activity	secondary active transmembrane transporter activity	vitamin binding	amino acid binding	transmembrane transporter activity	amine binding	Cellular Component:	integral to plasma membrane	membrane	integral to membrane
0.062289	0.004219	0.00655	0.002022	9.51	Down	0.000284325	NM_009627	1416077_at	Adrenomedullin (Adm), mRNA	Mm.1408	11535	Adm	7	Biological Process:	neural tube closure	heart development	positive regulation of cell proliferation	developmental growth	branching involved in embryonic placenta morphogenesis	spongiotrophoblast layer development	anatomical structure formation	anatomical structure formation involved in morphogenesis	positive regulation of cellular process	positive regulation of biological process	developmental process	placenta development	cellular process	multicellular organismal process	anatomical structure development	chordate embryonic development	labyrinthine layer development	tube closure	tube lumen formation	epithelium development	biological regulation	morphogenesis of an epithelium	regulation of biological process	regulation of cellular process	system development	in utero embryonic development	regulation of cell proliferation	embryonic morphogenesis	embryonic epithelial tube formation	embryonic development	primary neural tube formation	tissue morphogenesis	morphogenesis of embryonic epithelium	morphogenesis of a branching structure	labyrinthine layer morphogenesis
0.005554	0.002732	0.052761	0.015898	9.5	Up	0.0429639	BB076893	1447825_x_at	Protocadherin 8 (Pcdh8), transcript variant 1, mRNA	Mm.390715	18530	Pcdh8	14	Biological Process:	somitogenesis	cell adhesion	morphogenesis of embryonic epithelium	anatomical structure morphogenesis	developmental process	embryonic development ending in birth or egg hatching	cellular process	multicellular organismal process	anatomical structure development	chordate embryonic development	epithelium development	organ morphogenesis	regionalization	segmentation	morphogenesis of an epithelium	anterior/posterior pattern formation	multicellular organismal development	tissue development	system development	embryonic morphogenesis	organ development	embryonic development	biological adhesion	tissue morphogenesis	pattern specification process	Molecular Function:	calcium ion binding	protein binding	cation binding	ion binding	binding	metal ion binding	Cellular Component:	plasma membrane	integral to plasma membrane
0.072156	0.014589	0.00768	0.001657	9.4	Down	0.0117701	BB452274	1442809_at	Sodium channel, voltage-gated, type IX, alpha (Scn9a), mRNA	Mm.440889	20274	Scn9a	2	Biological Process:	transport	ion transport	sodium ion transport	inflammatory response	post-embryonic development	behavioral response to pain	cation transport	developmental process	response to external stimulus	response to wounding	multicellular organismal response to stress	multicellular organismal process	response to pain	defense response	multicellular organismal development	establishment of localization	monovalent inorganic cation transport	behavior	response to stress	response to stimulus	localization	metal ion transport	Molecular Function:	ion channel activity	voltage-gated ion channel activity	voltage-gated sodium channel activity	sodium channel activity	sodium ion binding	cation transmembrane transporter activity	gated channel activity	substrate-specific transmembrane transporter activity	substrate-specific transporter activity	binding	transporter activity	voltage-gated cation channel activity
0.082998	0.021171	0.008886	0.001453	9.34	Down	0.0250659	BB497580	1430704_at	Interleukin-1 receptor-associated kinase M	Mm.146194	73914	Irak3	10	Biological Process:	negative regulation of cytokine-mediated signaling pathway	protein amino acid phosphorylation	apoptosis	signal transduction	response to virus	positive regulation of macrophage tolerance induction	negative regulation of macrophage cytokine production	response to peptidoglycan	response to lipopolysaccharide	negative regulation of interleukin-12 production	negative regulation of interleukin-6 production	negative regulation of tumor necrosis factor production	negative regulation of toll-like receptor signaling pathway	negative regulation of protein catabolic process	regulation of apoptosis	regulation of protein complex disassembly	response to exogenous dsRNA	negative regulation of MAP kinase activity	negative regulation of innate immune response	protein amino acid autophosphorylation	positive regulation of NF-kappaB transcription factor activity	interleukin-1-mediated signaling pathway	negative regulation of gene expression	positive regulation of binding	regulation of production of small RNA involved in gene silencing by RNA	regulation of phosphorylation	pattern recognition receptor signaling pathway	immune response-activating signal transduction	cellular component disassembly	response to other organism	cell death	regulation of cellular component organization	regulation of nucleobase, nucleoside, nucleotide and nucleic acid metabolic process	biological regulation	regulation of multicellular organismal process
0.039837	0.006941	0.004282	0.001561	9.3	Down	0.00750329	BB749938	1453309_at	Transcribed locus	Mm.358918	-	-	6
0.004339	0.000587	0.040051	0.003157	9.23	Up	0.000371913	BM237637	1445065_at	ESTs, Weakly similar to TYROSINE-PROTEIN KINASE JAK3 (M.musculus)	-	-	-	-
0.048908	0.014454	0.005301	0.000938	9.23	Down	0.0395245	BG071402	1444917_at	ESTs	-	-	-	-
0.042406	0.011528	0.004602	0.00197	9.21	Down	0.0319021	U29768	1427858_at	IgG3/kappa antibody, scFv49-CK	Mm.389773	16081	Igk-V1	6
0.055907	0.012167	0.006108	0.001429	9.15	Down	0.0152863	NM_007524	1421464_at	NK3 homeobox 2 (Nkx3-2), mRNA	Mm.2530	12020	Nkx3-2	5	Biological Process:	skeletal system development	regulation of transcription, DNA-dependent	determination of left/right symmetry	pancreas development	middle ear morphogenesis	negative regulation of apoptosis	regulation of transcription	spleen development	organ formation	skeletal system morphogenesis	embryonic skeletal system development	anatomical structure formation	negative regulation of developmental process	apoptosis	cellular process	multicellular organismal process	anatomical structure development	chordate embryonic development	cell death	regulation of programmed cell death	negative regulation of biological process	regulation of nucleobase, nucleoside, nucleotide and nucleic acid metabolic process	biological regulation	immune system development	programmed cell death	embryonic morphogenesis	embryonic development	cellular biosynthetic process	biosynthetic process	transcription, DNA-dependent	regulation of biosynthetic process	anatomical structure morphogenesis	RNA metabolic process	sensory organ development	regulation of metabolic process
0.037899	0.008549	0.004148	0.000917	9.14	Down	0.0171694	C77984	1446944_at	DNA segment, Chr 1, ERATO Doi 84, expressed	-	52086	-	-
0.011136	0.001551	0.101378	0.015937	9.1	Up	0.00487807	BB279458	1456675_at	Expressed sequence AA536749, mRNA (cDNA clone IMAGE:4018524)	Mm.2402	26936	Mprip	11	Molecular Function:	actin binding	cytoskeletal protein binding	protein binding	binding	Cellular Component:	cytoplasm	cytoskeleton	intracellular organelle	intracellular part	intracellular	organelle	non-membrane-bounded organelle	all	cell part	intracellular non-membrane-bounded organelle	cellular_component	cell
0.049341	0.01419	0.005474	0.002774	9.01	Down	0.0386326	BG071836	1441168_at	ESTs, Weakly similar to B21124 Bkm-like sex-determining region hypothetical protein CS314 - fruit fly (D.melanogaster)	-	-	-	-
0.066608	0.017483	0.007449	0.004543	8.94	Down	0.0306431	AK015439	1454595_at	RIKEN cDNA 4930451E06 gene	-	74858	-	-
0.044496	0.009925	0.004986	0.001186	8.92	Down	0.0167777	BB752953	1459606_at	Transcribed locus	Mm.450783	-	-	5
0.006815	0.000869	0.060542	0.01536	8.88	Up	0.0250719	BB207814	1444104_at	ESTs	-	-	-	-
0.007663	0.002018	0.068048	0.008359	8.88	Up	0.00216672	AV098730	1434623_at	RIKEN cDNA 2810422J05 gene, mRNA (cDNA clone IMAGE:1514563)	Mm.297372	22186	Uba52	8	Biological Process:	translation	cellular biopolymer biosynthetic process	cellular metabolic process	cellular process	biopolymer biosynthetic process	cellular macromolecule biosynthetic process	macromolecule metabolic process	gene expression	primary metabolic process	metabolic process	cellular macromolecule metabolic process	protein metabolic process	biopolymer metabolic process	cellular biosynthetic process	cellular protein metabolic process	biosynthetic process	cellular biopolymer metabolic process	macromolecule biosynthetic process	Molecular Function:	structural constituent of ribosome	structural molecule activity	Cellular Component:	intracellular	nucleus	cytoplasm	ribosome	ribonucleoprotein complex	intracellular membrane-bounded organelle	intracellular organelle	intracellular part	membrane-bounded organelle	non-membrane-bounded organelle	organelle	all	cell part
0.006512	0.001058	0.057765	0.007615	8.87	Up	0.00263046	BB425367	1443426_at	SAFB-like, transcription modulator (Sltm), transcript variant 1, mRNA	Mm.22379	66660	Sltm	9	Biological Process:	transcription	apoptosis	regulation of transcription	cellular biopolymer biosynthetic process	nitrogen compound metabolic process	regulation of macromolecule metabolic process	cellular process	cellular macromolecule biosynthetic process	cell death	macromolecule metabolic process	regulation of nucleobase, nucleoside, nucleotide and nucleic acid metabolic process	gene expression	biological regulation	nucleobase, nucleoside, nucleotide and nucleic acid metabolic process	regulation of cellular process	regulation of biological process	regulation of nitrogen compound metabolic process	cellular macromolecule metabolic process	regulation of cellular metabolic process	programmed cell death	cellular biosynthetic process	biosynthetic process	regulation of biosynthetic process	cellular metabolic process	regulation of cellular biosynthetic process	biopolymer biosynthetic process	regulation of metabolic process	regulation of primary metabolic process	primary metabolic process	metabolic process	death	regulation of gene expression	biopolymer metabolic process	cellular biopolymer metabolic process	regulation of macromolecule biosynthetic process
0.054921	0.009904	0.006194	0.001468	8.87	Down	0.00823754	BB309956	1439673_at	Transcribed locus	Mm.441931	-	-	5
0.050656	0.004147	0.005724	0.00251	8.85	Down	0.000753473	AV154271	1432739_at	RIKEN cDNA 2900060K15 gene	-	73041	-	-
0.073272	0.009686	0.008288	0.002436	8.84	Down	0.00287908	BB724383	1439449_at	special AT-rich sequence binding protein 1	-	-	-	-
0.077385	0.008274	0.008775	0.000903	8.82	Down	0.0011809	BB206087	1442153_at	Transcribed locus	Mm.426285	-	-	Y
0.096408	0.015159	0.010935	0.000441	8.82	Down	0.00487726	BG069763	1442981_at	ESTs	-	-	-	-
0.120781	0.020727	0.013768	0.003268	8.77	Down	0.00698243	AK014121	1454071_at	Transcribed locus	Mm.410845	76486	-	15	Cellular Component:	extracellular region	cytoplasm	plasma membrane	membrane	anchored to membrane	intrinsic to membrane	intracellular part	intracellular	cell	cell part	all	cellular_component	membrane part
0.05513	0.005864	0.0063	0.001517	8.75	Down	0.00128548	BB534298	1443137_at	ESTs	-	-	-	-
0.009327	0.00283	0.08116	0.012593	8.7	Up	0.00510523	AK016549	1454019_at	predicted gene, ENSMUSG00000038461	-	-	-	-
0.064577	0.003614	0.007447	0.00198	8.67	Down	0.000156998	AI448238	1457621_at	RPA interacting protein alpha mRNA, complete cds, alternatively spliced	Mm.275691	69723	Rpain	11	Biological Process:	DNA-dependent DNA replication	DNA repair	DNA recombination	protein import into nucleus	response to UV	cellular biopolymer biosynthetic process	response to light stimulus	nitrogen compound metabolic process	establishment of localization in cell	intracellular transport	cellular process	intracellular protein transport	cellular macromolecule biosynthetic process	protein transport	protein targeting	macromolecule metabolic process	nucleobase, nucleoside, nucleotide and nucleic acid metabolic process	response to abiotic stimulus	nuclear transport	cellular macromolecule metabolic process	response to radiation	cellular protein localization	macromolecule localization	response to stimulus	cellular biosynthetic process	protein localization	protein localization in nucleus	biosynthetic process	cellular response to DNA damage stimulus	DNA replication	DNA metabolic process	cellular response to stress	establishment of protein localization	transport	cellular localization
0.078922	0.005578	0.009135	0.003249	8.64	Down	0.000415263	AI849504	1436246_at	Transcribed locus	Mm.65317	-	-	13
0.052039	0.009999	0.006045	0.000573	8.61	Down	0.0100903	AK015084	1432046_at	Transcribed locus	Mm.410831	73791	-	12
0.107909	0.0343	0.01255	0.001687	8.6	Down	0.0499828	BC003476	1425519_a_at	CD74 antigen (invariant polypeptide of major histocompatibility complex, class II antigen-associated), mRNA (cDNA clone MGC:6	Mm.439737	16149	Cd74	18	Biological Process:	protein complex assembly	intracellular protein transport	defense response	immune response	immunoglobulin mediated immune response	antigen processing and presentation	antigen processing and presentation of exogenous peptide antigen via MHC class II	positive thymic T cell selection	negative thymic T cell selection	negative regulation of T cell differentiation	positive regulation of T cell differentiation	chaperone mediated protein folding requiring cofactor	positive regulation of cell activation	negative regulation of developmental process	cell differentiation	anatomical structure formation	lymphocyte mediated immunity	positive regulation of cellular process	regulation of cell differentiation	establishment of localization in cell	immune effector process	intracellular transport	antigen processing and presentation of peptide antigen via MHC class II	multicellular organismal process	cellular process	anatomical structure development	protein complex biogenesis	positive regulation of lymphocyte activation	negative regulation of biological process	biological regulation	B cell mediated immunity	immune system development	regulation of T cell differentiation	leukocyte activation	regulation of multicellular organismal process
0.00767	0.002719	0.065345	0.017992	8.52	Up	0.0338698	BB481606	1459303_at	ESTs	-	-	-	-
0.043874	0.009683	0.005189	0.001822	8.46	Down	0.0171594	BG074689	1420108_at	EST	-	-	-	-
0.064332	0.005522	0.007641	0.00251	8.42	Down	0.000729852	AK008071	1431563_at	RIKEN cDNA 2010003K10 gene	-	76769	-	-
0.065544	0.005271	0.007791	0.00462	8.41	Down	0.00118315	BB142014	1446204_at	ESTs, Weakly similar to TYROSINE-PROTEIN KINASE JAK3 (M.musculus)	-	-	-	-
0.038278	0.01026	0.004565	0.001257	8.39	Down	0.0310425	BC002064	1448254_at	Pleiotrophin (Ptn), mRNA	Mm.279690	19242	Ptn	6	Biological Process:	ossification	learning	bone mineralization	positive regulation of cell division	biomineral formation	positive regulation of cellular process	positive regulation of biological process	bone development	developmental process	cellular process	multicellular organismal process	anatomical structure development	regulation of cell division	cell division	biological regulation	neurological system process	multicellular organismal development	regulation of cellular process	regulation of biological process	tissue development	system development	learning or memory	behavior	organ development	response to stimulus	system process	cognition	skeletal system development	Molecular Function:	growth factor activity	heparin binding	carbohydrate binding	glycosaminoglycan binding	protein binding	pattern binding
0.094091	0.015455	0.011261	0.005487	8.36	Down	0.00722829	BQ126961	1430027_at	Transcribed locus	Mm.45859	-	-	14
0.005798	0.001304	0.048371	0.012265	8.34	Up	0.0260149	NM_010254	1422942_at	Galanin receptor 2 (Galr2), mRNA	Mm.57149	14428	Galr2	11	Biological Process:	signal transduction	G-protein coupled receptor protein signaling pathway	neuron projection development	cell differentiation	neuron development	developmental process	multicellular organismal process	cellular process	cell communication	anatomical structure development	neuron differentiation	neurogenesis	biological regulation	multicellular organismal development	regulation of cellular process	regulation of biological process	system development	cell surface receptor linked signal transduction	generation of neurons	cellular developmental process	cell development	cellular component organization	cell projection organization	nervous system development	Molecular Function:	signal transducer activity	receptor activity	G-protein coupled receptor activity	galanin receptor activity	neurotransmitter binding	peptide receptor activity	transmembrane receptor activity	peptide binding	neuropeptide binding	binding
0.005176	0.002588	0.042971	0.002262	8.3	Up	0.000388841	BB294853	1438821_at	Transcribed locus	Mm.451705	-	-	1
0.066099	0.008906	0.007999	0.002265	8.26	Down	0.0032021	AI644545	1441708_at	Sperm-associated WD repeat protein	Mm.440554	66722	Spag16	1	Biological Process:	spermatogenesis	cell projection organization	sexual reproduction	reproduction	reproductive process	male gamete generation	cellular component organization	gamete generation	cellular process	Molecular Function:	protein binding	binding	Cellular Component:	nucleus	cytoplasm	cytoskeleton	microtubule	cilium	axoneme	flagellum	flagellar axoneme	cell projection	intracellular organelle	intracellular part	membrane-bounded organelle	non-membrane-bounded organelle	all	cell	microtubule-based flagellum part	intracellular membrane-bounded organelle	cytoskeletal part	intracellular	organelle	cell part	protein complex
0.090388	0.02129	0.010941	0.006229	8.26	Down	0.0231349	AV120335	1430876_at	RIKEN cDNA 2610312I10 gene	-	-	-	-
0.052087	0.009683	0.006342	0.000691	8.21	Down	0.00922596	AK017956	1432286_at	Polymerase (DNA-directed), epsilon 4 (p12 subunit), mRNA (cDNA clone MGC:35698 IMAGE:4952949)	Mm.195753	66979	Pole4	6	Molecular Function:	DNA binding	DNA-directed DNA polymerase activity	transferase activity	nucleotidyltransferase activity	sequence-specific DNA binding	binding	catalytic activity	transferase activity, transferring phosphorus-containing groups	DNA polymerase activity	nucleic acid binding	Cellular Component:	intracellular	nucleus	intracellular membrane-bounded organelle	intracellular organelle	intracellular part	membrane-bounded organelle	organelle	all	cell part	cellular_component	cell
0.006198	0.001662	0.050472	0.007945	8.14	Up	0.00548907	NM_008069	1419719_at	Gamma-aminobutyric acid (GABA-A) receptor, subunit beta 1 (Gabrb1), mRNA	Mm.38567	14400	Gabrb1	5	Biological Process:	transport	ion transport	establishment of localization	localization	Molecular Function:	receptor activity	GABA-A receptor activity	ion channel activity	extracellular ligand-gated ion channel activity	chloride channel activity	chloride ion binding	gated channel activity	substrate-specific transmembrane transporter activity	transmembrane receptor activity	substrate-specific transporter activity	binding	transporter activity	anion channel activity	anion transmembrane transporter activity	transmembrane transporter activity	passive transmembrane transporter activity	substrate-specific channel activity	ligand-gated ion channel activity	anion binding	ion transmembrane transporter activity	ligand-gated channel activity	signal transducer activity	channel activity	molecular transducer activity	ion binding	GABA receptor activity	Cellular Component:	plasma membrane	membrane	integral to membrane
0.045444	0.012655	0.005642	0.002853	8.05	Down	0.0373584	BB483571	1437718_x_at	Fibromodulin (Fmod), mRNA	Mm.287146	14264	Fmod	1	Molecular Function:	protein binding	binding	Cellular Component:	extracellular region	proteinaceous extracellular matrix	extracellular matrix	extracellular region part	all	cellular_component
0.038925	0.011175	0.004839	0.000842	8.04	Down	0.0383403	BB417900	1443372_at	PREDICTED: Mus musculus hypothetical protein LOC100040834 (LOC100040834), mRNA	Mm.417690	100040834	100040834	14
0.006389	0.001888	0.051219	0.008467	8.02	Up	0.006661	NM_009312	1419411_at	Neurokinin B-like protein ZNEUROK1 (Zneurok1)	Mm.2374	21334	Tac2	10	Biological Process:	tachykinin receptor signaling pathway	neuropeptide signaling pathway	signal transduction	G-protein coupled receptor protein signaling pathway	regulation of biological process	regulation of cellular process	cell surface receptor linked signal transduction	biological regulation	cellular process	cell communication	Cellular Component:	extracellular region	all	cellular_component
0.026896	0.016917	0.213929	0.053434	7.95	Up	0.0289157	AK014179	1430853_a_at	Platelet endothelial aggregation receptor 1 (Pear1), transcript variant 1, mRNA	Mm.158962	73182	Pear1	3	Cellular Component:	plasma membrane	membrane	integral to membrane	intrinsic to membrane	cell	all	cellular_component	cell part	membrane part
0.008761	0.002354	0.069438	0.016807	7.93	Up	0.0232648	NM_080458	1421482_at	Bartter syndrome, infantile, with sensorineural deafness (Barttin), mRNA (cDNA clone MGC:47291 IMAGE:4221532)	Mm.135448	140475	Bsnd	4	Biological Process:	cellular ion homeostasis	sensory perception of sound	cellular potassium ion homeostasis	cellular chloride ion homeostasis	cellular monovalent inorganic cation homeostasis	cellular monovalent inorganic anion homeostasis	multicellular organismal process	cellular process	chloride ion homeostasis	cellular anion homeostasis	cellular metal ion homeostasis	ion homeostasis	monovalent inorganic cation homeostasis	sensory perception	neurological system process	biological regulation	chemical homeostasis	metal ion homeostasis	potassium ion homeostasis	cellular cation homeostasis	cation homeostasis	sensory perception of mechanical stimulus	anion homeostasis	regulation of biological quality	system process	homeostatic process	monovalent inorganic anion homeostasis	cellular homeostasis	cognition	cellular chemical homeostasis	Molecular Function:	chloride channel activity	protein binding	ion channel activity	substrate-specific transmembrane transporter activity
0.045429	0.008375	0.005742	0.000287	7.91	Down	0.00906241	BE956616	1447755_at	Transcribed locus	Mm.427109	-	-	5
0.033103	0.0079	0.004196	0.000201	7.89	Down	0.0216181	NM_010242	1450834_at	Fucosyltransferase 4 (Fut4), mRNA	Mm.63450	14345	Fut4	9	Biological Process:	protein amino acid glycosylation	cellular metabolic process	cellular process	glycoprotein metabolic process	cellular macromolecule biosynthetic process	protein modification process	macromolecule metabolic process	primary metabolic process	biopolymer glycosylation	metabolic process	glycoprotein biosynthetic process	protein metabolic process	cellular macromolecule metabolic process	biopolymer metabolic process	biopolymer modification	carbohydrate metabolic process	cellular biosynthetic process	cellular carbohydrate metabolic process	cellular protein metabolic process	biosynthetic process	cellular biopolymer metabolic process	macromolecule biosynthetic process	glycosylation	Molecular Function:	fucosyltransferase activity	transferase activity	transferase activity, transferring glycosyl groups	transferase activity, transferring hexosyl groups	catalytic activity	Cellular Component:	Golgi apparatus	cell surface	membrane	integral to membrane	intracellular membrane-bounded organelle
0.090256	0.008868	0.011456	0.004288	7.88	Down	0.00132385	AV294399	1453770_at	Carboxypeptidase A4, mRNA (cDNA clone MGC:74350 IMAGE:30249166)	Mm.105759	71791	Cpa4	6	Biological Process:	proteolysis	biopolymer catabolic process	protein metabolic process	biopolymer metabolic process	protein catabolic process	macromolecule catabolic process	macromolecule metabolic process	catabolic process	primary metabolic process	metabolic process	Molecular Function:	carboxypeptidase activity	metallocarboxypeptidase activity	peptidase activity	metallopeptidase activity	zinc ion binding	hydrolase activity	metal ion binding	cation binding	metalloexopeptidase activity	binding	exopeptidase activity	catalytic activity	peptidase activity, acting on L-amino acid peptides	ion binding	transition metal ion binding	Cellular Component:	extracellular region	all	cellular_component
0.003271	0.000481	0.025701	0.004417	7.86	Up	0.00723925	AK006187	1429571_a_at	Sperm acrosome associated 1 (Spaca1), mRNA	Mm.55848	67652	Spaca1	4	Cellular Component:	membrane	integral to membrane	intrinsic to membrane	cell	all	cellular_component	cell part	membrane part
0.04823	0.01476	0.006149	0.001927	7.84	Down	0.0474846	NM_138655	1421707_at	Transmembrane channel-like gene family 2 (Tmc2), mRNA	Mm.219546	192140	Tmc2	2	Cellular Component:	membrane	integral to membrane	intrinsic to membrane	cell	all	cellular_component	cell part	membrane part
0.061838	0.001608	0.0079	0.002586	7.83	Down	5.97094e-05	BB454126	1458203_at	Spire homolog 1 (Drosophila), mRNA (cDNA clone MGC:106458 IMAGE:30535423)	Mm.208723	68166	Spire1	18	Biological Process:	transport	Golgi vesicle transport	cellular localization	establishment of localization in cell	establishment of localization	intracellular transport	cellular process	vesicle-mediated transport	localization	Molecular Function:	molecular_function	actin binding	cytoskeletal protein binding	protein binding	binding	all	Cellular Component:	cytoplasm	Golgi apparatus	cytoskeleton	intracellular membrane-bounded organelle	intracellular organelle	intracellular part	membrane-bounded organelle	intracellular	non-membrane-bounded organelle	organelle	all	cell part	cytoplasmic part	intracellular non-membrane-bounded organelle	cellular_component	cell
0.019042	0.003032	0.002464	0.000927	7.73	Down	0.00638829	BG068681	1447050_at	ESTs, Weakly similar to I49130 reverse transcriptase - mouse (M.musculus)	-	-	-	-
0.141417	0.037805	0.018356	0.001615	7.7	Down	0.0313117	BC027434	1417184_s_at	Hemoglobin, beta adult minor chain, mRNA (cDNA clone MGC:40691 IMAGE:3988455)	Mm.288567	15129	Hbb-b1	7	Biological Process:	transport	regulation of eIF2 alpha phosphorylation by heme	oxygen transport	hemopoiesis	negative regulation of gene expression	regulation of production of small RNA involved in gene silencing by RNA	multicellular organismal process	regulation of phosphorylation	cellular process	anatomical structure development	regulation of translational initiation by eIF2 alpha phosphorylation	negative regulation of biological process	negative regulation of macromolecule metabolic process	regulation of nucleobase, nucleoside, nucleotide and nucleic acid metabolic process	biological regulation	immune system development	biopolymer modification	regulation of translation in response to stress	cellular biosynthetic process	response to stimulus	cellular response to chemical stimulus	biosynthetic process	regulation of biosynthetic process	cellular response to stress	RNA metabolic process	regulation of metabolic process	regulation of protein modification process	phosphate metabolic process	regulation of translational initiation in response to stress	protein metabolic process	biopolymer metabolic process	regulation of cellular protein metabolic process	organ development	response to stress	dsRNA fragmentation
0.025882	0.006838	0.003373	0.00065	7.67	Down	0.0305934	BB125794	1437501_at	CDNA sequence AF529169 (AF529169), mRNA	Mm.458520	209743	AF529169	9	Cellular Component:	membrane	integral to membrane	intrinsic to membrane	cell	all	cellular_component	cell part	membrane part
0.103612	0.024076	0.013561	0.009074	7.64	Down	0.0248968	AW495649	1445654_at	Transcribed locus	Mm.400947	71640	-	9	Molecular Function:	zinc ion binding	metal ion binding	cation binding	ion binding	binding	transition metal ion binding
0.045716	0.013392	0.005984	0.001598	7.64	Down	0.0421358	AK012449	1433312_at	RIKEN cDNA 2700057C20 gene	-	77024	-	-
0.005554	0.001962	0.04238	0.012123	7.63	Up	0.0399981	AV249015	1447914_x_at	CDNA clone IMAGE:9054828	Mm.24138	72446	2600010E01Rik	2	Cellular Component:	mitochondrion	intracellular membrane-bounded organelle	intracellular organelle	intracellular part	intracellular	membrane-bounded organelle	organelle	cell part	all	cytoplasm	cytoplasmic part	cell	cellular_component
0.042927	0.009108	0.00563	0.001469	7.62	Down	0.0155706	BB526119	1447334_at	Transcribed locus, moderately similar to NP_057916.1 B-cell CLL/lymphoma 11A (zinc finger protein) isoform 1 [Mus musculus]	Mm.471050	-	-	11
0.075994	0.022469	0.009995	0.005199	7.6	Down	0.0458487	AV121153	1430807_at	kelch-like 22 (Drosophila)	-	-	-	-
0.008694	0.002698	0.066049	0.00703	7.6	Up	0.00159485	AA822260	1458657_at	ESTs	-	-	-	-
0.007561	0.002587	0.057079	0.016235	7.55	Up	0.0394731	BB698679	1437312_at	Bone morphogenetic protein receptor, type 1B (Bmpr1b), mRNA	Mm.39089	12167	Bmpr1b	3	Biological Process:	cartilage condensation	ovarian cumulus expansion	eye development	protein amino acid phosphorylation	estrogen biosynthetic process	inflammatory response	transforming growth factor beta receptor signaling pathway	dorsal/ventral pattern formation	cell differentiation	BMP signaling pathway	retinal ganglion cell axon guidance	ovulation cycle	camera-type eye development	retina development in camera-type eye	neuron projection development	reproduction	cell-cell adhesion	neuron development	enzyme linked receptor protein signaling pathway	multicellular organismal process	cellular process	hormone metabolic process	anatomical structure development	reproductive structure development	biological regulation	reproductive process	cellular hormone metabolic process	fused antrum stage, oogenesis	development of primary sexual characteristics	biopolymer modification	cell projection morphogenesis	regulation of hormone levels	regulation of biological quality	lipid metabolic process	transmembrane receptor protein serine/threonine kinase signaling pathway
0.072878	0.022567	0.00966	0.002412	7.54	Down	0.0495369	AK016865	1430349_at	CDNA clone IMAGE:9053380	Mm.66995	71164	Zdhhc11	13	Biological Process:	biological_process	all	Molecular Function:	molecular_function	zinc ion binding	metal ion binding	cation binding	ion binding	binding	transition metal ion binding	all	Cellular Component:	cellular_component	all
0.062348	0.01679	0.008283	0.000806	7.53	Down	0.0323888	BB223961	1459536_at	Calcitonin receptor-like (Calcrl), mRNA	Mm.75467	54598	Calcrl	2	Biological Process:	signal transduction	cell surface receptor linked signal transduction	G-protein coupled receptor protein signaling pathway	activation of adenylate cyclase activity by G-protein signaling pathway	heart development	positive regulation of cell proliferation	positive regulation of smooth muscle cell proliferation	positive regulation of cellular process	positive regulation of cyclase activity	multicellular organismal process	cellular process	anatomical structure development	regulation of nucleobase, nucleoside, nucleotide and nucleic acid metabolic process	cAMP-mediated signaling	biological regulation	positive regulation of catalytic activity	regulation of cyclic nucleotide biosynthetic process	regulation of cell proliferation	regulation of adenylate cyclase activity	cellular biosynthetic process	regulation of cAMP biosynthetic process	nucleoside phosphate metabolic process	biosynthetic process	regulation of biosynthetic process	nucleoside monophosphate metabolic process	cyclic-nucleotide-mediated signaling	regulation of smooth muscle cell proliferation	purine nucleotide metabolic process	regulation of metabolic process	regulation of lyase activity	heterocycle metabolic process	regulation of cyclase activity	regulation of molecular function	regulation of nucleotide metabolic process	muscle cell proliferation
0.058216	0.00917	0.007766	0.003995	7.5	Down	0.00726362	BB334744	1437167_at	Tropomodulin 2 (Tmod2), transcript variant 2, mRNA	Mm.291880	50876	Tmod2	9	Biological Process:	nerve-nerve synaptic transmission	learning or memory	positive regulation of G-protein coupled receptor protein signaling pathway	regulation of signal transduction	transmission of nerve impulse	G-protein coupled receptor protein signaling pathway	positive regulation of cellular process	positive regulation of biological process	regulation of cell communication	multicellular organismal process	cellular process	cell communication	biological regulation	neurological system process	regulation of cellular process	regulation of biological process	cell surface receptor linked signal transduction	positive regulation of signal transduction	behavior	cell-cell signaling	signal transduction	response to stimulus	regulation of G-protein coupled receptor protein signaling pathway	system process	positive regulation of cell communication	synaptic transmission	cognition	Molecular Function:	actin binding	tropomyosin binding	cytoskeletal protein binding	protein binding	binding	Cellular Component:	cytoplasm
0.055501	0.014687	0.00744	0.000694	7.46	Down	0.0308256	C76411	1444940_at	expressed sequence C76411	-	97850	-	-
0.093999	0.026797	0.012637	0.004009	7.44	Down	0.0398316	BB500101	1443150_at	ESTs	-	-	-	-
0.099759	0.030073	0.013477	0.007739	7.4	Down	0.0498916	BE992549	1429269_at	CDNA sequence BC068157 (BC068157), mRNA	Mm.193272	73072	BC068157	8
0.092862	0.022427	0.012552	0.001695	7.4	Down	0.0233596	AK006878	1430263_at	Transcribed locus	Mm.443313	73429	-	2
0.006397	0.003207	0.047316	0.010547	7.4	Up	0.0206235	BB077413	1430667_at	OL-protocadherin isoform (Pcadh10) mRNA, complete cds; alternatively spliced	Mm.242644	18526	Pcdh10	3	Biological Process:	cell adhesion	homophilic cell adhesion	cell-cell adhesion	biological adhesion	cellular process	Molecular Function:	calcium ion binding	protein binding	cation binding	ion binding	binding	metal ion binding	Cellular Component:	plasma membrane	integral to plasma membrane	membrane	integral to membrane	plasma membrane part	all	cell part	membrane part	intrinsic to membrane	intrinsic to plasma membrane	cellular_component	cell
0.076882	0.015063	0.010457	0.002884	7.35	Down	0.0123379	AK014901	1431477_at	Transcribed locus	Mm.399568	70868	-	10
0.09484	0.012172	0.012902	0.004323	7.35	Down	0.0031629	NM_019948	1420331_at	C-type lectin domain family 4, member e, mRNA (cDNA clone MGC:5682 IMAGE:3158063)	Mm.248327	56619	Clec4e	6	Biological Process:	immune response	response to stimulus	immune system process	Molecular Function:	binding	sugar binding	carbohydrate binding	Cellular Component:	membrane	integral to membrane	intrinsic to membrane	cell	all	cellular_component	cell part	membrane part
0.008396	0.001903	0.061607	0.017816	7.34	Up	0.0411537	NM_008164	1450789_at	Rhophilin, Rho GTPase binding protein 1 (Rhpn1), mRNA	Mm.57052	14787	Rhpn1	15	Biological Process:	signal transduction	regulation of biological process	regulation of cellular process	biological regulation	cellular process	cell communication	Molecular Function:	small GTPase regulator activity	protein binding	enzyme regulator activity	nucleoside-triphosphatase regulator activity	binding	GTPase regulator activity	Cellular Component:	intracellular	cell	all	cellular_component	cell part
0.151933	0.02407	0.020709	0.012261	7.34	Down	0.00829183	U72644	1425548_a_at	B144 mRNA, m21r splice variant	Mm.19379	16988	Lst1	17	Biological Process:	cell morphogenesis	immune response	regulation of cell shape	dendrite development	cell differentiation	anatomical structure morphogenesis	neuron projection development	neuron development	developmental process	cellular component morphogenesis	multicellular organismal process	cellular process	anatomical structure development	neuron differentiation	neurogenesis	regulation of cellular component organization	regulation of anatomical structure morphogenesis	biological regulation	multicellular organismal development	immune system process	regulation of biological process	regulation of cellular process	system development	generation of neurons	cellular developmental process	regulation of biological quality	regulation of cell morphogenesis	response to stimulus	regulation of developmental process	cell development	cell projection organization	cellular component organization	nervous system development	Cellular Component:	membrane
0.005919	0.000695	0.043344	0.004614	7.32	Up	0.00131134	BC018383	1448992_at	Internexin neuronal intermediate filament protein, alpha (Ina), mRNA	Mm.276251	226180	Ina	19	Biological Process:	multicellular organismal development	nervous system development	cell differentiation	intermediate filament cytoskeleton organization	neurofilament cytoskeleton organization	system development	developmental process	cellular developmental process	organelle organization	cellular process	multicellular organismal process	intermediate filament-based process	anatomical structure development	cellular component organization	cytoskeleton organization	Molecular Function:	structural molecule activity	Cellular Component:	intermediate filament	neurofilament	intracellular organelle	intracellular part	non-membrane-bounded organelle	all	cell	cytoskeletal part	intermediate filament cytoskeleton	intracellular	organelle	protein complex	cell part	intracellular non-membrane-bounded organelle	intracellular organelle part	cytoskeleton	cellular_component
0.012594	0.003693	0.00172	0.00043	7.32	Down	0.0430368	BB377927	1440786_x_at	Sideroflexin 2, mRNA (cDNA clone MGC:30418 IMAGE:5043343)	Mm.296837	94279	Sfxn2	19	Biological Process:	transport	ion transport	cation transport	iron ion transport	di-, tri-valent inorganic cation transport	transition metal ion transport	establishment of localization	localization	metal ion transport	Molecular Function:	iron ion binding	cation transmembrane transporter activity	substrate-specific transmembrane transporter activity	substrate-specific transporter activity	cation binding	transporter activity	ion transmembrane transporter activity	binding	ion binding	transmembrane transporter activity	transition metal ion binding	metal ion binding	Cellular Component:	mitochondrion	mitochondrial inner membrane	membrane	integral to membrane	organelle inner membrane	intracellular organelle	intracellular part	membrane-bounded organelle	all	membrane part	intrinsic to membrane	mitochondrial envelope
0.061087	0.018479	0.008356	0.004202	7.31	Down	0.0496948	M22958	1451850_at	Prolactin receptor, mRNA (cDNA clone MGC:6147 IMAGE:3500076)	Mm.10516	19116	Prlr	15	Biological Process:	JAK-STAT cascade	lactation	regulation of cell adhesion	regulation of epithelial cell differentiation	mammary gland epithelial cell differentiation	prostate gland growth	mammary gland alveolus development	cell differentiation	multicellular organism reproduction	reproduction	regulation of cell differentiation	developmental process	multicellular organismal process	cellular process	cell communication	anatomical structure development	intracellular signaling cascade	protein kinase cascade	epithelium development	reproductive structure development	biological regulation	morphogenesis of an epithelium	reproductive process	regulation of cellular process	regulation of biological process	regulation of multicellular organismal process	system development	prostate gland development	tissue morphogenesis	anatomical structure morphogenesis	urogenital system development	growth	regulation of anatomical structure morphogenesis	reproductive developmental process	mammary gland development
0.003109	0.001367	0.022708	0.003005	7.3	Up	0.00403756	BB488555	1459375_at	ESTs	-	-	-	-
0.140194	0.03671	0.019208	0.013798	7.3	Down	0.0367529	BB187157	1432602_at	Transcribed locus	Mm.403814	-	-	5
0.033944	0.01026	0.004657	0.001251	7.29	Down	0.047182	NM_133359	1420415_at	CDNA sequence AY026312 (AY026312), mRNA	Mm.188445	170939	AY026312	16	Cellular Component:	intermediate filament	intracellular organelle	intracellular part	non-membrane-bounded organelle	all	cell	cytoskeletal part	intermediate filament cytoskeleton	intracellular	organelle	protein complex	cell part	intracellular non-membrane-bounded organelle	intracellular organelle part	cytoskeleton	cellular_component	macromolecular complex	organelle part
0.055386	0.011391	0.007611	0.003599	7.28	Down	0.0161419	AK013757	1433122_at	RIKEN cDNA 2900069G24 gene	-	72968	-	-
0.079925	0.018513	0.010986	0.004887	7.28	Down	0.0227484	BG807055	1431254_at	Kelch repeat and BTB (POZ) domain containing 11, mRNA (cDNA clone MGC:90804 IMAGE:6852896)	Mm.46675	74901	Kbtbd11	8	Molecular Function:	protein binding	binding
0.06256	0.018676	0.008612	0.003289	7.26	Down	0.0466387	BB267006	1442370_at	Transcribed locus	Mm.192128	-	-	6
0.031818	0.004952	0.004388	0.001027	7.25	Down	0.00560326	BB010989	1426634_at	Solute carrier family 5 (sodium/glucose cotransporter), member 9 (Slc5a9), mRNA	Mm.26630	230612	Slc5a9	4	Biological Process:	transport	ion transport	sodium ion transport	cation transport	establishment of localization	monovalent inorganic cation transport	localization	metal ion transport	Molecular Function:	transporter activity	sodium ion binding	cation binding	alkali metal ion binding	ion binding	binding	metal ion binding	Cellular Component:	membrane	integral to membrane	intrinsic to membrane	cell	all	cellular_component	cell part	membrane part
0.0779	0.00821	0.010813	0.00336	7.2	Down	0.00163874	BB360492	1459296_at	Ubiquitin-conjugating enzyme E2Z (putative), mRNA (cDNA clone MGC:62703 IMAGE:2646768)	Mm.38802	268470	Ube2z	11	Biological Process:	apoptosis	biological_process	modification-dependent protein catabolic process	post-translational protein modification	regulation of protein metabolic process	cellular biopolymer catabolic process	cellular macromolecule catabolic process	regulation of macromolecule metabolic process	modification-dependent macromolecule catabolic process	cellular process	protein modification process	proteolysis	cell death	macromolecule metabolic process	biological regulation	regulation of biological process	cellular macromolecule metabolic process	biopolymer modification	programmed cell death	protein catabolic process	macromolecule catabolic process	proteolysis involved in cellular protein catabolic process	cellular metabolic process	biopolymer catabolic process	all	regulation of metabolic process	regulation of primary metabolic process	catabolic process	primary metabolic process	metabolic process	death	cellular protein catabolic process	cellular catabolic process	protein metabolic process	biopolymer metabolic process
0.008421	0.00454	0.060515	0.013126	7.19	Up	0.0199347	C86800	1444921_at	Transcribed locus	Mm.387118	52601	-	15
0.066973	0.020459	0.009348	0.000636	7.16	Down	0.0480589	BI737842	1435297_at	Gap junction protein, delta 2 (Gjd2), mRNA	Mm.389394	14617	Gjd2	2	Biological Process:	regulation of action potential	cell communication	cell-cell signaling	synaptic transmission	visual perception	transmission of nerve impulse	multicellular organismal process	cellular process	ion homeostasis	sensory perception	neurological system process	biological regulation	chemical homeostasis	regulation of biological quality	regulation of membrane potential	sensory perception of light stimulus	system process	homeostatic process	cellular ion homeostasis	cellular homeostasis	cognition	cellular chemical homeostasis	Molecular Function:	protein binding	binding	Cellular Component:	plasma membrane	gap junction	connexon complex	membrane	integral to membrane	cell junction	plasma membrane part	protein complex	all
0.007399	0.002207	0.052961	0.010623	7.16	Up	0.0137021	BB295722	1447379_at	ESTs	-	-	-	-
0.008391	0.005271	0.060012	0.009318	7.15	Up	0.00851221	NM_013550	1422947_at	Histone cluster 1, H3a (Hist1h3a), mRNA	Mm.221301	360198	Hist1h3a	13	Biological Process:	nucleosome assembly	anatomical structure formation	cellular component assembly	chromatin assembly or disassembly	chromatin assembly	cellular component biogenesis	chromatin organization	cellular macromolecular complex subunit organization	DNA packaging	cellular process	organelle organization	macromolecular complex subunit organization	cellular macromolecular complex assembly	chromosome organization	nucleosome organization	macromolecular complex assembly	cellular component organization	protein-DNA complex assembly	Molecular Function:	DNA binding	binding	nucleic acid binding	Cellular Component:	nucleosome	nucleus	chromosome	protein-DNA complex	intracellular organelle	intracellular part	membrane-bounded organelle	non-membrane-bounded organelle	all	chromatin	cell	intracellular membrane-bounded organelle
0.01192	0.004681	0.085027	0.005629	7.13	Up	0.000565108	BG070998	1442473_at	ESTs	-	-	-	-
0.064983	0.017714	0.009111	0.002588	7.13	Down	0.0354903	BB078690	1457514_at	YLP motif containing 1	-	-	-	-
0.008602	0.001046	0.06131	0.005168	7.13	Up	0.000562757	BB192951	1433734_at	Solute carrier family 13 (sodium/sulfate symporters), member 4, mRNA (cDNA clone MGC:99960 IMAGE:30440173)	Mm.23666	243755	Slc13a4	6
0.004641	0.002026	0.033079	0.006239	7.13	Up	0.0123007	BC026627	1427054_s_at	ABI gene family, member 3 (NESH) binding protein, mRNA (cDNA clone IMAGE:4982180)	Mm.209236	320712	Abi3bp	16	Biological Process:	positive regulation of cell-substrate adhesion	extracellular matrix organization	cell-substrate adhesion	positive regulation of cellular process	regulation of biological process	regulation of cellular process	regulation of cell-substrate adhesion	positive regulation of biological process	regulation of cell adhesion	positive regulation of cell adhesion	cellular process	biological adhesion	cell adhesion	cellular component organization	extracellular structure organization	biological regulation	Molecular Function:	collagen binding	glycosaminoglycan binding	heparin binding	carbohydrate binding	protein binding	pattern binding	binding	polysaccharide binding	Cellular Component:	interstitial matrix	extracellular matrix	extracellular region	extracellular region part	proteinaceous extracellular matrix	all	cellular_component
0.04807	0.007395	0.006758	0.001802	7.11	Down	0.00558959	BB394466	1440790_x_at	ESTs	-	-	-	-
0.085526	0.005827	0.012157	0.005184	7.04	Down	0.000711688	BB799439	1447415_at	B double prime 1, subunit of RNA polymerase III transcription initiation factor IIIB, mRNA (cDNA clone IMAGE:5367860)	Mm.288546	544971	Bdp1	13	Biological Process:	transcription	regulation of transcription, DNA-dependent	regulation of transcription	cellular biopolymer biosynthetic process	nitrogen compound metabolic process	regulation of macromolecule metabolic process	cellular process	cellular macromolecule biosynthetic process	macromolecule metabolic process	regulation of nucleobase, nucleoside, nucleotide and nucleic acid metabolic process	gene expression	biological regulation	nucleobase, nucleoside, nucleotide and nucleic acid metabolic process	regulation of cellular process	regulation of biological process	regulation of nitrogen compound metabolic process	cellular macromolecule metabolic process	regulation of cellular metabolic process	cellular biosynthetic process	biosynthetic process	transcription, DNA-dependent	regulation of biosynthetic process	cellular metabolic process	RNA metabolic process	regulation of cellular biosynthetic process	biopolymer biosynthetic process	regulation of metabolic process	regulation of primary metabolic process	primary metabolic process	metabolic process	regulation of gene expression	biopolymer metabolic process	RNA biosynthetic process	regulation of RNA metabolic process	cellular biopolymer metabolic process
0.050851	0.0123	0.007245	0.001831	7.02	Down	0.024748	AK011427	1454145_at	phospholipase A2 receptor 1	-	18779	-	-	Biological Process:	endocytosis	transport	establishment of localization	cellular process	membrane invagination	membrane organization	vesicle-mediated transport	cellular component organization	localization	Molecular Function:	receptor activity	binding	sugar binding	carbohydrate binding	molecular transducer activity	signal transducer activity	Cellular Component:	extracellular region	plasma membrane	membrane	integral to membrane	intrinsic to membrane	cell	cell part	all	cellular_component	membrane part
0.066903	0.015317	0.009546	0.002587	7.01	Down	0.0209771	BM243776	1457934_at	Transcribed locus	Mm.452745	-	-	2
0.05943	0.012432	0.0085	0.00158	6.99	Down	0.0152967	C80868	1419807_at	Transcribed locus	Mm.441766	52302	-	4
0.075884	0.014185	0.010906	0.002505	6.96	Down	0.0107329	NM_013925	1420748_a_at	Adenosine deaminase, tRNA-specific 1, mRNA (cDNA clone MGC:28961 IMAGE:4458235)	Mm.282162	30947	Adat1	8	Biological Process:	RNA processing	tRNA processing	ncRNA metabolic process	nitrogen compound metabolic process	cellular macromolecule metabolic process	cellular metabolic process	biopolymer metabolic process	RNA metabolic process	cellular process	tRNA metabolic process	ncRNA processing	macromolecule metabolic process	cellular biopolymer metabolic process	gene expression	primary metabolic process	nucleobase, nucleoside, nucleotide and nucleic acid metabolic process	metabolic process	Molecular Function:	RNA binding	adenosine deaminase activity	tRNA-specific adenosine deaminase activity	zinc ion binding	hydrolase activity	metal ion binding	deaminase activity	hydrolase activity, acting on carbon-nitrogen (but not peptide) bonds	cation binding	binding	catalytic activity	ion binding	transition metal ion binding	hydrolase activity, acting on carbon-nitrogen (but not peptide) bonds, in cyclic amidines	nucleic acid binding
0.068201	0.015096	0.009831	0.006336	6.94	Down	0.0234755	BB043897	1443162_at	ESTs	-	-	-	-
0.076651	0.015595	0.011075	0.008017	6.92	Down	0.0201256	AK009010	1453092_at	Cysteine-rich C-terminal 1 (Crct1), mRNA	Mm.35806	74175	Crct1	3	Biological Process:	biological_process	all	Molecular Function:	protein binding	binding	Cellular Component:	cellular_component	all
0.072377	0.017582	0.010464	0.003789	6.92	Down	0.0262358	AI325350	1419845_at	Transcribed locus, strongly similar to NP_034183.1 distal-less homeobox 1 [Mus musculus]	Mm.4543	-	-	2
0.089601	0.015757	0.012987	0.00812	6.9	Down	0.0124273	BB151822	1443184_at	CDC14 cell division cycle 14 homolog A (S. cerevisiae) (Cdc14a), mRNA	Mm.17647	229776	Cdc14a	3	Biological Process:	protein amino acid dephosphorylation	cell cycle	dephosphorylation	cell division	cellular metabolic process	post-translational protein modification	cellular process	protein modification process	macromolecule metabolic process	primary metabolic process	metabolic process	phosphate metabolic process	protein metabolic process	cellular macromolecule metabolic process	biopolymer metabolic process	biopolymer modification	phosphorus metabolic process	cellular protein metabolic process	cellular biopolymer metabolic process	Molecular Function:	phosphoprotein phosphatase activity	protein tyrosine phosphatase activity	protein tyrosine/serine/threonine phosphatase activity	hydrolase activity	phosphatase activity	hydrolase activity, acting on ester bonds	catalytic activity	phosphoric ester hydrolase activity	Cellular Component:	nucleus	cytoplasm	cytoskeleton	intracellular membrane-bounded organelle	intracellular organelle	intracellular part
0.01462	0.003692	0.100706	0.022206	6.89	Up	0.0187116	BB549778	1457686_at	Splicing factor, arginine/serine-rich 17b, mRNA (cDNA clone IMAGE:40130194)	Mm.116704	338351	Sfrs17b	X	Biological Process:	mRNA processing	RNA splicing	nitrogen compound metabolic process	cellular macromolecule metabolic process	cellular metabolic process	biopolymer metabolic process	RNA metabolic process	cellular process	mRNA metabolic process	macromolecule metabolic process	cellular biopolymer metabolic process	gene expression	primary metabolic process	nucleobase, nucleoside, nucleotide and nucleic acid metabolic process	metabolic process	RNA processing	Molecular Function:	nucleic acid binding	RNA binding	binding	Cellular Component:	nucleus	spliceosomal complex	intracellular organelle	intracellular part	membrane-bounded organelle	all	nuclear part	cell	intracellular membrane-bounded organelle	ribonucleoprotein complex	intracellular	organelle	cell part	intracellular organelle part
0.089622	0.013825	0.013016	0.005437	6.89	Down	0.00671247	AK009436	1431716_at	Hect domain and RLD 4 (Herc4), mRNA	Mm.234437	67345	Herc4	10	Biological Process:	protein modification process	modification-dependent protein catabolic process	cellular biopolymer catabolic process	biopolymer catabolic process	cellular metabolic process	cellular macromolecule catabolic process	modification-dependent macromolecule catabolic process	cellular process	proteolysis	macromolecule metabolic process	catabolic process	primary metabolic process	metabolic process	cellular protein catabolic process	cellular catabolic process	protein metabolic process	cellular macromolecule metabolic process	biopolymer metabolic process	biopolymer modification	protein catabolic process	cellular protein metabolic process	macromolecule catabolic process	proteolysis involved in cellular protein catabolic process	cellular biopolymer metabolic process	Molecular Function:	ligase activity	acid-amino acid ligase activity	ligase activity, forming carbon-nitrogen bonds	catalytic activity	Cellular Component:	intracellular	cytoplasm	intracellular part	cell	all
0.073919	0.017042	0.010764	0.00512	6.87	Down	0.0238165	BB431028	1459210_at	MKIAA1690 protein	Mm.384704	81907	Tmem108	9	Biological Process:	biological_process	all	Molecular Function:	molecular_function	all	Cellular Component:	cellular_component	membrane	integral to membrane	intrinsic to membrane	cell	cell part	all	membrane part
0.009353	0.003242	0.064221	0.010899	6.87	Up	0.00849107	NM_008311	1422125_at	5-hydroxytryptamine (serotonin) receptor 2B, mRNA (cDNA clone MGC:36132 IMAGE:5344328)	Mm.439747	15559	Htr2b	1	Biological Process:	signal transduction	G-protein coupled receptor protein signaling pathway	activation of phospholipase C activity by serotonin receptor signaling pathway	heart development	regulation of hydrolase activity	developmental process	regulation of catalytic activity	regulation of phospholipase activity	activation of phospholipase C activity by G-protein coupled receptor protein signaling pathway coupl	multicellular organismal process	serotonin receptor signaling pathway	cellular process	cell communication	anatomical structure development	intracellular signaling cascade	phosphoinositide-mediated signaling	biological regulation	regulation of lipase activity	positive regulation of phospholipase C activity	multicellular organismal development	regulation of molecular function	regulation of cellular process	regulation of biological process	system development	positive regulation of catalytic activity	cell surface receptor linked signal transduction	activation of phospholipase C activity	positive regulation of hydrolase activity	second-messenger-mediated signaling	positive regulation of lipase activity	organ development	positive regulation of phospholipase activity	positive regulation of molecular function	Molecular Function:	signal transducer activity
0.008085	0.002335	0.055509	0.007319	6.87	Up	0.00349794	AK017056	1428960_at	RIKEN cDNA 4933434I06 gene (4933434I06Rik), mRNA	Mm.27658	71233	4933434I06Rik	2	Molecular Function:	calmodulin binding	SH3 domain binding	protein binding	binding	protein domain specific binding	Cellular Component:	cilium	flagellum	cell projection	cell	all	cellular_component	cell part
0.016067	0.004665	0.110072	0.017578	6.85	Up	0.00665692	AK015582	1433317_at	RIKEN cDNA 4930477O15 gene	-	74983	-	-
0.012736	0.006147	0.087205	0.022062	6.85	Up	0.0313294	BB183534	1443037_at	Transcribed locus	Mm.443623	-	-	9
0.082911	0.01182	0.012144	0.002085	6.83	Down	0.0041392	NM_007577	1422190_at	Complement component 5a receptor 1 (C5ar1), mRNA	Mm.247623	12273	C5ar1	7	Biological Process:	chemotaxis	signal transduction	G-protein coupled receptor protein signaling pathway	neutrophil chemotaxis	response to peptidoglycan	defense response to Gram-positive bacterium	taxis	response to external stimulus	cellular process	cell communication	response to other organism	defense response	biological regulation	response to organic substance	response to chemical stimulus	regulation of cellular process	regulation of biological process	cell migration	cell surface receptor linked signal transduction	response to molecule of bacterial origin	leukocyte chemotaxis	response to stimulus	defense response to bacterium	cellular response to chemical stimulus	locomotion	cell motion	locomotory behavior	multi-organism process	localization of cell	cell chemotaxis	cell motility	immune system process	response to biotic stimulus	behavior	response to stress
0.057582	0.008186	0.008446	0.000559	6.82	Down	0.00391051	AI605402	1447604_at	cDNA sequence BC053393	-	407814	-	-
0.013766	0.002153	0.093595	0.013404	6.8	Up	0.00417987	AV205497	1430061_at	RIKEN cDNA 1700105P06 gene	-	-	-	-
0.073369	0.021687	0.010829	0.00332	6.78	Down	0.0463713	BQ177224	1436340_at	Transcribed locus	Mm.40637	100223	-	4
0.009596	0.002926	0.064951	0.017193	6.77	Up	0.0337251	BB472900	1446827_at	Nuclear receptor coactivator 2 (Ncoa2), transcript variant 1, mRNA	Mm.2537	17978	Ncoa2	1	Biological Process:	negative regulation of transcription from RNA polymerase II promoter	transcription	regulation of transcription, DNA-dependent	signal transduction	steroid hormone receptor signaling pathway	regulation of transcription	positive regulation of transcription from RNA polymerase II promoter	negative regulation of gene expression	positive regulation of cellular process	negative regulation of cellular metabolic process	negative regulation of transcription, DNA-dependent	cellular process	positive regulation of nucleobase, nucleoside, nucleotide and nucleic acid metabolic process	intracellular receptor-mediated signaling pathway	negative regulation of biological process	positive regulation of biosynthetic process	negative regulation of macromolecule metabolic process	negative regulation of biosynthetic process	regulation of nucleobase, nucleoside, nucleotide and nucleic acid metabolic process	biological regulation	transcription from RNA polymerase II promoter	positive regulation of transcription, DNA-dependent	cellular biosynthetic process	biosynthetic process	transcription, DNA-dependent	regulation of biosynthetic process	RNA metabolic process	regulation of metabolic process	positive regulation of transcription	negative regulation of nitrogen compound metabolic process	positive regulation of RNA metabolic process	positive regulation of nitrogen compound metabolic process	biopolymer metabolic process	positive regulation of cellular metabolic process	RNA biosynthetic process
0.112224	0.009002	0.016608	0.010533	6.76	Down	0.00231234	NM_010352	1417550_a_at	Germ cell-specific gene 1, mRNA (cDNA clone MGC:36019 IMAGE:5364798)	Mm.272306	14840	Gsg1	6	Biological Process:	biological_process	all	Molecular Function:	RNA polymerase binding	protein binding	binding	enzyme binding	Cellular Component:	endoplasmic reticulum	membrane	integral to membrane	intracellular membrane-bounded organelle	intracellular organelle	intracellular part	intracellular	membrane-bounded organelle	organelle	cell part	all	membrane part	cytoplasm	intrinsic to membrane	cytoplasmic part	cell	cellular_component
0.010645	0.00251	0.071511	0.017113	6.72	Up	0.0244705	BB769119	1456563_at	Hypothetical protein	Mm.234681	328967	4933429F08Rik	18	Biological Process:	intracellular signaling cascade	regulation of Rho protein signal transduction	regulation of signal transduction	regulation of biological process	regulation of cellular process	small GTPase mediated signal transduction	Ras protein signal transduction	regulation of cell communication	Rho protein signal transduction	cellular process	cell communication	signal transduction	regulation of Ras protein signal transduction	regulation of small GTPase mediated signal transduction	biological regulation	Molecular Function:	guanyl-nucleotide exchange factor activity	Rho guanyl-nucleotide exchange factor activity	protein binding	enzyme regulator activity	nucleoside-triphosphatase regulator activity	binding	small GTPase regulator activity	GTPase regulator activity	Ras guanyl-nucleotide exchange factor activity	Cellular Component:	intracellular	cytoplasm	intracellular part	cell	all	cellular_component	cell part
0.007197	0.00046	0.048283	0.001462	6.71	Up	1.15083e-05	BG069620	1445755_at	ESTs	-	-	-	-
0.065533	0.010788	0.009806	0.003757	6.68	Down	0.00817087	AW228769	1447404_at	Transcribed locus	Mm.408262	-	-	18
0.071747	0.007773	0.010743	0.006959	6.68	Down	0.00426641	AI447438	1442074_at	ESTs	-	-	-	-
0.037511	0.006759	0.005628	0.002728	6.67	Down	0.0119279	BG071357	1447111_at	ESTs, Weakly similar to JAK3 MOUSE TYROSINE-PROTEIN KINASE JAK3 (M.musculus)	-	-	-	-
0.009308	0.001298	0.061982	0.011303	6.66	Up	0.00980823	BB174628	1454392_at	RIKEN cDNA 9230112J17 gene	-	-	-	-
0.09131	0.023015	0.013735	0.008452	6.65	Down	0.034054	AF396935	1424998_at	EGF-like module containing, mucin-like, hormone receptor-like sequence 4 (Emr4), mRNA	Mm.210497	52614	Emr4	17	Biological Process:	signal transduction	cell surface receptor linked signal transduction	epidermal growth factor receptor signaling pathway	G-protein coupled receptor protein signaling pathway	neuropeptide signaling pathway	regulation of biological process	regulation of cellular process	enzyme linked receptor protein signaling pathway	cellular process	cell communication	transmembrane receptor protein tyrosine kinase signaling pathway	biological regulation	Molecular Function:	signal transducer activity	receptor activity	transmembrane receptor activity	G-protein coupled receptor activity	calcium ion binding	cation binding	molecular transducer activity	ion binding	binding	metal ion binding	Cellular Component:	plasma membrane	integral to plasma membrane	cell surface	membrane	integral to membrane	plasma membrane part	all	cell part	membrane part	intrinsic to membrane	intrinsic to plasma membrane
0.124115	0.028356	0.018727	0.005829	6.63	Down	0.0219544	NM_021400	1449824_at	Proteoglycan 4 (megakaryocyte stimulating factor, articular superficial zone protein) (Prg4), transcript variant 1, mRNA	Mm.329131	96875	Prg4	1	Biological Process:	immune response	response to stimulus	immune system process	Molecular Function:	scavenger receptor activity	polysaccharide binding	carbohydrate binding	transmembrane receptor activity	molecular transducer activity	binding	pattern binding	receptor activity	signal transducer activity	Cellular Component:	extracellular region	all	cellular_component
0.008753	0.003116	0.057942	0.01332	6.62	Up	0.0228428	AA111141	1448053_at	Transcribed locus	Mm.432125	-	-	1
0.005641	0.00134	0.03733	0.00574	6.62	Up	0.00578463	AF396935	1451563_at	EGF-like module containing, mucin-like, hormone receptor-like sequence 4 (Emr4), mRNA	Mm.210497	52614	Emr4	17	Biological Process:	signal transduction	cell surface receptor linked signal transduction	epidermal growth factor receptor signaling pathway	G-protein coupled receptor protein signaling pathway	neuropeptide signaling pathway	regulation of biological process	regulation of cellular process	enzyme linked receptor protein signaling pathway	cellular process	cell communication	transmembrane receptor protein tyrosine kinase signaling pathway	biological regulation	Molecular Function:	signal transducer activity	receptor activity	transmembrane receptor activity	G-protein coupled receptor activity	calcium ion binding	cation binding	molecular transducer activity	ion binding	binding	metal ion binding	Cellular Component:	plasma membrane	integral to plasma membrane	cell surface	membrane	integral to membrane	plasma membrane part	all	cell part	membrane part	intrinsic to membrane	intrinsic to plasma membrane
0.049045	0.013447	0.00743	0.000444	6.6	Down	0.0364675	AK014816	1433114_at	RIKEN cDNA 4921504P20 gene	-	70824	-	-
0.101211	0.018136	0.015411	0.011651	6.57	Down	0.0163962	NM_010088	1448608_at	Prolactin family 8, subfamily a, member 2 (Prl8a2), mRNA	Mm.291450	13529	Prl8a2	13	Biological Process:	response to hypoxia	maternal process involved in female pregnancy	multicellular organism reproduction	reproduction	reproductive process	response to chemical stimulus	response to oxygen levels	multi-organism process	multicellular organismal process	response to stress	response to stimulus	female pregnancy	reproductive process in a multicellular organism	Molecular Function:	molecular_function	hormone activity	protein binding	binding	all	receptor binding	Cellular Component:	cellular_component	all
0.005217	0.001354	0.033881	0.005388	6.49	Up	0.00669902	AU015158	1456455_at	PREDICTED: Mus musculus predicted gene, EG627352 (EG627352), mRNA	Mm.476866	627352	EG627352	19
0.052609	0.015257	0.008123	0.002809	6.48	Down	0.0455836	BM208226	1436513_at	Tetratricopeptide repeat, ankyrin repeat and coiled-coil containing 2, mRNA (cDNA clone IMAGE:30544810)	Mm.22501	77097	Tanc2	11	Molecular Function:	binding
0.189255	0.026554	0.029225	0.008659	6.48	Down	0.00459442	BB017755	1446851_at	PREDICTED: Mus musculus collagen, type XXII, alpha 1, transcript variant 2 (Col22a1), mRNA	Mm.322500	69700	Col22a1	15
0.007854	0.003402	0.050832	0.012875	6.47	Up	0.0320572	AA266367	1436419_a_at	PREDICTED: Mus musculus RIKEN cDNA 1700097N02 gene (1700097N02Rik), mRNA	Mm.372315	67522	1700097N02Rik	17
0.014558	0.003502	0.093886	0.014577	6.45	Up	0.00612238	BG065575	1446488_at	ESTs	-	-	-	-
0.007317	0.000929	0.047107	0.006226	6.44	Up	0.00320425	AV321778	1438880_at	Transcribed locus	Mm.460324	-	-	7
0.010114	0.004889	0.065019	0.015418	6.43	Up	0.0274184	BC024810	1425441_at	Mus musculus, clone MGC:36455 IMAGE:5356831, mRNA, complete cds.	-	-	-	-
0.075065	0.015381	0.011692	0.004133	6.42	Down	0.0164127	AI195046	1418837_at	Quinolinate phosphoribosyltransferase (Qprt), mRNA	Mm.26928	67375	Qprt	7	Biological Process:	metabolic process	NAD biosynthetic process	pyridine nucleotide biosynthetic process	quinolinate catabolic process	cofactor biosynthetic process	carboxylic acid metabolic process	nitrogen compound metabolic process	cofactor metabolic process	organic acid metabolic process	coenzyme biosynthetic process	cellular process	nucleotide biosynthetic process	secondary metabolic process	oxidoreduction coenzyme metabolic process	nicotinamide nucleotide biosynthetic process	cellular amide metabolic process	nucleobase, nucleoside, nucleotide and nucleic acid metabolic process	coenzyme metabolic process	quinolinate metabolic process	alkaloid metabolic process	NAD metabolic process	cellular biosynthetic process	nucleoside phosphate metabolic process	biosynthetic process	nicotinamide metabolic process	cellular nitrogen compound metabolic process	cellular metabolic process	nucleobase, nucleoside and nucleotide metabolic process	dicarboxylic acid metabolic process	cellular ketone metabolic process	primary metabolic process	vitamin biosynthetic process	nicotinamide nucleotide metabolic process	nucleotide metabolic process	water-soluble vitamin biosynthetic process
0.071387	0.020694	0.011149	0.004449	6.4	Down	0.0465887	BE980564	1441699_at	Putative E1-E2 ATPase	Mm.30455	54667	Atp8b2	3	Biological Process:	ATP biosynthetic process	phospholipid transport	nitrogen compound metabolic process	ribonucleotide metabolic process	cellular process	nucleotide biosynthetic process	ribonucleoside triphosphate metabolic process	ribonucleotide biosynthetic process	nucleobase, nucleoside, nucleotide and nucleic acid metabolic process	purine nucleoside triphosphate biosynthetic process	cellular biosynthetic process	nucleoside phosphate metabolic process	ribonucleoside triphosphate biosynthetic process	biosynthetic process	lipid transport	ATP metabolic process	purine ribonucleoside triphosphate biosynthetic process	transport	purine nucleotide metabolic process	cellular metabolic process	nucleobase, nucleoside and nucleotide metabolic process	nucleoside triphosphate biosynthetic process	primary metabolic process	metabolic process	heterocycle metabolic process	purine ribonucleotide biosynthetic process	purine ribonucleotide metabolic process	establishment of localization	purine nucleoside triphosphate metabolic process	nucleotide metabolic process	purine nucleotide biosynthetic process	purine ribonucleoside triphosphate metabolic process	nucleoside triphosphate metabolic process	localization	Molecular Function:
0.062564	0.017072	0.009776	0.00076	6.4	Down	0.0366079	BB310553	1456910_at	ESTs	-	-	-	-
0.141438	0.035789	0.022104	0.010752	6.4	Down	0.03311	BB552737	1456221_at	Transcribed locus, moderately similar to NP_001107603.1 protein phosphatase 4, regulatory subunit 1 isoform b [Mus musculus]	Mm.220765	-	-	8
0.010879	0.003046	0.069463	0.008579	6.39	Up	0.0029989	BB321369	1440759_at	Transcribed locus	Mm.272495	-	-	3
0.061497	0.009515	0.009634	0.006688	6.38	Down	0.0111668	BB711907	1443936_at	Transcribed locus	Mm.459292	-	-	9
0.057934	0.00425	0.009165	0.002197	6.32	Down	0.000521955	AV283954	1457210_at	Transcribed locus	Mm.45473	-	-	13
0.133878	0.022346	0.021253	0.00509	6.3	Down	0.00796274	BB779582	1459686_at	ESTs	-	-	-	-
0.075816	0.012883	0.012044	0.003563	6.29	Down	0.00883485	NM_054076	1420578_at	Opticin (Optc)	Mm.59985	269120	Optc	1	Molecular Function:	protein binding	binding	Cellular Component:	extracellular region	proteinaceous extracellular matrix	extracellular matrix	extracellular region part	all	cellular_component
0.048324	0.015207	0.303426	0.02216	6.28	Up	0.000687519	AV024133	1436785_a_at	RIKEN cDNA 1110069O07 gene	-	-	-	-
0.010743	0.002137	0.06734	0.017322	6.27	Up	0.0315901	BB765942	1435393_at	Melanocortin 1 receptor (Mc1r), mRNA	Mm.324942	17199	Mc1r	8	Biological Process:	signal transduction	G-protein coupled receptor protein signaling pathway	sensory perception of pain	melanin biosynthetic process	pigmentation	pigment metabolic process	multicellular organismal process	cellular process	cell communication	secondary metabolic process	sensory perception	metabolic process	neurological system process	biological regulation	regulation of cellular process	regulation of biological process	cell surface receptor linked signal transduction	system process	pigment biosynthetic process	biosynthetic process	melanin metabolic process	cognition	Molecular Function:	signal transducer activity	receptor activity	G-protein coupled receptor activity	melanocortin receptor activity	melanocyte stimulating hormone receptor activity	protein binding	peptide receptor activity	transmembrane receptor activity	peptide binding	binding	hormone binding	peptide receptor activity, G-protein coupled
0.011483	0.006298	0.071934	0.018281	6.26	Up	0.0353089	AK013022	1430988_at	RIKEN cDNA 2810407C02 gene, mRNA (cDNA clone MGC:47969 IMAGE:1547418)	Mm.270950	69227	2810407C02Rik	3	Biological Process:	biological_process	cell redox homeostasis	regulation of biological process	regulation of cellular process	all	regulation of biological quality	cellular process	homeostatic process	cellular homeostasis	biological regulation	Molecular Function:	molecular_function	selenium binding	binding	all	Cellular Component:	cellular_component	all
0.105445	0.027179	0.016873	0.013418	6.25	Down	0.04315	AI553394	1417168_a_at	Ubiquitin specific peptidase 2, mRNA (cDNA clone MGC:27630 IMAGE:4506362)	Mm.272770	53376	Usp2	9	Biological Process:	ubiquitin-dependent protein catabolic process	modification-dependent protein catabolic process	cellular biopolymer catabolic process	biopolymer catabolic process	cellular metabolic process	cellular macromolecule catabolic process	modification-dependent macromolecule catabolic process	cellular process	proteolysis	macromolecule metabolic process	primary metabolic process	catabolic process	metabolic process	cellular protein catabolic process	cellular catabolic process	cellular macromolecule metabolic process	protein metabolic process	biopolymer metabolic process	protein catabolic process	cellular protein metabolic process	macromolecule catabolic process	proteolysis involved in cellular protein catabolic process	cellular biopolymer metabolic process	Molecular Function:	ubiquitin thiolesterase activity	peptidase activity	cysteine-type peptidase activity	hydrolase activity	hydrolase activity, acting on ester bonds	thiolester hydrolase activity	peptidase activity, acting on L-amino acid peptides	catalytic activity	Cellular Component:	cytoplasm	intracellular part
0.071235	0.012583	0.011405	0.000521	6.25	Down	0.00896728	AU040583	1419836_at	Transcribed locus	Mm.459009	-	-	17
0.024154	0.00293	0.003872	0.000709	6.24	Down	0.00254313	NM_053096	1421108_at	Camello-like 2, mRNA (cDNA clone MGC:49548 IMAGE:4193874)	Mm.24251	93673	Cml2	6	Biological Process:	gastrulation with mouth forming second	negative regulation of cell adhesion	multicellular organismal development	gastrulation	metabolic process	anatomical structure morphogenesis	developmental process	cellular process	multicellular organismal process	negative regulation of cellular process	anatomical structure development	negative regulation of biological process	biological regulation	regulation of cellular process	regulation of biological process	regulation of cell adhesion	embryonic morphogenesis	embryonic development	biological adhesion	cell adhesion	Molecular Function:	N-acetyltransferase activity	acyltransferase activity	transferase activity	acetyltransferase activity	transferase activity, transferring acyl groups other than amino-acyl groups	N-acyltransferase activity	transferase activity, transferring acyl groups	catalytic activity	Cellular Component:	extracellular space	endoplasmic reticulum	Golgi apparatus	membrane	integral to membrane
0.096712	0.027628	0.015539	0.005199	6.22	Down	0.0446815	BB549724	1430593_at	RIKEN cDNA 1700041C02 gene (1700041C02Rik), mRNA	Mm.425204	73332	1700041C02Rik	4
0.008275	0.002028	0.051424	0.011153	6.21	Up	0.0190002	AW492805	1457729_at	Transcribed locus	Mm.461168	-	-	5
0.089636	0.016681	0.014426	0.006632	6.21	Down	0.0138086	NM_028554	1449985_at	RIKEN cDNA 1700072E05 gene (1700072E05Rik), mRNA	Mm.159020	73495	1700072E05Rik	X
0.06302	0.0185	0.010156	0.00161	6.21	Down	0.0465497	NM_025308	1418871_a_at	RIKEN cDNA 1810007E14 gene	-	53906	-	-
0.006641	0.002127	0.041039	0.009284	6.18	Up	0.0225269	AV002049	1447503_at	CDNA sequence BC016495 (BC016495), mRNA	Mm.211595	225994	BC016495	19	Biological Process:	pyridine nucleotide biosynthetic process	cofactor biosynthetic process	nitrogen compound metabolic process	cofactor metabolic process	cellular metabolic process	nucleobase, nucleoside and nucleotide metabolic process	coenzyme biosynthetic process	cellular process	nucleotide biosynthetic process	oxidoreduction coenzyme metabolic process	primary metabolic process	nucleobase, nucleoside, nucleotide and nucleic acid metabolic process	metabolic process	coenzyme metabolic process	vitamin biosynthetic process	nucleotide metabolic process	water-soluble vitamin biosynthetic process	cellular biosynthetic process	nucleoside phosphate metabolic process	pyridine nucleotide metabolic process	water-soluble vitamin metabolic process	biosynthetic process	vitamin metabolic process	Molecular Function:	nucleotide binding	magnesium ion binding	ATP binding	kinase activity	transferase activity	metal ion binding	ribosylnicotinamide kinase activity	binding	phosphotransferase activity, alcohol group as acceptor	catalytic activity	transferase activity, transferring phosphorus-containing groups
0.087129	0.019959	0.014168	0.007222	6.15	Down	0.0263549	BM205530	1457805_at	ESTs	-	-	-	-
0.007634	0.002764	0.046906	0.007329	6.14	Up	0.00741837	AV269411	1438654_x_at	Monocyte to macrophage differentiation-associated 2, mRNA (cDNA clone MGC:36872 IMAGE:4502289)	Mm.48712	75104	Mmd2	5	Biological Process:	cytolysis	cell death	death	cellular process	Molecular Function:	receptor activity	molecular transducer activity	signal transducer activity	Cellular Component:	membrane	integral to membrane	intrinsic to membrane	cell	all	cellular_component	cell part	membrane part
0.095846	0.0241	0.01569	0.004967	6.11	Down	0.0311557	NM_026853	1422153_a_at	Ankyrin repeat and SOCS box-containing 11 (Asb11), mRNA	Mm.33225	68854	Asb11	X	Biological Process:	intracellular signaling cascade	modification-dependent protein catabolic process	cellular biopolymer catabolic process	biopolymer catabolic process	cellular metabolic process	cellular macromolecule catabolic process	modification-dependent macromolecule catabolic process	cellular process	cell communication	proteolysis	macromolecule metabolic process	primary metabolic process	catabolic process	biological regulation	metabolic process	cellular protein catabolic process	regulation of cellular process	regulation of biological process	cellular catabolic process	protein metabolic process	cellular macromolecule metabolic process	biopolymer metabolic process	protein catabolic process	signal transduction	cellular protein metabolic process	macromolecule catabolic process	proteolysis involved in cellular protein catabolic process	cellular biopolymer metabolic process	Cellular Component:	cellular_component	all
0.070528	0.008664	0.011565	0.001402	6.1	Down	0.00255592	BB481914	1439922_at	Proline-rich coiled-coil 1, mRNA (cDNA clone MGC:12103 IMAGE:3709357)	Mm.29889	73137	Prrc1	18	Biological Process:	biological_process	all	Molecular Function:	identical protein binding	protein binding	binding	Cellular Component:	cellular_component	Golgi apparatus	intracellular membrane-bounded organelle	intracellular organelle	intracellular part	intracellular	membrane-bounded organelle	organelle	cell part	all	cytoplasm	cytoplasmic part	cell
0.064365	0.011981	0.010615	0.00565	6.06	Down	0.0153767	BE199556	1436765_at	Par-3 (partitioning defective 3) homolog (C. elegans) (Pard3), transcript variant 3, mRNA	Mm.299254	93742	Pard3	8	Biological Process:	cell cycle	establishment or maintenance of cell polarity	cell-cell adhesion	cell division	anatomical structure development	anatomical structure morphogenesis	biological adhesion	cell morphogenesis	cell adhesion	developmental process	cellular component organization	cellular component morphogenesis	cellular developmental process	cellular process	Molecular Function:	protein binding	binding	Cellular Component:	cytoplasm	spindle	cytoskeleton	adherens junction	cell-cell adherens junction	tight junction	cell cortex	membrane	cell junction	intracellular organelle	intracellular part	plasma membrane part	non-membrane-bounded organelle	all	apical junction complex	occluding junction	membrane part
0.083923	0.009857	0.013842	0.009203	6.06	Down	0.00652961	BC022134	1423968_at	UDP glycosyltransferases 3 family, polypeptide A2, mRNA (cDNA clone MGC:37957 IMAGE:5134131)	Mm.422853	223337	Ugt3a2	15	Biological Process:	metabolic process	Molecular Function:	glucuronosyltransferase activity	transferase activity	transferase activity, transferring glycosyl groups	transferase activity, transferring hexosyl groups	UDP-glycosyltransferase activity	catalytic activity	Cellular Component:	membrane	integral to membrane	intrinsic to membrane	cell	all	cellular_component	cell part	membrane part
0.038545	0.004908	0.00637	0.001067	6.05	Down	0.00305032	AK017200	1454381_at	RIKEN cDNA 5033428C03 gene	-	74728	-	-
0.012703	0.004109	0.076816	0.013284	6.05	Up	0.00995003	BG066292	1442566_at	expressed sequence C78878	-	97871	-	-
0.051688	0.011033	0.008573	0.006062	6.03	Down	0.0266574	BB335578	1437168_at	Serine-arginine repressor protein (Srrp), mRNA	Mm.156636	272009	RP23-12I24.6	4
0.048559	0.01202	0.008069	0.002626	6.02	Down	0.0301879	BG963150	1451430_at	SLIT2 (Slit2)	Mm.289739	20563	Slit2	5	Biological Process:	metanephros development	chemotaxis	multicellular organismal development	nervous system development	axon guidance	cell differentiation	retinal ganglion cell axon guidance	taxis	neuron projection development	neuron development	developmental process	kidney development	cellular component morphogenesis	response to external stimulus	cellular process	multicellular organismal process	anatomical structure development	axonogenesis	cell morphogenesis involved in differentiation	neuron differentiation	neurogenesis	response to chemical stimulus	cell morphogenesis	system development	cell projection morphogenesis	response to stimulus	cell morphogenesis involved in neuron differentiation	cellular component organization	locomotion	cell motion	anatomical structure morphogenesis	locomotory behavior	cell part morphogenesis	localization of cell	urogenital system development
0.012804	0.006028	0.076946	0.021313	6.01	Up	0.0442972	NM_019427	1418294_at	Erythrocyte protein band 4.1-like 4b (Epb4.1l4b), mRNA	Mm.28217	54357	Epb4.1l4b	4	Molecular Function:	binding	cytoskeletal protein binding	protein binding	Cellular Component:	cytoplasm	cytoskeleton	extrinsic to membrane	intracellular organelle	intracellular part	intracellular	organelle	non-membrane-bounded organelle	all	cell part	membrane part	intracellular non-membrane-bounded organelle	membrane	cellular_component	cell
0.041569	0.008649	0.006929	0.001781	6	Down	0.0172105	AV350923	1456053_at	Transcribed locus	Mm.106315	-	-	3
0.095586	0.012179	0.015994	0.005758	5.98	Down	0.00410754	BB122340	1440895_at	Transcribed locus, strongly similar to XP_980290.1 PREDICTED: hypothetical protein [Mus musculus]	Mm.444267	-	-	4
0.012984	0.004614	0.077267	0.012452	5.95	Up	0.00839614	BM934740	1458970_at	Transcribed locus	Mm.444275	-	-	11
0.008259	0.003388	0.049122	0.010212	5.95	Up	0.0191379	BB360504	1437093_at	Dynein, axonemal, intermediate chain 1, mRNA (cDNA clone MGC:170414 IMAGE:8861809)	Mm.79127	68922	Dnaic1	4	Molecular Function:	motor activity	hydrolase activity	hydrolase activity, acting on acid anhydrides, in phosphorus-containing anhydrides	nucleoside-triphosphatase activity	hydrolase activity, acting on acid anhydrides	pyrophosphatase activity	catalytic activity	Cellular Component:	microtubule	dynein complex	intracellular organelle	intracellular part	microtubule associated complex	non-membrane-bounded organelle	all	cell	cytoskeletal part	intracellular	organelle	protein complex	cell part	microtubule cytoskeleton	intracellular non-membrane-bounded organelle	intracellular organelle part	cytoskeleton	cellular_component	macromolecular complex	organelle part
0.009731	0.003315	0.057873	0.004253	5.95	Up	0.000870607	BB418548	1448974_at	Doublecortin (Dcx), transcript variant 4, mRNA	Mm.12871	13193	Dcx	X	Biological Process:	neuron migration	intracellular signaling cascade	multicellular organismal development	nervous system development	brain development	central nervous system projection neuron axonogenesis	cell differentiation	axon extension	dendrite morphogenesis	neuron projection development	neuron development	developmental process	cellular component morphogenesis	cell communication	multicellular organismal process	cellular process	anatomical structure development	axonogenesis	cell morphogenesis involved in differentiation	neuron differentiation	central nervous system neuron differentiation	neurogenesis	biological regulation	cell morphogenesis	regulation of biological process	regulation of cellular process	cell migration	system development	cell projection morphogenesis	dendrite development	central nervous system neuron axonogenesis	central nervous system development	cell morphogenesis involved in neuron differentiation	cellular component organization	locomotion
0.096904	0.008834	0.016379	0.009653	5.92	Down	0.00353768	BB548722	1444417_at	PREDICTED: Mus musculus RIKEN cDNA 9330101J02 gene (9330101J02Rik), mRNA	Mm.458349	664857	9330101J02Rik	7
0.057496	0.013541	0.009727	0.00435	5.91	Down	0.0283404	AF065914	1449990_at	Strain C3HeB/FeJ interleukin 2 (Il2)	Mm.14190	16183	Il2	3	Biological Process:	negative regulation of B cell apoptosis	immune response	positive regulation of B cell proliferation	positive regulation of T cell proliferation	positive regulation of activated T cell proliferation	positive regulation of tyrosine phosphorylation of Stat5 protein	positive regulation of transcription from RNA polymerase II promoter	regulation of T cell homeostatic proliferation	positive regulation of isotype switching to IgG isotypes	negative regulation of lymphocyte proliferation	negative regulation of inflammatory response	positive regulation of immunoglobulin secretion	positive regulation of cell activation	negative regulation of developmental process	negative regulation of gene expression	regulation of adaptive immune response based on somatic recombination of immune receptors built from	positive regulation of cellular process	B cell activation	immune effector process	regulation of production of small RNA involved in gene silencing by RNA	JAK-STAT cascade	positive regulation of B cell activation	isotype switching	regulation of DNA recombination	immune system development	somatic diversification of immunoglobulins	regulation of biological quality	transcription from RNA polymerase II promoter	regulation of isotype switching	positive regulation of protein metabolic process	DNA metabolic process	tyrosine phosphorylation of Stat5 protein	regulation of activated T cell proliferation	RNA metabolic process	regulation of immunoglobulin mediated immune response
0.080426	0.007922	0.013626	0.006901	5.9	Down	0.00313657	BE948264	1442147_at	Transcribed locus	Mm.441031	-	-	X
0.008774	0.003498	0.051765	0.011117	5.9	Up	0.0210399	AI503156	1441278_at	Transcribed locus	Mm.386996	-	-	8
0.052118	0.013221	0.008837	0.003643	5.9	Down	0.0343124	AK020210	1453680_at	Transcribed locus	Mm.159929	77492	-	19
0.073048	0.018386	0.012395	0.004559	5.89	Down	0.0328387	BQ180307	1431257_at	RIKEN cDNA 6230409E13 gene, mRNA (cDNA clone IMAGE:6417471)	Mm.159689	76132	6230409E13Rik	4
0.074698	0.005089	0.01273	0.00114	5.87	Down	0.000287236	AI839700	1447991_at	proprotein convertase subtilisin/kexin type 2	-	-	-	-
0.04235	0.005897	0.007227	0.003335	5.86	Down	0.006587	AK021148	1432200_at	RIKEN cDNA C030044M21 gene	-	77614	-	-
0.088458	0.014678	0.015107	0.009873	5.86	Down	0.0142999	BB495352	1437551_at	family with sequence similarity 63, member A	-	-	-	-
0.008697	0.002782	0.05075	0.003878	5.84	Up	0.000915328	BB023667	1457079_at	Transcribed locus	Mm.453169	-	-	13
0.045399	0.010826	0.007788	0.001506	5.83	Down	0.0262645	BC022165	1451453_at	Death-associated protein kinase 2, mRNA (cDNA clone MGC:13742 IMAGE:4016911)	Mm.335252	13143	Dapk2	9	Biological Process:	protein amino acid phosphorylation	apoptosis	induction of apoptosis	protein kinase cascade	positive regulation of cellular process	positive regulation of programmed cell death	positive regulation of biological process	developmental process	induction of programmed cell death	post-translational protein modification	cell communication	cellular process	protein modification process	intracellular signaling cascade	cell death	regulation of programmed cell death	macromolecule metabolic process	biological regulation	regulation of cellular process	regulation of biological process	cellular macromolecule metabolic process	biopolymer modification	regulation of apoptosis	programmed cell death	phosphorus metabolic process	cellular metabolic process	positive regulation of apoptosis	phosphorylation	positive regulation of cell death	primary metabolic process	metabolic process	positive regulation of developmental process	death	phosphate metabolic process	regulation of cell death
0.067437	0.01369	0.011573	0.004576	5.83	Down	0.01799	AK015333	1431957_at	leucine-rich repeats and IQ motif containing 3	-	74435	-	-
0.065437	0.019165	0.011303	0.002879	5.79	Down	0.0491429	AU017237	1420133_at	Predicted gene, OTTMUSG00000001246 (OTTMUSG00000001246), mRNA	Mm.348294	433719	OTTMUSG00000001246	4
0.123691	0.035952	0.021399	0.002839	5.78	Down	0.0470383	BG961993	1436564_at	Transcribed locus	Mm.461865	-	-	2
0.065403	0.015232	0.011384	0.007131	5.75	Down	0.0325301	BB340127	1443230_at	CDNA clone IMAGE:6514950	Mm.441635	-	-	7
0.009818	0.002067	0.056359	0.014889	5.74	Up	0.0363573	BG061080	1453841_at	RIKEN cDNA 2310050P20 gene	-	-	-	-
0.069662	0.013646	0.012144	0.004737	5.74	Down	0.0163765	AV349060	1457264_at	PHD finger protein 20-like 1, mRNA (cDNA clone MGC:175576 IMAGE:40130992)	Mm.267473	239510	Phf20l1	15	Molecular Function:	nucleic acid binding	zinc ion binding	metal ion binding	cation binding	ion binding	binding	transition metal ion binding
0.104084	0.020388	0.018149	0.009035	5.73	Down	0.0182476	AV230775	1433923_at	Keratin 77, mRNA (cDNA clone MGC:176220 IMAGE:9055871)	Mm.292992	406220	Krt77	15	Molecular Function:	structural molecule activity	Cellular Component:	intermediate filament	keratin filament	intracellular organelle	intracellular part	non-membrane-bounded organelle	all	cell	cytoskeletal part	intermediate filament cytoskeleton	intracellular	organelle	protein complex	cell part	intracellular non-membrane-bounded organelle	intracellular organelle part	cytoskeleton	cellular_component	macromolecular complex	organelle part
0.022923	0.00681	0.131368	0.019581	5.73	Up	0.00637965	C76090	1443451_at	ESTs	-	-	-	-
0.045142	0.008182	0.007878	0.002297	5.73	Down	0.0118328	AK008685	1453438_x_at	Gasdermin A2 (Gsdma2), mRNA	Mm.159149	76758	Gsdma2	11
0.098376	0.028705	0.017191	0.00246	5.72	Down	0.0479293	AK018335	1431695_at	Rabphilin 3A-like (without C2 domains), mRNA (cDNA clone MGC:157502 IMAGE:40134813)	Mm.425697	380714	Rph3al	11	Biological Process:	intracellular protein transport	exocytosis	regulation of calcium ion-dependent exocytosis	glucose homeostasis	negative regulation of G-protein coupled receptor protein signaling pathway	regulation of signal transduction	G-protein coupled receptor protein signaling pathway	carbohydrate homeostasis	calcium ion-dependent exocytosis	establishment of localization in cell	regulation of cellular localization	intracellular transport	regulation of localization	cell communication	cellular process	negative regulation of cellular process	protein transport	negative regulation of biological process	regulation of secretion	biological regulation	chemical homeostasis	regulation of cellular process	regulation of biological process	cell surface receptor linked signal transduction	negative regulation of cell communication	cellular protein localization	regulation of biological quality	macromolecule localization	vesicle-mediated transport	secretion	protein localization	regulation of vesicle-mediated transport	establishment of protein localization	negative regulation of signal transduction	transport
0.088512	0.009172	0.015475	0.005815	5.72	Down	0.00254605	BB208426	1439840_at	Transcribed locus	Mm.473777	-	-	8
0.010251	0.004669	0.058454	0.005281	5.7	Up	0.0023924	NM_019455	1421492_at	Prostaglandin D2 synthase 2, hematopoietic (Ptgds2), mRNA	Mm.442454	54486	Ptgds2	6	Biological Process:	prostaglandin biosynthetic process	fatty acid biosynthetic process	prostaglandin metabolic process	lipid biosynthetic process	carboxylic acid metabolic process	icosanoid biosynthetic process	cellular metabolic process	prostanoid metabolic process	organic acid metabolic process	unsaturated fatty acid biosynthetic process	cellular process	carboxylic acid biosynthetic process	icosanoid metabolic process	fatty acid metabolic process	prostanoid biosynthetic process	primary metabolic process	cellular ketone metabolic process	metabolic process	monocarboxylic acid metabolic process	unsaturated fatty acid metabolic process	cellular lipid metabolic process	organic acid biosynthetic process	lipid metabolic process	cellular biosynthetic process	biosynthetic process	oxoacid metabolic process	Molecular Function:	glutathione transferase activity	prostaglandin-D synthase activity	isomerase activity	intramolecular oxidoreductase activity	transferase activity	catalytic activity	transferase activity, transferring alkyl or aryl (other than methyl) groups	Cellular Component:
0.066758	0.010572	0.011708	0.003584	5.7	Down	0.00786423	BB154198	1441204_at	Transcribed locus	Mm.442927	399617	-	10
0.028397	0.001959	0.004986	0.002726	5.7	Down	0.00222281	BM220784	1443580_at	Transcribed locus	Mm.451205	-	-	16
0.006381	0.000549	0.036322	0.004361	5.69	Up	0.00242834	BE852824	1445615_at	Cholinergic receptor, nicotinic, alpha polypeptide 9 (Chrna9), mRNA	Mm.140015	231252	Chrna9	5	Biological Process:	cation transport	inner ear morphogenesis	detection of mechanical stimulus involved in sensory perception of sound	detection of abiotic stimulus	detection of stimulus	inner ear development	developmental process	response to external stimulus	multicellular organismal process	anatomical structure development	response to mechanical stimulus	sensory perception	neurological system process	response to abiotic stimulus	ear morphogenesis	system development	sensory perception of sound	sensory perception of mechanical stimulus	embryonic morphogenesis	embryonic development	detection of mechanical stimulus	response to stimulus	system process	ear development	anatomical structure morphogenesis	transport	detection of external stimulus	ion transport	sensory organ development	detection of mechanical stimulus involved in sensory perception	detection of stimulus involved in sensory perception	organ morphogenesis	multicellular organismal development	establishment of localization	organ development
0.008467	0.002972	0.048175	0.008	5.69	Up	0.00964302	BG072149	1446947_at	ESTs, Weakly similar to S26689 hypothetical protein hc1 - mouse (M.musculus)	-	-	-	-
0.008816	0.002045	0.049971	0.013055	5.67	Up	0.0357165	AK017904	1426396_at	CD247 antigen (Cd247), transcript variant eta, mRNA	Mm.217308	12503	Cd247	1	Biological Process:	cell surface receptor linked signal transduction	T cell receptor signaling pathway	regulation of immune response	negative regulation of gene expression	immune response	nitrogen compound metabolic process	gene silencing	positive regulation of biological process	regulation of macromolecule metabolic process	regulation of production of small RNA involved in gene silencing by RNA	cellular process	cell communication	regulation of immune system process	immune response-activating signal transduction	negative regulation of biological process	macromolecule metabolic process	negative regulation of macromolecule metabolic process	gene expression	regulation of nucleobase, nucleoside, nucleotide and nucleic acid metabolic process	nucleobase, nucleoside, nucleotide and nucleic acid metabolic process	biological regulation	gene silencing by RNA	response to organic substance	production of small RNA involved in gene silencing by RNA	response to chemical stimulus	regulation of cellular process	regulation of biological process	cellular macromolecule metabolic process	regulation of nitrogen compound metabolic process	regulation of cellular metabolic process	immune response-activating cell surface receptor signaling pathway	antigen receptor-mediated signaling pathway	response to stimulus	negative regulation of metabolic process	cellular response to chemical stimulus
0.006848	0.002224	0.03866	0.006248	5.65	Up	0.00866879	BG919998	1419550_a_at	Serine/threonine kinase 39, STE20/SPS1 homolog (yeast) (Stk39), mRNA	Mm.198414	53416	Stk39	2	Biological Process:	protein amino acid phosphorylation	cellular metabolic process	post-translational protein modification	cellular process	phosphorylation	protein modification process	macromolecule metabolic process	primary metabolic process	metabolic process	phosphate metabolic process	protein metabolic process	cellular macromolecule metabolic process	biopolymer metabolic process	biopolymer modification	phosphorus metabolic process	cellular protein metabolic process	cellular biopolymer metabolic process	Molecular Function:	nucleotide binding	protein kinase activity	protein serine/threonine kinase activity	protein binding	ATP binding	kinase activity	transferase activity	purine nucleotide binding	binding	phosphotransferase activity, alcohol group as acceptor	catalytic activity	transferase activity, transferring phosphorus-containing groups	purine nucleoside binding	adenyl ribonucleotide binding	ribonucleotide binding	adenyl nucleotide binding	purine ribonucleotide binding
0.070081	0.001233	0.012457	0.005728	5.63	Down	0.000599509	BB061859	1440774_x_at	WEE1 homolog 2 (S. pombe)	-	-	-	-
0.139942	0.007631	0.025004	0.01795	5.6	Down	0.00414714	BB125647	1457209_at	DDHD domain containing 2, mRNA (cDNA clone MGC:143924 IMAGE:40095026)	Mm.246875	72108	Ddhd2	8	Biological Process:	biological_process	lipid catabolic process	catabolic process	primary metabolic process	metabolic process	all	lipid metabolic process	Molecular Function:	molecular_function	hydrolase activity	metal ion binding	cation binding	ion binding	binding	catalytic activity	all	Cellular Component:	cellular_component	cytoplasm	intracellular part	intracellular	cell	cell part	all
0.00783	0.002024	0.043788	0.009762	5.59	Up	0.0226244	NM_025732	1449395_at	RIKEN cDNA 4921520G13 gene (4921520G13Rik), mRNA	Mm.439817	66729	4921520G13Rik	5	Molecular Function:	DNA binding	binding	nucleic acid binding
0.067548	0.019352	0.012099	0.003764	5.58	Down	0.0481884	BB429377	1435578_s_at	Disabled homolog 1 (Drosophila) (Dab1), transcript variant 1, mRNA	Mm.289682	13131	Dab1	4	Biological Process:	neuron migration	negative regulation of cell adhesion	protein kinase cascade	small GTPase mediated signal transduction	multicellular organismal development	nervous system development	central nervous system development	cerebellum structural organization	cerebral cortex cell migration	cerebral cortex radially oriented cell migration	cell-cell adhesion involved in neuronal-glial interactions involved in cerebral cortex radial glia g	radial glia guided migration of Purkinje cell	cell differentiation	positive regulation of protein kinase activity	cerebellum development	cell-cell adhesion	positive regulation of transferase activity	pallium development	regulation of phosphorylation	multicellular organismal process	cellular process	anatomical structure development	hindbrain radial glia guided cell migration	negative regulation of biological process	biological regulation	positive regulation of catalytic activity	cell migration	hindbrain morphogenesis	locomotion	anatomical structure morphogenesis	metencephalon development	telencephalon development	cerebral cortex development	regulation of metabolic process	forebrain cell migration
0.105213	0.01211	0.018873	0.002197	5.57	Down	0.00217469	BC006046	1424817_at	Sperm flagellar 1, mRNA (cDNA clone MGC:8192 IMAGE:3590641)	Mm.252722	70997	Spef1	2	Cellular Component:	cytoplasm	cilium	microtubule-based flagellum	flagellum	cell projection	intracellular membrane-bounded organelle	intracellular organelle	intracellular part	membrane-bounded organelle	intracellular	organelle	all	cell part	cellular_component	cell
0.14338	0.01187	0.025736	0.011127	5.57	Down	0.00194067	NM_022409	1449231_at	Zinc finger protein 296 (Zfp296), mRNA	Mm.23310	63872	Zfp296	7	Biological Process:	spermatogenesis	sexual reproduction	reproduction	reproductive process	male gamete generation	gamete generation
0.057244	0.006973	0.010276	0.003273	5.57	Down	0.00366077	AU067733	1459409_at	ESTs	-	-	-	-
0.013514	0.004675	0.075262	0.008016	5.57	Up	0.0026486	BE985731	1458225_at	FK506 binding protein 14 (Fkbp14), mRNA	Mm.274693	231997	Fkbp14	6	Biological Process:	protein folding	cellular metabolic process	cellular macromolecule metabolic process	protein metabolic process	biopolymer metabolic process	cellular process	cellular protein metabolic process	macromolecule metabolic process	cellular biopolymer metabolic process	primary metabolic process	metabolic process	Molecular Function:	peptidyl-prolyl cis-trans isomerase activity	calcium ion binding	isomerase activity	cation binding	cis-trans isomerase activity	ion binding	binding	catalytic activity	metal ion binding	Cellular Component:	endoplasmic reticulum	intracellular membrane-bounded organelle	intracellular organelle	intracellular part	intracellular	membrane-bounded organelle	organelle	cell part	all	cytoplasm	cytoplasmic part	cell	cellular_component
0.020111	0.006174	0.111702	0.029271	5.55	Up	0.0375972	BB047737	1439477_at	Transcribed locus	Mm.440651	73848	-	11
0.015946	0.001753	0.088547	0.017545	5.55	Up	0.014643	AK012542	1432837_at	RIKEN cDNA 2700080J24 gene	-	67969	-	-
0.049368	0.012174	0.008916	0.003451	5.54	Down	0.0329973	BB462381	1446555_at	Transcribed locus	Mm.130270	-	-	17
0.07667	0.013052	0.013851	0.009007	5.54	Down	0.0166592	AV295543	1441138_at	Forkhead box N2, mRNA (cDNA clone IMAGE:8861847)	Mm.112824	14236	Foxn2	17	Molecular Function:	DNA binding	binding	nucleic acid binding	Cellular Component:	nucleus	intracellular membrane-bounded organelle	intracellular organelle	intracellular part	intracellular	membrane-bounded organelle	organelle	cell part	all	cell	cellular_component
0.088776	0.004346	0.016077	0.005689	5.52	Down	0.000529535	BF466910	1424972_at	Jun dimerization protein 2	-	-	-	-
0.098098	0.017187	0.017971	0.008971	5.46	Down	0.0144597	BC010754	1448107_x_at	Kallikrein 1, mRNA (cDNA clone MGC:29118 IMAGE:4922971)	Mm.142722	16612	Klk1	7	Biological Process:	proteolysis	biopolymer catabolic process	protein metabolic process	biopolymer metabolic process	protein catabolic process	macromolecule catabolic process	macromolecule metabolic process	catabolic process	primary metabolic process	metabolic process	Molecular Function:	serine-type endopeptidase activity	peptidase activity	serine-type peptidase activity	hydrolase activity	serine hydrolase activity	endopeptidase activity	catalytic activity	peptidase activity, acting on L-amino acid peptides
0.015173	0.008611	0.082708	0.009773	5.45	Up	0.00658356	BB278779	1439923_at	Tubulin, gamma complex associated protein 5 (Tubgcp5), mRNA	Mm.284306	233276	Tubgcp5	7	Biological Process:	microtubule cytoskeleton organization	microtubule-based process	cellular component organization	cytoskeleton organization	cellular process	organelle organization	Cellular Component:	spindle pole	cytoplasm	microtubule organizing center	cytoskeleton	microtubule	intracellular organelle	intracellular part	non-membrane-bounded organelle	all	cytoplasmic part	cell	spindle	cytoskeletal part	intracellular	organelle	protein complex	cell part	microtubule cytoskeleton	intracellular non-membrane-bounded organelle	intracellular organelle part	macromolecular complex	cellular_component	organelle part
0.090512	0.018461	0.016664	0.008803	5.43	Down	0.0225426	AK018031	1432996_at	RIKEN cDNA 5830462P14 gene	-	76098	-	-
0.061129	0.012845	0.011289	0.002969	5.41	Down	0.0194256	BB635017	1432592_at	Pregnancy-associated plasma protein-A	Mm.317854	18491	Pappa	4	Biological Process:	proteolysis	cell differentiation	biopolymer catabolic process	protein metabolic process	developmental process	biopolymer metabolic process	cellular developmental process	protein catabolic process	cellular process	macromolecule catabolic process	macromolecule metabolic process	catabolic process	primary metabolic process	metabolic process	Molecular Function:	endopeptidase activity	peptidase activity	metallopeptidase activity	zinc ion binding	hydrolase activity	metal ion binding	cation binding	ion binding	binding	transition metal ion binding	catalytic activity	peptidase activity, acting on L-amino acid peptides	Cellular Component:	extracellular region	membrane	cell	cell part	all	cellular_component
0.111456	0.019568	0.020676	0.005219	5.39	Down	0.0109685	AV273470	1438584_at	RIKEN cDNA 4932411G14 gene (4932411G14Rik), mRNA	Mm.444776	238663	4932411G14Rik	13
0.010948	0.004317	0.05876	0.012092	5.37	Up	0.0204042	BM123004	1459512_at	ESTs	-	-	-	-
0.016167	0.009335	0.086708	0.005074	5.36	Up	0.00267099	BB530066	1446440_at	Transcribed locus	Mm.438932	-	-	6
0.00978	0.002372	0.052198	0.012161	5.34	Up	0.0266941	BG068753	1436405_at	Dedicator of cytokinesis 4, mRNA (cDNA clone MGC:176099 IMAGE:9055750)	Mm.341423	238130	Dock4	12	Molecular Function:	guanyl-nucleotide exchange factor activity	SH3 domain binding	enzyme regulator activity	nucleoside-triphosphatase regulator activity	protein binding	binding	GTPase regulator activity	protein domain specific binding	Cellular Component:	membrane	stereocilium	intracellular organelle	intracellular part	intracellular	non-membrane-bounded organelle	organelle	all	cell part	stereocilium bundle	intracellular non-membrane-bounded organelle	cell projection	cellular_component	cell	microvillus	organelle part
0.075328	0.012374	0.014158	0.00589	5.32	Down	0.0111298	BG068960	1444986_at	ESTs	-	-	-	-
0.00731	0.003684	0.038845	0.009863	5.31	Up	0.040129	AF147785	1426208_x_at	Lost on transformation protein 1 (Lot1)	Mm.287857	22634	Plagl1	10	Biological Process:	positive regulation of transcription from RNA polymerase II promoter	cellular biopolymer biosynthetic process	positive regulation of cellular process	nitrogen compound metabolic process	positive regulation of biological process	positive regulation of metabolic process	regulation of macromolecule metabolic process	cellular process	positive regulation of nucleobase, nucleoside, nucleotide and nucleic acid metabolic process	cellular macromolecule biosynthetic process	positive regulation of macromolecule metabolic process	macromolecule metabolic process	positive regulation of biosynthetic process	regulation of nucleobase, nucleoside, nucleotide and nucleic acid metabolic process	gene expression	nucleobase, nucleoside, nucleotide and nucleic acid metabolic process	biological regulation	regulation of cellular process	regulation of biological process	positive regulation of cellular biosynthetic process	cellular macromolecule metabolic process	regulation of nitrogen compound metabolic process	regulation of cellular metabolic process	transcription from RNA polymerase II promoter	positive regulation of transcription, DNA-dependent	cellular biosynthetic process	biosynthetic process	transcription, DNA-dependent	regulation of biosynthetic process	cellular metabolic process	RNA metabolic process	regulation of transcription	regulation of cellular biosynthetic process	biopolymer biosynthetic process	regulation of metabolic process
0.011895	0.003196	0.063192	0.009456	5.31	Up	0.00679439	BB201852	1443405_at	Transcribed locus	Mm.389892	-	-	7
0.012344	0.003671	0.065539	0.00603	5.31	Up	0.0016611	M15848	1451721_a_at	Histocompatibility 2, class II antigen A, beta 1, mRNA (cDNA clone MGC:6297 IMAGE:2651058)	Mm.254067	14961	H2-Ab1	17	Biological Process:	antigen processing and presentation of peptide or polysaccharide antigen via MHC class II	immune response	antigen processing and presentation	antigen processing and presentation of exogenous peptide antigen via MHC class II	antigen processing and presentation of peptide antigen	response to stimulus	immune system process	antigen processing and presentation of exogenous antigen	antigen processing and presentation of peptide antigen via MHC class II	antigen processing and presentation of exogenous peptide antigen	Molecular Function:	protein binding	peptide antigen binding	antigen binding	peptide binding	binding	Cellular Component:	intracellular	early endosome	multivesicular body	Golgi apparatus	plasma membrane	external side of plasma membrane	membrane	integral to membrane	MHC class II protein complex	late endosome	intracellular organelle	intracellular part	plasma membrane part	membrane-bounded organelle	all	membrane part	MHC protein complex	intrinsic to membrane
0.110031	0.027225	0.020814	0.008777	5.29	Down	0.0355645	AW492102	1457401_at	Dynein, axonemal, heavy chain 9 (Dnahc9), mRNA	Mm.459279	237806	Dnahc9	11	Biological Process:	biological_process	all	Molecular Function:	molecular_function	all	Cellular Component:	cilium axoneme	axoneme	intracellular organelle	intracellular part	membrane-bounded organelle	all	cell projection	cell	intracellular membrane-bounded organelle	intracellular	organelle	cilium part	cilium	cell part	intracellular organelle part	cellular_component	organelle part	cell projection part
0.13799	0.027206	0.026185	0.006143	5.27	Down	0.0160133	NM_026481	1416713_at	Tubulin polymerization-promoting protein family member 3, mRNA (cDNA clone MGC:18840 IMAGE:4216285)	Mm.29358	67971	Tppp3	8
0.104687	0.015921	0.019917	0.00569	5.26	Down	0.00741831	AK013276	1453648_at	Sushi domain containing 3 (Susd3), mRNA	Mm.34308	66329	Susd3	13	Cellular Component:	membrane	integral to membrane	intrinsic to membrane	cell	all	cellular_component	cell part	membrane part
0.057932	0.010986	0.011037	0.004797	5.25	Down	0.0173665	AF158744	1448532_at	Prolactin family8, subfamily a, member 9 (Prl8a9), mRNA	Mm.46091	67310	Prl8a9	13	Molecular Function:	hormone activity	protein binding	binding	receptor binding	Cellular Component:	extracellular region	all	cellular_component
0.066546	0.018452	0.012692	0.001918	5.24	Down	0.0439869	BG074862	1445248_at	ESTs	-	-	-	-
0.074032	0.007231	0.014189	0.004604	5.22	Down	0.00221483	BB484462	1446480_at	ESTs	-	-	-	-
0.082009	0.018046	0.015756	0.003376	5.2	Down	0.0225801	BB045423	1445757_at	T-box 3, mRNA (cDNA clone MGC:106457 IMAGE:30547736)	Mm.219139	21386	Tbx3	5	Biological Process:	blood vessel development	in utero embryonic development	heart looping	heart morphogenesis	transcription	regulation of transcription, DNA-dependent	multicellular organismal development	cell aging	organ morphogenesis	specification of organ position	negative regulation of transcription	limbic system development	mammary gland development	limb morphogenesis	forelimb morphogenesis	regulation of cell proliferation	regulation of transcription	negative regulation of transcription, DNA-dependent	positive regulation of transcription, DNA-dependent	branching involved in mammary gland duct morphogenesis	mammary placode formation	anatomical structure formation	negative regulation of gene expression	positive regulation of cellular process	negative regulation of cellular metabolic process	cellular process	multicellular organismal process	anatomical structure development	positive regulation of nucleobase, nucleoside, nucleotide and nucleic acid metabolic process	chordate embryonic development	vasculature development	negative regulation of biological process	positive regulation of biosynthetic process	negative regulation of macromolecule metabolic process	negative regulation of biosynthetic process
0.048524	0.013212	0.009364	0.003804	5.18	Down	0.0464759	BM055454	1443658_at	Transcribed locus	Mm.412576	-	-	8
0.048226	0.007891	0.009308	0.004838	5.18	Down	0.0136448	AV363424	1440041_at	ESTs	-	-	-	-
0.010256	0.003364	0.053117	0.011759	5.18	Up	0.0247992	AW455375	1458954_at	PREDICTED: Mus musculus hypothetical LOC621580, transcript variant 1 (LOC621580), mRNA	Mm.389537	621580	OTTMUSG00000011355	4
0.069927	0.014472	0.013529	0.009956	5.17	Down	0.0325703	C78858	1420101_at	RIKEN cDNA 2610020H08 gene	-	-	-	-
0.1226	0.022688	0.023721	0.012466	5.17	Down	0.0187842	AI035669	1443696_s_at	Hyaluronic acid binding protein 2 (Habp2), mRNA	Mm.25791	226243	Habp2	19	Biological Process:	proteolysis	biopolymer catabolic process	protein metabolic process	biopolymer metabolic process	protein catabolic process	macromolecule catabolic process	macromolecule metabolic process	catabolic process	primary metabolic process	metabolic process	Molecular Function:	serine-type endopeptidase activity	peptidase activity	serine-type peptidase activity	hydrolase activity	serine hydrolase activity	endopeptidase activity	catalytic activity	peptidase activity, acting on L-amino acid peptides	Cellular Component:	extracellular region	all	cellular_component
0.065936	0.012615	0.012801	0.00404	5.15	Down	0.0159801	BB711873	1442334_at	Predicted gene, OTTMUSG00000010136 (OTTMUSG00000010136), mRNA	Mm.441388	545693	OTTMUSG00000010136	4
0.018911	0.004668	0.003672	0.00086	5.15	Down	0.0325619	BB079768	1445840_at	Transcribed locus	Mm.39922	-	-	2
0.014465	0.004076	0.074416	0.006118	5.14	Up	0.00123091	AA409371	1430109_at	RIKEN cDNA 4833412E19 gene	-	-	-	-
0.078793	0.02053	0.015319	0.004959	5.14	Down	0.0397335	BB414973	1452287_at	Mus musculus, clone IMAGE:4527696, mRNA	Mm.391995	-	-	5
0.00374	0.001051	0.019226	0.004436	5.14	Up	0.0273618	BG070869	1445803_at	Transcribed locus	Mm.442291	-	-	14
0.005007	0.001645	0.025725	0.005391	5.14	Up	0.0212863	BB078712	1458111_at	Family with sequence similarity 20, member B, mRNA (cDNA clone MGC:36624 IMAGE:5352660)	Mm.229107	215015	Fam20b	1	Cellular Component:	extracellular region	all	cellular_component
0.040964	0.010708	0.007974	0.001724	5.14	Down	0.0383374	BB001762	1441215_at	Transcribed locus	Mm.439260	-	-	15
0.043856	0.01102	0.008538	0.001776	5.14	Down	0.0340512	BB184381	1445287_at	Transcribed locus	Mm.207736	-	-	13
0.100298	0.015403	0.019541	0.007635	5.13	Down	0.00932566	BE981788	1438327_at	Zinc finger protein 385B, mRNA (cDNA clone MGC:169863 IMAGE:8861258)	Mm.126649	241494	Zfp385b	2	Biological Process:	biological_process	all	Molecular Function:	molecular_function	nucleic acid binding	zinc ion binding	metal ion binding	cation binding	ion binding	binding	transition metal ion binding	all	Cellular Component:	cellular_component	intracellular	nucleus	intracellular membrane-bounded organelle	intracellular organelle	intracellular part	membrane-bounded organelle	organelle	cell part	all	cell
0.012548	0.005538	0.064241	0.014777	5.12	Up	0.0306234	BF462614	1441700_at	Solute carrier family 4 (anion exchanger), member 8, mRNA (cDNA clone MGC:40625 IMAGE:5401143)	Mm.209856	59033	Slc4a8	15	Biological Process:	transport	ion transport	sodium ion transport	anion transport	cation transport	establishment of localization	monovalent inorganic cation transport	localization	metal ion transport	Molecular Function:	inorganic anion exchanger activity	anion transmembrane transporter activity	antiporter activity	anion exchanger activity	sodium ion binding	solute:solute antiporter activity	substrate-specific transmembrane transporter activity	substrate-specific transporter activity	binding	transporter activity	secondary active transmembrane transporter activity	anion:anion antiporter activity	transmembrane transporter activity	inorganic anion transmembrane transporter activity	cation binding	ion transmembrane transporter activity	active transmembrane transporter activity	alkali metal ion binding	ion binding	bicarbonate transmembrane transporter activity	chloride transmembrane transporter activity	metal ion binding	Cellular Component:	membrane	integral to membrane
0.005126	0.002001	0.026225	0.006722	5.12	Up	0.0396195	BB526689	1443077_at	RIKEN cDNA 1700081L11 gene, mRNA (cDNA clone IMAGE:4951876)	Mm.136418	76719	1700081L11Rik	11
0.037064	0.007838	0.007255	0.00157	5.11	Down	0.0203161	BE945088	1442765_at	Transcribed locus	Mm.407883	-	-	19
0.091667	0.010288	0.017951	0.002983	5.11	Down	0.00233649	NM_011329	1421688_a_at	Chemokine (C-C motif) ligand 1 (Ccl1), mRNA	Mm.1283	20290	Ccl1	11	Biological Process:	chemotaxis	immune response	taxis	immune system process	response to chemical stimulus	locomotory behavior	response to external stimulus	behavior	response to stimulus	locomotion	Molecular Function:	cytokine activity	protein binding	chemokine activity	G-protein-coupled receptor binding	cytokine receptor binding	binding	chemokine receptor binding	receptor binding	Cellular Component:	extracellular region	extracellular space	extracellular region part	all	cellular_component
0.009904	0.004035	0.050543	0.010346	5.1	Up	0.0215874	AW489113	1441095_at	Family with sequence similarity 179, member B, mRNA (cDNA clone MGC:198822 IMAGE:9054403)	Mm.138465	328108	Fam179b	12	Molecular Function:	binding
0.222591	0.05178	0.043723	0.006524	5.09	Down	0.0266022	AV074000	1437145_s_at	RIKEN cDNA 2310002J15 gene (2310002J15Rik), mRNA	Mm.46431	67859	2310002J15Rik	2
0.050297	0.007219	0.009884	0.000629	5.09	Down	0.00506623	NM_019415	1422856_at	Solute carrier family 12, member 3, mRNA (cDNA clone MGC:46751 IMAGE:4237274)	Mm.25804	20497	Slc12a3	8	Biological Process:	transport	ion transport	sodium ion transport	chloride transport	inorganic anion transport	cation transport	establishment of localization	monovalent inorganic cation transport	localization	anion transport	metal ion transport	Molecular Function:	transporter activity	symporter activity	cation:chloride symporter activity	sodium ion binding	cation transmembrane transporter activity	substrate-specific transmembrane transporter activity	substrate-specific transporter activity	solute:cation symporter activity	binding	secondary active transmembrane transporter activity	anion transmembrane transporter activity	transmembrane transporter activity	cation binding	ion transmembrane transporter activity	active transmembrane transporter activity	alkali metal ion binding	ion binding	anion:cation symporter activity	metal ion binding	Cellular Component:	cytosol	plasma membrane	membrane
0.009668	0.003129	0.049059	0.009027	5.07	Up	0.0145749	BB110572	1457545_at	Transcribed locus, strongly similar to NP_058917.1 sonic hedgehog [Rattus norvegicus]	Mm.402962	-	-	5
0.034813	0.009605	0.00689	0.00112	5.05	Down	0.0446669	AV265519	1456560_at	CDNA clone IMAGE:9054394	Mm.329435	225497	Fam170a	18	Molecular Function:	zinc ion binding	metal ion binding	cation binding	ion binding	binding	transition metal ion binding	Cellular Component:	intracellular	cell	all	cellular_component	cell part
0.10801	0.015473	0.02145	0.007095	5.04	Down	0.00705509	NM_009990	1422984_at	CAP-GLY domain containing linker protein 2, mRNA (cDNA clone MGC:27892 IMAGE:3498067)	Mm.255138	269713	Clip2	5	Molecular Function:	protein binding	binding	Cellular Component:	cytoplasm	cytoskeleton	microtubule	cytoplasmic microtubule	intracellular organelle	intracellular part	non-membrane-bounded organelle	all	cell	cytoskeletal part	intracellular	organelle	cell part	protein complex	microtubule cytoskeleton	intracellular non-membrane-bounded organelle	intracellular organelle part	cellular_component	macromolecular complex	organelle part
0.054772	0.01123	0.010898	0.005885	5.03	Down	0.025807	BQ174589	1443865_at	Gamma-aminobutyric acid (GABA-A) receptor, subunit alpha 2 (Gabra2), mRNA	Mm.5304	14395	Gabra2	5	Biological Process:	transport	ion transport	chloride transport	gamma-aminobutyric acid signaling pathway	G-protein coupled receptor protein signaling pathway	regulation of biological process	regulation of cellular process	cell surface receptor linked signal transduction	establishment of localization	cellular process	cell communication	signal transduction	inorganic anion transport	localization	biological regulation	anion transport	Molecular Function:	receptor activity	GABA-A receptor activity	ion channel activity	extracellular ligand-gated ion channel activity	chloride channel activity	chloride ion binding	gated channel activity	substrate-specific transmembrane transporter activity	transmembrane receptor activity	substrate-specific transporter activity	binding	transporter activity	anion channel activity	anion transmembrane transporter activity	transmembrane transporter activity	passive transmembrane transporter activity	substrate-specific channel activity	ligand-gated ion channel activity
0.018092	0.003181	0.090217	0.004415	4.99	Up	0.000187211	BB147330	1457250_x_at	Transcribed locus	Mm.445159	-	-	14
0.123964	0.024209	0.024893	0.004951	4.98	Down	0.0160059	BB049005	1455774_at	Transcribed locus	Mm.324321	-	-	8
0.059545	0.013209	0.011981	0.002928	4.97	Down	0.024546	BB372680	1441452_at	LSM1 homolog, U6 small nuclear RNA associated (S. cerevisiae)	-	-	-	-
0.074342	0.018561	0.014961	0.005005	4.97	Down	0.0366153	BB379166	1457039_at	Cat eye syndrome chromosome region, candidate 2 homolog (human) (Cecr2), mRNA	Mm.449914	330409	Cecr2	6	Biological Process:	biological_process	all	Molecular Function:	molecular_function	all	Cellular Component:	cellular_component	all
0.088722	0.01748	0.017871	0.012998	4.96	Down	0.0313006	NM_007495	1418615_at	Astrotactin 1 (Astn1), mRNA	Mm.329586	11899	Astn1	1	Biological Process:	cell adhesion	locomotory behavior	cell-cell adhesion	cell migration	localization of cell	behavior	cellular process	biological adhesion	response to stimulus	cell motility	localization	locomotion	cell motion	Molecular Function:	protein binding	binding	Cellular Component:	membrane	integral to membrane	intrinsic to membrane	cell	all	cellular_component	cell part	membrane part
0.050413	0.012702	0.010169	0.001796	4.96	Down	0.0349436	BB501125	1446546_at	Transcribed locus	Mm.477173	-	-	X
0.009127	0.002236	0.045231	0.004898	4.96	Up	0.00257452	BM237858	1437530_at	Transcribed locus	Mm.451135	-	-	3
0.16089	0.030354	0.03254	0.011466	4.94	Down	0.0167387	BC010337	1423952_a_at	keratin 7	-	110310	-	-	Molecular Function:	structural molecule activity	protein binding	binding	Cellular Component:	intermediate filament	keratin filament	intracellular organelle	intracellular part	non-membrane-bounded organelle	all	cell	cytoskeletal part	intermediate filament cytoskeleton	intracellular	organelle	protein complex	cell part	intracellular non-membrane-bounded organelle	intracellular organelle part	cytoskeleton	cellular_component	macromolecular complex	organelle part
0.038815	0.006342	0.007851	0.006525	4.94	Down	0.0272056	BB361377	1458340_at	Transcribed locus	Mm.361104	-	-	16
0.0147	0.006359	0.072377	0.012095	4.92	Up	0.0134682	AV371921	1441937_s_at	similar to PTEN induced putative kinase 1 /// PTEN induced putative kinase 1	-	-	-	-
0.073452	0.014662	0.014936	0.002696	4.92	Down	0.0171714	BB763000	1445304_at	MKIAA0544 protein	Mm.291326	17237	Mgrn1	16	Biological Process:	protein polyubiquitination	modification-dependent protein catabolic process	cellular biopolymer catabolic process	biopolymer catabolic process	cellular metabolic process	cellular macromolecule catabolic process	modification-dependent macromolecule catabolic process	post-translational protein modification	cellular process	proteolysis	protein modification process	macromolecule metabolic process	catabolic process	primary metabolic process	metabolic process	protein modification by small protein conjugation	cellular protein catabolic process	cellular catabolic process	protein metabolic process	cellular macromolecule metabolic process	biopolymer metabolic process	biopolymer modification	protein catabolic process	cellular protein metabolic process	proteolysis involved in cellular protein catabolic process	macromolecule catabolic process	protein modification by small protein conjugation or removal	cellular biopolymer metabolic process	protein ubiquitination	Molecular Function:	ubiquitin-protein ligase activity	protein binding	zinc ion binding	ligase activity	metal ion binding
0.008321	0.005269	0.040883	0.007891	4.91	Up	0.0264931	AV258883	1431526_at	Transcribed locus	Mm.280685	75491	-	15
0.027369	0.006145	0.005601	0.003241	4.89	Down	0.0350685	BB223909	1423084_at	UDP-Gal:betaGlcNAc beta 1,3-galactosyltransferase, polypeptide 2 (B3galt2), mRNA	Mm.285580	26878	B3galt2	1	Biological Process:	protein amino acid glycosylation	oligosaccharide biosynthetic process	cellular metabolic process	cellular process	glycoprotein metabolic process	cellular macromolecule biosynthetic process	protein modification process	carbohydrate biosynthetic process	oligosaccharide metabolic process	macromolecule metabolic process	primary metabolic process	biopolymer glycosylation	metabolic process	glycoprotein biosynthetic process	protein metabolic process	cellular macromolecule metabolic process	biopolymer metabolic process	biopolymer modification	carbohydrate metabolic process	cellular biosynthetic process	cellular carbohydrate metabolic process	cellular protein metabolic process	biosynthetic process	cellular biopolymer metabolic process	macromolecule biosynthetic process	glycosylation	Molecular Function:	galactosyltransferase activity	UDP-galactose:beta-N-acetylglucosamine beta-1,3-galactosyltransferase activity	transferase activity	transferase activity, transferring glycosyl groups	manganese ion binding	transferase activity, transferring hexosyl groups	UDP-glycosyltransferase activity	cation binding
0.044333	0.011819	0.009148	0.00454	4.85	Down	0.0498694	AK017080	1431499_at	Transcribed locus	Mm.444720	71215	-	12
0.012987	0.004066	0.062725	0.015496	4.83	Up	0.0360581	AB037192	1427825_at	solute carrier organic anion transporter family, member 1b2	-	28253	-	-	Biological Process:	transport	ion transport	biological_process	establishment of localization	localization	all	Molecular Function:	transporter activity	organic anion transmembrane transporter activity	substrate-specific transmembrane transporter activity	substrate-specific transporter activity	anion transmembrane transporter activity	transmembrane transporter activity	ion transmembrane transporter activity	Cellular Component:	integral to plasma membrane	membrane	integral to membrane	plasma membrane part	all	cell part	membrane part	intrinsic to membrane	plasma membrane	intrinsic to plasma membrane	cellular_component	cell
0.012877	0.002884	0.062179	0.002635	4.83	Up	0.000226888	BE980158	1457547_at	Transcribed locus	Mm.349871	-	-	8
0.030813	0.005064	0.006391	0.001172	4.82	Down	0.00931613	AV325208	1458103_at	Transcribed locus	Mm.445105	-	-	11
0.044605	0.007385	0.009272	0.001117	4.81	Down	0.00909908	AK006597	1454251_at	RIKEN cDNA 1700034J04 gene	-	73304	-	-
0.014753	0.002282	0.070964	0.016991	4.81	Up	0.0305327	AI426880	1447369_at	RIKEN cDNA 1190005F20 gene, mRNA (cDNA clone IMAGE:4459087)	Mm.289373	98685	1190005F20Rik	1	Biological Process:	behavior	tRNA processing	adult locomotory behavior	adult behavior	locomotory behavior	nitrogen compound metabolic process	cellular metabolic process	RNA metabolic process	multicellular organismal process	cellular process	tRNA metabolic process	macromolecule metabolic process	gene expression	primary metabolic process	nucleobase, nucleoside, nucleotide and nucleic acid metabolic process	metabolic process	RNA processing	ncRNA metabolic process	cellular macromolecule metabolic process	biopolymer metabolic process	response to stimulus	ncRNA processing	cellular biopolymer metabolic process	Molecular Function:	molecular_function	RNA binding	tRNA (guanine-N2-)-methyltransferase activity	zinc ion binding	metal ion binding	cation binding	N-methyltransferase activity	binding	transferase activity	catalytic activity	all
0.063673	0.012234	0.013239	0.006132	4.81	Down	0.0211036	AK005884	1429142_at	RIKEN cDNA 1700012A03 gene (1700012A03Rik), mRNA	Mm.23510	76382	1700012A03Rik	6
0.009639	0.003527	0.04626	0.009722	4.8	Up	0.0239941	BM250972	1445220_at	ESTs	-	-	-	-
0.084118	0.013248	0.017587	0.008486	4.78	Down	0.0133832	AV344708	1425181_at	SH3-domain GRB2-like (endophilin) interacting protein 1 (Sgip1), mRNA	Mm.238094	73094	Sgip1	4
0.106426	0.028348	0.022287	0.009989	4.78	Down	0.0488416	AK020038	1433086_at	RIKEN cDNA 5930427J20 gene	-	77112	-	-
0.081121	0.016336	0.016988	0.004546	4.78	Down	0.0193988	X06762	1427494_at	homeo box B7	-	15415	-	-	Biological Process:	transcription	regulation of transcription, DNA-dependent	multicellular organismal development	anterior/posterior pattern formation	myeloid cell differentiation	regulation of transcription	embryonic skeletal system morphogenesis	embryonic skeletal system development	cell differentiation	cellular biopolymer biosynthetic process	hemopoietic or lymphoid organ development	nitrogen compound metabolic process	developmental process	regulation of macromolecule metabolic process	multicellular organismal process	cellular process	anatomical structure development	chordate embryonic development	cellular macromolecule biosynthetic process	macromolecule metabolic process	regionalization	regulation of nucleobase, nucleoside, nucleotide and nucleic acid metabolic process	gene expression	biological regulation	nucleobase, nucleoside, nucleotide and nucleic acid metabolic process	immune system development	regulation of cellular process	regulation of biological process	system development	regulation of nitrogen compound metabolic process	cellular macromolecule metabolic process	regulation of cellular metabolic process	embryonic morphogenesis	embryonic development	cellular biosynthetic process
0.035668	0.007523	0.007477	0.002822	4.77	Down	0.0247059	AI931672	1445598_at	ESTs	-	-	-	-
0.049923	0.011744	0.01047	0.00597	4.77	Down	0.0401481	AW541906	1437827_s_at	Pore forming protein-like (Pfpl), mRNA	Mm.285849	56093	Pfpl	19	Biological Process:	biological_process	all	Molecular Function:	molecular_function	all
0.009	0.004164	0.042901	0.010699	4.77	Up	0.0418493	BG797580	1436145_at	Transcribed locus, moderately similar to NP_990233.1 high-mobility group box 1 [Gallus gallus]	Mm.414746	-	-	6
0.011007	0.004499	0.052464	0.011765	4.77	Up	0.0301808	AV274006	1437259_at	CDNA clone IMAGE:40048592	Mm.256414	226999	Slc9a2	1	Biological Process:	transport	ion transport	sodium ion transport	regulation of pH	protein localization	chemical homeostasis	cation transport	establishment of localization	monovalent inorganic cation transport	cation homeostasis	macromolecule localization	regulation of biological quality	homeostatic process	ion homeostasis	localization	monovalent inorganic cation homeostasis	biological regulation	metal ion transport	Molecular Function:	antiporter activity	sodium:hydrogen antiporter activity	cation transmembrane transporter activity	solute:solute antiporter activity	substrate-specific transmembrane transporter activity	substrate-specific transporter activity	transporter activity	secondary active transmembrane transporter activity	solute:cation antiporter activity	monovalent inorganic cation transmembrane transporter activity	transmembrane transporter activity	hydrogen ion transmembrane transporter activity	solute:hydrogen antiporter activity	ion transmembrane transporter activity	active transmembrane transporter activity	inorganic cation transmembrane transporter activity
0.058767	0.007361	0.012334	0.001332	4.76	Down	0.00342751	BM238390	1457376_at	Transcribed locus	Mm.436919	-	-	2
0.011971	0.000575	0.002519	0.000883	4.75	Down	0.000853412	BB700680	1440738_at	PREDICTED: Mus musculus RIKEN cDNA B020011L13 gene, transcript variant 1 (B020011L13Rik), mRNA	Mm.335796	547097	B020011L13Rik	1
0.040874	0.008179	0.008611	0.00191	4.75	Down	0.0184419	BE693025	1423353_at	Cysteine-rich secretory protein LCCL domain containing 1, mRNA (cDNA clone IMAGE:5030052)	Mm.289625	83691	Crispld1	1	Biological Process:	biological_process	all	Molecular Function:	molecular_function	all	Cellular Component:	extracellular region	all	cellular_component
0.082273	0.010815	0.01734	0.0066	4.74	Down	0.00686276	AK013405	1432542_at	Transcribed locus, strongly similar to XP_001478567.1 PREDICTED: hypothetical protein LOC72785 [Mus musculus]	Mm.463008	72785	-	11
0.017232	0.000841	0.081705	0.005566	4.74	Up	0.000331615	BM239778	1441595_at	ESTs	-	-	-	-
0.128681	0.031313	0.027163	0.00859	4.74	Down	0.0353032	BB337052	1446774_at	Transcribed locus	Mm.407726	-	-	19
0.048079	0.01126	0.010156	0.00619	4.73	Down	0.0419082	AW910504	1440339_at	Ectonucleotide pyrophosphatase/phosphodiesterase 1 allotype b (Enpp1) mRNA, Enpp1-b allele	Mm.477765	18605	Enpp1	10	Biological Process:	immune response	metabolic process	negative regulation of ossification	biomineral formation	negative regulation of fat cell differentiation	bone remodeling	cell differentiation	negative regulation of developmental process	fat cell differentiation	regulation of cell differentiation	bone development	developmental process	cellular process	multicellular organismal process	negative regulation of cellular process	anatomical structure development	negative regulation of biological process	regulation of ossification	biological regulation	ossification	multicellular organismal development	immune system process	regulation of cellular process	negative regulation of cell differentiation	tissue development	regulation of biological process	regulation of multicellular organismal process	system development	tissue remodeling	cellular developmental process	organ development	regulation of developmental process	response to stimulus	regulation of fat cell differentiation	skeletal system development
0.025751	0.004465	0.00545	0.000854	4.72	Down	0.0111079	AU018904	1456270_s_at	Preferentially expressed antigen in melanoma like 6 (Pramel6), mRNA	Mm.21815	347711	Pramel6	2
0.018984	0.011781	0.08959	0.020794	4.72	Up	0.0417902	BE373450	1423988_at	Adenylate kinase 1, mRNA (cDNA clone MGC:25242 IMAGE:4505142)	Mm.476776	11636	Ak1	2	Biological Process:	nucleobase, nucleoside, nucleotide and nucleic acid metabolic process	cell cycle arrest	ATP metabolic process	nitrogen compound metabolic process	purine nucleotide metabolic process	cellular metabolic process	ribonucleotide metabolic process	nucleobase, nucleoside and nucleotide metabolic process	cellular process	ribonucleoside triphosphate metabolic process	primary metabolic process	heterocycle metabolic process	metabolic process	purine ribonucleotide metabolic process	purine nucleoside triphosphate metabolic process	nucleotide metabolic process	cell cycle process	nucleoside phosphate metabolic process	purine ribonucleoside triphosphate metabolic process	cell cycle	nucleoside triphosphate metabolic process	Molecular Function:	nucleotide binding	adenylate kinase activity	ATP binding	kinase activity	transferase activity	nucleobase, nucleoside, nucleotide kinase activity	binding	catalytic activity	transferase activity, transferring phosphorus-containing groups	purine nucleoside binding	nucleotide kinase activity	purine ribonucleotide binding	nucleoside binding
0.013776	0.004156	0.065004	0.009125	4.72	Up	0.00693887	BG067753	1452123_s_at	FERM domain containing 4B, mRNA (cDNA clone IMAGE:5042223)	Mm.27789	232288	Frmd4b	6	Molecular Function:	binding	Cellular Component:	cytoplasm	cytoskeleton	intracellular organelle	intracellular part	intracellular	organelle	non-membrane-bounded organelle	all	cell part	intracellular non-membrane-bounded organelle	cellular_component	cell
0.10277	0.004452	0.021788	0.014958	4.72	Down	0.00656518	AI987844	1447105_at	ESTs	-	-	-	-
0.031705	0.00522	0.148414	0.014628	4.68	Up	0.00167888	AI115397	1459983_at	Inositol (myo)-1(or 4)-monophosphatase 2 (Impa2), mRNA	Mm.34079	114663	Impa2	18	Biological Process:	inositol metabolic process	polyol metabolic process	alcohol metabolic process	metabolic process	Molecular Function:	magnesium ion binding	inositol or phosphatidylinositol phosphatase activity	inositol-1(or 4)-monophosphatase activity	hydrolase activity	lithium ion binding	metal ion binding	phosphatase activity	cation binding	binding	catalytic activity	hydrolase activity, acting on ester bonds	alkali metal ion binding	ion binding	phosphoric ester hydrolase activity	Cellular Component:	cellular_component	all
0.101224	0.005382	0.02163	0.009434	4.68	Down	0.00184508	BC013076	1427466_at	phosphatidylinositol glycan anchor biosynthesis, class U	-	228812	-	-	Biological Process:	GPI anchor biosynthetic process	glycerophospholipid metabolic process	lipoprotein metabolic process	cellular process	cellular macromolecule biosynthetic process	protein modification process	macromolecule metabolic process	glycerolipid biosynthetic process	organophosphate metabolic process	protein amino acid lipidation	cellular macromolecule metabolic process	GPI anchor metabolic process	biopolymer modification	lipid metabolic process	lipoprotein biosynthetic process	phosphoinositide biosynthetic process	cellular biosynthetic process	lipid biosynthetic process	biosynthetic process	glycerolipid metabolic process	phospholipid metabolic process	glycerophospholipid biosynthetic process	cellular metabolic process	primary metabolic process	metabolic process	phosphoinositide metabolic process	protein metabolic process	biopolymer metabolic process	cellular lipid metabolic process	cellular protein metabolic process	cellular biopolymer metabolic process	macromolecule biosynthetic process	phospholipid biosynthetic process	Cellular Component:	endoplasmic reticulum
0.040229	0.010784	0.008603	0.001328	4.68	Down	0.0436492	BM114349	1435199_at	Adenomatosis polyposis coli 2 (Apc2), mRNA	Mm.57247	23805	Apc2	10	Biological Process:	biological_process	Wnt receptor signaling pathway	regulation of biological process	regulation of cellular process	cell surface receptor linked signal transduction	all	cellular process	cell communication	signal transduction	biological regulation	Molecular Function:	binding	protein binding	beta-catenin binding	microtubule binding	cytoskeletal protein binding	tubulin binding	Cellular Component:	cytoplasm	Golgi apparatus	microtubule	plasma membrane	membrane	catenin complex	intracellular organelle	extrinsic to plasma membrane	intracellular part	plasma membrane part	membrane-bounded organelle	non-membrane-bounded organelle	all	membrane part	cytoplasmic part	cell	intracellular membrane-bounded organelle
0.011774	0.003517	0.055	0.010713	4.67	Up	0.0185627	BG072689	1442399_at	ESTs	-	-	-	-
0.150053	0.005185	0.032225	0.009348	4.66	Down	0.000385128	BB794320	1458897_at	Uronyl-2-sulfotransferase, mRNA (cDNA clone MGC:169779 IMAGE:8861174)	Mm.41163	338362	Ust	10	Molecular Function:	transferase activity	catalytic activity	Cellular Component:	Golgi apparatus	membrane	integral to membrane	intracellular membrane-bounded organelle	intracellular organelle	intracellular part	intracellular	membrane-bounded organelle	organelle	cell part	all	membrane part	cytoplasm	intrinsic to membrane	cytoplasmic part	cell	cellular_component
0.043269	0.010655	0.009296	0.002791	4.65	Down	0.0367762	BB821847	1456096_at	MKIAA1456 protein	Mm.180924	319582	6430573F11Rik	8	Biological Process:	metabolic process	Molecular Function:	methyltransferase activity	transferase activity	transferase activity, transferring one-carbon groups	catalytic activity
0.051469	0.009053	0.011084	0.005518	4.64	Down	0.0189528	M57922	1421470_at	Gastrin releasing peptide receptor (Grpr), mRNA	Mm.4687	14829	Grpr	X	Biological Process:	signal transduction	G-protein coupled receptor protein signaling pathway	regulation of cell proliferation	cell proliferation	regulation of biological process	regulation of cellular process	cell surface receptor linked signal transduction	biological regulation	cellular process	cell communication	Molecular Function:	signal transducer activity	receptor activity	G-protein coupled receptor activity	bombesin receptor activity	neurotransmitter binding	peptide receptor activity	transmembrane receptor activity	peptide binding	neuropeptide binding	binding	peptide receptor activity, G-protein coupled	neuropeptide receptor activity	molecular transducer activity	neurotransmitter receptor activity	Cellular Component:	plasma membrane	membrane	integral to membrane	intrinsic to membrane	cell	all	cellular_component	cell part	membrane part
0.076193	0.017898	0.016435	0.006266	4.64	Down	0.0344712	AK017182	1460500_at	PREDICTED: Mus musculus hypothetical protein LOC100042207 (LOC100042207), mRNA	Mm.460684	100042207	LOC100042207	14
0.02624	0.017515	0.121592	0.026562	4.63	Up	0.0400639	AI647043	1447973_at	Thyroid hormone receptor interactor 11, mRNA (cDNA clone MGC:189992 IMAGE:9088179)	Mm.208618	109181	Trip11	12	Molecular Function:	receptor activity	molecular transducer activity	signal transducer activity
0.018827	0.007448	0.087203	0.020311	4.63	Up	0.034163	BM213187	1437505_at	Transcribed locus	Mm.442107	-	-	15
0.0726	0.017352	0.015675	0.007857	4.63	Down	0.0403977	BB345411	1447712_x_at	E1A binding protein p400, mRNA (cDNA clone IMAGE:5116582)	Mm.270487	75560	Ep400	5	Biological Process:	biological_process	chromatin modification	chromosome organization	chromatin organization	cellular component organization	all	cellular process	organelle organization	Molecular Function:	nucleotide binding	molecular_function	nucleic acid binding	DNA binding	helicase activity	ATP binding	hydrolase activity	hydrolase activity, acting on acid anhydrides, in phosphorus-containing anhydrides	binding	catalytic activity	all	purine nucleoside binding	pyrophosphatase activity	purine ribonucleotide binding	nucleoside binding	nucleoside-triphosphatase activity	purine nucleotide binding	hydrolase activity, acting on acid anhydrides	adenyl ribonucleotide binding	ribonucleotide binding	adenyl nucleotide binding	Cellular Component:	cellular_component	nucleus	intracellular membrane-bounded organelle	intracellular organelle
0.114493	0.027776	0.024766	0.012752	4.62	Down	0.0425673	AV245981	1433652_at	CDNA clone IMAGE:9053310	Mm.110505	209268	Igsf1	X	Biological Process:	biological_process	all	Molecular Function:	molecular_function	receptor activity	molecular transducer activity	all	signal transducer activity	Cellular Component:	cellular_component	extracellular region	membrane	integral to membrane	intrinsic to membrane	cell	cell part	all	membrane part
0.011916	0.003675	0.05487	0.013906	4.6	Up	0.040483	BC024928	1425174_at	Mus musculus, transforming growth factor, alpha, clone MGC:6281 IMAGE:2648399, mRNA, complete cds.	-	-	-	-
0.145698	0.025692	0.031653	0.017458	4.6	Down	0.0213616	BE986922	1445741_at	Transcribed locus	Mm.449048	320472	-	11	Biological Process:	protein amino acid dephosphorylation	cellular metabolic process	post-translational protein modification	cellular process	protein modification process	macromolecule metabolic process	primary metabolic process	metabolic process	phosphate metabolic process	protein metabolic process	cellular macromolecule metabolic process	biopolymer metabolic process	biopolymer modification	phosphorus metabolic process	cellular protein metabolic process	cellular biopolymer metabolic process	dephosphorylation	Molecular Function:	magnesium ion binding	catalytic activity	phosphoprotein phosphatase activity	protein serine/threonine phosphatase activity	hydrolase activity	manganese ion binding	metal ion binding	phosphatase activity	cation binding	binding	hydrolase activity, acting on ester bonds	ion binding	transition metal ion binding	phosphoric ester hydrolase activity	Cellular Component:	nucleus	cytoplasm
0.006339	0.003706	0.029107	0.006227	4.59	Up	0.0347791	BB526799	1439596_at	Transcribed locus	Mm.26003	-	-	19
0.009118	0.002173	0.041862	0.010321	4.59	Up	0.0360601	BG067650	1458726_at	expressed sequence C87033	-	-	-	-
0.01127	0.003098	0.051626	0.008087	4.58	Up	0.00958851	BB166188	1445727_at	Transcribed locus	Mm.453326	-	-	7
0.018954	0.006524	0.086576	0.011344	4.57	Up	0.00666466	BB487930	1445742_at	ESTs	-	-	-	-
0.071079	0.017977	0.015563	0.006044	4.57	Down	0.0429349	AK019605	1430788_at	RIKEN cDNA 4930441F12 gene	-	78799	-	-
0.081681	0.004697	0.017921	0.015213	4.56	Down	0.0160697	BB126186	1439303_at	Transcribed locus	Mm.446399	-	-	3
0.041903	0.008858	0.00921	0.000629	4.55	Down	0.0211726	BE948594	1444098_at	Transcribed locus	Mm.472139	-	-	12
0.094767	0.02237	0.020862	0.011501	4.54	Down	0.0424686	AW124723	1445496_at	AU RNA binding protein/enoyl-coenzyme A hydratase, mRNA (cDNA clone IMAGE:4924434)	Mm.252034	11992	Auh	13	Biological Process:	nuclear-transcribed mRNA catabolic process, deadenylation-dependent decay	metabolic process	branched chain family amino acid catabolic process	carboxylic acid metabolic process	nitrogen compound metabolic process	cellular biopolymer catabolic process	cellular macromolecule catabolic process	organic acid metabolic process	cellular process	mRNA metabolic process	macromolecule metabolic process	nucleobase, nucleoside, nucleotide and nucleic acid metabolic process	branched chain family amino acid metabolic process	cellular amine metabolic process	nuclear-transcribed mRNA catabolic process	mRNA catabolic process	cellular macromolecule metabolic process	amine metabolic process	nitrogen compound catabolic process	macromolecule catabolic process	cellular nitrogen compound metabolic process	amine catabolic process	cellular metabolic process	biopolymer catabolic process	cellular amino acid catabolic process	cellular amino acid and derivative metabolic process	carboxylic acid catabolic process	RNA metabolic process	primary metabolic process	catabolic process	cellular ketone metabolic process	organic acid catabolic process	cellular catabolic process	biopolymer metabolic process	RNA catabolic process
0.015078	0.003822	0.068229	0.013819	4.53	Up	0.0207068	BG063186	1438788_at	CDNA clone IMAGE:30083193	Mm.421238	28022	-	5
0.052934	0.011522	0.011718	0.003159	4.52	Down	0.0260559	NM_016707	1419406_a_at	B-cell CLL/lymphoma 11A (zinc finger protein), mRNA (cDNA clone MGC:19371 IMAGE:2631265)	Mm.53687	14025	Bcl11a	11	Biological Process:	transcription	B cell differentiation	T cell differentiation	regulation of transcription	cell differentiation	cellular biopolymer biosynthetic process	B cell activation	lymphocyte activation	hemopoietic or lymphoid organ development	nitrogen compound metabolic process	developmental process	regulation of macromolecule metabolic process	multicellular organismal process	cellular process	anatomical structure development	cellular macromolecule biosynthetic process	macromolecule metabolic process	regulation of nucleobase, nucleoside, nucleotide and nucleic acid metabolic process	gene expression	biological regulation	nucleobase, nucleoside, nucleotide and nucleic acid metabolic process	immune system development	regulation of cellular process	regulation of biological process	leukocyte activation	regulation of nitrogen compound metabolic process	system development	cellular macromolecule metabolic process	regulation of cellular metabolic process	lymphocyte differentiation	cellular biosynthetic process	leukocyte differentiation	biosynthetic process	regulation of biosynthetic process	hemopoiesis
0.039506	0.009426	0.008752	0.001346	4.51	Down	0.031979	AW125872	1447347_at	Transcribed locus	Mm.441109	-	-	16
0.094948	0.021256	0.021054	0.012872	4.51	Down	0.0409992	AW823483	1440949_at	Transcribed locus, strongly similar to NP_001020858.1 DNA cross-link repair 1B, PSO2 homolog [Rattus norvegicus]	Mm.445554	-	-	3
0.077731	0.014121	0.017243	0.013744	4.51	Down	0.0373067	AK017575	1431869_at	Transcribed locus	Mm.462998	70537	-	1
0.012551	0.00302	0.056559	0.010664	4.51	Up	0.0165297	BM200788	1429120_at	Limb and neural patterns (Lnp), transcript variant 2, mRNA	Mm.156113	69605	Lnp	2	Biological Process:	multicellular organismal development	blood coagulation	embryonic forelimb morphogenesis	embryonic digit morphogenesis	anatomical structure morphogenesis	wound healing	developmental process	response to external stimulus	response to wounding	appendage development	limb morphogenesis	multicellular organismal process	anatomical structure development	limb development	embryonic appendage morphogenesis	appendage morphogenesis	biological regulation	embryonic morphogenesis	hemostasis	regulation of biological quality	response to stress	forelimb morphogenesis	embryonic development	response to stimulus	embryonic limb morphogenesis	coagulation	regulation of body fluid levels	Molecular Function:	molecular_function	all	Cellular Component:	cellular_component	membrane	integral to membrane	intrinsic to membrane
0.019909	0.002044	0.089596	0.022886	4.5	Up	0.0386695	AV378441	1447839_x_at	adrenomedullin	-	-	-	-
0.006438	0.001712	0.028965	0.003639	4.5	Up	0.00498878	AK017963	1454570_at	RIKEN cDNA 5830432F11 gene	-	76029	-	-
0.072061	0.010012	0.016044	0.006698	4.49	Down	0.00965982	AK007040	1432501_at	Transcribed locus	Mm.159161	74291	-	10
0.087003	0.009925	0.019371	0.010744	4.49	Down	0.00985317	BB499178	1446646_at	TAF3 RNA polymerase II, TATA box binding protein (TBP)-associated factor, mRNA (cDNA clone MGC:169241 IMAGE:8860636)	Mm.86343	209361	Taf3	2	Biological Process:	transcription	transcription from RNA polymerase II promoter	regulation of transcription	cellular biopolymer biosynthetic process	nitrogen compound metabolic process	regulation of macromolecule metabolic process	cellular process	cellular macromolecule biosynthetic process	macromolecule metabolic process	regulation of nucleobase, nucleoside, nucleotide and nucleic acid metabolic process	gene expression	biological regulation	nucleobase, nucleoside, nucleotide and nucleic acid metabolic process	regulation of cellular process	regulation of biological process	regulation of nitrogen compound metabolic process	cellular macromolecule metabolic process	regulation of cellular metabolic process	cellular biosynthetic process	biosynthetic process	regulation of biosynthetic process	transcription, DNA-dependent	cellular metabolic process	RNA metabolic process	regulation of cellular biosynthetic process	biopolymer biosynthetic process	regulation of metabolic process	regulation of primary metabolic process	primary metabolic process	metabolic process	regulation of gene expression	biopolymer metabolic process	RNA biosynthetic process	cellular biopolymer metabolic process	regulation of macromolecule biosynthetic process
0.009856	0.003701	0.044242	0.005846	4.49	Up	0.0076511	BI658627	1448395_at	Secreted frizzled-related protein 1, mRNA (cDNA clone MGC:37430 IMAGE:4982195)	Mm.281691	20377	Sfrp1	8	Biological Process:	somitogenesis	multicellular organismal development	anterior/posterior pattern formation	Wnt receptor signaling pathway	cell differentiation	Wnt receptor signaling pathway, planar cell polarity pathway	prostate epithelial cord arborization involved in prostate glandular acinus morphogenesis	regulation of branching involved in prostate gland morphogenesis	reproduction	developmental process	cellular process	cell communication	multicellular organismal process	branching involved in prostate gland morphogenesis	anatomical structure development	chordate embryonic development	epithelium development	reproductive structure development	regionalization	biological regulation	morphogenesis of an epithelium	reproductive process	regulation of cellular process	regulation of biological process	regulation of multicellular organismal process	system development	cell surface receptor linked signal transduction	prostate glandular acinus development	prostate gland development	embryonic development	establishment of planar polarity	tissue morphogenesis	prostate glandular acinus morphogenesis	morphogenesis of a branching structure	prostate gland morphogenesis
0.086936	0.020774	0.019408	0.008696	4.48	Down	0.0399988	NM_030264	1421371_at	Mus musculus hypothetical protein, MGC:6623 (BC002118), mRNA.	-	80296	-	-
0.020811	0.008027	0.09308	0.020601	4.47	Up	0.0308268	BM218780	1453540_at	RIKEN cDNA 5430404G13 gene	-	-	-	-
0.111158	0.016322	0.024857	0.00878	4.47	Down	0.0096153	U15647	1425971_at	Mus musculus (ORF 1) and reverse transcriptase (ORF 2) genes, complete cds.	-	-	-	-
0.061884	0.005809	0.013865	0.010925	4.46	Down	0.0178301	AK020027	1431605_at	Rb1cc1 mRNA for transcription factor	Mm.293811	12421	Rb1cc1	1	Biological Process:	liver development	positive regulation of protein amino acid phosphorylation	transcription	cell cycle	JNK cascade	heart development	negative regulation of apoptosis	regulation of transcription	positive regulation of cell size	negative regulation of developmental process	positive regulation of cellular process	positive regulation of cellular protein metabolic process	positive regulation of phosphorus metabolic process	apoptosis	regulation of phosphorylation	cellular process	multicellular organismal process	regulation of cellular component size	anatomical structure development	cell death	regulation of programmed cell death	negative regulation of biological process	regulation of nucleobase, nucleoside, nucleotide and nucleic acid metabolic process	biological regulation	biopolymer modification	programmed cell death	regulation of biological quality	response to stimulus	cellular biosynthetic process	positive regulation of protein metabolic process	positive regulation of phosphorylation	biosynthetic process	regulation of biosynthetic process	cellular response to stress	regulation of metabolic process
0.141464	0.022643	0.031705	0.003276	4.46	Down	0.00866419	AF022072	1425458_a_at	Growth factor receptor bound protein 10, mRNA (cDNA clone IMAGE:1313582)	Mm.273117	14783	Grb10	11	Biological Process:	signal transduction	negative regulation of glucose import	negative regulation of insulin receptor signaling pathway	insulin-like growth factor receptor signaling pathway	negative regulation of gene expression	enzyme linked receptor protein signaling pathway	regulation of localization	regulation of production of small RNA involved in gene silencing by RNA	cellular process	response to endogenous stimulus	negative regulation of biological process	negative regulation of macromolecule metabolic process	regulation of nucleobase, nucleoside, nucleotide and nucleic acid metabolic process	biological regulation	glucose transport	response to stimulus	regulation of glucose import	cellular response to chemical stimulus	transport	regulation of insulin receptor signaling pathway	RNA metabolic process	regulation of transport	negative regulation of transport	regulation of metabolic process	response to hormone stimulus	hexose transport	negative regulation of glucose transport	biopolymer metabolic process	dsRNA fragmentation	cellular response to hormone stimulus	glucose import	regulation of signal transduction	nitrogen compound metabolic process	gene silencing	regulation of macromolecule metabolic process
0.116723	0.005619	0.026258	0.009791	4.45	Down	0.0013154	AK018150	1430098_at	Transcribed locus	Mm.441541	70730	-	2
0.063668	0.014634	0.01433	0.008209	4.44	Down	0.0423696	NM_028842	1449239_at	ring finger protein 138 pseudogene	-	74264	-	-
0.016411	0.006844	0.072836	0.0146	4.44	Up	0.0249098	AW553424	1426632_at	Potassium channel tetramerisation domain containing 14, mRNA (cDNA clone MGC:37717 IMAGE:5066294)	Mm.334033	233529	Kctd14	7	Molecular Function:	ion channel activity	substrate-specific transmembrane transporter activity	substrate-specific channel activity	substrate-specific transporter activity	transmembrane transporter activity	transporter activity	ion transmembrane transporter activity	passive transmembrane transporter activity	channel activity
0.014428	0.004954	0.063874	0.017013	4.43	Up	0.0492889	BB135916	1441631_at	DEAD (Asp-Glu-Ala-Asp) box polypeptide 24 (Ddx24), mRNA	Mm.3935	27225	Ddx24	12	Molecular Function:	nucleotide binding	nucleic acid binding	RNA binding	helicase activity	ATP binding	ATP-dependent helicase activity	hydrolase activity	hydrolase activity, acting on acid anhydrides, in phosphorus-containing anhydrides	purine NTP-dependent helicase activity	binding	catalytic activity	purine nucleoside binding	ATPase activity	pyrophosphatase activity	purine ribonucleotide binding	nucleoside binding	nucleoside-triphosphatase activity	purine nucleotide binding	hydrolase activity, acting on acid anhydrides	ATPase activity, coupled	adenyl ribonucleotide binding	ribonucleotide binding	adenyl nucleotide binding
0.083413	0.004018	0.018856	0.012816	4.42	Down	0.00860726	BB831986	1440145_at	H60b mRNA for histocompatibility-60b	Mm.439724	15101	H60a	10	Biological Process:	positive regulation of immune response to tumor cell	natural killer cell activation	positive regulation of interferon-gamma production	positive regulation of natural killer cell activation	susceptibility to natural killer cell mediated cytotoxicity	positive regulation of macrophage activation	positive regulation of nitric oxide biosynthetic process	positive regulation of cell activation	negative regulation of gene expression	positive regulation of cellular process	immune effector process	positive regulation of natural killer cell mediated immunity	apoptosis	induction of programmed cell death	regulation of production of small RNA involved in gene silencing by RNA	cell death	regulation of nucleobase, nucleoside, nucleotide and nucleic acid metabolic process	biological regulation	leukocyte activation	regulation of multicellular organismal process	cellular biosynthetic process	response to stimulus	biosynthetic process	leukocyte mediated cytotoxicity	regulation of response to biotic stimulus	regulation of response to tumor cell	RNA metabolic process	positive regulation of response to stimulus	interferon-gamma production	response to biotic stimulus	positive regulation of cellular metabolic process	immune response to tumor cell	positive regulation of cell killing	immune response	lymphocyte activation
0.004103	0.001112	0.018138	0.004547	4.42	Up	0.0400002	BB072761	1456777_at	Maltase-glucoamylase (Mgam)	Mm.33401	232714	Mgam	6	Biological Process:	metabolic process	Molecular Function:	glucan 1,4-alpha-glucosidase activity	alpha-glucosidase activity	amylase activity	hydrolase activity	hydrolase activity, acting on glycosyl bonds	glucosidase activity	hydrolase activity, hydrolyzing O-glycosyl compounds	catalytic activity
0.055439	0.006032	0.012561	0.004751	4.41	Down	0.00504284	NM_138751	1449885_at	Transmembrane protein 47 (Tmem47), transcript variant 2, mRNA	Mm.297197	192216	Tmem47	X	Cellular Component:	membrane	integral to membrane	cell junction	plasma membrane part	all	cell part	membrane part	intrinsic to membrane	plasma membrane	cellular_component	cell
0.083853	0.011861	0.019021	0.014185	4.41	Down	0.0247554	NM_030737	1421724_at	Vomeronasal 1 receptor, D7 (V1rd7), mRNA	Mm.160377	81012	V1rd7	7	Molecular Function:	receptor activity	molecular transducer activity	signal transducer activity
0.072157	0.014531	0.016376	0.006883	4.41	Down	0.0256014	BB322227	1447658_x_at	Transcribed locus	Mm.448655	-	-	9
0.121882	0.02822	0.027664	0.014807	4.41	Down	0.0417022	NM_009223	1422310_at	Stannin, mRNA (cDNA clone MGC:12052 IMAGE:3707801)	Mm.325800	20621	Snn	16	Biological Process:	biological_process	all	Molecular Function:	molecular_function	all	Cellular Component:	membrane	integral to membrane	intrinsic to membrane	cell	all	cellular_component	cell part	membrane part
0.036849	0.00847	0.008373	0.001531	4.4	Down	0.0296923	BM899392	1423630_at	Cytoglobin (Cygb), mRNA	Mm.34598	114886	Cygb	11	Biological Process:	transport	oxygen transport	establishment of localization	gas transport	localization	Molecular Function:	oxygen transporter activity	iron ion binding	oxygen binding	heme binding	metal ion binding	cation binding	substrate-specific transporter activity	binding	transporter activity	tetrapyrrole binding	ion binding	transition metal ion binding	Cellular Component:	cytoplasm	neuron projection	cell soma	intracellular part	intracellular	cell projection	cell	all	cellular_component	cell part
0.063943	0.013606	0.014572	0.004923	4.39	Down	0.0269734	AK012462	1432008_at	transmembrane protein 86B	-	68255	-	-	Cellular Component:	membrane	integral to membrane	intrinsic to membrane	cell	all	cellular_component	cell part	membrane part
0.006462	0.002229	0.028149	0.001319	4.36	Up	0.00111215	AV253967	1437272_at	Transcribed locus, strongly similar to XP_001053342.1 PREDICTED: similar to dpy-19-like 1, like [Rattus norvegicus]	Mm.46158	-	-	9
0.034271	0.002179	0.007874	0.004567	4.35	Down	0.00643982	AV348821	1437147_at	Gamma-aminobutyric acid (GABA-A) receptor, subunit gamma 2, mRNA (cDNA clone MGC:25397 IMAGE:4504205)	Mm.5309	14406	Gabrg2	11	Biological Process:	transport	ion transport	chloride transport	gamma-aminobutyric acid signaling pathway	synaptic transmission	post-embryonic development	adult behavior	transmission of nerve impulse	G-protein coupled receptor protein signaling pathway	developmental process	multicellular organismal process	cellular process	cell communication	inorganic anion transport	neurological system process	biological regulation	multicellular organismal development	regulation of cellular process	regulation of biological process	establishment of localization	cell surface receptor linked signal transduction	behavior	cell-cell signaling	response to stimulus	signal transduction	system process	localization	anion transport	Molecular Function:	receptor activity	GABA-A receptor activity	ion channel activity	extracellular ligand-gated ion channel activity	chloride channel activity	protein binding
0.061869	0.014462	0.014219	0.005136	4.35	Down	0.0360484	BG074456	1460734_at	Collagen, type IX, alpha 3, mRNA (cDNA clone MGC:32160 IMAGE:5003028)	Mm.141312	12841	Col9a3	2
0.076989	0.013656	0.017699	0.008392	4.35	Down	0.0208525	AV020965	1443746_x_at	Dentin matrix protein 1	Mm.199008	13406	Dmp1	5	Biological Process:	ossification	positive regulation of cell-substrate adhesion	extracellular matrix organization	biomineral formation	positive regulation of cellular process	positive regulation of biological process	bone development	developmental process	cellular process	multicellular organismal process	anatomical structure development	extracellular structure organization	biological regulation	multicellular organismal development	cell-substrate adhesion	tissue development	regulation of cell-substrate adhesion	regulation of cellular process	regulation of biological process	system development	regulation of cell adhesion	organ development	positive regulation of cell adhesion	biological adhesion	cell adhesion	cellular component organization	skeletal system development	Molecular Function:	extracellular matrix binding	binding	Cellular Component:	extracellular region	proteinaceous extracellular matrix	nucleus	cytoplasm
0.12106	0.013202	0.027966	0.023561	4.33	Down	0.0261276	AI849508	1457423_at	Sodium leak channel, non-selective (Nalcn), mRNA	Mm.255348	338370	Nalcn	14	Biological Process:	transport	ion transport	sodium ion transport	cation transport	establishment of localization	monovalent inorganic cation transport	localization	metal ion transport	Molecular Function:	ion channel activity	voltage-gated ion channel activity	sodium channel activity	sodium ion binding	cation transmembrane transporter activity	gated channel activity	substrate-specific transmembrane transporter activity	substrate-specific transporter activity	binding	transporter activity	transmembrane transporter activity	metal ion transmembrane transporter activity	passive transmembrane transporter activity	substrate-specific channel activity	cation binding	ion transmembrane transporter activity	voltage-gated channel activity	channel activity	alkali metal ion binding	ion binding	cation channel activity	metal ion binding	Cellular Component:	membrane	integral to membrane	intrinsic to membrane
0.070467	0.017146	0.016311	0.00596	4.32	Down	0.0405981	BB490258	1457572_at	Transcribed locus	Mm.447309	-	-	6
0.006681	0.001458	0.028769	0.007153	4.31	Up	0.038939	AV205055	1445686_at	Transcribed locus	Mm.398234	-	-	3
0.045916	0.005456	0.01067	0.00207	4.3	Down	0.00378913	NM_008294	1417554_at	Hydroxy-delta-5-steroid dehydrogenase, 3 beta- and steroid delta-isomerase 4, mRNA (cDNA clone MGC:18496 IMAGE:4221849)	Mm.475664	15495	Hsd3b4	3	Biological Process:	steroid biosynthetic process	metabolic process	oxidation reduction	steroid metabolic process	cellular metabolic process	cellular lipid metabolic process	lipid metabolic process	cellular process	cellular biosynthetic process	lipid biosynthetic process	biosynthetic process	primary metabolic process	Molecular Function:	catalytic activity	3-beta-hydroxy-delta5-steroid dehydrogenase activity	binding	oxidoreductase activity	isomerase activity	steroid dehydrogenase activity	oxidoreductase activity, acting on CH-OH group of donors	oxidoreductase activity, acting on the CH-OH group of donors, NAD or NADP as acceptor	steroid dehydrogenase activity, acting on the CH-OH group of donors, NAD or NADP as acceptor	Cellular Component:	mitochondrion	mitochondrial inner membrane	endoplasmic reticulum	membrane	integral to membrane	organelle inner membrane	intracellular organelle	intracellular part	membrane-bounded organelle	all	membrane part	intrinsic to membrane
0.126177	0.022635	0.029336	0.013001	4.3	Down	0.0206554	AK020886	1432306_at	PREDICTED: Mus musculus RIKEN cDNA A930023M06 gene (A930023M06Rik), mRNA	Mm.449975	77958	A930023M06Rik	12
0.093591	0.020487	0.021792	0.010727	4.29	Down	0.0360537	AK010184	1433248_at	RIKEN cDNA 2310075M01 gene	-	70213	-	-
0.014461	0.003563	0.003368	0.000387	4.29	Down	0.036387	BM234751	1445616_at	Transcribed locus	Mm.443977	-	-	4
0.103543	0.007097	0.024136	0.013267	4.29	Down	0.00618018	AK018111	1425110_at	Sortilin-related VPS10 domain containing receptor 3 (Sorcs3), mRNA	Mm.70980	66673	Sorcs3	19	Cellular Component:	membrane	integral to membrane	intrinsic to membrane	cell	all	cellular_component	cell part	membrane part
0.008639	0.004005	0.036998	0.007973	4.28	Up	0.0335843	BQ174879	1459534_at	Transcribed locus	Mm.134281	-	-	15
0.017916	0.003845	0.076676	0.018095	4.28	Up	0.0336513	BB212011	1439690_at	RIKEN cDNA 5133401N09 gene	-	-	-	-
0.014726	0.004333	0.062978	0.004662	4.28	Up	0.00162308	BB323256	1438433_at	MKIAA1971 protein	Mm.181641	434204	Whamm	7	Molecular Function:	actin binding	cytoskeletal protein binding	protein binding	binding	Cellular Component:	cytoplasm	Golgi apparatus	membrane	cytoplasmic vesicle	intracellular membrane-bounded organelle	intracellular organelle	intracellular part	membrane-bounded organelle	intracellular	organelle	all	cell part	cytoplasmic part	vesicle	cellular_component	cell
0.053129	0.008501	0.012423	0.004142	4.28	Down	0.0126006	BC024536	1425146_at	RIKEN cDNA 2410075B13 gene, mRNA (cDNA clone MGC:37569 IMAGE:4988004)	Mm.17610	223648	2410075B13Rik	15
0.054375	0.010706	0.012717	0.003228	4.28	Down	0.0203756	L20048	1416295_a_at	Interleukin 2 receptor, gamma chain, mRNA (cDNA clone MGC:25334 IMAGE:4924951)	Mm.2923	16186	Il2rg	X	Biological Process:	regulation of gene expression	positive regulation of CD4-positive, CD25-positive, alpha-beta regulatory T cell differentiation	positive regulation of T cell differentiation in the thymus	positive regulation of B cell differentiation	positive regulation of cell activation	CD4-positive, CD25-positive, alpha-beta regulatory T cell differentiation	cell differentiation	B cell activation	positive regulation of cellular process	regulation of cell differentiation	regulation of CD4-positive, CD25-positive, alpha-beta regulatory T cell differentiation	alpha-beta T cell activation	multicellular organismal process	cellular process	positive regulation of B cell activation	anatomical structure development	positive regulation of lymphocyte activation	biological regulation	immune system development	leukocyte activation	regulation of T cell differentiation	regulation of multicellular organismal process	regulation of T cell differentiation in the thymus	regulation of B cell activation	leukocyte differentiation	hemopoiesis	regulation of metabolic process	positive regulation of alpha-beta T cell activation	positive regulation of developmental process	regulatory T cell differentiation	positive regulation of CD4-positive, alpha beta T cell differentiation	positive regulation of T cell activation	organ development	regulation of alpha-beta T cell activation	lymphocyte activation
0.051849	0.007968	0.012154	0.006023	4.27	Down	0.0164817	BB468437	1442067_at	Transcribed locus	Mm.453423	-	-	4
0.009694	0.004073	0.041307	0.008532	4.26	Up	0.0287393	BM200773	1441821_at	Transcribed locus	Mm.383753	-	-	11
0.009766	0.00355	0.0416	0.007039	4.26	Up	0.0156303	AK014620	1432247_at	Transcribed locus	Mm.410844	70817	-	12
0.106139	0.01429	0.024936	0.012525	4.26	Down	0.0129152	BB306435	1446321_at	RIKEN cDNA B230208B08 gene	-	319499	-	-
0.187016	0.048842	0.043945	0.012416	4.26	Down	0.0469165	AK018061	1433027_at	Thymopoietin (Tmpo), transcript variant 1, mRNA	Mm.159684	21917	Tmpo	10	Biological Process:	regulation of transcription	cellular biopolymer biosynthetic process	nitrogen compound metabolic process	cellular metabolic process	regulation of macromolecule metabolic process	regulation of cellular biosynthetic process	cellular process	biopolymer biosynthetic process	regulation of metabolic process	cellular macromolecule biosynthetic process	regulation of primary metabolic process	macromolecule metabolic process	primary metabolic process	regulation of nucleobase, nucleoside, nucleotide and nucleic acid metabolic process	gene expression	nucleobase, nucleoside, nucleotide and nucleic acid metabolic process	biological regulation	metabolic process	regulation of gene expression	regulation of biological process	regulation of cellular process	cellular macromolecule metabolic process	regulation of nitrogen compound metabolic process	biopolymer metabolic process	regulation of cellular metabolic process	transcription	cellular biosynthetic process	cellular biopolymer metabolic process	biosynthetic process	regulation of biosynthetic process	regulation of macromolecule biosynthetic process	macromolecule biosynthetic process	Molecular Function:	DNA binding	protein binding
0.013015	0.003221	0.055141	0.00931	4.24	Up	0.0128898	BB042134	1443046_at	ATP-binding cassette, sub-family D (ALD), member 3, mRNA (cDNA clone MGC:6967 IMAGE:3154529)	Mm.399042	19299	Abcd3	3	Biological Process:	transport	establishment of localization	localization	Molecular Function:	nucleotide binding	protein binding	ATP binding	ATPase activity	nucleoside-triphosphatase activity	hydrolase activity	hydrolase activity, acting on acid anhydrides, in phosphorus-containing anhydrides	purine nucleotide binding	hydrolase activity, acting on acid anhydrides	binding	catalytic activity	adenyl ribonucleotide binding	purine nucleoside binding	pyrophosphatase activity	ribonucleotide binding	adenyl nucleotide binding	nucleoside binding	purine ribonucleotide binding	Cellular Component:	mitochondrion	mitochondrial inner membrane	peroxisome	peroxisomal membrane	membrane	integral to membrane	organelle inner membrane	intracellular organelle	intracellular part	membrane-bounded organelle	all	membrane part
0.049325	0.008769	0.011646	0.009351	4.24	Down	0.0424242	BE944361	1444733_at	Transcribed locus	Mm.383699	-	-	10
0.040876	0.007453	0.009656	0.004707	4.23	Down	0.0239752	BM228488	1450064_at	Formin 2 (Fmn2), mRNA	Mm.330620	54418	Fmn2	1	Biological Process:	meiotic metaphase I	multicellular organismal development	cellular component organization	meiotic chromosome movement towards spindle pole	actin cytoskeleton organization	polar body extrusion after meiotic divisions	oogenesis	establishment of meiotic spindle localization	reproduction	establishment of localization in cell	chromosome movement towards spindle pole	developmental process	establishment of spindle localization	female gamete generation	organelle organization	multicellular organismal process	M phase of meiotic cell cycle	cellular process	establishment of chromosome localization	spindle localization	meiotic chromosome segregation	cytokinesis during cell cycle	cell division	cytokinesis	meiosis I	reproductive process	cell cycle phase	organelle localization	chromosome localization	cell cycle	establishment of organelle localization	microtubule-based process	sexual reproduction	actin filament-based process	cellular localization
0.018923	0.005584	0.080086	0.020485	4.23	Up	0.0449841	AV094567	1425334_at	Golgi reassembly stacking protein 1, mRNA (cDNA clone MGC:19028 IMAGE:4166619)	Mm.104789	74498	Gorasp1	9	Biological Process:	transport	biological_process	protein transport	establishment of protein localization	protein localization	establishment of localization	localization	all	macromolecule localization	Molecular Function:	molecular_function	all	Cellular Component:	Golgi apparatus	membrane	intracellular membrane-bounded organelle	intracellular organelle	intracellular part	intracellular	membrane-bounded organelle	organelle	cell part	all	cytoplasm	cytoplasmic part	cell	cellular_component
0.08459	0.014408	0.019998	0.014288	4.23	Down	0.0334317	AK009836	1453059_at	RIKEN cDNA 2310046A06 gene, mRNA (cDNA clone MGC:178286 IMAGE:9053278)	Mm.35008	69642	2310046A06Rik	9
0.017702	0.011025	0.074859	0.010279	4.23	Up	0.0192389	AY096003	1428027_at	BIC noncoding mRNA, complete sequence	Mm.261808	-	-	16
0.129274	0.013748	0.030612	0.015885	4.22	Down	0.00933349	AK016303	1432109_at	Transcribed locus	Mm.159614	75892	-	14
0.076858	0.015134	0.018205	0.011849	4.22	Down	0.0379714	AK019948	1454255_at	RIKEN cDNA 5430434F05 gene	-	78095	-	-
0.026086	0.015049	0.1099	0.015771	4.21	Up	0.0183838	AK018340	1429949_at	Transcribed locus	Mm.349551	76245	-	7
0.152572	0.027516	0.036223	0.014024	4.21	Down	0.0196502	BG071901	1460158_at	ESTs	-	-	-	-
0.008507	0.002084	0.035795	0.003559	4.21	Up	0.00270524	AK004376	1430831_at	LYR motif containing 1 (Lyrm1), mRNA	Mm.46381	73919	Lyrm1	7	Cellular Component:	mitochondrion	intracellular membrane-bounded organelle	intracellular organelle	intracellular part	intracellular	membrane-bounded organelle	organelle	cell part	all	cytoplasm	cytoplasmic part	cell	cellular_component
0.040065	0.005911	0.009524	0.002906	4.21	Down	0.00975629	U51279	1426050_at	BCL2-like 1 (Bcl2l1), nuclear gene encoding mitochondrial protein, mRNA	Mm.238213	12048	Bcl2l1	2	Biological Process:	ovarian follicle development	in utero embryonic development	release of cytochrome c from mitochondria	apoptosis	anti-apoptosis	germ cell development	spermatogenesis	cell proliferation	positive regulation of cell proliferation	male gonad development	response to radiation	fertilization	response to cytokine stimulus	growth	regulation of apoptosis	positive regulation of apoptosis	negative regulation of apoptosis	negative regulation of neuron apoptosis	positive regulation of anti-apoptosis	response to cycloheximide	response to protein stimulus	cell differentiation	negative regulation of developmental process	reproduction	positive regulation of programmed cell death	positive regulation of cellular process	cellular process	multicellular organismal process	anatomical structure development	chordate embryonic development	cell death	regulation of programmed cell death	response to cycloalkane	male gamete generation	negative regulation of biological process
0.081239	0.006036	0.019316	0.007007	4.21	Down	0.00258809	BC023470	1426893_at	Family with sequence similarity 102, member A (Fam102a), mRNA	Mm.4065	98952	Fam102a	2
0.074541	0.005542	0.017758	0.008089	4.2	Down	0.00441913	BB544806	1438521_at	Transcribed locus	Mm.387329	-	-	10
0.033747	0.008933	0.008052	0.001501	4.19	Down	0.0470214	BQ174990	1435991_at	Nuclear receptor subfamily 3, group C, member 2 (Nr3c2), mRNA	Mm.324393	110784	Nr3c2	8	Biological Process:	transcription	regulation of transcription, DNA-dependent	cellular sodium ion homeostasis	excretion	regulation of transcription	cellular biopolymer biosynthetic process	nitrogen compound metabolic process	regulation of macromolecule metabolic process	multicellular organismal process	cellular process	cellular macromolecule biosynthetic process	ion homeostasis	macromolecule metabolic process	monovalent inorganic cation homeostasis	regulation of nucleobase, nucleoside, nucleotide and nucleic acid metabolic process	gene expression	biological regulation	nucleobase, nucleoside, nucleotide and nucleic acid metabolic process	chemical homeostasis	metal ion homeostasis	regulation of cellular process	regulation of biological process	cellular cation homeostasis	regulation of nitrogen compound metabolic process	cellular macromolecule metabolic process	regulation of cellular metabolic process	cation homeostasis	regulation of biological quality	cellular biosynthetic process	secretion	system process	cellular homeostasis	biosynthetic process	transcription, DNA-dependent	regulation of biosynthetic process
0.043008	0.010399	0.010264	0.003267	4.19	Down	0.0397901	NM_008236	1423029_at	Hairy and enhancer of split 2 (Drosophila) (Hes2), mRNA	Mm.57038	15206	Hes2	4	Biological Process:	transcription	regulation of transcription, DNA-dependent	regulation of transcription	cellular biopolymer biosynthetic process	nitrogen compound metabolic process	regulation of macromolecule metabolic process	cellular process	cellular macromolecule biosynthetic process	macromolecule metabolic process	regulation of nucleobase, nucleoside, nucleotide and nucleic acid metabolic process	gene expression	biological regulation	nucleobase, nucleoside, nucleotide and nucleic acid metabolic process	regulation of cellular process	regulation of biological process	regulation of nitrogen compound metabolic process	cellular macromolecule metabolic process	regulation of cellular metabolic process	cellular biosynthetic process	biosynthetic process	transcription, DNA-dependent	regulation of biosynthetic process	cellular metabolic process	RNA metabolic process	regulation of cellular biosynthetic process	biopolymer biosynthetic process	regulation of metabolic process	regulation of primary metabolic process	primary metabolic process	metabolic process	regulation of gene expression	biopolymer metabolic process	RNA biosynthetic process	regulation of RNA metabolic process	cellular biopolymer metabolic process
0.014563	0.003178	0.003481	0.000837	4.18	Down	0.027985	BG066637	1458865_at	ESTs	-	-	-	-
0.08408	0.021216	0.020125	0.008095	4.18	Down	0.0480046	AV354142	1420256_x_at	ESTs	-	-	-	-
0.067776	0.007073	0.01623	0.008552	4.18	Down	0.00970166	AV340292	1437822_at	Transcribed locus	Mm.450086	-	-	2
0.056149	0.012558	0.013449	0.002395	4.17	Down	0.0288333	BG071183	1443468_at	ESTs	-	-	-	-
0.088923	0.015092	0.02133	0.003702	4.17	Down	0.0121594	BM239512	1439676_at	apoptosis antagonizing transcription factor	-	56321	-	-	Biological Process:	cell adhesion	regulation of mitotic cell cycle	embryonic cleavage	ribosome biogenesis	negative regulation of amyloid precursor protein biosynthetic process	negative regulation of cellular metabolic process	cellular component biogenesis	mitotic cell cycle	negative regulation of cellular biosynthetic process	developmental process	regulation of macromolecule metabolic process	multicellular organismal process	cellular process	negative regulation of cellular process	cellular macromolecule biosynthetic process	macromolecule metabolic process	negative regulation of biological process	negative regulation of macromolecule metabolic process	negative regulation of biosynthetic process	cell division	biological regulation	regulation of amyloid precursor protein biosynthetic process	negative regulation of cellular protein metabolic process	regulation of cellular process	regulation of biological process	cellular macromolecule metabolic process	regulation of cellular metabolic process	embryonic development	cellular biosynthetic process	negative regulation of metabolic process	biosynthetic process	regulation of biosynthetic process	cell cycle	amyloid precursor protein metabolic process	cellular metabolic process
0.056278	0.013763	0.013526	0.003942	4.16	Down	0.0404886	AK015030	1432793_at	Transcribed locus, moderately similar to NP_001003861.1 ribosomal protein L9 [Danio rerio]	Mm.449994	73823	-	2
0.066781	0.009691	0.01608	0.008403	4.15	Down	0.0167804	BB814947	1437980_at	Transcribed locus, strongly similar to XP_991420.1 PREDICTED: hypothetical protein LOC77671 [Mus musculus]	Mm.258094	-	-	11
0.008182	0.004371	0.033935	0.003416	4.15	Up	0.00971634	NM_033269	1422258_at	Cholinergic receptor, muscarinic 3, cardiac (Chrm3), mRNA	Mm.342315	12671	Chrm3	13	Biological Process:	smooth muscle contraction	signal transduction	G-protein coupled receptor protein signaling pathway	activation of phospholipase C activity by muscarinic acetylcholine receptor signaling pathway	muscarinic acetylcholine receptor signaling pathway	synaptic transmission, cholinergic	digestion	positive regulation of smooth muscle contraction	transmission of nerve impulse	muscle system process	regulation of hydrolase activity	positive regulation of biological process	regulation of catalytic activity	cellular process	cell communication	multicellular organismal process	intracellular signaling cascade	positive regulation of multicellular organismal process	regulation of system process	neurological system process	biological regulation	regulation of lipase activity	regulation of cellular process	regulation of biological process	regulation of multicellular organismal process	positive regulation of catalytic activity	cell surface receptor linked signal transduction	activation of phospholipase C activity	second-messenger-mediated signaling	cell-cell signaling	system process	synaptic transmission	positive regulation of muscle contraction	regulation of phospholipase activity	activation of phospholipase C activity by G-protein coupled receptor protein signaling pathway coupl
0.018248	0.003806	0.075621	0.011715	4.14	Up	0.00960629	AK008679	1433422_at	Nuclear receptor subfamily 4, group A, member 2 (Nr4a2), transcript variant 1, mRNA	Mm.3507	18227	Nr4a2	2	Biological Process:	response to hypoxia	neuron migration	response to amphetamine	transcription	regulation of transcription, DNA-dependent	response to stress	nervous system development	adult locomotory behavior	post-embryonic development	response to inorganic substance	gene expression	death	response to insecticide	central nervous system projection neuron axonogenesis	central nervous system neuron differentiation	neuron differentiation	cellular response to extracellular stimulus	regulation of dopamine metabolic process	dopamine biosynthetic process	dopamine metabolic process	neuron maturation	positive regulation of catalytic activity	negative regulation of neuron apoptosis	regulation of respiratory gaseous exchange	regulation of transcription	positive regulation of transcription from RNA polymerase II promoter	response to protein stimulus	negative regulation of developmental process	cell differentiation	positive regulation of cellular process	biogenic amine biosynthetic process	neuron development	response to toxin	apoptosis	cell death
0.0273	0.006877	0.006598	0.000822	4.14	Down	0.040376	NM_020599	1418310_a_at	Retinaldehyde binding protein 1, mRNA (cDNA clone MGC:28968 IMAGE:4481973)	Mm.41653	19771	Rlbp1	7	Biological Process:	transport	visual perception	response to stimulus	system process	sensory perception of light stimulus	establishment of localization	sensory perception	localization	neurological system process	cognition	multicellular organismal process	Molecular Function:	transporter activity	11-cis retinal binding	retinol binding	lipid binding	retinoid binding	isoprenoid binding	retinal binding	binding	vitamin binding	Cellular Component:	intracellular	cytoplasm	intracellular part	cell	all	cellular_component	cell part
0.051104	0.008687	0.012354	0.005579	4.14	Down	0.0198919	AI592745	1419771_at	Transcribed locus	Mm.426392	-	-	3
0.006638	0.000851	0.027447	0.001971	4.13	Up	0.000633789	AK018631	1453397_at	Transcribed locus	Mm.5307	71620	-	19
0.034837	0.009144	0.008446	0.001844	4.12	Down	0.0473809	AK015727	1432244_at	Transcribed locus	Mm.410815	75043	-	11
0.03372	0.015161	0.139032	0.017138	4.12	Up	0.0100131	BB293163	1447651_x_at	Mitochondrial ribosomal protein L30 (Mrpl30), nuclear gene encoding mitochondrial protein, mRNA	Mm.26614	107734	Mrpl30	1	Biological Process:	translation	cellular biopolymer biosynthetic process	cellular metabolic process	cellular process	biopolymer biosynthetic process	cellular macromolecule biosynthetic process	macromolecule metabolic process	gene expression	primary metabolic process	metabolic process	cellular macromolecule metabolic process	protein metabolic process	biopolymer metabolic process	cellular biosynthetic process	cellular protein metabolic process	biosynthetic process	cellular biopolymer metabolic process	macromolecule biosynthetic process	Molecular Function:	structural constituent of ribosome	structural molecule activity	Cellular Component:	intracellular	mitochondrion	mitochondrial ribosome	ribosome	ribonucleoprotein complex	organelle lumen	intracellular organelle	intracellular part	membrane-bounded organelle	non-membrane-bounded organelle	all	cytoplasmic part	organellar ribosome
0.01592	0.003982	0.00388	0.000857	4.1	Down	0.0417185	AV220213	1436939_at	Unc-45 homolog B (C. elegans), mRNA (cDNA clone MGC:91090 IMAGE:30429260)	Mm.295205	217012	Unc45b	11	Biological Process:	multicellular organismal development	muscle organ development	biological_process	cell differentiation	system development	developmental process	cellular developmental process	all	cellular process	organ development	multicellular organismal process	anatomical structure development	Molecular Function:	molecular_function	binding	all	Cellular Component:	cellular_component	all
0.070434	0.01581	0.017184	0.003804	4.1	Down	0.0306531	BE633750	1419890_at	Transcribed locus	Mm.394131	-	-	2
0.01712	0.004474	0.004177	0.001054	4.1	Down	0.0480297	AU040096	1437952_at	Transcribed locus, strongly similar to XP_001480309.1 PREDICTED: hypothetical protein [Mus musculus]	Mm.387466	105611	-	14
0.217826	0.053081	0.053156	0.001762	4.1	Down	0.0362014	NM_032394	1420426_at	Myosin VIIB, mRNA (cDNA clone IMAGE:4218783)	Mm.440013	17922	Myo7b	18	Molecular Function:	nucleotide binding	motor activity	actin binding	binding	ATP binding	hydrolase activity, acting on acid anhydrides, in phosphorus-containing anhydrides	catalytic activity	cytoskeletal protein binding	purine nucleoside binding	pyrophosphatase activity	purine ribonucleotide binding	nucleoside binding	hydrolase activity	nucleoside-triphosphatase activity	purine nucleotide binding	hydrolase activity, acting on acid anhydrides	protein binding	adenyl ribonucleotide binding	ribonucleotide binding	adenyl nucleotide binding	Cellular Component:	cytoskeleton	plasma membrane	membrane	myosin complex	intracellular organelle	intracellular part	non-membrane-bounded organelle	all	cell	cytoskeletal part	intracellular	organelle	actin cytoskeleton	cell part
0.079168	0.010562	0.019324	0.012593	4.1	Down	0.0219443	BC010404	1422144_at	Inhibin beta E, mRNA (cDNA clone MGC:13912 IMAGE:4160980)	Mm.3510	16326	Inhbe	10	Molecular Function:	hormone activity	growth factor activity	protein binding	binding	receptor binding	Cellular Component:	extracellular region	all	cellular_component
0.01843	0.006645	0.0754	0.009436	4.09	Up	0.0078378	AW545979	1438528_at	ESTs, Weakly similar to A54103 centrosome autoantigen PCM-1 (H.sapiens)	-	-	-	-
0.105713	0.015869	0.025869	0.01269	4.09	Down	0.017111	NM_026189	1417877_at	Endonuclease/exonuclease/phosphatase family domain containing 1, mRNA (cDNA clone MGC:35667 IMAGE:5323841)	Mm.112977	67484	Eepd1	9	Biological Process:	DNA repair	cellular response to stress	nitrogen compound metabolic process	cellular metabolic process	cellular process	macromolecule metabolic process	primary metabolic process	nucleobase, nucleoside, nucleotide and nucleic acid metabolic process	metabolic process	cellular macromolecule metabolic process	biopolymer metabolic process	response to DNA damage stimulus	response to stress	response to stimulus	cellular response to stimulus	cellular biopolymer metabolic process	cellular response to DNA damage stimulus	DNA metabolic process	Molecular Function:	DNA binding	binding	nucleic acid binding	Cellular Component:	intracellular	cell	all	cellular_component	cell part
0.045312	0.010647	0.01109	0.000496	4.09	Down	0.0325658	AV095995	1445706_x_at	Methyltransferase like 2, mRNA (cDNA clone MGC:107608 IMAGE:6760288)	-	-	-	-
0.022908	0.004864	0.005608	0.00119	4.08	Down	0.0259371	D61689	1426018_a_at	SRY-box containing gene 6 (Sox6), transcript variant 1, mRNA	Mm.323365	20679	Sox6	7	Biological Process:	negative regulation of transcription from RNA polymerase II promoter	cell morphogenesis	transcription	regulation of transcription, DNA-dependent	multicellular organismal development	post-embryonic development	gene silencing	hemopoiesis	cardiac cell differentiation	muscle cell differentiation	cell fate commitment	regulation of transcription	positive regulation of transcription from RNA polymerase II promoter	erythrocyte development	cartilage development	cell differentiation	negative regulation of gene expression	positive regulation of cellular process	negative regulation of cellular metabolic process	negative regulation of transcription, DNA-dependent	multicellular organismal process	cellular process	anatomical structure development	positive regulation of nucleobase, nucleoside, nucleotide and nucleic acid metabolic process	myeloid cell differentiation	negative regulation of biological process	positive regulation of biosynthetic process	negative regulation of macromolecule metabolic process	negative regulation of biosynthetic process	regulation of nucleobase, nucleoside, nucleotide and nucleic acid metabolic process	biological regulation	immune system development	regulation of biological quality	transcription from RNA polymerase II promoter	positive regulation of transcription, DNA-dependent
0.102313	0.006742	0.025084	0.010903	4.08	Down	0.00382534	C77618	1419929_at	Transcribed locus	Mm.441745	52458	-	15
0.109408	0.020957	0.026828	0.020178	4.08	Down	0.0469379	AV237028	1435670_at	Transcription factor AP-2 beta (Tcfap2b), transcript variant 1, mRNA	Mm.137021	21419	Tcfap2b	1	Biological Process:	kidney development	transcription	regulation of transcription, DNA-dependent	regulation of transcription	cellular biopolymer biosynthetic process	nitrogen compound metabolic process	developmental process	regulation of macromolecule metabolic process	cellular process	multicellular organismal process	anatomical structure development	cellular macromolecule biosynthetic process	macromolecule metabolic process	regulation of nucleobase, nucleoside, nucleotide and nucleic acid metabolic process	gene expression	biological regulation	nucleobase, nucleoside, nucleotide and nucleic acid metabolic process	regulation of cellular process	regulation of biological process	regulation of nitrogen compound metabolic process	cellular macromolecule metabolic process	system development	regulation of cellular metabolic process	cellular biosynthetic process	biosynthetic process	transcription, DNA-dependent	regulation of biosynthetic process	cellular metabolic process	RNA metabolic process	regulation of cellular biosynthetic process	biopolymer biosynthetic process	regulation of metabolic process	regulation of primary metabolic process	urogenital system development	primary metabolic process
0.065511	0.0141	0.016071	0.005995	4.08	Down	0.0320728	NM_008271	1450832_at	homeo box C5	-	15424	-	-	Biological Process:	transcription	regulation of transcription, DNA-dependent	multicellular organismal development	anterior/posterior pattern formation	regulation of transcription	embryonic skeletal system development	cellular biopolymer biosynthetic process	nitrogen compound metabolic process	developmental process	regulation of macromolecule metabolic process	multicellular organismal process	cellular process	anatomical structure development	chordate embryonic development	cellular macromolecule biosynthetic process	macromolecule metabolic process	regionalization	regulation of nucleobase, nucleoside, nucleotide and nucleic acid metabolic process	gene expression	biological regulation	nucleobase, nucleoside, nucleotide and nucleic acid metabolic process	regulation of cellular process	regulation of biological process	system development	regulation of nitrogen compound metabolic process	cellular macromolecule metabolic process	regulation of cellular metabolic process	embryonic development	cellular biosynthetic process	biosynthetic process	transcription, DNA-dependent	regulation of biosynthetic process	skeletal system development	cellular metabolic process	embryonic development ending in birth or egg hatching
0.011027	0.002402	0.002705	0.000755	4.08	Down	0.0297823	AI851755	1437787_at	Leucine-rich repeat transmembrane neuronal 2 protein	Mm.39900	107065	Lrrtm2	18	Biological Process:	biological_process	all	Molecular Function:	molecular_function	protein binding	binding	all	Cellular Component:	membrane	integral to membrane	intrinsic to membrane	cell	all	cellular_component	cell part	membrane part
0.096221	0.023993	0.023609	0.007384	4.08	Down	0.0444521	BG076147	1436965_at	Elastin microfibril interfacer 3, mRNA (cDNA clone MGC:67556 IMAGE:6402350)	Mm.330747	280635	Emilin3	2	Cellular Component:	extracellular region	proteinaceous extracellular matrix	cytoplasm	extracellular matrix	extracellular region part	intracellular part	intracellular	cell part	all	cellular_component	cell
0.069438	0.015425	0.017134	0.008433	4.05	Down	0.0409291	AK014606	1430858_at	RIKEN cDNA 4632433K11 gene (4632433K11Rik), mRNA	Mm.333548	77043	4632433K11Rik	7
0.061374	0.007069	0.01516	0.006717	4.05	Down	0.00904321	AK004232	1454157_a_at	Non-secreted phospholipase A2 (Splash) mRNA, complete cds; nuclear gene for mitochondrial product	Mm.71913	18782	Pla2g2d	4	Biological Process:	phospholipid metabolic process	lipid catabolic process	organophosphate metabolic process	cellular metabolic process	cellular lipid metabolic process	cellular process	lipid metabolic process	primary metabolic process	catabolic process	metabolic process	Molecular Function:	phospholipase A2 activity	calcium ion binding	hydrolase activity	metal ion binding	cation binding	phospholipase activity	binding	catalytic activity	hydrolase activity, acting on ester bonds	lipase activity	ion binding	carboxylesterase activity	Cellular Component:	extracellular region	cytoplasm	intracellular part	intracellular	cell	cell part	all	cellular_component
0.163504	0.010786	0.040426	0.018269	4.04	Down	0.0043911	BE988719	1442768_at	RIKEN cDNA E130112L23 gene, mRNA (cDNA clone IMAGE:4910290)	Mm.9239	268739	E130112L23Rik	14	Biological Process:	intracellular signaling cascade	regulation of Rho protein signal transduction	regulation of signal transduction	regulation of biological process	regulation of cellular process	small GTPase mediated signal transduction	Ras protein signal transduction	regulation of cell communication	Rho protein signal transduction	cellular process	cell communication	signal transduction	regulation of Ras protein signal transduction	regulation of small GTPase mediated signal transduction	biological regulation	Molecular Function:	guanyl-nucleotide exchange factor activity	Rho guanyl-nucleotide exchange factor activity	enzyme regulator activity	nucleoside-triphosphatase regulator activity	small GTPase regulator activity	GTPase regulator activity	Ras guanyl-nucleotide exchange factor activity	Cellular Component:	intracellular	cytoplasm	intracellular part	cell	all	cellular_component	cell part
0.008172	0.001686	0.03304	0.001317	4.04	Up	0.00031287	BG074583	1444874_at	ATP synthase, H+ transporting, mitochondrial F0 complex, subunit c (subunit 9), isoform 1, mRNA (cDNA clone MGC:6436 IMAGE:36	Mm.371547	11951	Atp5g1	11	Biological Process:	transport	ion transport	ATP synthesis coupled proton transport	proton transport	nitrogen compound metabolic process	cation transport	ribonucleotide metabolic process	hydrogen transport	transmembrane transport	cellular process	nucleotide biosynthetic process	ribonucleoside triphosphate metabolic process	ribonucleotide biosynthetic process	nucleobase, nucleoside, nucleotide and nucleic acid metabolic process	purine nucleoside triphosphate biosynthetic process	monovalent inorganic cation transport	phosphorus metabolic process	ion transmembrane transport	energy coupled proton transport, down electrochemical gradient	cellular biosynthetic process	nucleoside phosphate metabolic process	ribonucleoside triphosphate biosynthetic process	biosynthetic process	ATP metabolic process	purine ribonucleoside triphosphate biosynthetic process	purine nucleotide metabolic process	cellular metabolic process	nucleobase, nucleoside and nucleotide metabolic process	phosphorylation	generation of precursor metabolites and energy	nucleoside triphosphate biosynthetic process	primary metabolic process	metabolic process	heterocycle metabolic process	phosphate metabolic process
0.11526	0.024166	0.028556	0.007704	4.04	Down	0.026822	BB474782	1439984_at	Transcribed locus	Mm.444152	27388	-	7	Biological Process:	phosphatidylserine biosynthetic process	phospholipid biosynthetic process	glycerophospholipid metabolic process	phospholipid metabolic process	glycerophospholipid biosynthetic process	cellular metabolic process	cellular process	primary metabolic process	glycerolipid biosynthetic process	metabolic process	organophosphate metabolic process	cellular lipid metabolic process	lipid metabolic process	cellular biosynthetic process	phosphatidylserine metabolic process	lipid biosynthetic process	biosynthetic process	glycerolipid metabolic process	Molecular Function:	CDP-diacylglycerol-serine O-phosphatidyltransferase activity	transferase activity	phosphotransferase activity, for other substituted phosphate groups	CDP-alcohol phosphatidyltransferase activity	catalytic activity	transferase activity, transferring phosphorus-containing groups	Cellular Component:	intracellular	membrane	integral to membrane	intrinsic to membrane	cell	all	cellular_component	cell part	membrane part
0.017655	0.011682	0.071257	0.00294	4.04	Up	0.0112487	BG069665	1445993_at	ESTs	-	-	-	-
0.051101	0.008295	0.012661	0.004579	4.04	Down	0.0153874	BI793488	1439752_at	Strain C57BL/6J ghrelin O-acyltransferase (Mboat4)	Mm.324008	234155	Mboat4	8	Biological Process:	peptidyl-serine octanoylation	cellular metabolic process	lipoprotein metabolic process	cellular process	cellular macromolecule biosynthetic process	protein modification process	macromolecule metabolic process	primary metabolic process	metabolic process	protein amino acid acylation	protein amino acid lipidation	peptidyl-amino acid modification	protein metabolic process	cellular macromolecule metabolic process	biopolymer metabolic process	biopolymer modification	lipoprotein biosynthetic process	cellular biosynthetic process	cellular protein metabolic process	peptidyl-serine modification	biosynthetic process	cellular biopolymer metabolic process	protein amino acid octanoylation	macromolecule biosynthetic process	Molecular Function:	acyltransferase activity	serine O-acyltransferase activity	transferase activity	transferase activity, transferring acyl groups other than amino-acyl groups	O-acyltransferase activity	transferase activity, transferring acyl groups	catalytic activity	Cellular Component:	endoplasmic reticulum	membrane
0.093396	0.019237	0.023209	0.013588	4.02	Down	0.0407346	BB183109	1443243_at	ESTs	-	-	-	-
0.118924	0.027729	0.029563	0.008639	4.02	Down	0.0370494	BB323723	1436633_at	Transcribed locus	Mm.425703	-	-	11
0.071695	0.004121	0.017833	0.004561	4.02	Down	0.000934872	AI265656	1448039_at	ESTs	-	-	-	-
0.051849	0.005199	0.012925	0.009056	4.01	Down	0.0203363	NM_007733	1421698_a_at	Collagen, type XIX, alpha 1 (Col19a1), mRNA	Mm.329196	12823	Col19a1	1	Biological Process:	cell adhesion	multicellular organismal development	muscle organ development	skeletal muscle tissue development	cell differentiation	extracellular matrix organization	developmental process	multicellular organismal process	cellular process	anatomical structure development	extracellular structure organization	skeletal muscle organ development	tissue development	system development	cellular developmental process	organ development	striated muscle tissue development	biological adhesion	muscle tissue development	cellular component organization	Molecular Function:	structural molecule activity	protein binding	binding	Cellular Component:	extracellular region	proteinaceous extracellular matrix	extracellular matrix	extracellular region part	all	cellular_component
0.111267	0.025828	0.02775	0.014681	4.01	Down	0.0482585	BE979359	1447418_at	Transcribed locus	Mm.444112	-	-	7
0.019381	0.006318	0.077188	0.009723	3.98	Up	0.00756864	NM_008936	1450361_at	Paired like homeodomain factor 1 (Prop1), mRNA	Mm.1386	19127	Prop1	11	Biological Process:	negative regulation of transcription from RNA polymerase II promoter	blood vessel development	regulation of transcription, DNA-dependent	organ morphogenesis	dorsal/ventral pattern formation	hypothalamus cell differentiation	negative regulation of apoptosis	regulation of transcription	positive regulation of transcription from RNA polymerase II promoter	gland development	hypophysis morphogenesis	Wnt receptor signaling pathway through beta-catenin	somatotropin secreting cell differentiation	negative regulation of developmental process	cell differentiation	negative regulation of gene expression	positive regulation of cellular process	negative regulation of cellular metabolic process	negative regulation of transcription, DNA-dependent	apoptosis	multicellular organismal process	cellular process	anatomical structure development	positive regulation of nucleobase, nucleoside, nucleotide and nucleic acid metabolic process	cell death	vasculature development	regulation of programmed cell death	negative regulation of biological process	Wnt receptor signaling pathway	endocrine system development	positive regulation of biosynthetic process	negative regulation of macromolecule metabolic process	negative regulation of biosynthetic process	regulation of nucleobase, nucleoside, nucleotide and nucleic acid metabolic process	biological regulation
0.009478	0.002368	0.037695	0.004856	3.98	Up	0.0064141	NM_009916	1421655_a_at	Chemokine (C-C motif) receptor 4 (Ccr4), mRNA	Mm.1337	12773	Ccr4	9	Biological Process:	neuron migration	tolerance induction	chemotaxis	inflammatory response	signal transduction	G-protein coupled receptor protein signaling pathway	taxis	cell differentiation	developmental process	response to external stimulus	cell communication	multicellular organismal process	cellular process	anatomical structure development	neurogenesis	biological regulation	defense response	response to chemical stimulus	regulation of biological process	regulation of cellular process	cell surface receptor linked signal transduction	cell migration	system development	response to stimulus	locomotion	cell motion	nervous system development	locomotory behavior	localization of cell	response to wounding	cell motility	multicellular organismal development	immune system process	generation of neurons	cellular developmental process
0.014215	0.003322	0.056482	0.009796	3.97	Up	0.0150234	AK007371	1453678_at	Methyl-CpG binding domain protein 1 (Mbd1), mRNA	Mm.22522	17190	Mbd1	18	Biological Process:	DNA methylation	transcription	regulation of transcription	cellular biopolymer biosynthetic process	nitrogen compound metabolic process	regulation of macromolecule metabolic process	cellular process	cellular macromolecule biosynthetic process	biopolymer methylation	DNA alkylation	macromolecule metabolic process	regulation of nucleobase, nucleoside, nucleotide and nucleic acid metabolic process	gene expression	biological regulation	nucleobase, nucleoside, nucleotide and nucleic acid metabolic process	regulation of cellular process	regulation of biological process	regulation of nitrogen compound metabolic process	cellular macromolecule metabolic process	DNA modification	regulation of cellular metabolic process	biopolymer modification	cellular biosynthetic process	regulation of gene expression, epigenetic	biosynthetic process	regulation of biosynthetic process	DNA metabolic process	cellular metabolic process	regulation of cellular biosynthetic process	regulation of metabolic process	biopolymer biosynthetic process	regulation of primary metabolic process	primary metabolic process	methylation	metabolic process
0.137913	0.021292	0.034771	0.01872	3.97	Down	0.0220031	BB651128	1431000_at	Coiled-coil domain containing 75, mRNA (cDNA clone MGC:169935 IMAGE:8861330)	Mm.220253	53951	Ccdc75	17	Molecular Function:	nucleic acid binding	binding	Cellular Component:	intracellular	cell	all	cellular_component	cell part
0.118769	0.0285	0.030042	0.00854	3.95	Down	0.0406479	AV142416	1449791_x_at	solute carrier family 38, member 9	-	-	-	-
0.016954	0.006982	0.066862	0.003673	3.94	Up	0.00319558	AA544511	1432580_at	radial spokehead-like 2A	-	-	-	-
0.130682	0.027948	0.033229	0.017166	3.93	Down	0.0410944	BB478668	1440489_at	Zinc finger and BTB domain containing 46, mRNA (cDNA clone MGC:67874 IMAGE:5326477)	Mm.307728	72147	Zbtb46	2	Biological Process:	transcription	biological_process	regulation of transcription	cellular biopolymer biosynthetic process	nitrogen compound metabolic process	cellular metabolic process	regulation of macromolecule metabolic process	all	regulation of cellular biosynthetic process	cellular process	regulation of metabolic process	biopolymer biosynthetic process	regulation of primary metabolic process	cellular macromolecule biosynthetic process	macromolecule metabolic process	regulation of nucleobase, nucleoside, nucleotide and nucleic acid metabolic process	gene expression	primary metabolic process	biological regulation	nucleobase, nucleoside, nucleotide and nucleic acid metabolic process	metabolic process	regulation of gene expression	regulation of cellular process	regulation of biological process	regulation of nitrogen compound metabolic process	cellular macromolecule metabolic process	biopolymer metabolic process	regulation of cellular metabolic process	cellular biosynthetic process	biosynthetic process	cellular biopolymer metabolic process	regulation of biosynthetic process	regulation of macromolecule biosynthetic process	macromolecule biosynthetic process	Molecular Function:
0.123773	0.021819	0.031596	0.010408	3.92	Down	0.0188915	BC026367	1451786_at	Mucin 20 (Muc20), transcript variant 2, mRNA	Mm.153301	224116	Muc20	16	Biological Process:	activation of MAPK activity	hepatocyte growth factor receptor signaling pathway	protein homooligomerization	anatomical structure formation	cellular component assembly	positive regulation of MAP kinase activity	cellular component biogenesis	protein oligomerization	positive regulation of kinase activity	positive regulation of transferase activity	enzyme linked receptor protein signaling pathway	regulation of catalytic activity	post-translational protein modification	cell communication	regulation of phosphorus metabolic process	regulation of phosphorylation	cellular process	protein complex biogenesis	protein modification process	intracellular signaling cascade	protein kinase cascade	macromolecule metabolic process	biological regulation	regulation of cellular process	regulation of biological process	cell surface receptor linked signal transduction	positive regulation of catalytic activity	cellular macromolecule metabolic process	regulation of cellular metabolic process	biopolymer modification	phosphorus metabolic process	macromolecular complex subunit organization	regulation of transferase activity	protein amino acid phosphorylation	cellular component organization
0.116387	0.011034	0.029712	0.020096	3.92	Down	0.0194251	BB769277	1440515_at	PREDICTED: Mus musculus similar to Doublecortin domain containing 2B (LOC667452), mRNA	Mm.477892	667452	OTTMUSG00000009523	4
0.076727	0.016951	0.019592	0.008507	3.92	Down	0.0394508	AK020769	1433191_at	RIKEN cDNA A430105P17 gene	-	77768	-	-
0.017633	0.003617	0.004514	0.001977	3.91	Down	0.0334516	BB429977	1434672_at	G protein-coupled receptor 22, mRNA (cDNA clone MGC:107197 IMAGE:30252116)	Mm.441517	73010	Gpr22	12	Biological Process:	signal transduction	G-protein coupled receptor protein signaling pathway	regulation of biological process	regulation of cellular process	cell surface receptor linked signal transduction	biological regulation	cellular process	cell communication	Molecular Function:	signal transducer activity	receptor activity	G-protein coupled receptor activity	transmembrane receptor activity	molecular transducer activity	Cellular Component:	plasma membrane	membrane	integral to membrane	intrinsic to membrane	cell	all	cellular_component	cell part	membrane part
0.013575	0.005674	0.052924	0.009276	3.9	Up	0.0223806	BB312292	1441843_s_at	Transcribed locus	Mm.274277	-	-	2
0.058007	0.005185	0.014884	0.007788	3.9	Down	0.00996359	AI036135	1431401_at	Transcribed locus, moderately similar to XP_001058380.1 PREDICTED: hypothetical protein [Rattus norvegicus]	Mm.474537	-	-	3
0.036907	0.006014	0.143779	0.009689	3.9	Up	0.000722013	BI453292	1455575_at	Eukaryotic translation initiation factor 4E binding protein 2, mRNA (cDNA clone MGC:13950 IMAGE:4218820)	Mm.259516	13688	Eif4ebp2	10	Biological Process:	regulation of translation	regulation of translational initiation	insulin receptor signaling pathway	negative regulation of translation	cAMP-mediated signaling	negative regulation of translational initiation	negative regulation of cellular metabolic process	enzyme linked receptor protein signaling pathway	cellular process	response to endogenous stimulus	negative regulation of biological process	negative regulation of macromolecule metabolic process	negative regulation of biosynthetic process	biological regulation	response to stimulus	cellular biosynthetic process	cellular response to chemical stimulus	biosynthetic process	regulation of biosynthetic process	cyclic-nucleotide-mediated signaling	regulation of metabolic process	response to hormone stimulus	protein metabolic process	biopolymer metabolic process	regulation of cellular protein metabolic process	cellular response to hormone stimulus	regulation of protein metabolic process	signal transduction	translational initiation	cellular protein metabolic process	cellular biopolymer biosynthetic process	negative regulation of cellular biosynthetic process	regulation of macromolecule metabolic process	cell communication	negative regulation of cellular process
0.087193	0.018982	0.022429	0.00108	3.89	Down	0.027121	BB236014	1457608_at	ESTs, Weakly similar to POL2 MOUSE RETROVIRUS-RELATED POL POLYPROTEIN (M.musculus)	-	-	-	-
0.079977	0.015051	0.020596	0.015076	3.88	Down	0.0494394	BG067820	1445812_at	ESTs, Weakly similar to YJGP_ECOLI HYPOTHETICAL 40.4 KDA PROTEIN IN PEPA-GNTV INTERGENIC REGION (O366) (E.coli)	-	-	-	-
0.029178	0.000981	0.007525	0.004021	3.88	Down	0.00637726	BF463236	1440944_at	Transcribed locus	Mm.409835	-	-	10
0.097715	0.012695	0.025213	0.008969	3.88	Down	0.00955808	NM_010096	1460666_a_at	Early B-cell factor 3 (Ebf3), transcript variant 3, mRNA	Mm.258708	13593	Ebf3	7	Biological Process:	transcription	regulation of transcription, DNA-dependent	multicellular organismal development	regulation of transcription	positive regulation of transcription	cellular biopolymer biosynthetic process	positive regulation of cellular process	nitrogen compound metabolic process	positive regulation of biological process	developmental process	positive regulation of metabolic process	regulation of macromolecule metabolic process	multicellular organismal process	cellular process	positive regulation of nucleobase, nucleoside, nucleotide and nucleic acid metabolic process	cellular macromolecule biosynthetic process	positive regulation of macromolecule metabolic process	macromolecule metabolic process	positive regulation of biosynthetic process	regulation of nucleobase, nucleoside, nucleotide and nucleic acid metabolic process	gene expression	biological regulation	nucleobase, nucleoside, nucleotide and nucleic acid metabolic process	regulation of cellular process	regulation of biological process	positive regulation of cellular biosynthetic process	regulation of nitrogen compound metabolic process	cellular macromolecule metabolic process	regulation of cellular metabolic process	cellular biosynthetic process	biosynthetic process	transcription, DNA-dependent	regulation of biosynthetic process	cellular metabolic process	RNA metabolic process
0.11135	0.018623	0.02879	0.019603	3.87	Down	0.0379014	BI794694	1435968_at	Protein tyrosine phosphatase IA-2beta PTP	Mm.206054	19276	Ptprn2	12	Biological Process:	protein amino acid dephosphorylation	dephosphorylation	cellular metabolic process	post-translational protein modification	cellular process	protein modification process	macromolecule metabolic process	primary metabolic process	metabolic process	phosphate metabolic process	protein metabolic process	cellular macromolecule metabolic process	biopolymer metabolic process	biopolymer modification	phosphorus metabolic process	cellular protein metabolic process	cellular biopolymer metabolic process	Molecular Function:	phosphoprotein phosphatase activity	protein tyrosine phosphatase activity	receptor activity	hydrolase activity	phosphatase activity	hydrolase activity, acting on ester bonds	molecular transducer activity	catalytic activity	signal transducer activity	phosphoric ester hydrolase activity	Cellular Component:	membrane	integral to membrane	secretory granule	intracellular organelle	intracellular part	membrane-bounded organelle
0.055369	0.013406	0.014333	0.004905	3.86	Down	0.0452538	BB125729	1446133_at	Transcribed locus	Mm.440700	-	-	2
0.116785	0.019879	0.030289	0.011352	3.86	Down	0.0194626	AW909470	1440912_at	Ring finger protein 39 (Rnf39), mRNA	Mm.105324	386454	Rnf39	17	Molecular Function:	zinc ion binding	metal ion binding	cation binding	ion binding	binding	transition metal ion binding
0.111456	0.012002	0.028937	0.020954	3.85	Down	0.026847	BC019122	1425868_at	Histone cluster 2, H2bb, mRNA (cDNA clone MGC:29103 IMAGE:5003093)	Mm.451071	319189	Hist2h2bb	3	Molecular Function:	DNA binding	binding	nucleic acid binding	Cellular Component:	nucleosome	nucleus	chromosome	protein-DNA complex	intracellular organelle	intracellular part	membrane-bounded organelle	non-membrane-bounded organelle	all	chromatin	cell	intracellular membrane-bounded organelle	intracellular	organelle	cell part	chromosomal part	intracellular non-membrane-bounded organelle	intracellular organelle part	cellular_component	macromolecular complex	organelle part
0.119792	0.022349	0.031148	0.01559	3.85	Down	0.031287	BM239888	1456285_at	ESTs	-	-	-	-
0.120029	0.013965	0.031214	0.013897	3.85	Down	0.010756	NM_026085	1449462_at	RIKEN cDNA 3110049J23 gene (3110049J23Rik), mRNA	Mm.368563	67307	3110049J23Rik	10	Biological Process:	biosynthetic process	metabolic process	Molecular Function:	catalytic activity	isomerase activity
0.100052	0.019728	0.026049	0.011248	3.84	Down	0.0311177	BG076114	1445941_at	ESTs	-	-	-	-
0.007475	0.005209	0.028698	0.005057	3.84	Up	0.0431123	AI427549	1447686_at	ESTs	-	-	-	-
0.105494	0.021984	0.027479	0.016833	3.84	Down	0.0479426	AF333251	1426181_a_at	Interleukin 24 (Il24), mRNA	Mm.196691	93672	Il24	1	Biological Process:	apoptosis	cell death	programmed cell death	death	cellular process	Molecular Function:	cytokine activity	protein binding	binding	receptor binding	Cellular Component:	extracellular region	extracellular space	extracellular region part	all	cellular_component
0.09788	0.01258	0.025566	0.010636	3.83	Down	0.0117848	AK014439	1430162_at	RIKEN cDNA 3830417A13 gene (3830417A13Rik), mRNA	Mm.54544	70696	3830417A13Rik	X
0.033729	0.00791	0.008826	0.002931	3.82	Down	0.0418751	AW455370	1442736_at	Kelch-like 11 (Drosophila), mRNA (cDNA clone IMAGE:4035100)	Mm.183320	217194	Klhl11	11	Molecular Function:	protein binding	binding	Cellular Component:	extracellular region	all	cellular_component
0.08325	0.008027	0.021795	0.007286	3.82	Down	0.00477546	AK006916	1430351_at	Spermatogenesis associated 18, mRNA (cDNA clone IMAGE:9053271)	Mm.87067	73472	Spata18	5	Cellular Component:	cytoplasm	intracellular part	intracellular	cell	all	cellular_component	cell part
0.020916	0.009167	0.079852	0.017803	3.82	Up	0.0422531	BB200233	1435559_at	Mus musculus, clone IMAGE:4242613, mRNA	Mm.4040	17920	Myo6	9	Biological Process:	protein targeting	transport	endocytosis	synaptic transmission	synapse assembly	sensory perception of sound	locomotory behavior	glutamate secretion	protein transport	dendrite development	inner ear morphogenesis	auditory receptor cell differentiation	regulation of synaptic plasticity	inner ear development	cell differentiation	anatomical structure formation	neuron projection development	neuron development	establishment of localization in cell	intracellular transport	multicellular organismal process	cellular process	anatomical structure development	intracellular protein transport	sensory perception	biological regulation	regulation of multicellular organismal process	embryonic morphogenesis	sensory perception of mechanical stimulus	regulation of biological quality	cell-cell signaling	embryonic development	response to stimulus	system process	vesicle-mediated transport
0.009284	0.005248	0.035444	0.000926	3.82	Up	0.00799163	BB524685	1455848_at	Transmembrane protease, serine 11a (Tmprss11a), mRNA	Mm.249106	194597	Tmprss11a	5	Biological Process:	proteolysis	cell cycle	biopolymer catabolic process	protein metabolic process	biopolymer metabolic process	protein catabolic process	cellular process	macromolecule catabolic process	macromolecule metabolic process	catabolic process	primary metabolic process	metabolic process	Molecular Function:	serine-type endopeptidase activity	peptidase activity	serine-type peptidase activity	hydrolase activity	serine hydrolase activity	endopeptidase activity	catalytic activity	peptidase activity, acting on L-amino acid peptides	Cellular Component:	extracellular region	integral to plasma membrane	membrane	integral to membrane	plasma membrane part	cell part	all	membrane part	intrinsic to membrane	plasma membrane	intrinsic to plasma membrane	cellular_component	cell
0.033434	0.008025	0.008766	0.00092	3.81	Down	0.0378812	BB378962	1457557_at	Transcribed locus	Mm.131850	-	-	7
0.068404	0.011344	0.017949	0.01372	3.81	Down	0.047145	BB451348	1443269_at	RIKEN cDNA D130009B15 gene	-	-	-	-
0.027968	0.007202	0.00735	0.001086	3.81	Down	0.0473193	BB009636	1458165_at	Importin 7, mRNA (cDNA clone IMAGE:3966878)	Mm.476899	233726	Ipo7	7	Biological Process:	protein import into nucleus	transport	intracellular protein transport	protein transport	establishment of protein localization	cellular localization	establishment of localization in cell	intracellular transport	protein import	cellular process	protein targeting	nuclear transport	establishment of localization	nuclear import	cellular protein localization	cellular macromolecule localization	protein localization in organelle	macromolecule localization	nucleocytoplasmic transport	protein localization	protein localization in nucleus	localization	Molecular Function:	binding	protein binding	protein transporter activity	histone binding	substrate-specific transporter activity	transporter activity	Cellular Component:	nucleus	cytoplasm	intracellular membrane-bounded organelle	intracellular organelle	intracellular part
0.013097	0.003177	0.003445	0.000434	3.8	Down	0.0395333	AK020749	1430394_a_at	ATP-binding cassette, sub-family B (MDR/TAP), member 9	-	56325	-	-	Biological Process:	transport	protein transport	peptide transport	establishment of protein localization	protein localization	establishment of localization	localization	macromolecule localization	Molecular Function:	nucleotide binding	ATP binding	peptide transporter activity	ATPase activity	nucleoside-triphosphatase activity	ATPase activity, coupled to transmembrane movement of substances	hydrolase activity, acting on acid anhydrides, in phosphorus-containing anhydrides	substrate-specific transporter activity	transporter activity	binding	catalytic activity	transmembrane transporter activity	purine nucleoside binding	pyrophosphatase activity	nucleoside binding	purine ribonucleotide binding	P-P-bond-hydrolysis-driven transmembrane transporter activity	hydrolase activity	purine nucleotide binding	hydrolase activity, acting on acid anhydrides	active transmembrane transporter activity	hydrolase activity, acting on acid anhydrides, catalyzing transmembrane movement of substances	ATPase activity, coupled to movement of substances	ATPase activity, coupled	adenyl ribonucleotide binding	ribonucleotide binding
0.075325	0.01072	0.019847	0.016027	3.8	Down	0.045135	BM115621	1440681_at	Nicotinic acetylcholine receptor alpha 7 subunit	Mm.113464	11441	Chrna7	7	Biological Process:	positive regulation of heart rate in baroreceptor response to decreased systemic arterial blood pres	transport	ion transport	calcium ion transport	endocytosis	synaptic transmission, cholinergic	memory	associative learning	regulation of norepinephrine secretion	sperm motility	response to food	regulation of synaptic transmission, dopaminergic	negative regulation of interleukin-1 beta production	negative regulation of interleukin-6 production	negative regulation of tumor necrosis factor production	response to nicotine	behavioral response to nicotine	T cell activation	B cell activation	response to chemical stimulus	regulation of membrane potential	ovulation cycle	response to ethanol	behavioral response to ethanol	regulation of inflammatory response	negative regulation of inflammatory response	generation of ovulation cycle rhythm	negative regulation of gene expression	regulation of systemic arterial blood pressure	regulation of production of small RNA involved in gene silencing by RNA	regulation of nucleobase, nucleoside, nucleotide and nucleic acid metabolic process	biological regulation	response to nutrient levels	leukocyte activation	regulation of multicellular organismal process
0.050932	0.008128	0.013445	0.001207	3.79	Down	0.0103249	BB797985	1442651_at	Transcribed locus	Mm.222224	-	-	8
0.052496	0.010506	0.013875	0.007176	3.78	Down	0.0385679	BC025931	1460722_at	Sterol O-acyltransferase 2 (Soat2), mRNA	Mm.358862	223920	Soat2	15	Biological Process:	lipid metabolic process	steroid metabolic process	cholesterol metabolic process	cellular metabolic process	cellular lipid metabolic process	sterol metabolic process	cellular process	cellular biosynthetic process	biosynthetic process	alcohol metabolic process	primary metabolic process	metabolic process	Molecular Function:	sterol O-acyltransferase activity	acyltransferase activity	transferase activity	cholesterol O-acyltransferase activity	ergosterol O-acyltransferase activity	lanosterol O-acyltransferase activity	transferase activity, transferring acyl groups other than amino-acyl groups	O-acyltransferase activity	transferase activity, transferring acyl groups	catalytic activity	Cellular Component:	membrane fraction	endoplasmic reticulum	membrane	integral to membrane	intracellular organelle	intracellular part	membrane-bounded organelle	all	insoluble fraction	membrane part	intrinsic to membrane
0.023449	0.005202	0.08866	0.02046	3.78	Up	0.0366121	BB661265	1441641_at	Transcribed locus	Mm.209580	66884	-	11	Biological Process:	transport	protein transport	intracellular transport	establishment of protein localization	cellular localization	establishment of localization in cell	establishment of localization	cellular process	macromolecule localization	protein localization	localization	Molecular Function:	binding	microtubule binding	cytoskeletal protein binding	protein binding	tubulin binding	Cellular Component:	nucleus	cytoplasm	cytoskeleton	microtubule	membrane	cytoplasmic vesicle membrane	intracellular organelle	intracellular part	membrane-bounded organelle	vesicle membrane	non-membrane-bounded organelle	all	cytoplasmic part	vesicle	cell	membrane-bounded vesicle	endomembrane system
0.039297	0.009799	0.010398	0.002852	3.78	Down	0.0472671	BG071878	1445058_at	ESTs	-	-	-	-
0.041363	0.008272	0.010952	0.002884	3.78	Down	0.0255558	BG070057	1459627_at	Sterol-C4-methyl oxidase-like, mRNA (cDNA clone MGC:11745 IMAGE:3152545)	Mm.30119	66234	Sc4mol	8	Biological Process:	fatty acid biosynthetic process	steroid biosynthetic process	lipid biosynthetic process	sterol biosynthetic process	oxidation reduction	steroid metabolic process	carboxylic acid metabolic process	cellular metabolic process	sterol metabolic process	organic acid metabolic process	cellular process	carboxylic acid biosynthetic process	fatty acid metabolic process	primary metabolic process	cellular ketone metabolic process	monocarboxylic acid metabolic process	metabolic process	cellular lipid metabolic process	lipid metabolic process	organic acid biosynthetic process	cellular biosynthetic process	biosynthetic process	alcohol metabolic process	oxoacid metabolic process	Molecular Function:	C-4 methylsterol oxidase activity	iron ion binding	oxidoreductase activity	cation binding	oxidoreductase activity, acting on paired donors, with incorporation or reduction of molecular oxygen	binding	catalytic activity	ion binding	monooxygenase activity	oxidoreductase activity, acting on paired donors, with incorporation or reduction of molecular oxygen, NADH or
0.066212	0.010445	0.017537	0.012073	3.78	Down	0.038063	BB124976	1440546_at	Transcribed locus	Mm.403176	-	-	12
0.01621	0.007245	0.061186	0.008681	3.77	Up	0.0164317	AF343877	1424482_at	BetaPix-d	Mm.244068	54126	Arhgef7	8	Biological Process:	intracellular signaling cascade	regulation of Rho protein signal transduction	regulation of signal transduction	regulation of biological process	regulation of cellular process	small GTPase mediated signal transduction	Ras protein signal transduction	regulation of cell communication	Rho protein signal transduction	cellular process	cell communication	signal transduction	regulation of Ras protein signal transduction	regulation of small GTPase mediated signal transduction	biological regulation	Molecular Function:	guanyl-nucleotide exchange factor activity	Rho guanyl-nucleotide exchange factor activity	protein binding	enzyme regulator activity	nucleoside-triphosphatase regulator activity	binding	small GTPase regulator activity	GTPase regulator activity	Ras guanyl-nucleotide exchange factor activity	Cellular Component:	intracellular	cell	all	cellular_component	cell part
0.10218	0.016788	0.027078	0.015978	3.77	Down	0.0316603	BB748443	1421202_at	Cholinergic receptor, nicotinic, alpha polypeptide 4 (Chrna4), mRNA	Mm.252369	11438	Chrna4	2	Biological Process:	regulation of action potential	transport	ion transport	calcium ion transport	synaptic transmission, cholinergic	behavior	locomotory behavior	regulation of dopamine secretion	sensory perception of pain	response to nicotine	behavioral response to nicotine	B cell activation	regulation of membrane potential	neurological system process	membrane depolarization	regulation of inhibitory postsynaptic membrane potential	catecholamine transport	transmission of nerve impulse	lymphocyte activation	regulation of catecholamine secretion	establishment of localization in cell	cation transport	regulation of cellular localization	amine transport	regulation of localization	multicellular organismal process	cell communication	cellular process	divalent metal ion transport	ion homeostasis	sensory perception	regulation of secretion	regulation of amine transport	biological regulation	response to organic substance
0.041456	0.003128	0.011028	0.008609	3.76	Down	0.0293234	BB426857	1456995_at	RIKEN cDNA 2700045P11 gene (2700045P11Rik), mRNA	Mm.310139	72555	2700045P11Rik	16
0.14257	0.028958	0.037975	0.014579	3.75	Down	0.0320929	BB496379	1443921_at	Transcribed locus, strongly similar to NP_932141.1 RAN binding protein 3-like [Mus musculus]	Mm.321371	-	-	15
0.019465	0.009823	0.072943	0.01191	3.75	Up	0.0257225	BF020599	1438023_at	Spermatogenesis associated 6 (Spata6), mRNA	Mm.275526	67946	Spata6	4	Biological Process:	multicellular organismal development	spermatogenesis	biological_process	cell differentiation	sexual reproduction	reproduction	reproductive process	developmental process	cellular developmental process	all	gamete generation	cellular process	multicellular organismal process	male gamete generation	Cellular Component:	cellular_component	extracellular region	all
0.110292	0.009396	0.02947	0.0046	3.74	Down	0.00151138	NM_008714	1418633_at	Notch 1 protein	Mm.290610	18128	Notch1	2	Biological Process:	in utero embryonic development	cell fate specification	epithelial to mesenchymal transition	liver development	sprouting angiogenesis	transcription	regulation of transcription from RNA polymerase II promoter	Notch signaling pathway	multicellular organismal development	determination of left/right symmetry	compartment specification	axonogenesis	foregut morphogenesis	endoderm development	heart development	positive regulation of cell proliferation	epidermis development	glial cell differentiation	regulation of gene expression	regulation of somitogenesis	neural tube development	cell differentiation	neuron differentiation	keratinocyte differentiation	lung development	embryonic limb morphogenesis	forebrain development	hair follicle morphogenesis	embryonic hindlimb morphogenesis	anagen	positive regulation of apoptosis	negative regulation of apoptosis	cell fate commitment	regulation of transcription	negative regulation of cell differentiation
0.016734	0.001772	0.004474	0.000674	3.74	Down	0.00294296	BE993099	1440532_a_at	Transcribed locus	Mm.441543	-	-	1
0.024987	0.002879	0.006681	0.001099	3.74	Down	0.00402701	BC024948	1451690_a_at	Poliovirus receptor-related 4, mRNA (cDNA clone MGC:28105 IMAGE:3966993)	Mm.263414	71740	Pvrl4	1	Biological Process:	cell adhesion	cell-cell adhesion	biological adhesion	cellular process	Molecular Function:	protein binding	binding	Cellular Component:	plasma membrane	adherens junction	membrane	integral to membrane	cell junction	anchoring junction	plasma membrane part	all	cell part	membrane part	intrinsic to membrane	cellular_component	cell
0.143317	0.016796	0.038356	0.010636	3.74	Down	0.00617217	C87524	1439947_at	Cytochrome P450, family 11, subfamily a, polypeptide 1 (Cyp11a1), nuclear gene encoding mitochondrial protein, mRNA	Mm.302865	13070	Cyp11a1	9	Biological Process:	lipid metabolic process	steroid biosynthetic process	C21-steroid hormone biosynthetic process	steroid metabolic process	cholesterol metabolic process	oxidation reduction	cellular metabolic process	sterol metabolic process	C21-steroid hormone metabolic process	cellular process	hormone metabolic process	primary metabolic process	biological regulation	metabolic process	cellular hormone metabolic process	cellular lipid metabolic process	regulation of hormone levels	regulation of biological quality	hormone biosynthetic process	cellular biosynthetic process	lipid biosynthetic process	biosynthetic process	alcohol metabolic process	Molecular Function:	monooxygenase activity	iron ion binding	cholesterol monooxygenase (side-chain-cleaving) activity	electron carrier activity	oxidoreductase activity	heme binding	metal ion binding	cation binding	oxidoreductase activity, acting on paired donors, with incorporation or reduction of molecular oxygen	binding	catalytic activity
0.02361	0.003266	0.006321	0.000601	3.74	Down	0.00649153	AK006200	1429803_at	PREDICTED: Mus musculus RIKEN cDNA 1700021F07 gene (1700021F07Rik), mRNA	Mm.46132	72221	1700021F07Rik	2
0.081783	0.012784	0.021971	0.00476	3.72	Down	0.0118327	AI447881	1445647_at	Transcribed locus	Mm.354628	99627	-	3
0.00837	0.001085	0.03114	0.006102	3.72	Up	0.0213104	AK014863	1453250_at	RIKEN cDNA 4921511C04 gene, mRNA (cDNA clone MGC:58830 IMAGE:6773785)	Mm.148848	70853	4921511C04Rik	1
0.174349	0.034229	0.04704	0.00798	3.71	Down	0.022314	NM_010670	1450535_at	Keratin associated protein 12-1 (Krtap12-1), mRNA	Mm.34372	16694	Krtap12-1	10	Cellular Component:	intermediate filament	keratin filament	intracellular organelle	intracellular part	non-membrane-bounded organelle	all	cell	cytoskeletal part	intermediate filament cytoskeleton	intracellular	organelle	protein complex	cell part	intracellular non-membrane-bounded organelle	intracellular organelle part	cytoskeleton	cellular_component	macromolecular complex	organelle part
0.548699	0.049623	0.148084	0.002988	3.71	Down	0.00128761	BB055869	1459766_x_at	Splicing factor 1, mRNA (cDNA clone MGC:7095 IMAGE:3157495)	Mm.256422	22668	Sf1	19	Biological Process:	transcription	mRNA processing	RNA splicing	cell cycle process	male sex determination	Leydig cell differentiation	regulation of transcription	regulation of steroid biosynthetic process	cell differentiation	cellular biopolymer biosynthetic process	reproduction	nitrogen compound metabolic process	developmental process	gonad development	regulation of macromolecule metabolic process	multicellular organismal process	cellular process	anatomical structure development	mRNA metabolic process	cellular macromolecule biosynthetic process	macromolecule metabolic process	regulation of nucleobase, nucleoside, nucleotide and nucleic acid metabolic process	reproductive structure development	gene expression	biological regulation	nucleobase, nucleoside, nucleotide and nucleic acid metabolic process	reproductive process	regulation of cellular process	regulation of biological process	regulation of nitrogen compound metabolic process	system development	cellular macromolecule metabolic process	development of primary sexual characteristics	regulation of cellular metabolic process	regulation of steroid metabolic process
0.078849	0.014986	0.021325	0.010891	3.7	Down	0.0360408	BB324744	1442864_at	estrogen related receptor, alpha	-	-	-	-
0.015734	0.002956	0.058157	0.014746	3.7	Up	0.0477921	M35684	1425289_a_at	Complement receptor type 2 (CR2)	Mm.235387	12902	Cr2	1	Biological Process:	immune response	complement activation, classical pathway	B cell activation	innate immune response	lymphocyte mediated immunity	inflammatory response	regulation of immune response	negative regulation of gene expression	immune effector process	regulation of production of small RNA involved in gene silencing by RNA	multicellular organismal process	cellular process	negative regulation of biological process	negative regulation of macromolecule metabolic process	regulation of nucleobase, nucleoside, nucleotide and nucleic acid metabolic process	biological regulation	B cell mediated immunity	leukocyte activation	response to stimulus	humoral immune response	cellular response to chemical stimulus	response to wounding	activation of immune response	RNA metabolic process	leukocyte mediated immunity	regulation of metabolic process	positive regulation of response to stimulus	adaptive immune response based on somatic recombination of immune receptors built from immunoglobuli	activation of plasma proteins involved in acute inflammatory response	complement activation	protein metabolic process	biopolymer metabolic process	response to stress	dsRNA fragmentation	lymphocyte activation
0.149219	0.023388	0.040374	0.00697	3.7	Down	0.0111601	M16810	1452548_x_at	Histocompatibility 2, T region locus 3 (H2-T3), mRNA	Mm.426002	14964	H2-D1	17	Biological Process:	antigen processing and presentation of peptide antigen via MHC class I	immune response	antigen processing and presentation	response to stimulus	immune system process	antigen processing and presentation of peptide antigen	Molecular Function:	protein binding	binding	Cellular Component:	plasma membrane	external side of plasma membrane	membrane	integral to membrane	MHC class I protein complex	plasma membrane part	protein complex	all	cell part	membrane part	MHC protein complex	intrinsic to membrane	macromolecular complex	cell surface	cellular_component	cell
0.03766	0.021185	0.139182	0.007454	3.7	Up	0.0106546	NM_023462	1449461_at	retinol binding protein 7, cellular	-	63954	-	-	Biological Process:	transport	establishment of localization	localization	Molecular Function:	transporter activity	binding	retinoid binding	lipid binding	retinal binding	retinol binding	isoprenoid binding	vitamin binding	Cellular Component:	cytoplasm	intracellular part	intracellular	cell	all	cellular_component	cell part
0.027638	0.003097	0.007493	0.00084	3.69	Down	0.00328534	BB207219	1440805_at	Bromodomain adjacent to zinc finger domain, 1B (Baz1b), mRNA	Mm.40331	22385	Baz1b	5	Biological Process:	chromatin assembly or disassembly	chromatin remodeling	transcription	response to DNA damage stimulus	regulation of transcription	cellular biopolymer biosynthetic process	nitrogen compound metabolic process	chromatin organization	regulation of macromolecule metabolic process	cellular process	organelle organization	cellular macromolecule biosynthetic process	macromolecule metabolic process	regulation of nucleobase, nucleoside, nucleotide and nucleic acid metabolic process	gene expression	biological regulation	nucleobase, nucleoside, nucleotide and nucleic acid metabolic process	regulation of cellular process	regulation of biological process	regulation of nitrogen compound metabolic process	cellular macromolecule metabolic process	regulation of cellular metabolic process	response to stimulus	cellular biosynthetic process	chromosome organization	biosynthetic process	regulation of biosynthetic process	chromatin modification	cellular component organization	cellular metabolic process	regulation of cellular biosynthetic process	biopolymer biosynthetic process	regulation of metabolic process	regulation of primary metabolic process	primary metabolic process
0.104894	0.008245	0.028575	0.014813	3.67	Down	0.0108069	C80261	1445162_at	Transcribed locus	Mm.410447	-	-	8
0.077005	0.00786	0.021052	0.008862	3.66	Down	0.00914775	BM114590	1435512_at	Expressed sequence AI836003, mRNA (cDNA clone MGC:106287 IMAGE:6492111)	Mm.54140	239650	AI836003	15
0.164012	0.020021	0.044887	0.024057	3.65	Down	0.0190032	BF140264	1431186_at	Discs, large homolog 5 (Drosophila), mRNA (cDNA clone IMAGE:5027138)	Mm.68971	71228	Dlg5	14	Biological Process:	biological_process	all	Molecular Function:	beta-catenin binding	cytoskeletal protein binding	protein binding	binding	Cellular Component:	cell-cell adherens junction	anchoring junction	plasma membrane part	all	cell part	membrane part	cell-cell junction	adherens junction	cell junction	plasma membrane	membrane	cellular_component	cell
0.060586	0.00494	0.016645	0.009646	3.64	Down	0.0154141	BB364611	1456997_at	Transcribed locus	Mm.445811	-	-	2
0.113791	0.023673	0.031277	0.012898	3.64	Down	0.0376301	BB482394	1446536_at	Sema domain, transmembrane domain (TM), and cytoplasmic domain, (semaphorin) 6D (Sema6d), transcript variant 5, mRNA	Mm.330536	214968	Sema6d	2	Biological Process:	multicellular organismal development	nervous system development	biological_process	cell differentiation	system development	developmental process	cellular developmental process	all	cellular process	multicellular organismal process	anatomical structure development	Molecular Function:	molecular_function	all	Cellular Component:	cellular_component	membrane	integral to membrane	intrinsic to membrane	cell	cell part	all	membrane part
0.01299	0.009457	0.047104	0.001859	3.63	Up	0.0240228	BB668126	1444745_at	ESTs, Weakly similar to S12207 hypothetical protein (M.musculus)	-	-	-	-
0.07115	0.014411	0.019622	0.006983	3.63	Down	0.0323497	BE993830	1445359_at	Adenylate cyclase 1 (Adcy1), mRNA	Mm.259733	432530	Adcy1	11	Biological Process:	cAMP biosynthetic process	activation of adenylate cyclase activity	intracellular signaling cascade	long-term memory	cyclic nucleotide biosynthetic process	positive regulation of cyclase activity	nitrogen compound metabolic process	regulation of catalytic activity	multicellular organismal process	cell communication	cellular process	regulation of nucleotide biosynthetic process	nucleotide biosynthetic process	regulation of nucleobase, nucleoside, nucleotide and nucleic acid metabolic process	neurological system process	biological regulation	nucleobase, nucleoside, nucleotide and nucleic acid metabolic process	regulation of cellular process	regulation of biological process	positive regulation of catalytic activity	regulation of nitrogen compound metabolic process	regulation of cyclic nucleotide biosynthetic process	regulation of cellular metabolic process	regulation of cyclic nucleotide metabolic process	regulation of adenylate cyclase activity	response to stimulus	memory	cellular biosynthetic process	system process	regulation of cAMP biosynthetic process	nucleoside phosphate metabolic process	biosynthetic process	regulation of biosynthetic process	positive regulation of lyase activity	nucleoside monophosphate biosynthetic process
0.025977	0.005658	0.094034	0.017789	3.62	Up	0.0218525	AK015013	1431919_at	Rotatin, mRNA (cDNA clone IMAGE:5323200)	Mm.772	246102	Rttn	18	Biological Process:	multicellular organismal development	determination of left/right symmetry	developmental process	determination of symmetry	determination of bilateral symmetry	pattern specification process	multicellular organismal process	Molecular Function:	molecular_function	binding	all	Cellular Component:	integral to membrane	intrinsic to membrane	membrane	cell	all	cellular_component	cell part	membrane part
0.022185	0.013434	0.080299	0.010727	3.62	Up	0.0277752	AK002622	1423359_at	Phospholamban (Pln), transcript variant 2, mRNA	Mm.34145	18821	Pln	10	Biological Process:	regulation of the force of heart contraction	calcium ion transport	cellular calcium ion homeostasis	negative regulation of heart contraction	cardiac muscle tissue development	cation transport	developmental process	cellular process	multicellular organismal process	anatomical structure development	divalent metal ion transport	ion homeostasis	negative regulation of biological process	regulation of system process	biological regulation	muscle organ development	chemical homeostasis	metal ion homeostasis	regulation of biological process	system development	cellular cation homeostasis	regulation of multicellular organismal process	cation homeostasis	regulation of biological quality	striated muscle tissue development	system process	circulatory system process	muscle tissue development	calcium ion homeostasis	cellular homeostasis	heart development	cellular chemical homeostasis	metal ion transport	blood circulation	transport
0.142925	0.010611	0.039501	0.016709	3.62	Down	0.00640438	AV089248	1420270_at	EST	-	-	-	-
0.064751	0.013896	0.017931	0.009032	3.61	Down	0.047586	AV328592	1458387_at	Phosphatidylserine synthase 2, mRNA (cDNA clone IMAGE:3583796)	Mm.293591	27388	Ptdss2	7	Biological Process:	phosphatidylserine biosynthetic process	phospholipid biosynthetic process	glycerophospholipid metabolic process	phospholipid metabolic process	glycerophospholipid biosynthetic process	cellular metabolic process	cellular process	primary metabolic process	glycerolipid biosynthetic process	metabolic process	organophosphate metabolic process	cellular lipid metabolic process	lipid metabolic process	cellular biosynthetic process	phosphatidylserine metabolic process	lipid biosynthetic process	biosynthetic process	glycerolipid metabolic process	Molecular Function:	CDP-diacylglycerol-serine O-phosphatidyltransferase activity	transferase activity	phosphotransferase activity, for other substituted phosphate groups	CDP-alcohol phosphatidyltransferase activity	catalytic activity	transferase activity, transferring phosphorus-containing groups	Cellular Component:	intracellular	membrane	integral to membrane	intrinsic to membrane	cell	all	cellular_component	cell part	membrane part
0.020168	0.003655	0.005586	0.001041	3.61	Down	0.0185067	AK015160	1432215_s_at	Transcribed locus	Mm.159084	73887	-	11
0.093357	0.022527	0.025867	0.004448	3.61	Down	0.0424227	AY057384	1425943_at	Neuromedin U receptor 2 (Nmur2), mRNA	Mm.213205	216749	Nmur2	11	Biological Process:	reduction of food intake in response to dietary excess	signal transduction	G-protein coupled receptor protein signaling pathway	neuropeptide signaling pathway	grooming behavior	response to pain	response to protein stimulus	multicellular organismal response to stress	cellular process	cell communication	multicellular organismal process	growth	response to dietary excess	biological regulation	regulation of growth	response to organic substance	response to chemical stimulus	eating behavior	regulation of biological process	regulation of cellular process	cell surface receptor linked signal transduction	regulation of multicellular organismal process	behavior	response to stress	response to stimulus	multicellular organism growth	regulation of multicellular organism growth	feeding behavior	Molecular Function:	neuromedin U receptor activity	signal transducer activity	receptor activity	G-protein coupled receptor activity	neuropeptide receptor activity	neurotransmitter binding
0.113065	0.014401	0.031335	0.013772	3.61	Down	0.0148351	BM201746	1440061_at	Transcribed locus	Mm.477612	-	-	15
0.12197	0.022755	0.033808	0.010561	3.61	Down	0.0245739	C77489	1419948_at	DNA segment, Chr 4, ERATO Doi 117, expressed	-	52164	-	-
0.057836	0.015669	0.208352	0.02768	3.6	Up	0.00908956	AV290571	1441912_x_at	complement component 2 (within H-2S)	-	-	-	-
0.019799	0.006022	0.071261	0.013649	3.6	Up	0.0260656	NM_138595	1416049_at	Glycine decarboxylase (Gldc), mRNA	Mm.274852	104174	Gldc	19	Biological Process:	glycine metabolic process	glycine decarboxylation via glycine cleavage system	oxidation reduction	serine family amino acid catabolic process	carboxylic acid metabolic process	nitrogen compound metabolic process	cellular metabolic process	cellular amino acid catabolic process	cellular amino acid and derivative metabolic process	carboxylic acid catabolic process	organic acid metabolic process	cellular process	serine family amino acid metabolic process	catabolic process	cellular ketone metabolic process	primary metabolic process	metabolic process	organic acid catabolic process	cellular amine metabolic process	cellular catabolic process	amine metabolic process	glycine catabolic process	nitrogen compound catabolic process	cellular nitrogen compound metabolic process	amine catabolic process	oxoacid metabolic process	cellular amino acid metabolic process	Molecular Function:	catalytic activity	glycine dehydrogenase (decarboxylating) activity	oxidoreductase activity	pyridoxal phosphate binding	protein homodimerization activity	oxidoreductase activity, acting on the CH-NH2 group of donors	vitamin B6 binding
0.016231	0.002885	0.058219	0.004582	3.59	Up	0.00149018	C85455	1440721_at	Transcribed locus	Mm.439494	399623	-	13
0.011255	0.003562	0.040165	0.0059	3.57	Up	0.0137572	AK004598	1460359_at	Armadillo repeat containing, X-linked 3 (Armcx3), mRNA	Mm.67949	71703	Armcx3	X	Molecular Function:	binding	Cellular Component:	membrane	integral to membrane	intrinsic to membrane	cell	all	cellular_component	cell part	membrane part
0.018454	0.008565	0.065844	0.00216	3.57	Up	0.00582725	BB667652	1430319_at	RIKEN cDNA 4833411C07 gene, mRNA (cDNA clone IMAGE:3465514)	Mm.139075	71624	4833411C07Rik	8
0.080359	0.016836	0.022523	0.010556	3.57	Down	0.0436561	BC027196	1423748_at	Pyruvate dehydrogenase kinase, isoenzyme 1, mRNA (cDNA clone MGC:28719 IMAGE:4458562)	Mm.34411	228026	Pdk1	2	Biological Process:	carbohydrate metabolic process	glucose metabolic process	signal transduction	intracellular signaling cascade	peptidyl-histidine phosphorylation	cellular metabolic process	post-translational protein modification	phosphorylation	cellular process	cell communication	peptidyl-histidine modification	protein modification process	macromolecule metabolic process	primary metabolic process	biological regulation	metabolic process	monosaccharide metabolic process	phosphate metabolic process	peptidyl-amino acid modification	regulation of cellular process	regulation of biological process	cellular macromolecule metabolic process	protein metabolic process	biopolymer metabolic process	biopolymer modification	phosphorus metabolic process	cellular protein metabolic process	hexose metabolic process	protein amino acid phosphorylation	cellular biopolymer metabolic process	alcohol metabolic process	Molecular Function:	two-component sensor activity	nucleotide binding	protein histidine kinase activity
0.032417	0.006629	0.115578	0.015331	3.57	Up	0.00760336	C79034	1445063_at	DNA segment, Chr 1, ERATO Doi 228, expressed	-	52189	-	-
0.046183	0.007431	0.012965	0.008009	3.56	Down	0.0383903	BQ174741	1440358_at	Rho guanine nucleotide exchange factor (GEF) 15, mRNA (cDNA clone MGC:144141 IMAGE:40098168)	Mm.376147	442801	Arhgef15	11	Biological Process:	intracellular signaling cascade	biological_process	regulation of Rho protein signal transduction	regulation of signal transduction	regulation of biological process	regulation of cellular process	small GTPase mediated signal transduction	Ras protein signal transduction	regulation of cell communication	Rho protein signal transduction	all	cellular process	cell communication	signal transduction	regulation of Ras protein signal transduction	regulation of small GTPase mediated signal transduction	biological regulation	Molecular Function:	molecular_function	guanyl-nucleotide exchange factor activity	Rho guanyl-nucleotide exchange factor activity	GTPase activator activity	enzyme regulator activity	nucleoside-triphosphatase regulator activity	enzyme activator activity	small GTPase regulator activity	GTPase regulator activity	Ras guanyl-nucleotide exchange factor activity	all	Cellular Component:	cellular_component	intracellular	cell	cell part	all
0.011761	0.001749	0.003305	0.000313	3.56	Down	0.00890685	BB239429	1436576_at	Family with sequence similarity 26, member F, mRNA (cDNA clone MGC:106111 IMAGE:4945137)	Mm.34479	215900	Fam26f	10	Cellular Component:	membrane	integral to membrane	intrinsic to membrane	cell	all	cellular_component	cell part	membrane part
0.014614	0.007023	0.051987	0.007047	3.56	Up	0.0198359	NM_008257	1422150_at	H6 homeo box 3 (Hmx3), mRNA	Mm.323562	15373	Hmx3	7	Biological Process:	transcription	regulation of transcription, DNA-dependent	multicellular organismal development	nervous system development	brain development	embryo implantation	cell differentiation	inner ear morphogenesis	regulation of transcription	neuromuscular process controlling balance	maternal process involved in female pregnancy	multicellular organism reproduction	cellular biopolymer biosynthetic process	reproduction	inner ear development	nitrogen compound metabolic process	developmental process	regulation of macromolecule metabolic process	multicellular organismal process	cellular process	anatomical structure development	cellular macromolecule biosynthetic process	macromolecule metabolic process	regulation of nucleobase, nucleoside, nucleotide and nucleic acid metabolic process	gene expression	neurological system process	biological regulation	nucleobase, nucleoside, nucleotide and nucleic acid metabolic process	neuromuscular process	ear morphogenesis	reproductive process	regulation of cellular process	regulation of biological process	system development	regulation of nitrogen compound metabolic process
0.014373	0.002517	0.051093	0.00848	3.55	Up	0.0142466	NM_030263	1418749_at	Pleckstrin and Sec7 domain containing 3, mRNA (cDNA clone IMAGE:3153975)	Mm.32525	234353	Psd3	8	Biological Process:	ARF protein signal transduction	regulation of ARF protein signal transduction	regulation of signal transduction	regulation of biological process	regulation of cellular process	small GTPase mediated signal transduction	regulation of cell communication	Ras protein signal transduction	cellular process	cell communication	signal transduction	regulation of Ras protein signal transduction	intracellular signaling cascade	regulation of small GTPase mediated signal transduction	biological regulation	Molecular Function:	guanyl-nucleotide exchange factor activity	ARF guanyl-nucleotide exchange factor activity	enzyme regulator activity	nucleoside-triphosphatase regulator activity	small GTPase regulator activity	GTPase regulator activity	Cellular Component:	intracellular	membrane fraction	plasma membrane	membrane	cell junction	synapse	postsynaptic membrane	synapse part	plasma membrane part	cell fraction	insoluble fraction	all
0.032848	0.004566	0.009247	0.001556	3.55	Down	0.00808726	BI134316	1435381_at	RIKEN cDNA 2610110G12 gene, mRNA (cDNA clone MGC:25587 IMAGE:4007862)	Mm.273155	73242	2610110G12Rik	17
0.065304	0.007041	0.018395	0.009418	3.55	Down	0.0162761	BG069123	1459263_at	ESTs	-	-	-	-
0.037456	0.007688	0.010565	0.0022	3.55	Down	0.0282263	AW490544	1428717_at	Secernin 1, mRNA (cDNA clone MGC:38061 IMAGE:5252046)	Mm.41557	69938	Scrn1	6	Biological Process:	exocytosis	transport	cellular localization	establishment of localization in cell	establishment of localization	cellular process	secretion by cell	vesicle-mediated transport	secretion	localization	Cellular Component:	cytoplasm	intracellular part	intracellular	cell	all	cellular_component	cell part
0.030377	0.007613	0.107479	0.020782	3.54	Up	0.0252693	BB497755	1439385_x_at	solute carrier family 13 (sodium-dependent dicarboxylate transporter), member 3	-	-	-	-
0.077659	0.004669	0.021976	0.013193	3.53	Down	0.016417	BG069095	1416714_at	Interferon regulatory factor 8, mRNA (cDNA clone MGC:6194 IMAGE:3487214)	Mm.334861	15900	Irf8	8	Biological Process:	transcription	regulation of transcription, DNA-dependent	phagocytosis	immune response	myeloid cell differentiation	defense response to bacterium	regulation of transcription	positive regulation of transcription, DNA-dependent	cell differentiation	positive regulation of cellular process	multicellular organismal process	cellular process	anatomical structure development	positive regulation of nucleobase, nucleoside, nucleotide and nucleic acid metabolic process	response to other organism	positive regulation of biosynthetic process	regulation of nucleobase, nucleoside, nucleotide and nucleic acid metabolic process	biological regulation	immune system development	response to stimulus	cellular biosynthetic process	vesicle-mediated transport	biosynthetic process	hemopoiesis	transcription, DNA-dependent	regulation of biosynthetic process	transport	RNA metabolic process	regulation of metabolic process	positive regulation of transcription	positive regulation of RNA metabolic process	positive regulation of nitrogen compound metabolic process	response to biotic stimulus	biopolymer metabolic process	positive regulation of cellular metabolic process
0.078766	0.010878	0.022291	0.008407	3.53	Down	0.0147586	BG067899	1445964_at	ESTs	-	-	-	-
0.058083	0.007822	0.016444	0.010849	3.53	Down	0.03576	BB364789	1443911_at	Transcribed locus	Mm.421421	-	-	11
0.022673	0.009805	0.080048	0.010399	3.53	Up	0.0159391	BB229373	1459314_at	ESTs	-	-	-	-
0.088892	0.01081	0.025177	0.004312	3.53	Down	0.0054187	BB093794	1443769_at	Transcribed locus	Mm.398875	-	-	5
0.099283	0.019638	0.028127	0.015729	3.53	Down	0.0474378	BB534355	1440649_at	Predicted gene, EG232599, mRNA (cDNA clone MGC:156005 IMAGE:40129691)	Mm.430719	232599	EG232599	6
0.125667	0.020103	0.035613	0.012893	3.53	Down	0.0195899	AW494626	1437704_at	RIKEN cDNA 2900024O10 gene, mRNA (cDNA clone IMAGE:40051282)	Mm.476980	72852	2900024O10Rik	13	Molecular Function:	zinc ion binding	hydrolase activity	metal ion binding	cation binding	ion binding	binding	transition metal ion binding	catalytic activity
0.023727	0.005921	0.08367	0.010422	3.53	Up	0.00748569	AK018271	1429903_at	D4, zinc and double PHD fingers family 2	-	-	-	-
0.022607	0.007153	0.079498	0.007749	3.52	Up	0.00571245	BG066975	1439988_at	Mitochondrial ribosomal protein L15, mRNA (cDNA clone MGC:27891 IMAGE:3498065)	-	-	-	-
0.044559	0.00798	0.01268	0.007723	3.51	Down	0.0454461	AV333298	1456180_at	RNA binding motif protein 24 (Rbm24), mRNA	Mm.38269	666794	Rbm24	13
0.087214	0.012568	0.024824	0.009689	3.51	Down	0.0170805	AK015370	1432743_at	Transcribed locus	Mm.84387	74873	-	6
0.078118	0.010316	0.022256	0.015973	3.51	Down	0.0424815	BG065918	1448093_s_at	expressed sequence C77405	-	-	-	-
0.124412	0.024864	0.035489	0.012418	3.51	Down	0.0329157	BB174795	1443421_s_at	Protocadherin beta 15 (Pcdhb15), mRNA	Mm.283857	93886	Pcdhb15	18	Biological Process:	cell adhesion	biological adhesion	cellular process	Molecular Function:	calcium ion binding	protein binding	cation binding	ion binding	binding	metal ion binding	Cellular Component:	membrane	integral to membrane	intrinsic to membrane	cell	all	cellular_component	cell part	membrane part
0.015232	0.005229	0.053315	0.00789	3.5	Up	0.0158193	BM900139	1434013_at	Actin binding LIM protein family, member 3, mRNA (cDNA clone MGC:106450 IMAGE:30534236)	Mm.329478	319713	Ablim3	18	Biological Process:	cytoskeleton organization	positive regulation of transcription from RNA polymerase II promoter	cellular biopolymer biosynthetic process	positive regulation of cellular process	nitrogen compound metabolic process	positive regulation of biological process	positive regulation of metabolic process	regulation of macromolecule metabolic process	cellular process	organelle organization	positive regulation of nucleobase, nucleoside, nucleotide and nucleic acid metabolic process	cellular macromolecule biosynthetic process	positive regulation of macromolecule metabolic process	macromolecule metabolic process	positive regulation of biosynthetic process	regulation of nucleobase, nucleoside, nucleotide and nucleic acid metabolic process	gene expression	nucleobase, nucleoside, nucleotide and nucleic acid metabolic process	biological regulation	regulation of cellular process	regulation of biological process	positive regulation of cellular biosynthetic process	cellular macromolecule metabolic process	regulation of nitrogen compound metabolic process	regulation of cellular metabolic process	transcription from RNA polymerase II promoter	positive regulation of transcription, DNA-dependent	cellular biosynthetic process	biosynthetic process	transcription, DNA-dependent	cellular component organization	regulation of biosynthetic process	cellular metabolic process	RNA metabolic process	regulation of transcription
0.023276	0.006477	0.081216	0.013465	3.49	Up	0.0178748	AK013928	1431880_at	RIKEN cDNA 3100003M19 gene	-	73082	-	-
0.069177	0.005276	0.019866	0.015819	3.48	Down	0.0416803	AK020188	1454132_at	Transmembrane protein with EGF-like and two follistatin-like domains 2, mRNA (cDNA clone MGC:41091 IMAGE:1397175)	Mm.245154	56363	Tmeff2	1	Cellular Component:	membrane	integral to membrane	intrinsic to membrane	cell	all	cellular_component	cell part	membrane part
0.110725	0.012179	0.031804	0.017255	3.48	Down	0.0201773	C76389	1449673_s_at	Tu translation elongation factor, mitochondrial, mRNA (cDNA clone MGC:118710 IMAGE:6762419)	Mm.197829	233870	Tufm	7	Biological Process:	translation	translational elongation	cellular biopolymer biosynthetic process	cellular metabolic process	cellular process	biopolymer biosynthetic process	cellular macromolecule biosynthetic process	macromolecule metabolic process	gene expression	primary metabolic process	metabolic process	cellular macromolecule metabolic process	protein metabolic process	biopolymer metabolic process	cellular biosynthetic process	cellular protein metabolic process	biosynthetic process	cellular biopolymer metabolic process	macromolecule biosynthetic process	Molecular Function:	nucleotide binding	translation elongation factor activity	GTPase activity	GTP binding	hydrolase activity, acting on acid anhydrides, in phosphorus-containing anhydrides	binding	catalytic activity	guanyl nucleotide binding	guanyl ribonucleotide binding	translation regulator activity	pyrophosphatase activity	purine ribonucleotide binding	hydrolase activity	nucleoside-triphosphatase activity	purine nucleotide binding
0.106011	0.020006	0.030523	0.010566	3.47	Down	0.0289287	BM220840	1443862_at	Mbt domain containing 1 (Mbtd1), mRNA	Mm.210334	103537	Mbtd1	11	Biological Process:	regulation of transcription	cellular biopolymer biosynthetic process	nitrogen compound metabolic process	cellular metabolic process	regulation of macromolecule metabolic process	regulation of cellular biosynthetic process	cellular process	biopolymer biosynthetic process	regulation of metabolic process	cellular macromolecule biosynthetic process	regulation of primary metabolic process	macromolecule metabolic process	primary metabolic process	regulation of nucleobase, nucleoside, nucleotide and nucleic acid metabolic process	gene expression	nucleobase, nucleoside, nucleotide and nucleic acid metabolic process	biological regulation	metabolic process	regulation of gene expression	regulation of biological process	regulation of cellular process	cellular macromolecule metabolic process	regulation of nitrogen compound metabolic process	biopolymer metabolic process	regulation of cellular metabolic process	transcription	cellular biosynthetic process	cellular biopolymer metabolic process	biosynthetic process	regulation of biosynthetic process	regulation of macromolecule biosynthetic process	macromolecule biosynthetic process	Molecular Function:	zinc ion binding	metal ion binding
0.083505	0.001956	0.024052	0.014255	3.47	Down	0.0144693	BB698742	1441961_at	Microtubule-associated protein 9 (Mtap9), mRNA	Mm.271269	213582	Mtap9	3	Biological Process:	cell cycle	mitosis	cell division	mitotic cell cycle	cell cycle phase	organelle organization	cellular process	nuclear division	cell cycle process	M phase of mitotic cell cycle	organelle fission	cellular component organization	M phase	Cellular Component:	cytoplasm	cytoskeleton	microtubule	intracellular organelle	intracellular part	non-membrane-bounded organelle	all	cell	cytoskeletal part	intracellular	organelle	cell part	protein complex	microtubule cytoskeleton	intracellular non-membrane-bounded organelle	intracellular organelle part	cellular_component	macromolecular complex	organelle part
0.007463	0.003982	0.025903	0.003254	3.47	Up	0.0230529	BG068720	1458066_at	ESTs, Weakly similar to PS0136 H-2 class I histocompatibility antigen T15 - mouse (M.musculus)	-	-	-	-
0.057846	0.003187	0.01667	0.008107	3.47	Down	0.00912418	BB280837	1441110_at	Leucine-rich repeat, immunoglobulin-like and transmembrane domains 1 (Lrit1), mRNA	Mm.37907	239037	Lrit1	14	Molecular Function:	protein binding	binding	Cellular Component:	endoplasmic reticulum	membrane	integral to membrane	intracellular membrane-bounded organelle	intracellular organelle	intracellular part	intracellular	membrane-bounded organelle	organelle	cell part	all	membrane part	cytoplasm	intrinsic to membrane	cytoplasmic part	cell	cellular_component
0.080338	0.006771	0.023172	0.012179	3.47	Down	0.0148228	AK015915	1433362_at	RIKEN cDNA 4930527F18 gene	-	75167	-	-
0.013941	0.004197	0.048298	0.008851	3.46	Up	0.0247283	BB053245	1444474_at	Transcribed locus	Mm.437868	-	-	12
0.117668	0.025587	0.033969	0.01221	3.46	Down	0.0418745	BM246867	1444412_at	ESTs	-	-	-	-
0.015609	0.006957	0.054038	0.002548	3.46	Up	0.00657578	NM_018795	1421212_at	ATP-binding cassette, sub-family C (CFTR/MRP), member 6 (Abcc6), mRNA	Mm.63514	27421	Abcc6	7	Biological Process:	transport	establishment of localization	localization	Molecular Function:	nucleotide binding	transporter activity	ATP binding	ATPase activity	nucleoside-triphosphatase activity	ATPase activity, coupled to transmembrane movement of substances	hydrolase activity, acting on acid anhydrides, in phosphorus-containing anhydrides	binding	catalytic activity	transmembrane transporter activity	purine nucleoside binding	pyrophosphatase activity	nucleoside binding	purine ribonucleotide binding	hydrolase activity	P-P-bond-hydrolysis-driven transmembrane transporter activity	purine nucleotide binding	hydrolase activity, acting on acid anhydrides	active transmembrane transporter activity	hydrolase activity, acting on acid anhydrides, catalyzing transmembrane movement of substances	ATPase activity, coupled to movement of substances	ATPase activity, coupled	adenyl ribonucleotide binding	ribonucleotide binding	adenyl nucleotide binding	primary active transmembrane transporter activity	Cellular Component:	membrane	integral to membrane	intrinsic to membrane	cell
0.107511	0.013183	0.031057	0.017276	3.46	Down	0.0244914	AK016560	1430455_at	Olfactory receptor 701 (Olfr701), mRNA	Mm.159186	66786	Olfr701	7	Biological Process:	G-protein coupled receptor protein signaling pathway	sensory perception of smell	sensory perception of chemical stimulus	regulation of biological process	regulation of cellular process	cell surface receptor linked signal transduction	multicellular organismal process	cellular process	cell communication	signal transduction	system process	sensory perception	neurological system process	cognition	biological regulation	Molecular Function:	receptor activity	olfactory receptor activity	transmembrane receptor activity	molecular transducer activity	G-protein coupled receptor activity	signal transducer activity	Cellular Component:	integral to membrane	intrinsic to membrane	membrane	cell	all	cellular_component	cell part	membrane part
0.01259	0.005618	0.04352	0.009201	3.46	Up	0.045512	AW455847	1429986_at	G-protein coupled receptor 173, mRNA (cDNA clone MGC:106533 IMAGE:5720034)	Mm.158445	70771	Gpr173	X	Biological Process:	signal transduction	G-protein coupled receptor protein signaling pathway	regulation of biological process	regulation of cellular process	cell surface receptor linked signal transduction	biological regulation	cellular process	cell communication	Molecular Function:	signal transducer activity	receptor activity	G-protein coupled receptor activity	transmembrane receptor activity	molecular transducer activity	Cellular Component:	plasma membrane	membrane	integral to membrane	intrinsic to membrane	cell	all	cellular_component	cell part	membrane part
0.082218	0.008986	0.023809	0.015931	3.45	Down	0.0331112	AW537756	1459257_at	Transcribed locus	Mm.445699	-	-	17
0.010092	0.001755	0.002934	0.000178	3.44	Down	0.0153636	BF463397	1443559_at	Arginine/serine-rich coiled-coil 2, mRNA (cDNA clone IMAGE:2647124)	Mm.477997	208606	Rsrc2	5
0.016778	0.005094	0.05769	0.00684	3.44	Up	0.00866605	NM_010155	1422114_at	Ets2 repressor factor (Erf), mRNA	Mm.8068	13875	Erf	7	Biological Process:	transcription	regulation of transcription, DNA-dependent	regulation of transcription	cellular biopolymer biosynthetic process	nitrogen compound metabolic process	regulation of macromolecule metabolic process	cellular process	cellular macromolecule biosynthetic process	macromolecule metabolic process	regulation of nucleobase, nucleoside, nucleotide and nucleic acid metabolic process	gene expression	biological regulation	nucleobase, nucleoside, nucleotide and nucleic acid metabolic process	regulation of cellular process	regulation of biological process	regulation of nitrogen compound metabolic process	cellular macromolecule metabolic process	regulation of cellular metabolic process	cellular biosynthetic process	biosynthetic process	transcription, DNA-dependent	regulation of biosynthetic process	cellular metabolic process	RNA metabolic process	regulation of cellular biosynthetic process	biopolymer biosynthetic process	regulation of metabolic process	regulation of primary metabolic process	primary metabolic process	metabolic process	regulation of gene expression	biopolymer metabolic process	RNA biosynthetic process	regulation of RNA metabolic process	cellular biopolymer metabolic process
0.172673	0.023797	0.050252	0.024865	3.44	Down	0.0236503	AK013707	1429134_at	Human immunodeficiency virus type I enhancer binding protein 3, mRNA (cDNA clone IMAGE:5148267)	Mm.302758	16656	Hivep3	4	Biological Process:	transcription	regulation of transcription	positive regulation of transcription	cellular biopolymer biosynthetic process	positive regulation of cellular process	nitrogen compound metabolic process	positive regulation of biological process	positive regulation of metabolic process	regulation of macromolecule metabolic process	cellular process	positive regulation of nucleobase, nucleoside, nucleotide and nucleic acid metabolic process	cellular macromolecule biosynthetic process	positive regulation of macromolecule metabolic process	macromolecule metabolic process	positive regulation of biosynthetic process	regulation of nucleobase, nucleoside, nucleotide and nucleic acid metabolic process	gene expression	biological regulation	nucleobase, nucleoside, nucleotide and nucleic acid metabolic process	regulation of cellular process	regulation of biological process	positive regulation of cellular biosynthetic process	regulation of nitrogen compound metabolic process	cellular macromolecule metabolic process	regulation of cellular metabolic process	cellular biosynthetic process	biosynthetic process	regulation of biosynthetic process	cellular metabolic process	regulation of cellular biosynthetic process	biopolymer biosynthetic process	regulation of metabolic process	regulation of primary metabolic process	primary metabolic process	metabolic process
0.095193	0.007138	0.027743	0.009774	3.43	Down	0.00508072	BB830098	1447250_a_at	RIKEN cDNA 2610301F02 gene (2610301F02Rik), mRNA	Mm.26579	545428	2610301F02Rik	2
0.031474	0.006177	0.009179	0.003036	3.43	Down	0.0316969	BB706191	1447118_at	SAPS domain family, member 3 (Saps3), mRNA	Mm.284686	52036	Saps3	19	Biological Process:	regulation of phosphoprotein phosphatase activity	regulation of phosphatase activity	regulation of hydrolase activity	cellular metabolic process	regulation of catalytic activity	cellular process	regulation of phosphorus metabolic process	regulation of phosphate metabolic process	regulation of metabolic process	metabolic process	biological regulation	regulation of molecular function	phosphate metabolic process	regulation of biological process	regulation of cellular process	regulation of cellular metabolic process	phosphorus metabolic process	dephosphorylation	regulation of dephosphorylation	Molecular Function:	protein phosphatase binding	phosphatase binding	protein binding	binding	enzyme binding	Cellular Component:	nucleus	cytoplasm	intracellular membrane-bounded organelle	intracellular organelle	intracellular part	intracellular	membrane-bounded organelle	organelle	cell part
0.149986	0.024228	0.043847	0.017815	3.42	Down	0.0242444	BB362954	1443532_at	ESTs	-	-	-	-
0.124675	0.012798	0.036451	0.014817	3.42	Down	0.0107722	BG072014	1444938_at	Transcribed locus	Mm.361172	-	-	17
0.017218	0.005926	0.058877	0.010386	3.42	Up	0.025265	BB324198	1436430_at	Transcribed locus, strongly similar to XP_001479453.1 PREDICTED: hypothetical protein [Mus musculus]	Mm.477833	-	-	1
0.05549	0.012075	0.189712	0.025042	3.42	Up	0.00847399	AV161379	1427402_at	Polymerase (RNA) II (DNA directed) polypeptide F, mRNA (cDNA clone MGC:36565 IMAGE:4983359)	Mm.279861	69833	Polr2f	15	Biological Process:	transcription	transcription, DNA-dependent	cellular biopolymer biosynthetic process	nitrogen compound metabolic process	cellular metabolic process	RNA metabolic process	cellular process	biopolymer biosynthetic process	cellular macromolecule biosynthetic process	macromolecule metabolic process	gene expression	primary metabolic process	nucleobase, nucleoside, nucleotide and nucleic acid metabolic process	metabolic process	cellular macromolecule metabolic process	biopolymer metabolic process	cellular biosynthetic process	RNA biosynthetic process	biosynthetic process	cellular biopolymer metabolic process	macromolecule biosynthetic process	Molecular Function:	DNA binding	DNA-directed RNA polymerase activity	RNA polymerase activity	binding	transferase activity	catalytic activity	transferase activity, transferring phosphorus-containing groups	nucleotidyltransferase activity	nucleic acid binding	Cellular Component:	nucleus	RNA polymerase complex	intracellular membrane-bounded organelle
0.022634	0.010483	0.077264	0.011862	3.41	Up	0.026034	BC010605	1425583_at	Mus musculus, clone MGC:6728 IMAGE:3588654, mRNA, complete cds.	-	-	-	-
0.026802	0.005791	0.091453	0.012054	3.41	Up	0.0084337	BM211929	1455709_at	Tetraspanin 8 (Tspan8), mRNA	Mm.22270	216350	Tspan8	10	Cellular Component:	membrane	integral to membrane	intrinsic to membrane	cell	all	cellular_component	cell part	membrane part
0.109349	0.022578	0.03212	0.014169	3.4	Down	0.0442409	M99371	1422122_at	Fc epsilon receptor II subtype b variant b delta 5 (Cd23b) mRNA, complete cds; alternatively spliced	Mm.1233	14128	Fcer2a	8	Biological Process:	positive regulation of humoral immune response mediated by circulating immunoglobulin	lymphocyte mediated immunity	negative regulation of gene expression	regulation of immune response	regulation of adaptive immune response based on somatic recombination of immune receptors built from	immune effector process	regulation of production of small RNA involved in gene silencing by RNA	cellular process	negative regulation of biological process	negative regulation of macromolecule metabolic process	regulation of nucleobase, nucleoside, nucleotide and nucleic acid metabolic process	biological regulation	B cell mediated immunity	regulation of humoral immune response mediated by circulating immunoglobulin	response to stimulus	humoral immune response	regulation of leukocyte mediated immunity	cellular response to chemical stimulus	RNA metabolic process	positive regulation of adaptive immune response based on somatic recombination of immune receptors b	leukocyte mediated immunity	regulation of metabolic process	positive regulation of response to stimulus	positive regulation of immune effector process	regulation of immunoglobulin mediated immune response	adaptive immune response based on somatic recombination of immune receptors built from immunoglobuli	biopolymer metabolic process	dsRNA fragmentation	regulation of adaptive immune response	nitrogen compound metabolic process	immune response	immunoglobulin mediated immune response	regulation of B cell mediated immunity	positive regulation of biological process	gene silencing
0.040187	0.002335	0.011805	0.003397	3.4	Down	0.00233254	BB622373	1431154_at	Zinc and ring finger 2, mRNA (cDNA clone IMAGE:40044735)	Mm.286149	387524	Znrf2	6	Biological Process:	biological_process	modification-dependent protein catabolic process	cellular biopolymer catabolic process	biopolymer catabolic process	cellular metabolic process	cellular macromolecule catabolic process	modification-dependent macromolecule catabolic process	all	cellular process	proteolysis	macromolecule metabolic process	primary metabolic process	catabolic process	metabolic process	cellular protein catabolic process	cellular catabolic process	cellular macromolecule metabolic process	protein metabolic process	biopolymer metabolic process	protein catabolic process	cellular protein metabolic process	macromolecule catabolic process	proteolysis involved in cellular protein catabolic process	cellular biopolymer metabolic process	Molecular Function:	molecular_function	protein binding	zinc ion binding	ligase activity	metal ion binding	cation binding	ion binding	binding	transition metal ion binding	catalytic activity
0.072124	0.001647	0.021202	0.011148	3.4	Down	0.0106669	BB475930	1458096_at	ESTs	-	-	-	-
0.065208	0.013072	0.019194	0.006981	3.4	Down	0.0360489	AU022221	1443440_at	ESTs	-	-	-	-
0.149455	0.036218	0.044001	0.004355	3.4	Down	0.0445266	NM_026261	1460272_at	Ubiquitin-like 4B (Ubl4b), mRNA	Mm.55982	67591	Ubl4b	3	Cellular Component:	cytoplasm	intracellular part	intracellular	cell	all	cellular_component	cell part
0.058216	0.009443	0.017186	0.011086	3.39	Down	0.0479558	BB486599	1456147_at	ST8 alpha-N-acetyl-neuraminide alpha-2,8-sialyltransferase 6 (St8sia6), mRNA	Mm.330004	241230	St8sia6	2	Biological Process:	protein amino acid glycosylation	protein amino acid O-linked glycosylation	glycolipid biosynthetic process	carbohydrate biosynthetic process	glycolipid metabolic process	cellular metabolic process	cellular process	glycoprotein metabolic process	cellular macromolecule biosynthetic process	protein modification process	membrane lipid biosynthetic process	macromolecule metabolic process	primary metabolic process	biopolymer glycosylation	metabolic process	glycoprotein biosynthetic process	protein metabolic process	cellular macromolecule metabolic process	biopolymer metabolic process	cellular lipid metabolic process	biopolymer modification	carbohydrate metabolic process	lipid metabolic process	cellular biosynthetic process	cellular carbohydrate metabolic process	lipid biosynthetic process	cellular protein metabolic process	biosynthetic process	cellular biopolymer metabolic process	membrane lipid metabolic process	macromolecule biosynthetic process	glycosylation	Molecular Function:	sialyltransferase activity	transferase activity
0.030148	0.008985	0.102123	0.010585	3.39	Up	0.00658884	BC006605	1425163_at	Expressed sequence AI661453, mRNA (cDNA clone IMAGE:5051947)	Mm.218444	224833	AI661453	17
1.35464	0.279186	0.400293	0.140929	3.38	Down	0.0379698	AV100225	1459846_x_at	Canopy 2 homolog (zebrafish), mRNA (cDNA clone MGC:6853 IMAGE:2650612)	Mm.44220	56530	Cnpy2	10	Biological Process:	biological_process	all	Molecular Function:	molecular_function	all	Cellular Component:	endoplasmic reticulum	intracellular membrane-bounded organelle	intracellular organelle	intracellular part	intracellular	membrane-bounded organelle	organelle	cell part	all	cytoplasm	cytoplasmic part	cell	cellular_component
0.022965	0.005428	0.00679	0.001273	3.38	Down	0.0440732	AW491006	1458314_at	Transcribed locus	Mm.445524	-	-	2
0.019193	0.002024	0.06488	0.012264	3.38	Up	0.021286	AV319863	1441185_at	Transcribed locus	Mm.443787	76626	-	11	Biological Process:	biological_process	stem cell development	cell differentiation	stem cell differentiation	cell development	developmental process	cellular developmental process	all	cellular process	Molecular Function:	nucleotide binding	nucleic acid binding	RNA binding	single-stranded RNA binding	poly(U) RNA binding	binding	poly-pyrimidine tract binding	Cellular Component:	cytoplasm	polysome	ribonucleoprotein complex	intracellular part	intracellular	all	cell part	cellular_component	cell	macromolecular complex
0.098366	0.014002	0.029102	0.018038	3.38	Down	0.038655	AI849256	1447430_at	Transcribed locus	Mm.263218	-	-	2
1.41974	0.330228	0.420051	0.011896	3.38	Down	0.0389596	BM231738	1423290_at	Hypoxia up-regulated 1, mRNA (cDNA clone MGC:30561 IMAGE:5151731)	Mm.116721	12282	Hyou1	9	Biological Process:	response to stress	response to stimulus	Molecular Function:	nucleotide binding	ATP binding	purine nucleotide binding	binding	adenyl ribonucleotide binding	purine nucleoside binding	ribonucleotide binding	adenyl nucleotide binding	nucleoside binding	purine ribonucleotide binding	Cellular Component:	endoplasmic reticulum	intracellular membrane-bounded organelle	intracellular organelle	intracellular part	intracellular	membrane-bounded organelle	organelle	cell part	all	cytoplasm	cytoplasmic part	cell	cellular_component
0.082612	0.013289	0.024483	0.013745	3.37	Down	0.0383877	AK011823	1432773_at	RIKEN cDNA 2610105M22 gene	-	70453	-	-
0.010873	0.004798	0.036644	0.003929	3.37	Up	0.0141951	BB667175	1437602_at	Family with sequence similarity 71, member B, mRNA (cDNA clone MGC:183901 IMAGE:9087901)	Mm.443244	432552	Fam71b	11
0.067064	0.005196	0.019956	0.015384	3.36	Down	0.0440678	BB466171	1458148_at	CDNA clone IMAGE:40141699	Mm.215994	268857	Nlrc3	16	Biological Process:	I-kappaB kinase/NF-kappaB cascade	T cell activation	positive regulation of NF-kappaB transcription factor activity	cellular biopolymer biosynthetic process	nitrogen compound metabolic process	lymphocyte activation	positive regulation of binding	positive regulation of transcription regulator activity	regulation of macromolecule metabolic process	multicellular organismal process	cellular process	cell communication	cellular macromolecule biosynthetic process	regulation of transcription regulator activity	intracellular signaling cascade	protein kinase cascade	macromolecule metabolic process	regulation of nucleobase, nucleoside, nucleotide and nucleic acid metabolic process	gene expression	nucleobase, nucleoside, nucleotide and nucleic acid metabolic process	biological regulation	regulation of cellular process	regulation of biological process	leukocyte activation	cellular macromolecule metabolic process	regulation of nitrogen compound metabolic process	regulation of cellular metabolic process	cellular biosynthetic process	regulation of transcription factor activity	biosynthetic process	regulation of biosynthetic process	cellular metabolic process	positive regulation of DNA binding	regulation of cellular biosynthetic process	regulation of transcription
0.016548	0.009473	0.055565	0.007387	3.36	Up	0.0314392	AV103696	1455025_at	Progestin and adipoQ receptor family member IX (Paqr9), mRNA	Mm.151485	75552	Paqr9	9	Molecular Function:	receptor activity	molecular transducer activity	signal transducer activity	Cellular Component:	membrane	integral to membrane	intrinsic to membrane	cell	all	cellular_component	cell part	membrane part
0.036036	0.001134	0.010737	0.002584	3.36	Down	0.000856991	AW492957	1445635_at	Transcribed locus	Mm.407173	-	-	4
0.016074	0.003379	0.004793	0.001862	3.35	Down	0.0430782	BG074885	1459407_at	ESTs	-	-	-	-
0.013436	0.003072	0.045048	0.007925	3.35	Up	0.0204877	AW823639	1440897_at	Mus musculus, clone IMAGE:4458738, mRNA	Mm.44078	-	-	2
0.103189	0.018368	0.030854	0.007646	3.34	Down	0.0220507	BG066416	1446706_at	expressed sequence C79123	-	-	-	-
0.027393	0.005747	0.008196	0.002631	3.34	Down	0.0385039	AK010374	1460484_at	Tubulin tyrosine ligase, mRNA (cDNA clone MGC:36356 IMAGE:4973810)	Mm.33909	69737	Ttl	2	Biological Process:	microtubule cytoskeleton organization	protein modification process	regulation of axon extension	cell differentiation	neuron projection development	neuron development	regulation of cell differentiation	regulation of neuron projection development	developmental process	regulation of axonogenesis	cellular component morphogenesis	multicellular organismal process	cellular process	organelle organization	anatomical structure development	axonogenesis	axon extension	neuron differentiation	cell morphogenesis involved in differentiation	neurogenesis	regulation of cellular component organization	macromolecule metabolic process	biological regulation	cell morphogenesis	regulation of cellular process	regulation of biological process	system development	regulation of multicellular organismal process	cellular macromolecule metabolic process	biopolymer modification	cell projection morphogenesis	regulation of cell morphogenesis	cell morphogenesis involved in neuron differentiation	regulation of cell projection organization	cellular component organization
0.004259	0.000779	0.014231	0.00297	3.34	Up	0.0314456	AW553766	1440492_at	ESTs	-	-	-	-
0.009588	0.002348	0.032035	0.006717	3.34	Up	0.0343602	AK002841	1452962_at	Transmembrane protein 25 (Tmem25), mRNA	Mm.41409	71687	Tmem25	9	Biological Process:	biological_process	all	Molecular Function:	molecular_function	all	Cellular Component:	extracellular region	plasma membrane	membrane	integral to membrane	intrinsic to membrane	cell	cell part	all	cellular_component	membrane part
0.020985	0.008089	0.07011	0.010441	3.34	Up	0.0204848	AV282472	1455784_at	Secretory blood group 1 (Sec1), mRNA	Mm.56914	56546	Sec1	7	Biological Process:	carbohydrate metabolic process	protein amino acid glycosylation	cellular metabolic process	cellular process	glycoprotein metabolic process	cellular macromolecule biosynthetic process	protein modification process	macromolecule metabolic process	primary metabolic process	biopolymer glycosylation	metabolic process	glycoprotein biosynthetic process	protein metabolic process	cellular macromolecule metabolic process	biopolymer metabolic process	biopolymer modification	cellular biosynthetic process	cellular carbohydrate metabolic process	cellular protein metabolic process	biosynthetic process	cellular biopolymer metabolic process	macromolecule biosynthetic process	glycosylation	Molecular Function:	galactoside 2-alpha-L-fucosyltransferase activity	fucosyltransferase activity	transferase activity	transferase activity, transferring glycosyl groups	transferase activity, transferring hexosyl groups	alpha(1,2)-fucosyltransferase activity	catalytic activity	Cellular Component:	Golgi apparatus	membrane	integral to membrane
0.140164	0.009231	0.041986	0.013468	3.34	Down	0.00385158	BB273243	1446312_at	Transcribed locus, weakly similar to XP_001719346.1 PREDICTED: similar to rCG63049, partial [Homo sapiens]	Mm.397116	-	-	5
0.020809	0.011849	0.069459	0.007655	3.34	Up	0.0260858	BB335028	1439499_at	Expressed sequence AA415398 (AA415398), mRNA	Mm.425205	433752	AA415398	4
0.100108	0.012782	0.030079	0.018207	3.33	Down	0.0345819	BM240005	1443235_at	eukaryotic translation initiation factor 2 alpha kinase 4	-	-	-	-
0.110363	0.00946	0.033206	0.007879	3.32	Down	0.00330815	AW413620	1417848_at	Zinc finger protein 704 (Zfp704), mRNA	Mm.212908	170753	Zfp704	3	Molecular Function:	zinc ion binding	metal ion binding	cation binding	ion binding	binding	transition metal ion binding	Cellular Component:	intracellular	cell	all	cellular_component	cell part
0.047366	0.006705	0.014252	0.009855	3.32	Down	0.0499143	BE979553	1442385_at	ESTs	-	-	-	-
0.122484	0.013136	0.036872	0.011299	3.32	Down	0.00781105	AF407332	1426281_at	Cation channel, sperm associated 1 (Catsper1), mRNA	Mm.87321	225865	Catsper1	19	Biological Process:	ciliary or flagellar motility	transport	ion transport	calcium ion transport	multicellular organismal development	spermatogenesis	fusion of sperm to egg plasma membrane	cell differentiation	sperm motility	regulation of calcium ion transport via voltage-gated calcium channel activity	reproduction	cation transport	regulation of transporter activity	developmental process	regulation of localization	transmembrane transport	multicellular organismal process	cellular process	divalent metal ion transport	membrane organization	male gamete generation	biological regulation	regulation of metal ion transport	reproductive process	regulation of cellular process	regulation of biological process	cellular component organization	locomotion	cell motion	metal ion transport	regulation of calcium ion transport	sexual reproduction	regulation of ion transmembrane transporter activity	localization of cell	regulation of transport
0.058114	0.010486	0.017539	0.009201	3.31	Down	0.04374	NM_007605	1418556_at	Capping protein (actin filament) muscle Z-line, alpha 3 (Capza3), mRNA	Mm.12817	12344	Capza3	6	Biological Process:	actin cytoskeleton organization	actin filament capping	anatomical structure formation	negative regulation of cellular metabolic process	regulation of protein complex disassembly	cellular process	protein complex biogenesis	regulation of cellular component size	protein polymerization	actin polymerization or depolymerization	cellular component disassembly	actin filament organization	regulation of cellular component organization	negative regulation of biological process	negative regulation of macromolecule metabolic process	biological regulation	regulation of actin cytoskeleton organization	negative regulation of organelle organization	negative regulation of cellular component organization	regulation of cytoskeleton organization	protein depolymerization	regulation of actin filament depolymerization	regulation of biological quality	macromolecular complex subunit organization	negative regulation of protein complex disassembly	regulation of protein polymerization	regulation of organelle organization	regulation of cellular component biogenesis	actin filament polymerization	regulation of metabolic process	cellular protein complex disassembly	cytoskeleton organization	negative regulation of cytoskeleton organization	regulation of actin polymerization or depolymerization	protein metabolic process
0.040631	0.022967	0.134384	0.011257	3.31	Up	0.021476	AK014030	1431857_at	PHD finger protein 19 (Phf19), mRNA	Mm.65691	74016	Phf19	2	Biological Process:	transcription	regulation of transcription	cellular biopolymer biosynthetic process	nitrogen compound metabolic process	cellular metabolic process	regulation of macromolecule metabolic process	regulation of cellular biosynthetic process	cellular process	regulation of metabolic process	biopolymer biosynthetic process	regulation of primary metabolic process	cellular macromolecule biosynthetic process	macromolecule metabolic process	regulation of nucleobase, nucleoside, nucleotide and nucleic acid metabolic process	gene expression	primary metabolic process	biological regulation	nucleobase, nucleoside, nucleotide and nucleic acid metabolic process	metabolic process	regulation of gene expression	regulation of cellular process	regulation of biological process	regulation of nitrogen compound metabolic process	cellular macromolecule metabolic process	biopolymer metabolic process	regulation of cellular metabolic process	cellular biosynthetic process	biosynthetic process	cellular biopolymer metabolic process	regulation of biosynthetic process	regulation of macromolecule biosynthetic process	macromolecule biosynthetic process	Molecular Function:	nucleic acid binding	protein binding
0.017351	0.003927	0.005247	0.001809	3.31	Down	0.04884	AK005350	1433292_at	succinate dehydrogenase complex, subunit A, flavoprotein (Fp)	-	69027	-	-
0.070209	0.002879	0.021235	0.004989	3.31	Down	0.00104967	AK008803	1453377_at	SH2 domain containing 4A (Sh2d4a), mRNA	Mm.40974	72281	Sh2d4a	8	Molecular Function:	protein binding	binding
0.032442	0.006001	0.009844	0.001696	3.3	Down	0.0222825	BB552943	1458682_at	MKIAA2030 protein	Mm.302831	320538	Ubn2	6
0.159593	0.028589	0.048448	0.02475	3.29	Down	0.0424198	AA408781	1447979_at	Small G protein signaling modulator 1, mRNA (cDNA clone MGC:169674 IMAGE:8861069)	Mm.200203	52850	Sgsm1	5	Biological Process:	regulation of Rab GTPase activity	Rab protein signal transduction	regulation of signal transduction	regulation of GTPase activity	regulation of Ras GTPase activity	regulation of hydrolase activity	Ras protein signal transduction	regulation of cell communication	regulation of catalytic activity	cell communication	cellular process	intracellular signaling cascade	regulation of Ras protein signal transduction	regulation of small GTPase mediated signal transduction	biological regulation	regulation of molecular function	regulation of cellular process	regulation of biological process	small GTPase mediated signal transduction	signal transduction	regulation of Rab protein signal transduction	Molecular Function:	Rab GTPase activator activity	enzyme regulator activity	nucleoside-triphosphatase regulator activity	enzyme activator activity	small GTPase regulator activity	GTPase activator activity	GTPase regulator activity	Ras GTPase activator activity	Cellular Component:	intracellular	Golgi apparatus	intracellular membrane-bounded organelle	intracellular organelle
0.051856	0.008215	0.015756	0.00814	3.29	Down	0.0354747	BE955314	1459862_at	ESTs	-	-	-	-
0.090091	0.01687	0.02748	0.011917	3.28	Down	0.0387319	NM_054094	1418668_at	Acyl-CoA synthetase medium-chain family member 1, mRNA (cDNA clone MGC:37916 IMAGE:5102652)	Mm.478054	117147	Acsm1	7	Biological Process:	lipid metabolic process	fatty acid metabolic process	fatty acid biosynthetic process	metabolic process	carboxylic acid metabolic process	cellular metabolic process	organic acid metabolic process	cellular process	carboxylic acid biosynthetic process	cellular ketone metabolic process	primary metabolic process	monocarboxylic acid metabolic process	cellular lipid metabolic process	organic acid biosynthetic process	cellular biosynthetic process	lipid biosynthetic process	biosynthetic process	oxoacid metabolic process	Molecular Function:	nucleotide binding	magnesium ion binding	catalytic activity	acyl-CoA ligase activity	ATP binding	GTP binding	fatty-acid ligase activity	ligase activity	metal ion binding	butyrate-CoA ligase activity	binding	guanyl nucleotide binding	ligase activity, forming carbon-sulfur bonds	guanyl ribonucleotide binding	purine nucleoside binding	purine ribonucleotide binding
0.128406	0.024422	0.03917	0.016394	3.28	Down	0.0386396	NM_011892	1421254_a_at	Gamma sarcoglycan	Mm.72173	24053	Sgcg	14	Biological Process:	cytoskeleton organization	membrane organization	cellular component organization	cellular process	organelle organization	Molecular Function:	protein binding	binding	Cellular Component:	cytoplasm	cytoskeleton	plasma membrane	integral to plasma membrane	sarcoglycan complex	membrane	integral to membrane	intracellular organelle	intracellular part	plasma membrane part	non-membrane-bounded organelle	all	membrane part	intrinsic to membrane	dystroglycan complex	cell	intracellular	organelle	protein complex	cell part	dystrophin-associated glycoprotein complex	intracellular non-membrane-bounded organelle	intrinsic to plasma membrane	macromolecular complex	cellular_component
0.022287	0.002326	0.006804	0.001746	3.28	Down	0.00599067	AV324603	1423428_at	Receptor tyrosine kinase-like orphan receptor 2, mRNA (cDNA clone IMAGE:4159363)	Mm.342774	26564	Ror2	13	Biological Process:	skeletal system development	cartilage condensation	somitogenesis	protein amino acid phosphorylation	transmembrane receptor protein tyrosine kinase signaling pathway	Wnt receptor signaling pathway, calcium modulating pathway	JNK cascade	multicellular organismal development	cell differentiation	embryonic genitalia morphogenesis	reproduction	cell-cell adhesion	enzyme linked receptor protein signaling pathway	cellular process	multicellular organismal process	anatomical structure development	chordate embryonic development	Wnt receptor signaling pathway	biological regulation	reproductive process	biopolymer modification	embryonic morphogenesis	embryonic development	embryonic organ development	response to stimulus	genitalia morphogenesis	sex differentiation	cellular response to stress	anatomical structure morphogenesis	MAPKKK cascade	reproductive developmental process	organ morphogenesis	segmentation	stress-activated protein kinase signaling pathway	skeletal system morphogenesis
0.012378	0.005795	0.040516	0.007259	3.27	Up	0.0388029	AK012864	1432102_at	regulating synaptic membrane exocytosis 2	-	116838	-	-	Biological Process:	transport	neurotransmitter transport	intracellular protein transport	exocytosis	calcium ion-dependent exocytosis	cAMP-mediated signaling	insulin secretion	establishment of localization in cell	intracellular transport	cell communication	cellular process	intracellular signaling cascade	protein transport	biological regulation	regulation of biological process	regulation of cellular process	second-messenger-mediated signaling	cellular protein localization	regulation of hormone levels	peptide transport	regulation of biological quality	cell-cell signaling	macromolecule localization	vesicle-mediated transport	secretion	protein localization	peptide secretion	establishment of protein localization	cyclic-nucleotide-mediated signaling	cellular localization	hormone secretion	hormone transport	establishment of localization	peptide hormone secretion	cellular macromolecule localization
0.123068	0.011383	0.037618	0.017044	3.27	Down	0.0140399	NM_023774	1450793_at	RIKEN cDNA 4930550L24 gene (4930550L24Rik), mRNA	Mm.60906	75352	4930550L24Rik	X	Biological Process:	biological_process	all	Molecular Function:	molecular_function	all	Cellular Component:	cellular_component	all
0.063214	0.006309	0.019326	0.011081	3.27	Down	0.0262499	NM_026649	1419335_at	RIKEN cDNA 4930441O14 gene	-	68271	-	-
0.042664	0.00676	0.013049	0.0072	3.27	Down	0.0399967	C79645	1441681_at	Exportin, tRNA (nuclear export receptor for tRNAs) (Xpot), mRNA	Mm.25042	73192	Xpot	10	Biological Process:	transport	establishment of localization	localization	Molecular Function:	tRNA binding	RNA binding	binding	nucleic acid binding	Cellular Component:	nucleus	cytoplasm	intracellular membrane-bounded organelle	intracellular organelle	intracellular part	intracellular	membrane-bounded organelle	organelle	cell part	all	cell	cellular_component
0.046817	0.006262	0.014383	0.008823	3.26	Down	0.0400301	BG230003	1445881_at	RIKEN cDNA 2310035P21 gene	-	-	-	-
0.060225	0.00691	0.01851	0.010292	3.25	Down	0.0281682	BE981934	1444037_at	Transcribed locus, strongly similar to NP_081676.1 lectin, mannose-binding, 1 [Mus musculus]	Mm.449042	-	-	18
0.132874	0.01766	0.04094	0.010174	3.25	Down	0.0107337	BI465735	1429967_at	Transcribed locus	Mm.450322	72343	-	8
0.016514	0.002212	0.00509	0.000346	3.24	Down	0.00697042	NM_080728	1448554_s_at	Myosin, heavy polypeptide 7, cardiac muscle, beta (Myh7), mRNA	Mm.457983	140781	Myh7	14	Molecular Function:	nucleotide binding	motor activity	actin binding	calmodulin binding	ATP binding	hydrolase activity, acting on acid anhydrides, in phosphorus-containing anhydrides	binding	catalytic activity	cytoskeletal protein binding	purine nucleoside binding	pyrophosphatase activity	purine ribonucleotide binding	nucleoside binding	hydrolase activity	nucleoside-triphosphatase activity	purine nucleotide binding	hydrolase activity, acting on acid anhydrides	protein binding	adenyl ribonucleotide binding	ribonucleotide binding	adenyl nucleotide binding	Cellular Component:	cytoplasm	myosin complex	myofibril	myosin filament	intracellular organelle	intracellular part	non-membrane-bounded organelle	all	cytoplasmic part	contractile fiber	cell	cytoskeletal part	intracellular
0.030087	0.011396	0.097585	0.018224	3.24	Up	0.0348369	BB279146	1455739_at	Transcribed locus, strongly similar to XP_486328.1 PREDICTED: similar to hCG1820409 [Mus musculus]	Mm.180719	-	-	7
0.020826	0.005878	0.067538	0.014658	3.24	Up	0.0416407	AU067810	1434670_at	Kinesin family member 5A (Kif5a), transcript variant 1, mRNA	Mm.30355	16572	Kif5a	10	Biological Process:	microtubule-based movement	microtubule-based process	cellular process	Molecular Function:	nucleotide binding	motor activity	microtubule motor activity	protein binding	ATP binding	hydrolase activity, acting on acid anhydrides, in phosphorus-containing anhydrides	binding	catalytic activity	purine nucleoside binding	pyrophosphatase activity	purine ribonucleotide binding	nucleoside binding	hydrolase activity	nucleoside-triphosphatase activity	purine nucleotide binding	hydrolase activity, acting on acid anhydrides	adenyl ribonucleotide binding	ribonucleotide binding	adenyl nucleotide binding	Cellular Component:	cytoplasm	kinesin complex	microtubule	ciliary rootlet	neuron projection	intracellular organelle	intracellular part	microtubule associated complex	non-membrane-bounded organelle	all	cell projection
0.022855	0.003071	0.007053	0.00128	3.24	Down	0.00897607	AF326547	1416562_at	Glutamic acid decarboxylase 1, mRNA (cDNA clone MGC:38759 IMAGE:5358787)	Mm.272120	14415	Gad1	2	Biological Process:	carboxylic acid metabolic process	neurotransmitter biosynthetic process	transmission of nerve impulse	cellular metabolic process	regulation of neurotransmitter levels	organic acid metabolic process	multicellular organismal process	cell communication	cellular process	cellular ketone metabolic process	neurological system process	biological regulation	metabolic process	neurotransmitter metabolic process	regulation of biological quality	cell-cell signaling	cellular biosynthetic process	system process	biosynthetic process	synaptic transmission	oxoacid metabolic process	Molecular Function:	catalytic activity	glutamate decarboxylase activity	lyase activity	carboxy-lyase activity	pyridoxal phosphate binding	vitamin B6 binding	binding	vitamin binding	cofactor binding	lipid binding	carbon-carbon lyase activity	steroid binding	Cellular Component:
0.017412	0.009697	0.056401	0.008417	3.24	Up	0.0385351	BM228467	1433484_at	DNA segment, Chr 6, ERATO Doi 527, expressed, mRNA (cDNA clone MGC:189920 IMAGE:9088107)	Mm.282851	52372	D6Ertd527e	6	Biological Process:	biological_process	all	Molecular Function:	molecular_function	all	Cellular Component:	cellular_component	all
0.060561	0.00844	0.018755	0.002261	3.23	Down	0.00874614	BB794641	1438483_at	Nitric oxide synthase 1, neuronal (Nos1), mRNA	Mm.44249	18125	Nos1	5	Biological Process:	regulation of sodium ion transport	nitric oxide biosynthetic process	striated muscle contraction	peptidyl-cysteine S-nitrosylation	exogenous drug catabolic process	negative regulation of potassium ion transport	negative regulation of hydrolase activity	negative regulation of calcium ion transport	oxidation reduction	muscle system process	nitrogen compound metabolic process	regulation of hydrolase activity	cation transport	regulation of catalytic activity	regulation of localization	post-translational protein modification	multicellular organismal process	nitric oxide metabolic process	cellular process	divalent metal ion transport	negative regulation of molecular function	protein modification process	negative regulation of biological process	drug catabolic process	macromolecule metabolic process	negative regulation of catalytic activity	biological regulation	regulation of metal ion transport	response to chemical stimulus	peptidyl-amino acid modification	regulation of biological process	cellular macromolecule metabolic process	biopolymer modification	monovalent inorganic cation transport	response to stimulus
0.014833	0.002683	0.004594	0.001045	3.23	Down	0.0236637	AY026062	1452028_a_at	Cadherin 23	Mm.440327	22295	Cdh23	10	Biological Process:	cell adhesion	sensory perception of sound	locomotory behavior	adult locomotory behavior	calcium-dependent cell-cell adhesion	inner ear morphogenesis	auditory receptor cell differentiation	post-embryonic organ morphogenesis	inner ear development	sensory perception of light stimulus	righting reflex	auditory receptor cell stereocilium organization	cell differentiation	inner ear receptor cell development	cell-cell adhesion	neuron development	inner ear receptor stereocilium organization	developmental process	cellular component morphogenesis	response to external stimulus	multicellular organismal process	cellular process	anatomical structure development	auditory receptor cell development	neuron differentiation	inner ear receptor cell differentiation	neurogenesis	sensory perception	neurological system process	post-embryonic development	ear morphogenesis	cell morphogenesis	post-embryonic organ development	system development	embryonic morphogenesis
0.022483	0.005169	0.07251	0.012419	3.23	Up	0.0204934	AU017183	1442629_at	ESTs	-	-	-	-
0.112176	0.014837	0.034954	0.023282	3.21	Down	0.0489563	AK016962	1433386_at	Transcribed locus	Mm.399557	71250	-	7
0.015701	0.00366	0.004897	0.000541	3.21	Down	0.0432364	BG069737	1445763_at	Transcribed locus	Mm.394856	-	-	3
0.070698	0.008308	0.022065	0.014393	3.2	Down	0.0429653	BG081914	1445168_at	ESTs	-	-	-	-
0.065213	0.006937	0.020354	0.009084	3.2	Down	0.0171774	AA517650	1449781_at	expressed sequence AA517650	-	105095	-	-
0.186145	0.021232	0.058105	0.021749	3.2	Down	0.0135575	BB534613	1436255_at	RIKEN cDNA D830044I16 gene, mRNA (cDNA clone IMAGE:30919865)	Mm.304201	381922	D830044I16Rik	7
0.0253	0.0097	0.081013	0.017082	3.2	Up	0.0470512	BM206224	1444435_at	Vacuolar protein sorting 13B (yeast), mRNA (cDNA clone IMAGE:9007355)	Mm.309250	666173	Vps13b	15	Biological Process:	transport	protein transport	establishment of protein localization	protein localization	establishment of localization	localization	macromolecule localization
0.085555	0.016426	0.0268	0.007748	3.19	Down	0.0318222	AK016957	1430532_at	dymeclin	-	69190	-	-	Biological Process:	biological_process	all	Molecular Function:	molecular_function	all	Cellular Component:	cellular_component	cytoplasm	Golgi apparatus	intracellular membrane-bounded organelle	intracellular organelle	intracellular part	membrane-bounded organelle	intracellular	organelle	cell part	all	cytoplasmic part	cell
0.019517	0.003245	0.00612	0.002148	3.19	Down	0.0262406	BB522409	1418452_at	Guanine nucleotide binding protein (G protein), gamma 2, mRNA (cDNA clone MGC:36070 IMAGE:5150203)	Mm.41737	14702	Gng2	14	Biological Process:	signal transduction	G-protein coupled receptor protein signaling pathway	cell proliferation	regulation of biological process	regulation of cellular process	cell surface receptor linked signal transduction	biological regulation	cellular process	cell communication	Molecular Function:	GTPase activity	signal transducer activity	hydrolase activity	hydrolase activity, acting on acid anhydrides, in phosphorus-containing anhydrides	molecular transducer activity	nucleoside-triphosphatase activity	hydrolase activity, acting on acid anhydrides	pyrophosphatase activity	catalytic activity	Cellular Component:	heterotrimeric G-protein complex	plasma membrane	membrane	extrinsic to plasma membrane	plasma membrane part	protein complex	all	cell part	membrane part	extrinsic to membrane	macromolecular complex	cellular_component	cell
0.071577	0.006637	0.022464	0.010411	3.19	Down	0.0164299	BB767194	1447049_at	Transcribed locus	Mm.449808	-	-	1
0.015523	0.004374	0.049392	0.003803	3.18	Up	0.00427597	NM_021467	1450813_a_at	Troponin I, skeletal, slow 1, mRNA (cDNA clone MGC:35867 IMAGE:4949804)	Mm.44379	21952	Tnni1	1	Biological Process:	ventricular cardiac muscle tissue morphogenesis	Molecular Function:	actin binding	cytoskeletal protein binding	protein binding	binding
0.130079	0.019977	0.040888	0.01843	3.18	Down	0.0304588	AK006145	1432498_at	RIKEN cDNA 1700020C07 gene, mRNA (cDNA clone MGC:144223 IMAGE:40099912)	Mm.159541	75642	1700020C07Rik	2	Cellular Component:	membrane	integral to membrane	intrinsic to membrane	cell	all	cellular_component	cell part	membrane part
0.032821	0.012883	0.104255	0.019661	3.18	Up	0.03844	AW124565	1447452_at	Receptor accessory protein 3, mRNA (cDNA clone MGC:6708 IMAGE:3585133)	Mm.41272	28193	Reep3	10	Cellular Component:	membrane	integral to membrane	intrinsic to membrane	cell	all	cellular_component	cell part	membrane part
0.081292	0.011438	0.025601	0.015087	3.18	Down	0.0423243	BG068999	1441176_at	ESTs	-	-	-	-
0.056454	0.00644	0.017788	0.012266	3.17	Down	0.0492595	BB115729	1442200_at	Transcribed locus	Mm.404066	-	-	14
0.132325	0.016095	0.041738	0.005405	3.17	Down	0.00594389	BC023402	1425804_at	H6 homeo box 2, mRNA (cDNA clone MGC:32455 IMAGE:5043712)	Mm.303357	15372	Hmx2	7	Biological Process:	transcription	regulation of transcription, DNA-dependent	multicellular organismal development	nervous system development	brain development	positive regulation of cell proliferation	cell differentiation	inner ear morphogenesis	regulation of transcription	cellular biopolymer biosynthetic process	inner ear development	positive regulation of cellular process	nitrogen compound metabolic process	positive regulation of biological process	developmental process	regulation of macromolecule metabolic process	multicellular organismal process	cellular process	anatomical structure development	cellular macromolecule biosynthetic process	macromolecule metabolic process	regulation of nucleobase, nucleoside, nucleotide and nucleic acid metabolic process	gene expression	biological regulation	nucleobase, nucleoside, nucleotide and nucleic acid metabolic process	ear morphogenesis	regulation of cellular process	regulation of biological process	system development	regulation of nitrogen compound metabolic process	cellular macromolecule metabolic process	regulation of cellular metabolic process	embryonic morphogenesis	regulation of cell proliferation	embryonic development
0.018495	0.002475	0.005839	0.001146	3.17	Down	0.00973473	AI790191	1458409_at	expressed sequence C86595	-	-	-	-
0.028816	0.009054	0.091156	0.002171	3.16	Up	0.00258839	AK013273	1454336_at	Mus musculus 10, 11 days embryo whole body cDNA, RIKEN full-length enriched library, clone:2810440C01:cyclin C, full insert sequence	-	-	-	-
0.01121	0.003758	0.035411	0.005506	3.16	Up	0.0221466	AV271377	1439003_s_at	RIKEN cDNA 1700008F21 gene (1700008F21Rik), mRNA	Mm.286964	75453	1700008F21Rik	8
0.02481	0.00689	0.078337	0.014593	3.16	Up	0.0294641	AK014942	1432146_at	Cation channel, sperm associated 3, mRNA (cDNA clone MGC:107210 IMAGE:6774298)	Mm.159795	76856	Catsper3	13	Biological Process:	ciliary or flagellar motility	transport	ion transport	sodium ion transport	calcium ion transport	multicellular organismal development	spermatogenesis	cell differentiation	sperm motility	sexual reproduction	reproduction	cation transport	developmental process	localization of cell	multicellular organismal process	cellular process	divalent metal ion transport	cell motility	male gamete generation	reproductive process	establishment of localization	monovalent inorganic cation transport	cellular developmental process	gamete generation	di-, tri-valent inorganic cation transport	locomotion	localization	cell motion	metal ion transport	Molecular Function:	ion channel activity	calcium activated cation channel activity	voltage-gated ion channel activity	calcium channel activity	calcium ion binding
0.029912	0.006327	0.094388	0.011661	3.16	Up	0.00827874	BB475607	1437083_at	Transmembrane protein 169, mRNA (cDNA clone MGC:151107 IMAGE:40126049)	Mm.80318	271711	Tmem169	1	Cellular Component:	membrane	integral to membrane	intrinsic to membrane	cell	all	cellular_component	cell part	membrane part
0.04422	0.008025	0.014014	0.002325	3.16	Down	0.0224505	BC021148	1425813_at	Phosphatidylinositol glycan anchor biosynthesis, class N, mRNA (cDNA clone MGC:13757 IMAGE:4024793)	Mm.268911	27392	Pign	1	Biological Process:	GPI anchor biosynthetic process	metabolic process	glycerophospholipid metabolic process	lipoprotein metabolic process	cellular process	cellular macromolecule biosynthetic process	protein modification process	macromolecule metabolic process	glycerolipid biosynthetic process	organophosphate metabolic process	protein amino acid lipidation	cellular macromolecule metabolic process	GPI anchor metabolic process	biopolymer modification	lipid metabolic process	lipoprotein biosynthetic process	phosphoinositide biosynthetic process	cellular biosynthetic process	lipid biosynthetic process	biosynthetic process	glycerolipid metabolic process	phospholipid metabolic process	glycerophospholipid biosynthetic process	cellular metabolic process	primary metabolic process	phosphoinositide metabolic process	protein metabolic process	biopolymer metabolic process	cellular lipid metabolic process	cellular protein metabolic process	cellular biopolymer metabolic process	macromolecule biosynthetic process	phospholipid biosynthetic process	Molecular Function:	catalytic activity
0.067355	0.005322	0.021359	0.014259	3.15	Down	0.0390821	AK016614	1429511_at	RIKEN cDNA 4933402E13 gene, mRNA (cDNA clone MGC:163787 IMAGE:40130433)	Mm.85792	74437	4933402E13Rik	X
0.090783	0.007081	0.028826	0.020054	3.15	Down	0.0435404	AF035399	1426003_at	Neurotrophic tyrosine kinase, receptor, type 3 (Ntrk3), transcript variant 1, mRNA	Mm.33496	18213	Ntrk3	7	Biological Process:	protein amino acid phosphorylation	transmembrane receptor protein tyrosine kinase signaling pathway	multicellular organismal development	nervous system development	cell differentiation	mechanoreceptor differentiation	positive regulation of axon extension involved in regeneration	positive regulation of sprouting of injured axon	negative regulation of gene expression	positive regulation of cellular process	neuron development	regulation of neuron projection development	positive regulation of cellular component organization	regulation of production of small RNA involved in gene silencing by RNA	regulation of axon regeneration	axon extension	regulation of cellular component organization	regulation of nucleobase, nucleoside, nucleotide and nucleic acid metabolic process	biological regulation	regulation of multicellular organismal process	response to stimulus	positive regulation of growth	cell part morphogenesis	RNA metabolic process	axon regeneration	positive regulation of response to stimulus	regulation of axon extension	signal transduction	cell development	sprouting of injured axon	positive regulation of biological process	developmental process	response to external stimulus	regulation of macromolecule metabolic process	cell communication
0.083874	0.010975	0.026675	0.010229	3.14	Down	0.0188997	BB077029	1446278_at	Transcribed locus	Mm.446257	-	-	X
0.126271	0.021045	0.040178	0.018806	3.14	Down	0.0380135	NM_029082	1420758_at	RIKEN cDNA 5830411J07 gene	-	74742	-	-
0.015744	0.001555	0.049477	0.005535	3.14	Up	0.004215	BB429977	1434673_at	G protein-coupled receptor 22, mRNA (cDNA clone MGC:107197 IMAGE:30252116)	Mm.441517	73010	Gpr22	12	Biological Process:	signal transduction	G-protein coupled receptor protein signaling pathway	regulation of biological process	regulation of cellular process	cell surface receptor linked signal transduction	biological regulation	cellular process	cell communication	Molecular Function:	signal transducer activity	receptor activity	G-protein coupled receptor activity	transmembrane receptor activity	molecular transducer activity	Cellular Component:	plasma membrane	membrane	integral to membrane	intrinsic to membrane	cell	all	cellular_component	cell part	membrane part
0.084229	0.007284	0.026819	0.016317	3.14	Down	0.0324986	BB296343	1444403_at	Transcribed locus	Mm.453399	-	-	2
0.030727	0.004783	0.096179	0.014429	3.13	Up	0.0125897	BC011118	1418982_at	CCAAT/enhancer binding protein (C/EBP), alpha, mRNA (cDNA clone MGC:19302 IMAGE:4160963)	Mm.349667	12606	Cebpa	7	Biological Process:	urea cycle	negative regulation of transcription from RNA polymerase II promoter	liver development	embryonic placenta development	transcription	regulation of transcription, DNA-dependent	mitochondrion organization	negative regulation of cell proliferation	positive regulation of gene-specific transcription from RNA polymerase II promoter	cytokine-mediated signaling pathway	myeloid cell differentiation	macrophage differentiation	lung development	regulation of cell proliferation	fat cell differentiation	regulation of transcription	positive regulation of transcription	cell maturation	brown fat cell differentiation	cell differentiation	negative regulation of gene expression	positive regulation of cellular process	negative regulation of cellular metabolic process	negative regulation of transcription, DNA-dependent	multicellular organismal process	cellular process	regulation of gene-specific transcription from RNA polymerase II promoter	anatomical structure development	positive regulation of nucleobase, nucleoside, nucleotide and nucleic acid metabolic process	chordate embryonic development	negative regulation of biological process	positive regulation of biosynthetic process	negative regulation of macromolecule metabolic process	negative regulation of biosynthetic process	regulation of nucleobase, nucleoside, nucleotide and nucleic acid metabolic process
0.08678	0.011689	0.027733	0.012218	3.13	Down	0.025073	BB007302	1442792_x_at	RIKEN cDNA 4930471M23 gene, mRNA (cDNA clone MGC:28962 IMAGE:4458315)	Mm.475904	74919	4930471M23Rik	5	Biological Process:	biological_process	all	Molecular Function:	molecular_function	all	Cellular Component:	lysosome	membrane	integral to membrane	intracellular organelle	intracellular part	membrane-bounded organelle	all	membrane part	intrinsic to membrane	cytoplasmic part	cell	intracellular membrane-bounded organelle	intracellular	vacuole	organelle	cell part	cytoplasm	lytic vacuole	cellular_component
0.02114	0.009752	0.066081	0.012373	3.13	Up	0.0462732	AI790284	1452853_at	Sedoheptulokinase (Shpk), mRNA	Mm.200905	74637	Shpk	11	Biological Process:	carbohydrate metabolic process	primary metabolic process	metabolic process	Molecular Function:	nucleotide binding	ATP binding	kinase activity	transferase activity	phosphotransferase activity, alcohol group as acceptor	sedoheptulokinase activity	purine nucleotide binding	binding	catalytic activity	transferase activity, transferring phosphorus-containing groups	adenyl ribonucleotide binding	purine nucleoside binding	ribonucleotide binding	adenyl nucleotide binding	nucleoside binding	purine ribonucleotide binding	Cellular Component:	cytoplasm	intracellular part	intracellular	cell	all	cellular_component	cell part
0.137531	0.019879	0.044026	0.017918	3.12	Down	0.0250346	AK020161	1433245_at	RIKEN cDNA 6720475M21 gene	-	77896	-	-
0.01293	0.002211	0.040331	0.006371	3.12	Up	0.0153089	AK013891	1428855_at	Presenilin-like protein 3 (PSL3 gene)	Mm.277327	14950	H13	2	Molecular Function:	aspartic-type endopeptidase activity	peptidase activity	hydrolase activity	endopeptidase activity	aspartic-type peptidase activity	catalytic activity	peptidase activity, acting on L-amino acid peptides	Cellular Component:	endoplasmic reticulum	endoplasmic reticulum membrane	membrane	integral to membrane	endoplasmic reticulum part	intracellular organelle	intracellular part	membrane-bounded organelle	all	membrane part	intrinsic to membrane	cytoplasmic part	nuclear envelope-endoplasmic reticulum network	cell	endomembrane system	intracellular membrane-bounded organelle	intracellular	organelle	cell part	cytoplasm	organelle membrane	intracellular organelle part	cellular_component	organelle part
0.094811	0.015446	0.030397	0.011901	3.12	Down	0.0298386	AI507132	1450999_a_at	RIKEN cDNA 1700029H14 gene (1700029H14Rik), transcript variant 1, mRNA	Mm.46136	66501	1700029H14Rik	8
0.026486	0.00369	0.008498	0.00311	3.12	Down	0.0203478	BB481540	1448827_s_at	Myosin, heavy polypeptide 6, cardiac muscle, alpha (Myh6), mRNA	Mm.290003	17888	Myh6	14	Biological Process:	in utero embryonic development	regulation of the force of heart contraction	regulation of heart rate	striated muscle contraction	adult heart development	visceral muscle development	regulation of heart contraction	regulation of blood pressure	actin filament-based movement	myofibril assembly	regulation of ATPase activity	sarcomere organization	cardiac muscle fiber development	cell differentiation	anatomical structure formation	cellular component assembly	actomyosin structure organization	anatomical structure formation involved in morphogenesis	cellular component biogenesis	muscle system process	regulation of hydrolase activity	establishment of localization in cell	intracellular transport	developmental process	regulation of catalytic activity	cellular component morphogenesis	cellular component assembly involved in morphogenesis	organelle organization	cellular process	multicellular organismal process	anatomical structure development	striated muscle cell differentiation	chordate embryonic development	regulation of system process	biological regulation
0.016265	0.006307	0.050676	0.004903	3.12	Up	0.0125722	BC004065	1452426_x_at	Mus musculus, clone IMAGE:3590633, mRNA, partial cds.	-	-	-	-
0.016431	0.004895	0.051096	0.006557	3.11	Up	0.0133016	M59811	1449572_at	thyrotropin releasing hormone receptor	-	22045	-	-	Biological Process:	signal transduction	G-protein coupled receptor protein signaling pathway	regulation of biological process	regulation of cellular process	cell surface receptor linked signal transduction	biological regulation	cellular process	cell communication	Molecular Function:	signal transducer activity	receptor activity	G-protein coupled receptor activity	thyrotropin-releasing hormone receptor activity	transmembrane receptor activity	molecular transducer activity	Cellular Component:	plasma membrane	membrane	integral to membrane	intrinsic to membrane	cell	all	cellular_component	cell part	membrane part
0.019535	0.003094	0.006284	0.001645	3.11	Down	0.0194145	BE685969	1426619_at	absent in melanoma 2	-	-	-	-
0.095491	0.013267	0.030743	0.01823	3.11	Down	0.0453903	BB117906	1440521_x_at	Transcribed locus	Mm.396157	-	-	11
0.032788	0.011339	0.101763	0.004321	3.1	Up	0.0047297	AI509043	1452437_at	RIKEN cDNA 1110021J02 gene, mRNA (cDNA clone IMAGE:4505941)	Mm.390979	68597	1110021J02Rik	17	Cellular Component:	membrane	integral to membrane	intrinsic to membrane	cell	all	cellular_component	cell part	membrane part
0.07274	0.010011	0.023446	0.0125	3.1	Down	0.0370039	AU024158	1446865_at	ESTs	-	-	-	-
0.039561	0.007571	0.012752	0.005492	3.1	Down	0.0456326	BB027848	1438980_x_at	peptidase M20 domain containing 1	-	-	-	-
0.066845	0.002943	0.02155	0.010116	3.1	Down	0.0126513	BB453810	1438543_at	ESTs	-	-	-	-
0.057254	0.00929	0.018485	0.007666	3.1	Down	0.0323157	NM_010021	1449502_at	Deleted in azoospermia-like (Dazl), mRNA	Mm.280641	13164	Dazl	17	Biological Process:	regulation of translation	multicellular organismal development	germ cell development	spermatogenesis	cell differentiation	positive regulation of meiosis	oogenesis	cellular biopolymer biosynthetic process	reproduction	positive regulation of cellular process	positive regulation of biological process	developmental process	regulation of macromolecule metabolic process	female gamete generation	M phase of meiotic cell cycle	multicellular organismal process	cellular process	cellular macromolecule biosynthetic process	male gamete generation	macromolecule metabolic process	translation	gene expression	biological regulation	reproductive process	cell cycle phase	regulation of biological process	regulation of cellular process	cellular macromolecule metabolic process	regulation of cellular metabolic process	cellular biosynthetic process	biosynthetic process	cell cycle	regulation of biosynthetic process	regulation of meiosis	sexual reproduction
0.121212	0.013007	0.039141	0.015884	3.1	Down	0.0161619	BE368753	1448776_at	Growth arrest and DNA-damage-inducible, gamma interacting protein 1, mRNA (cDNA clone IMAGE:4038217)	Mm.255539	102060	Gadd45gip1	8	Biological Process:	cell cycle	cellular process	Cellular Component:	nucleus	mitochondrion	intracellular membrane-bounded organelle	intracellular organelle	intracellular part	intracellular	membrane-bounded organelle	organelle	cell part	all	cytoplasm	cytoplasmic part	cell	cellular_component
0.074759	0.007295	0.024256	0.011175	3.08	Down	0.0193654	U63918	1420581_at	G protein-coupled receptor 143 (Gpr143), mRNA	Mm.5157	18241	Gpr143	X	Biological Process:	signal transduction	G-protein coupled receptor protein signaling pathway	regulation of biological process	regulation of cellular process	cell surface receptor linked signal transduction	biological regulation	cellular process	cell communication	Molecular Function:	molecular_function	signal transducer activity	receptor activity	G-protein coupled receptor activity	transmembrane receptor activity	molecular transducer activity	all	Cellular Component:	membrane	integral to membrane	intrinsic to membrane	cell	all	cellular_component	cell part	membrane part
0.041781	0.003381	0.013566	0.002963	3.08	Down	0.00328998	BB031907	1437961_x_at	Unc-119 homolog B (C. elegans), mRNA (cDNA clone IMAGE:3588380)	Mm.29241	106840	Unc119b	5
0.046577	0.006137	0.015165	0.004028	3.07	Down	0.012854	AK002622	1450952_at	Phospholamban (Pln), transcript variant 2, mRNA	Mm.34145	18821	Pln	10	Biological Process:	regulation of the force of heart contraction	calcium ion transport	cellular calcium ion homeostasis	negative regulation of heart contraction	cardiac muscle tissue development	cation transport	developmental process	cellular process	multicellular organismal process	anatomical structure development	divalent metal ion transport	ion homeostasis	negative regulation of biological process	regulation of system process	biological regulation	muscle organ development	chemical homeostasis	metal ion homeostasis	regulation of biological process	system development	cellular cation homeostasis	regulation of multicellular organismal process	cation homeostasis	regulation of biological quality	striated muscle tissue development	system process	circulatory system process	muscle tissue development	calcium ion homeostasis	cellular homeostasis	heart development	cellular chemical homeostasis	metal ion transport	blood circulation	transport
0.036632	0.005895	0.011948	0.004507	3.07	Down	0.0292015	AV209080	1443810_at	testis-specific serine kinase 4	-	-	-	-
0.128493	0.025846	0.041913	0.016161	3.07	Down	0.0468538	BG074849	1459597_at	myotrophin	-	-	-	-
0.073737	0.008983	0.024064	0.013595	3.06	Down	0.0380879	NM_010450	1420414_at	Homeo box A11 (Hoxa11), mRNA	Mm.26954	15396	Hoxa11	6	Biological Process:	skeletal system development	metanephros development	branching involved in ureteric bud morphogenesis	induction of an organ	transcription	regulation of transcription, DNA-dependent	multicellular organismal development	anterior/posterior pattern formation	dorsal/ventral pattern formation	proximal/distal pattern formation	positive regulation of cell development	embryonic limb morphogenesis	positive regulation of chondrocyte differentiation	embryonic digit morphogenesis	regulation of transcription	developmental growth	cartilage development involved in endochondral bone morphogenesis	anatomical structure formation	cell differentiation	positive regulation of cellular process	regulation of cell differentiation	kidney development	limb morphogenesis	cellular process	multicellular organismal process	anatomical structure development	regulation of nucleobase, nucleoside, nucleotide and nucleic acid metabolic process	biological regulation	morphogenesis of an epithelium	endochondral bone morphogenesis	regulation of multicellular organismal process	embryonic morphogenesis	regulation of chondrocyte differentiation	cell-cell signaling	embryonic development
0.057959	0.005843	0.01893	0.005949	3.06	Down	0.00944267	BB546105	1447637_at	Transcribed locus	Mm.458826	-	-	5
0.044391	0.009775	0.014514	0.002753	3.06	Down	0.0423022	BB659415	1431201_at	Solute carrier family 25, member 27 (Slc25a27), nuclear gene encoding mitochondrial protein, mRNA	Mm.288697	74011	Slc25a27	17	Biological Process:	transport	establishment of localization	localization	Cellular Component:	mitochondrion	membrane	integral to membrane	intracellular membrane-bounded organelle	intracellular organelle	intracellular part	intracellular	membrane-bounded organelle	organelle	cell part	all	membrane part	cytoplasm	intrinsic to membrane	cytoplasmic part	cell	cellular_component
0.030652	0.005287	0.093733	0.011932	3.06	Up	0.0084406	AI643646	1442342_at	Kruppel like factor (Klf14 gene)	Mm.156282	83395	Sp6	11	Biological Process:	transcription	transcription from RNA polymerase II promoter	positive regulation of cell proliferation	regulation of transcription	cellular biopolymer biosynthetic process	positive regulation of cellular process	nitrogen compound metabolic process	positive regulation of biological process	regulation of macromolecule metabolic process	cellular process	cellular macromolecule biosynthetic process	macromolecule metabolic process	regulation of nucleobase, nucleoside, nucleotide and nucleic acid metabolic process	gene expression	biological regulation	nucleobase, nucleoside, nucleotide and nucleic acid metabolic process	regulation of biological process	regulation of cellular process	regulation of nitrogen compound metabolic process	cellular macromolecule metabolic process	regulation of cellular metabolic process	regulation of cell proliferation	cellular biosynthetic process	biosynthetic process	regulation of biosynthetic process	transcription, DNA-dependent	cellular metabolic process	RNA metabolic process	regulation of cellular biosynthetic process	biopolymer biosynthetic process	regulation of metabolic process	regulation of primary metabolic process	primary metabolic process	metabolic process	regulation of gene expression
0.026071	0.010525	0.07967	0.01049	3.06	Up	0.0226199	BM898710	1434947_at	Kinesin family member 3C (Kif3c), mRNA	Mm.7688	16570	Kif3c	12	Biological Process:	microtubule-based movement	microtubule-based process	cellular process	Molecular Function:	nucleotide binding	motor activity	microtubule motor activity	ATP binding	hydrolase activity, acting on acid anhydrides, in phosphorus-containing anhydrides	binding	catalytic activity	purine nucleoside binding	pyrophosphatase activity	purine ribonucleotide binding	nucleoside binding	hydrolase activity	nucleoside-triphosphatase activity	purine nucleotide binding	hydrolase activity, acting on acid anhydrides	adenyl ribonucleotide binding	ribonucleotide binding	adenyl nucleotide binding	Cellular Component:	microtubule	intracellular organelle	intracellular part	non-membrane-bounded organelle	all	cell	cytoskeletal part	intracellular	organelle	protein complex	cell part	microtubule cytoskeleton
0.17477	0.029648	0.057203	0.017012	3.06	Down	0.0263073	AI415066	1430606_at	Killer cell lectin-like receptor subfamily G, member 2 (Klrg2), mRNA	Mm.121859	74253	Klrg2	6	Molecular Function:	binding	sugar binding	carbohydrate binding	Cellular Component:	membrane	integral to membrane	intrinsic to membrane	cell	all	cellular_component	cell part	membrane part
0.025726	0.011819	0.078587	0.012699	3.05	Up	0.0381385	AF326551	1425833_a_at	C57BL/6J hippocalcin (Hpca)	Mm.443017	15444	Hpca	4	Molecular Function:	calcium ion binding	protein binding	cation binding	ion binding	binding	metal ion binding
0.085186	0.012366	0.0279	0.006982	3.05	Down	0.0156821	AF128214	1449497_at	Interleukin 12b (Il12b), mRNA	Mm.239707	16160	Il12b	11	Biological Process:	cell surface receptor linked signal transduction	positive regulation of T cell proliferation	positive regulation of cell activation	positive regulation of cellular process	lymphocyte activation	positive regulation of biological process	T cell proliferation	multicellular organismal process	cellular process	cell communication	regulation of immune system process	positive regulation of lymphocyte activation	leukocyte proliferation	regulation of T cell proliferation	positive regulation of lymphocyte proliferation	regulation of lymphocyte activation	biological regulation	leukocyte activation	regulation of cellular process	regulation of biological process	regulation of mononuclear cell proliferation	regulation of cell proliferation	regulation of lymphocyte proliferation	lymphocyte proliferation	positive regulation of immune system process	positive regulation of mononuclear cell proliferation	T cell activation	regulation of leukocyte proliferation	positive regulation of leukocyte proliferation	positive regulation of leukocyte activation	regulation of cell activation	positive regulation of cell proliferation	mononuclear cell proliferation	immune system process	regulation of T cell activation
0.072866	0.009958	0.02389	0.008545	3.05	Down	0.0202542	BB270688	1441302_at	PREDICTED: Mus musculus hypothetical protein LOC100043375 (LOC100043375), mRNA	Mm.394332	100043375	OTTMUSG00000015348	2
0.062543	0.010841	0.020572	0.006999	3.04	Down	0.0312958	AK016277	1433042_at	RIKEN cDNA 4930572C08 gene	-	75917	-	-
0.02912	0.008189	0.088508	0.01526	3.04	Up	0.0265565	BE282424	1431754_at	RIKEN cDNA 4930578N16 gene, mRNA (cDNA clone MGC:178571 IMAGE:9053563)	Mm.195726	75051	4930578N16Rik	2
0.057788	0.023405	0.175487	0.016951	3.04	Up	0.0151876	NM_007799	1418989_at	Cathepsin E, mRNA (cDNA clone MGC:5924 IMAGE:3601519)	Mm.230249	13034	Ctse	1	Biological Process:	proteolysis	antigen processing and presentation of exogenous peptide antigen via MHC class II	immune system process	antigen processing and presentation of exogenous antigen	biopolymer catabolic process	protein metabolic process	biopolymer metabolic process	antigen processing and presentation of peptide antigen via MHC class II	protein catabolic process	antigen processing and presentation of peptide antigen	antigen processing and presentation of peptide or polysaccharide antigen via MHC class II	antigen processing and presentation	macromolecule catabolic process	macromolecule metabolic process	catabolic process	primary metabolic process	metabolic process	antigen processing and presentation of exogenous peptide antigen	Molecular Function:	aspartic-type endopeptidase activity	peptidase activity	hydrolase activity	protein homodimerization activity	endopeptidase activity	aspartic-type peptidase activity	binding	catalytic activity	peptidase activity, acting on L-amino acid peptides	protein binding	protein dimerization activity	identical protein binding	Cellular Component:	endosome	viral envelope	virion part
0.042674	0.014546	0.129481	0.020459	3.03	Up	0.0258631	BB747462	1423295_at	Transmembrane 9 superfamily member 2 (Tm9sf2), mRNA	Mm.275191	68059	Tm9sf2	14	Cellular Component:	endosome	membrane	integral to membrane	intracellular membrane-bounded organelle	intracellular organelle	intracellular part	intracellular	membrane-bounded organelle	organelle	cell part	all	membrane part	cytoplasm	intrinsic to membrane	cytoplasmic part	cell	cellular_component
0.112117	0.005945	0.037077	0.024007	3.02	Down	0.0386247	BM243297	1441545_at	CDNA clone IMAGE:9054070	Mm.25181	230594	Zcchc11	4	Biological Process:	cytokine production	gene silencing by RNA	regulation of lipopolysaccharide-mediated signaling pathway	negative regulation of NF-kappaB transcription factor activity	cellular biopolymer biosynthetic process	regulation of signal transduction	negative regulation of gene expression	nitrogen compound metabolic process	gene silencing	regulation of macromolecule metabolic process	cell communication	cellular process	multicellular organismal process	negative regulation of molecular function	cellular macromolecule biosynthetic process	regulation of transcription regulator activity	negative regulation of biological process	macromolecule metabolic process	regulation of nucleobase, nucleoside, nucleotide and nucleic acid metabolic process	negative regulation of macromolecule metabolic process	gene expression	nucleobase, nucleoside, nucleotide and nucleic acid metabolic process	biological regulation	regulation of cellular process	regulation of biological process	cellular macromolecule metabolic process	regulation of nitrogen compound metabolic process	cell surface receptor linked signal transduction	negative regulation of binding	regulation of cellular metabolic process	cellular biosynthetic process	regulation of transcription factor activity	negative regulation of metabolic process	biosynthetic process	regulation of biosynthetic process
0.010857	0.00553	0.032772	0.004737	3.02	Up	0.0395595	AV338343	1427280_at	Sodium channel 207 mRNA, 3 end	Mm.220329	110876	Scn2a1	2	Biological Process:	transport	ion transport	potassium ion transport	sodium ion transport	apoptosis	nervous system development	cation transport	developmental process	multicellular organismal process	cellular process	anatomical structure development	cell death	death	multicellular organismal development	establishment of localization	system development	monovalent inorganic cation transport	programmed cell death	localization	metal ion transport	Molecular Function:	ion channel activity	voltage-gated ion channel activity	voltage-gated sodium channel activity	potassium channel activity	sodium channel activity	potassium ion binding	cation transmembrane transporter activity	gated channel activity	substrate-specific transmembrane transporter activity	substrate-specific transporter activity	binding	transporter activity	voltage-gated cation channel activity	transmembrane transporter activity
0.073799	0.008019	0.024458	0.010995	3.02	Down	0.0222434	BB073349	1457678_at	RIKEN cDNA 2310035C23 gene (2310035C23Rik), transcript variant 2, mRNA	Mm.337339	227446	2310035C23Rik	1	Molecular Function:	binding
0.041207	0.018841	0.124296	0.006097	3.02	Up	0.0137425	BE956557	1443684_at	Transcribed locus, strongly similar to NP_001020843.1 paraspeckle component 1 [Rattus norvegicus]	Mm.472912	-	-	14
0.065604	0.011297	0.021788	0.010265	3.01	Down	0.0454444	BI133839	1453486_a_at	Signal peptide, CUB domain, EGF-like 2 (Scube2), mRNA	Mm.40447	56788	Scube2	7	Biological Process:	biological_process	all	Molecular Function:	identical protein binding	protein binding	binding	Cellular Component:	extracellular space	extrinsic to plasma membrane	extracellular region part	plasma membrane part	cell part	all	membrane part	extrinsic to membrane	extracellular region	plasma membrane	membrane	cellular_component	cell
0.023901	0.004744	0.007941	0.00236	3.01	Down	0.0394684	NM_007608	1419525_at	Carbonic anhydrase 5a, mitochondrial, mRNA (cDNA clone MGC:29144 IMAGE:5051543)	Mm.116761	12352	Car5a	8	Biological Process:	gluconeogenesis	one-carbon metabolic process	carboxylic acid metabolic process	cellular metabolic process	organic acid metabolic process	cellular process	carbohydrate biosynthetic process	hexose biosynthetic process	cellular carbohydrate biosynthetic process	monosaccharide biosynthetic process	cellular ketone metabolic process	glucose metabolic process	primary metabolic process	monocarboxylic acid metabolic process	metabolic process	monosaccharide metabolic process	carbohydrate metabolic process	cellular carbohydrate metabolic process	cellular biosynthetic process	pyruvate metabolic process	hexose metabolic process	biosynthetic process	alcohol metabolic process	alcohol biosynthetic process	oxoacid metabolic process	Molecular Function:	carbonate dehydratase activity	zinc ion binding	lyase activity	metal ion binding	carbon-oxygen lyase activity	cation binding	hydro-lyase activity	binding	catalytic activity
0.022471	0.003442	0.007467	0.001104	3.01	Down	0.0142484	AV007306	1434227_at	Keratinocyte differentiation associated protein, mRNA (cDNA clone MGC:179003 IMAGE:9053995)	Mm.268157	64661	Krtdap	7	Biological Process:	epidermis development	cell differentiation	multicellular organismal development	tissue development	system development	developmental process	cellular developmental process	cellular process	multicellular organismal process	organ development	anatomical structure development	ectoderm development	Cellular Component:	extracellular region	all	cellular_component
0.025989	0.012036	0.078104	0.013806	3.01	Up	0.0466121	AV024777	1445911_at	Transcribed locus	Mm.448598	-	-	5
0.017724	0.002773	0.005907	0.000418	3	Down	0.0135515	C77144	1419956_at	expressed sequence C77144	-	96955	-	-
0.151931	0.009958	0.050905	0.023375	2.98	Down	0.0164538	NM_021307	1421458_at	Zinc finger protein 112 (Zfp112), mRNA	Mm.82678	57745	Zfp112	7	Biological Process:	transcription	regulation of transcription, DNA-dependent	regulation of transcription	cellular biopolymer biosynthetic process	nitrogen compound metabolic process	regulation of macromolecule metabolic process	cellular process	cellular macromolecule biosynthetic process	macromolecule metabolic process	regulation of nucleobase, nucleoside, nucleotide and nucleic acid metabolic process	gene expression	biological regulation	nucleobase, nucleoside, nucleotide and nucleic acid metabolic process	regulation of cellular process	regulation of biological process	regulation of nitrogen compound metabolic process	cellular macromolecule metabolic process	regulation of cellular metabolic process	cellular biosynthetic process	biosynthetic process	transcription, DNA-dependent	regulation of biosynthetic process	cellular metabolic process	RNA metabolic process	regulation of cellular biosynthetic process	biopolymer biosynthetic process	regulation of metabolic process	regulation of primary metabolic process	primary metabolic process	metabolic process	regulation of gene expression	biopolymer metabolic process	RNA biosynthetic process	regulation of RNA metabolic process	cellular biopolymer metabolic process
0.037421	0.004723	0.012545	0.005318	2.98	Down	0.0249465	BG076222	1446459_at	ESTs	-	-	-	-
0.019381	0.003994	0.057773	0.007741	2.98	Up	0.0116209	NM_080468	1421532_at	Relaxin/insulin-like family peptide receptor 2 (Rxfp2), mRNA	Mm.444643	140498	Rxfp2	5	Biological Process:	signal transduction	G-protein coupled receptor protein signaling pathway	activation of adenylate cyclase activity by G-protein signaling pathway	male gonad development	reproduction	positive regulation of cyclase activity	multicellular organismal process	cellular process	anatomical structure development	reproductive structure development	regulation of nucleobase, nucleoside, nucleotide and nucleic acid metabolic process	cAMP-mediated signaling	biological regulation	reproductive process	positive regulation of catalytic activity	development of primary sexual characteristics	regulation of cyclic nucleotide biosynthetic process	regulation of adenylate cyclase activity	cellular biosynthetic process	regulation of cAMP biosynthetic process	nucleoside phosphate metabolic process	biosynthetic process	regulation of biosynthetic process	sex differentiation	nucleoside monophosphate metabolic process	cyclic-nucleotide-mediated signaling	purine nucleotide metabolic process	regulation of metabolic process	regulation of lyase activity	reproductive developmental process	heterocycle metabolic process	regulation of cyclase activity	regulation of molecular function	regulation of nucleotide metabolic process	cyclic nucleotide biosynthetic process
0.081185	0.008461	0.027253	0.009955	2.98	Down	0.0145178	BB822587	1439245_at	Trinucleotide repeat containing 6a (Tnrc6a), mRNA	Mm.102305	233833	Tnrc6a	7	Biological Process:	regulation of translation	cellular response to starvation	gene silencing by RNA	maintenance of protein location in cell	cellular biopolymer biosynthetic process	negative regulation of gene expression	gene silencing	response to external stimulus	regulation of macromolecule metabolic process	cell communication	response to extracellular stimulus	cellular process	cellular macromolecule biosynthetic process	negative regulation of biological process	macromolecule metabolic process	negative regulation of macromolecule metabolic process	translation	gene expression	biological regulation	response to nutrient levels	regulation of biological process	regulation of cellular process	cellular macromolecule metabolic process	regulation of cellular metabolic process	response to starvation	macromolecule localization	regulation of biological quality	maintenance of location	response to stimulus	cellular biosynthetic process	negative regulation of metabolic process	protein localization	biosynthetic process	regulation of biosynthetic process	cellular response to stress
0.130693	0.020248	0.043879	0.02187	2.98	Down	0.043554	BF148215	1458308_at	Strawberry notch homolog 2 (Drosophila), mRNA (cDNA clone IMAGE:3376209)	Mm.262102	216161	Sbno2	10	Biological Process:	macrophage activation during immune response	transcription	regulation of transcription	negative regulation of transcription, DNA-dependent	regulation of inflammatory response	regulation of response to external stimulus	inflammatory response	negative regulation of gene expression	negative regulation of cellular metabolic process	regulation of production of small RNA involved in gene silencing by RNA	cellular process	multicellular organismal process	negative regulation of biological process	negative regulation of macromolecule metabolic process	negative regulation of biosynthetic process	regulation of nucleobase, nucleoside, nucleotide and nucleic acid metabolic process	biological regulation	leukocyte activation	regulation of defense response	cellular biosynthetic process	response to stimulus	cellular response to chemical stimulus	biosynthetic process	transcription, DNA-dependent	regulation of biosynthetic process	response to wounding	RNA metabolic process	macrophage activation	regulation of metabolic process	negative regulation of nitrogen compound metabolic process	biopolymer metabolic process	regulation of transcription, DNA-dependent	response to stress	dsRNA fragmentation	RNA biosynthetic process
0.053486	0.002267	0.017959	0.007515	2.98	Down	0.0106118	AF043276	1426204_a_at	KOR-3D	Mm.285075	18389	Oprl1	2	Biological Process:	signal transduction	G-protein coupled receptor protein signaling pathway	regulation of biological process	regulation of cellular process	cell surface receptor linked signal transduction	biological regulation	cellular process	cell communication	Molecular Function:	signal transducer activity	receptor activity	G-protein coupled receptor activity	opioid receptor activity	X-opioid receptor activity	peptide receptor activity	transmembrane receptor activity	peptide binding	binding	peptide receptor activity, G-protein coupled	molecular transducer activity	Cellular Component:	plasma membrane	membrane	integral to membrane	intrinsic to membrane	cell	all	cellular_component	cell part	membrane part
0.041877	0.005692	0.014063	0.007229	2.98	Down	0.0390454	BB134059	1445388_at	Platelet and T cell activation antigen 1	Mm.139293	225825	Cd226	18	Biological Process:	cytokine production	cell adhesion	biological adhesion	cellular process	multicellular organismal process	Molecular Function:	receptor activity	protein binding	molecular transducer activity	binding	signal transducer activity	Cellular Component:	membrane	integral to membrane	intrinsic to membrane	cell	all	cellular_component	cell part	membrane part
0.028435	0.01253	0.084602	0.015074	2.98	Up	0.0456783	BB380053	1457257_x_at	ESTs	-	-	-	-
0.020798	0.003485	0.006993	0.001364	2.97	Down	0.021044	BB464165	1459282_at	ESTs	-	-	-	-
0.065531	0.011505	0.022035	0.008947	2.97	Down	0.0405607	AV347618	1458114_at	Sterile alpha motif domain containing 12, mRNA (cDNA clone MGC:178538 IMAGE:9053530)	Mm.442455	320679	Samd12	15
0.01632	0.003912	0.048401	0.005157	2.97	Up	0.00772678	AK009914	1453803_at	cytotoxic granule-associated RNA binding protein 1	-	21841	-	-	Biological Process:	apoptosis	negative regulation of translation	negative regulation of cytokine biosynthetic process	cellular biopolymer biosynthetic process	negative regulation of cellular metabolic process	cytokine biosynthetic process	negative regulation of cellular biosynthetic process	regulation of macromolecule metabolic process	multicellular organismal process	cellular process	negative regulation of cellular process	cellular macromolecule biosynthetic process	cell death	regulation of cytokine biosynthetic process	negative regulation of biological process	macromolecule metabolic process	negative regulation of macromolecule metabolic process	negative regulation of biosynthetic process	translation	gene expression	biological regulation	negative regulation of cellular protein metabolic process	cytokine production	regulation of cellular process	regulation of biological process	regulation of multicellular organismal process	cellular macromolecule metabolic process	regulation of cellular metabolic process	programmed cell death	cellular biosynthetic process	negative regulation of metabolic process	regulation of cytokine production	biosynthetic process	regulation of biosynthetic process	cellular metabolic process
0.066795	0.00753	0.022526	0.00838	2.97	Down	0.0171098	AF215896	1451886_at	Striated muscle-specific serine/threonine protein kinase (Speg)	Mm.275397	11790	Speg	1	Biological Process:	protein amino acid phosphorylation	cell differentiation	cellular metabolic process	developmental process	post-translational protein modification	cellular process	phosphorylation	protein modification process	macromolecule metabolic process	primary metabolic process	metabolic process	phosphate metabolic process	protein metabolic process	cellular macromolecule metabolic process	biopolymer metabolic process	biopolymer modification	cellular developmental process	phosphorus metabolic process	cellular protein metabolic process	cellular biopolymer metabolic process	Molecular Function:	nucleotide binding	protein kinase activity	protein serine/threonine kinase activity	ATP binding	kinase activity	transferase activity	purine nucleotide binding	binding	phosphotransferase activity, alcohol group as acceptor	catalytic activity	transferase activity, transferring phosphorus-containing groups	purine nucleoside binding	adenyl ribonucleotide binding	ribonucleotide binding
0.01274	0.002887	0.0043	0.000949	2.96	Down	0.0499341	BB807675	1456188_at	Seminal vesicle secretory protein 2 (Svs2), mRNA	Mm.99395	53878	Semg1	2	Biological Process:	fertilization	sperm capacitation	spermatid development	cell differentiation	sexual reproduction	reproduction	reproductive process	germ cell development	developmental process	cell maturation	gamete generation	cellular developmental process	cellular process	developmental maturation	reproductive cellular process	spermatogenesis	cell development	male gamete generation	spermatid differentiation	Molecular Function:	eukaryotic cell surface binding	binding	cell surface binding	Cellular Component:	acrosomal vesicle	intracellular organelle	intracellular part	membrane-bounded organelle	all	cytoplasmic part	vesicle	cell	membrane-bounded vesicle	intracellular membrane-bounded organelle	intracellular
0.011597	0.002569	0.003915	0.000737	2.96	Down	0.045262	AW547407	1446716_at	Transcribed locus	Mm.182614	-	-	16
0.056134	0.007462	0.018962	0.004151	2.96	Down	0.0121247	AI326984	1455736_at	Myosin binding protein C, fast-type, mRNA (cDNA clone IMAGE:1195676)	Mm.358888	233199	Mybpc2	7	Biological Process:	muscle contraction	cell adhesion	biological adhesion	system process	muscle system process	cellular process	multicellular organismal process	Molecular Function:	actin binding	structural constituent of cytoskeleton	protein binding	cytoskeletal protein binding	structural molecule activity	binding	Cellular Component:	cytoskeleton	myosin filament	intracellular organelle	intracellular part	myosin complex	non-membrane-bounded organelle	all	cell	cytoskeletal part	intracellular	organelle	actin cytoskeleton	cell part	protein complex	intracellular non-membrane-bounded organelle	intracellular organelle part	cellular_component	macromolecular complex	organelle part
0.038904	0.014675	0.115139	0.01109	2.96	Up	0.0143234	BB537943	1446547_at	CDNA clone IMAGE:30840270	Mm.477140	320377	9330175E14Rik	8
0.216689	0.023349	0.073261	0.032436	2.96	Down	0.0229863	BB395592	1441841_at	A disintegrin-like and metallopeptidase (reprolysin type) with thrombospondin type 1 motif, 16, mRNA (cDNA clone MGC:37086 IM	Mm.115970	271127	Adamts16	13	Biological Process:	proteolysis	biological_process	biopolymer catabolic process	protein metabolic process	biopolymer metabolic process	all	protein catabolic process	macromolecule catabolic process	macromolecule metabolic process	catabolic process	primary metabolic process	metabolic process	Molecular Function:	molecular_function	metalloendopeptidase activity	peptidase activity	metallopeptidase activity	zinc ion binding	hydrolase activity	metal ion binding	endopeptidase activity	cation binding	ion binding	binding	transition metal ion binding	catalytic activity	peptidase activity, acting on L-amino acid peptides	all	Cellular Component:	cellular_component	extracellular region	proteinaceous extracellular matrix	extracellular matrix	extracellular region part	all
0.018982	0.008734	0.056115	0.004463	2.96	Up	0.0193375	AV255758	1457697_at	RIKEN cDNA A330021E22 gene, mRNA (cDNA clone MGC:79185 IMAGE:6813710)	Mm.319007	207686	A330021E22Rik	5
0.096405	0.013403	0.032621	0.012616	2.96	Down	0.0256946	BB432092	1439999_at	Transcribed locus	Mm.383707	-	-	10
0.024695	0.007647	0.072907	0.015123	2.95	Up	0.0466311	NM_019867	1448978_at	Neuronal guanine nucleotide exchange factor, mRNA (cDNA clone MGC:37278 IMAGE:4973826)	Mm.435439	53972	Ngef	1	Biological Process:	intracellular signaling cascade	multicellular organismal development	nervous system development	cellular process	cell differentiation	regulation of Rho protein signal transduction	regulation of signal transduction	developmental process	Ras protein signal transduction	regulation of cell communication	multicellular organismal process	cell communication	anatomical structure development	regulation of Ras protein signal transduction	regulation of small GTPase mediated signal transduction	biological regulation	regulation of cellular process	regulation of biological process	system development	small GTPase mediated signal transduction	Rho protein signal transduction	cellular developmental process	signal transduction	Molecular Function:	guanyl-nucleotide exchange factor activity	Rho guanyl-nucleotide exchange factor activity	enzyme regulator activity	nucleoside-triphosphatase regulator activity	small GTPase regulator activity	GTPase regulator activity	Ras guanyl-nucleotide exchange factor activity	Cellular Component:	intracellular	cytoplasm	membrane
0.037459	0.006203	0.110553	0.011538	2.95	Up	0.00505706	NM_011317	1418630_at	KH domain containing, RNA binding, signal transduction associated 1, mRNA (cDNA clone MGC:6063 IMAGE:3490667)	Mm.8256	20218	Khdrbs1	4	Biological Process:	transcription	cell cycle	cell surface receptor linked signal transduction	negative regulation of transcription	regulation of transcription	regulation of RNA export from nucleus	negative regulation of gene expression	negative regulation of cellular metabolic process	establishment of localization in cell	intracellular transport	regulation of localization	cellular process	RNA localization	negative regulation of biological process	regulation of nucleobase, nucleoside, nucleotide and nucleic acid metabolic process	negative regulation of macromolecule metabolic process	negative regulation of biosynthetic process	biological regulation	RNA export from nucleus	nuclear transport	cellular biosynthetic process	biosynthetic process	regulation of biosynthetic process	transport	regulation of transport	regulation of metabolic process	negative regulation of nitrogen compound metabolic process	biopolymer metabolic process	signal transduction	nucleocytoplasmic transport	establishment of RNA localization	cellular biopolymer biosynthetic process	nitrogen compound metabolic process	negative regulation of cellular biosynthetic process	regulation of cellular localization
0.014088	0.003041	0.041463	0.003427	2.94	Up	0.00394507	BF457410	1444533_at	CUG triplet repeat, RNA binding protein 2	-	-	-	-
0.010398	0.00437	0.030596	0.005114	2.94	Up	0.0398349	AI481868	1438541_at	Hypothetical protein (ORF1)	Mm.29950	66771	4933439F18Rik	11
0.106174	0.015209	0.036126	0.01886	2.94	Down	0.0445114	AK015155	1430211_at	RIKEN cDNA 4930415O20 gene, mRNA (cDNA clone MGC:58575 IMAGE:6705104)	Mm.66894	73863	4930415O20Rik	15
0.020469	0.007038	0.060092	0.009721	2.94	Up	0.0298881	BG072064	1458731_at	Transcribed locus	Mm.17896	-	-	6
0.058123	0.010164	0.019821	0.001529	2.93	Down	0.0203562	NM_008523	1460300_a_at	Leukocyte tyrosine kinase (Ltk), transcript variant 1, mRNA	Mm.1740	17005	Ltk	2	Biological Process:	protein amino acid phosphorylation	transmembrane receptor protein tyrosine kinase signaling pathway	cellular metabolic process	enzyme linked receptor protein signaling pathway	post-translational protein modification	cell communication	cellular process	phosphorylation	protein modification process	macromolecule metabolic process	primary metabolic process	biological regulation	metabolic process	phosphate metabolic process	regulation of biological process	regulation of cellular process	cell surface receptor linked signal transduction	protein metabolic process	cellular macromolecule metabolic process	biopolymer metabolic process	biopolymer modification	phosphorus metabolic process	signal transduction	cellular protein metabolic process	cellular biopolymer metabolic process	Molecular Function:	nucleotide binding	hexokinase activity	protein kinase activity	protein tyrosine kinase activity	transmembrane receptor protein tyrosine kinase activity	receptor activity	ATP binding	kinase activity	transferase activity
0.00482	0.000429	0.014129	0.002826	2.93	Up	0.0311612	BB521695	1435879_at	Protein kinase B gamma	Mm.235194	23797	Akt3	1	Biological Process:	protein amino acid phosphorylation	positive regulation of sodium ion transport	peptidyl-serine phosphorylation	peptidyl-threonine phosphorylation	cellular response to insulin stimulus	cation transport	positive regulation of biological process	regulation of localization	post-translational protein modification	cellular process	response to endogenous stimulus	protein modification process	response to peptide hormone stimulus	macromolecule metabolic process	biological regulation	response to organic substance	regulation of metal ion transport	response to chemical stimulus	peptidyl-amino acid modification	regulation of biological process	cellular macromolecule metabolic process	monovalent inorganic cation transport	biopolymer modification	phosphorus metabolic process	response to stimulus	response to insulin stimulus	regulation of sodium ion transport	cellular response to chemical stimulus	peptidyl-serine modification	peptidyl-threonine modification	metal ion transport	transport	cellular metabolic process	ion transport	positive regulation of ion transport
0.064187	0.004503	0.021902	0.008511	2.93	Down	0.0117711	AA796998	1451028_at	Brain-specific angiogenesis inhibitor 1-associated protein 2 (Baiap2), transcript variant 2, mRNA	Mm.197534	108100	Baiap2	11	Biological Process:	signal transduction	Rho protein signal transduction	filopodium assembly	anatomical structure formation	cellular component assembly	cellular component biogenesis	Ras protein signal transduction	cellular process	cell communication	intracellular signaling cascade	biological regulation	regulation of cellular process	regulation of biological process	cell projection assembly	small GTPase mediated signal transduction	microspike assembly	cellular component organization	cell projection organization	Molecular Function:	protein binding	cytoskeletal adaptor activity	SH3 domain binding	molecular adaptor activity	cytoskeletal protein binding	binding	protein domain specific binding	Cellular Component:	cytoplasm	membrane	cell projection	intracellular part	intracellular	cell	all	cellular_component
0.01866	0.004512	0.054678	0.005907	2.93	Up	0.0083678	BB224531	1446419_at	Transcribed locus	Mm.208086	-	-	3
0.026731	0.010909	0.078178	0.011241	2.92	Up	0.0303775	BB667558	1441352_at	Torsin A interacting protein 1 (Tor1aip1), mRNA	Mm.211654	208263	Tor1aip1	1	Molecular Function:	protein binding	lamin binding	binding	Cellular Component:	nucleus	nuclear envelope	membrane	integral to membrane	intracellular organelle	intracellular part	membrane-bounded organelle	all	membrane part	intrinsic to membrane	organelle envelope	envelope	nuclear part	cell	endomembrane system	intracellular membrane-bounded organelle	intracellular	organelle	cell part	intracellular organelle part	cellular_component	organelle part
0.017588	0.003753	0.051358	0.00861	2.92	Up	0.0228511	BI499916	1442761_at	Transcribed locus	Mm.449288	-	-	2
0.083065	0.017305	0.028459	0.008761	2.92	Down	0.0480576	BB198702	1444694_at	PREDICTED: Mus musculus hypothetical protein LOC100042793 (LOC100042793), mRNA	Mm.443366	100042793	OTTMUSG00000019562	3
0.015484	0.0005	0.005306	0.000549	2.92	Down	0.00016467	AK018425	1433130_at	RIKEN cDNA 8430418B16 gene	-	71491	-	-
0.017736	0.002548	0.006089	0.001444	2.91	Down	0.0164502	AV273445	1429752_x_at	CAP-GLY domain containing linker protein family, member 4, mRNA (cDNA clone MGC:30350 IMAGE:4920788)	Mm.476877	78785	Clip4	17
0.177317	0.028721	0.06115	0.00689	2.9	Down	0.0170588	BE985602	1456618_at	MAP/microtubule affinity-regulating kinase 4L (Mark4) mRNA, complete cds; alternatively spliced	Mm.260504	232944	Mark4	7	Biological Process:	protein amino acid phosphorylation	cellular metabolic process	post-translational protein modification	cellular process	phosphorylation	protein modification process	macromolecule metabolic process	primary metabolic process	metabolic process	phosphate metabolic process	protein metabolic process	cellular macromolecule metabolic process	biopolymer metabolic process	biopolymer modification	phosphorus metabolic process	cellular protein metabolic process	cellular biopolymer metabolic process	Molecular Function:	nucleotide binding	protein kinase activity	protein serine/threonine kinase activity	ATP binding	kinase activity	transferase activity	purine nucleotide binding	binding	phosphotransferase activity, alcohol group as acceptor	catalytic activity	transferase activity, transferring phosphorus-containing groups	purine nucleoside binding	adenyl ribonucleotide binding	ribonucleotide binding	adenyl nucleotide binding	purine ribonucleotide binding	nucleoside binding
0.031751	0.005342	0.010963	0.004738	2.9	Down	0.0436264	AW492301	1444477_at	ESTs	-	-	-	-
0.012086	0.003472	0.034939	0.003198	2.89	Up	0.00839241	BB541858	1440070_at	Choline acetyltransferase, mRNA (cDNA clone MGC:155638 IMAGE:8734071)	Mm.442817	12647	Chat	14	Biological Process:	synaptic transmission	neuromuscular synaptic transmission	muscle organ development	establishment of synaptic specificity at neuromuscular junction	rhythmic behavior	adult walking behavior	dendrite development	neuron differentiation	neurotransmitter biosynthetic process	rhythmic excitation	cell differentiation	neuromuscular junction development	transmission of nerve impulse	neuron projection development	neuron development	developmental process	multicellular organismal process	cellular process	cell communication	synapse organization	anatomical structure development	regulation of transmission of nerve impulse	neurogenesis	regulation of system process	extracellular structure organization	biological regulation	neurological system process	neurotransmitter metabolic process	regulation of biological process	regulation of cellular process	rhythmic synaptic transmission	regulation of multicellular organismal process	system development	regulation of synaptic transmission	regulation of biological quality
0.065564	0.007915	0.022685	0.01192	2.89	Down	0.0400697	BM248364	1440704_at	Relaxin/insulin-like family peptide receptor 2 (Rxfp2), mRNA	Mm.444643	140498	Rxfp2	5	Biological Process:	signal transduction	G-protein coupled receptor protein signaling pathway	activation of adenylate cyclase activity by G-protein signaling pathway	male gonad development	reproduction	positive regulation of cyclase activity	multicellular organismal process	cellular process	anatomical structure development	reproductive structure development	regulation of nucleobase, nucleoside, nucleotide and nucleic acid metabolic process	cAMP-mediated signaling	biological regulation	reproductive process	positive regulation of catalytic activity	development of primary sexual characteristics	regulation of cyclic nucleotide biosynthetic process	regulation of adenylate cyclase activity	cellular biosynthetic process	regulation of cAMP biosynthetic process	nucleoside phosphate metabolic process	biosynthetic process	regulation of biosynthetic process	sex differentiation	nucleoside monophosphate metabolic process	cyclic-nucleotide-mediated signaling	purine nucleotide metabolic process	regulation of metabolic process	regulation of lyase activity	reproductive developmental process	heterocycle metabolic process	regulation of cyclase activity	regulation of molecular function	regulation of nucleotide metabolic process	cyclic nucleotide biosynthetic process
0.159635	0.026636	0.055275	0.00318	2.89	Down	0.0176852	BC021770	1426147_s_at	Claudin 10 (Cldn10), transcript variant 1, mRNA	Mm.390755	58187	Cldn10	14	Molecular Function:	structural molecule activity	Cellular Component:	plasma membrane	tight junction	membrane	integral to membrane	cell junction	plasma membrane part	all	cell part	apical junction complex	membrane part	occluding junction	intrinsic to membrane	cell-cell junction	cellular_component	cell	apicolateral plasma membrane
[truncated: 29,046 more rows]
[truncated: 206 more columns]
