# Supplementary material for: Microarray analysis of Foxl2 mediated gene regulation in the mouse ovary derived KK1 granulosa cell line: Over-expression of Foxl2 leads to activation of the gonadotropin releasing hormone receptor gene promoter
Source: J Ovarian Res. 2010 Feb 18;3:4. doi: 10.1186/1757-2215-3-4 (PMC2831895; doi:10.1186/1757-2215-3-4)
Supplement: Additional file 2 — Pairwise analysis of differentially expressed genes in KK1 cells. Group NR: mock vs. Mad. [file 1757-2215-3-4-S2.XLS]

## Sheet: additional file 4
Group 1:	mock
Group 2:	repressed
Statistics:	t-test
Data Transformation:	None
Grp1 Mean	Grp1 SEM	Grp2 Mean	Grp2 SEM	Ratio	Direction	p-value	Gene Identifier	Other ID	Gene Name	UG Cluster	LocusLink	Gene ID	Chromosome	Ontologies
0.078118	0.010316	0.002326	0.00031	33.58	Down	0.00183092	BG065918	1448093_s_at	expressed sequence C77405	-	-	-	-
0.078979	0.006303	0.003434	0.000861	23	Down	0.000287893	BB280360	1437855_at	Microtubule-associated protein 4 (Mtap4), mRNA	Mm.217318	17758	Mtap4	9	Biological Process:	negative regulation of microtubule depolymerization	regulation of microtubule-based process	negative regulation of cellular metabolic process	microtubule depolymerization	regulation of protein complex disassembly	regulation of macromolecule metabolic process	organelle organization	cellular process	negative regulation of cellular process	cellular component disassembly	regulation of cellular component organization	macromolecule metabolic process	negative regulation of biological process	negative regulation of macromolecule metabolic process	regulation of microtubule polymerization or depolymerization	biological regulation	negative regulation of cellular protein metabolic process	negative regulation of organelle organization	regulation of cellular process	regulation of biological process	cellular macromolecule metabolic process	negative regulation of cellular component organization	regulation of cellular metabolic process	regulation of cytoskeleton organization	protein depolymerization	macromolecular complex subunit organization	negative regulation of protein complex disassembly	negative regulation of metabolic process	protein complex disassembly	regulation of organelle organization	cellular component organization	cellular macromolecular complex disassembly	microtubule-based process	cellular metabolic process	regulation of microtubule depolymerization
0.075994	0.022469	0.003571	0.000777	21.28	Down	0.0322403	AV121153	1430807_at	kelch-like 22 (Drosophila)	-	-	-	-
0.08026	0.022214	0.003802	0.001841	21.11	Down	0.0265308	BB034637	1457503_at	Transcribed locus, weakly similar to XP_216369.3 PREDICTED: similar to LRRGT00057 [Rattus norvegicus]	Mm.446013	-	-	1
0.076727	0.016951	0.003762	0.001059	20.4	Down	0.0126838	AK020769	1433191_at	RIKEN cDNA A430105P17 gene	-	77768	-	-
0.061838	0.001608	0.003309	0.000615	18.69	Down	4.47022e-06	BB454126	1458203_at	Spire homolog 1 (Drosophila), mRNA (cDNA clone MGC:106458 IMAGE:30535423)	Mm.208723	68166	Spire1	18	Biological Process:	transport	Golgi vesicle transport	cellular localization	establishment of localization in cell	establishment of localization	intracellular transport	cellular process	vesicle-mediated transport	localization	Molecular Function:	molecular_function	actin binding	cytoskeletal protein binding	protein binding	binding	all	Cellular Component:	cytoplasm	Golgi apparatus	cytoskeleton	intracellular membrane-bounded organelle	intracellular organelle	intracellular part	membrane-bounded organelle	intracellular	non-membrane-bounded organelle	organelle	all	cell part	cytoplasmic part	intracellular non-membrane-bounded organelle	cellular_component	cell
0.052292	0.016147	0.002829	0.000693	18.48	Down	0.0376416	BB335802	1447659_x_at	ATPase, H+ transporting, lysosomal V1 subunit H	-	-	-	-
0.119581	0.034457	0.007094	0.001489	16.86	Down	0.0310354	M31649	1427766_at	T-cell receptor rearranged alpha-chain mRNA V-J-C region, 3 end	Mm.425870	-	-	14
0.065511	0.0141	0.004217	0.001458	15.53	Down	0.0124071	NM_008271	1450832_at	homeo box C5	-	15424	-	-	Biological Process:	transcription	regulation of transcription, DNA-dependent	multicellular organismal development	anterior/posterior pattern formation	regulation of transcription	embryonic skeletal system development	cellular biopolymer biosynthetic process	nitrogen compound metabolic process	developmental process	regulation of macromolecule metabolic process	multicellular organismal process	cellular process	anatomical structure development	chordate embryonic development	cellular macromolecule biosynthetic process	macromolecule metabolic process	regionalization	regulation of nucleobase, nucleoside, nucleotide and nucleic acid metabolic process	gene expression	biological regulation	nucleobase, nucleoside, nucleotide and nucleic acid metabolic process	regulation of cellular process	regulation of biological process	system development	regulation of nitrogen compound metabolic process	cellular macromolecule metabolic process	regulation of cellular metabolic process	embryonic development	cellular biosynthetic process	biosynthetic process	transcription, DNA-dependent	regulation of biosynthetic process	skeletal system development	cellular metabolic process	embryonic development ending in birth or egg hatching
0.132591	0.019594	0.008769	0.001534	15.12	Down	0.00324431	AV289181	1457269_at	CLSP mRNA for CAR-like soluble protein	Mm.293727	382097	Gm1123	9
0.083619	0.017122	0.005577	0.001381	14.99	Down	0.0104705	BM234702	1443905_at	Transcribed locus	Mm.441771	-	-	5
0.051688	0.011033	0.003487	0.001018	14.82	Down	0.0121524	BB335578	1437168_at	Serine-arginine repressor protein (Srrp), mRNA	Mm.156636	272009	RP23-12I24.6	4
0.003561	0.001334	0.052089	0.006942	14.63	Up	0.00235774	BB374084	1459803_x_at	RIKEN cDNA 2810408A11 gene (2810408A11Rik), mRNA	Mm.272859	70419	2810408A11Rik	11
0.115468	0.01453	0.008094	0.004667	14.27	Down	0.00215063	BB163558	1457937_at	Transcribed locus, strongly similar to NP_666098.1 hypothetical protein LOC213956 [Mus musculus]	Mm.442457	-	-	15
0.097071	0.020321	0.006953	0.001667	13.96	Down	0.0115119	AK010233	1428899_at	Transcribed locus	Mm.395273	76475	-	1
0.095217	0.031291	0.006967	0.002056	13.67	Down	0.0481081	NM_057173	1418478_at	LIM domain only 1 (Lmo1), mRNA	Mm.360145	109594	Lmo1	7	Molecular Function:	zinc ion binding	metal ion binding	cation binding	ion binding	binding	transition metal ion binding	Cellular Component:	nucleus	nucleolus	nuclear lumen	organelle lumen	intracellular organelle	intracellular part	membrane-bounded organelle	non-membrane-bounded organelle	all	nuclear part	cell	intracellular organelle lumen	intracellular membrane-bounded organelle	intracellular	organelle	cell part	membrane-enclosed lumen	intracellular non-membrane-bounded organelle	intracellular organelle part	cellular_component	organelle part
0.085656	0.01574	0.0063	0.00152	13.6	Down	0.00739413	C77798	1442621_at	Transcribed locus	Mm.438543	97362	-	7
0.071079	0.017977	0.005325	0.001472	13.35	Down	0.0218587	AK019605	1430788_at	RIKEN cDNA 4930441F12 gene	-	78799	-	-
0.075074	0.01121	0.005655	0.002354	13.28	Down	0.00374213	BB327647	1441903_x_at	meteorin, glial cell differentiation regulator-like	-	-	-	-
0.050791	0.016338	0.003928	0.000363	12.93	Down	0.0455772	AF422244	1418951_at	Taxilin beta (Txlnb), mRNA	Mm.283493	378431	Txlnb	10	Biological Process:	biological_process	all	Molecular Function:	molecular_function	all	Cellular Component:	cellular_component	all
0.044146	0.008695	0.003414	0.000806	12.93	Down	0.0095562	AV226694	1437574_at	A disintegrin-like and metallopeptidase (reprolysin type) with thrombospondin type 1 motif, 18, mRNA (cDNA clone IMAGE:905336	Mm.167471	208936	Adamts18	8	Biological Process:	proteolysis	biopolymer catabolic process	protein metabolic process	biopolymer metabolic process	protein catabolic process	macromolecule catabolic process	macromolecule metabolic process	catabolic process	primary metabolic process	metabolic process	Molecular Function:	metalloendopeptidase activity	peptidase activity	metallopeptidase activity	zinc ion binding	hydrolase activity	metal ion binding	endopeptidase activity	cation binding	ion binding	binding	transition metal ion binding	catalytic activity	peptidase activity, acting on L-amino acid peptides	Cellular Component:	extracellular region	proteinaceous extracellular matrix	extracellular matrix	extracellular region part	all	cellular_component
0.088776	0.004346	0.006879	0.001547	12.91	Down	5.91401e-05	BF466910	1424972_at	Jun dimerization protein 2	-	-	-	-
0.111267	0.025828	0.008907	0.001519	12.49	Down	0.0167294	BE979359	1447418_at	Transcribed locus	Mm.444112	-	-	7
0.046451	0.012193	0.003728	0.001249	12.46	Down	0.0252197	BE981034	1447872_at	Transcribed locus	Mm.408513	-	-	1
0.005403	0.001151	0.066843	0.008836	12.37	Up	0.00231959	BG070093	1456257_at	Family with sequence similarity 126, member B, mRNA (cDNA clone MGC:76460 IMAGE:30431671)	Mm.26272	213056	Fam126b	1
0.004023	0.001214	0.049734	0.007211	12.36	Up	0.00333865	AV279478	1437676_at	JNK-associated leucine-zipper protein	Mm.260737	70834	Spag9	11	Biological Process:	activation of MAPK activity	protein homooligomerization	anatomical structure formation	cellular component assembly	positive regulation of MAP kinase activity	cellular component biogenesis	protein oligomerization	positive regulation of kinase activity	positive regulation of transferase activity	regulation of catalytic activity	post-translational protein modification	cell communication	regulation of phosphorus metabolic process	regulation of phosphorylation	cellular process	protein complex biogenesis	protein modification process	intracellular signaling cascade	protein kinase cascade	macromolecule metabolic process	biological regulation	regulation of cellular process	regulation of biological process	positive regulation of catalytic activity	cellular macromolecule metabolic process	regulation of cellular metabolic process	biopolymer modification	phosphorus metabolic process	macromolecular complex subunit organization	regulation of transferase activity	protein amino acid phosphorylation	cellular component organization	cellular metabolic process	phosphorylation	regulation of phosphate metabolic process
0.084738	0.022124	0.006884	0.000812	12.31	Down	0.0245245	C79957	1449740_s_at	Desmoglein 2 (Dsg2), mRNA	Mm.345891	13511	Dsg2	18	Biological Process:	cell adhesion	homophilic cell adhesion	cell-cell adhesion	biological adhesion	cellular process	Molecular Function:	calcium ion binding	protein binding	cation binding	ion binding	binding	metal ion binding	Cellular Component:	plasma membrane	membrane	integral to membrane	cell junction	desmosome	anchoring junction	plasma membrane part	all	cell part	apical junction complex	membrane part	cell-cell junction	intrinsic to membrane	cellular_component	cell	apicolateral plasma membrane
0.136802	0.027003	0.011149	0.003758	12.27	Down	0.00996417	AK017157	1433053_at	Integrin beta 2-like (Itgb2l), mRNA	Mm.12872	16415	Itgb2l	16	Biological Process:	inflammatory response	cell adhesion	cell-matrix adhesion	integrin-mediated signaling pathway	cell-substrate adhesion	regulation of biological process	regulation of cellular process	cell surface receptor linked signal transduction	response to external stimulus	response to wounding	cell communication	cellular process	response to stress	signal transduction	response to stimulus	biological adhesion	biological regulation	defense response	Molecular Function:	receptor activity	binding	molecular transducer activity	signal transducer activity	Cellular Component:	plasma membrane	integrin complex	membrane	integral to membrane	plasma membrane part	receptor complex	protein complex	all	cell part	membrane part	intrinsic to membrane
0.069448	0.01308	0.005829	0.001356	11.91	Down	0.00841314	BB558154	1433972_at	Calmodulin binding transcription activator 1, mRNA (cDNA clone MGC:183651 IMAGE:9087651)	Mm.318846	100072	Camta1	4	Biological Process:	transcription	biological_process	regulation of transcription	cellular biopolymer biosynthetic process	nitrogen compound metabolic process	cellular metabolic process	regulation of macromolecule metabolic process	all	regulation of cellular biosynthetic process	cellular process	regulation of metabolic process	biopolymer biosynthetic process	regulation of primary metabolic process	cellular macromolecule biosynthetic process	macromolecule metabolic process	regulation of nucleobase, nucleoside, nucleotide and nucleic acid metabolic process	gene expression	primary metabolic process	biological regulation	nucleobase, nucleoside, nucleotide and nucleic acid metabolic process	metabolic process	regulation of gene expression	regulation of cellular process	regulation of biological process	regulation of nitrogen compound metabolic process	cellular macromolecule metabolic process	biopolymer metabolic process	regulation of cellular metabolic process	cellular biosynthetic process	biosynthetic process	cellular biopolymer metabolic process	regulation of biosynthetic process	regulation of macromolecule biosynthetic process	macromolecule biosynthetic process	Molecular Function:
0.075611	0.016787	0.006414	0.000223	11.79	Down	0.0145927	AV274491	1456823_at	PREDICTED: Mus musculus gene model 70, (NCBI), transcript variant 2 (Gm70), mRNA	Mm.292354	210762	Gm70	12
0.094617	0.027489	0.008074	0.002611	11.72	Down	0.0350449	BB158810	1443489_at	ESTs	-	-	-	-
0.04998	0.013933	0.004296	0.001185	11.63	Down	0.0308799	BB537031	1446171_at	Transcribed locus	Mm.131386	-	-	13
0.067202	0.017922	0.00578	0.000645	11.63	Down	0.0266563	BE955837	1445259_at	Sodium channel 207 mRNA, 3 end	Mm.220329	110876	Scn2a1	2	Biological Process:	transport	ion transport	potassium ion transport	sodium ion transport	apoptosis	nervous system development	cation transport	developmental process	multicellular organismal process	cellular process	anatomical structure development	cell death	death	multicellular organismal development	establishment of localization	system development	monovalent inorganic cation transport	programmed cell death	localization	metal ion transport	Molecular Function:	ion channel activity	voltage-gated ion channel activity	voltage-gated sodium channel activity	potassium channel activity	sodium channel activity	potassium ion binding	cation transmembrane transporter activity	gated channel activity	substrate-specific transmembrane transporter activity	substrate-specific transporter activity	binding	transporter activity	voltage-gated cation channel activity	transmembrane transporter activity
0.080338	0.006771	0.006935	0.002276	11.58	Down	0.000505771	AK015915	1433362_at	RIKEN cDNA 4930527F18 gene	-	75167	-	-
0.003606	0.000126	0.041689	0.002854	11.56	Up	0.000183114	BB357975	1444147_at	proprotein convertase subtilisin/kexin type 2	-	-	-	-
0.048559	0.01202	0.00422	0.000761	11.51	Down	0.0211769	BG963150	1451430_at	SLIT2 (Slit2)	Mm.289739	20563	Slit2	5	Biological Process:	metanephros development	chemotaxis	multicellular organismal development	nervous system development	axon guidance	cell differentiation	retinal ganglion cell axon guidance	taxis	neuron projection development	neuron development	developmental process	kidney development	cellular component morphogenesis	response to external stimulus	cellular process	multicellular organismal process	anatomical structure development	axonogenesis	cell morphogenesis involved in differentiation	neuron differentiation	neurogenesis	response to chemical stimulus	cell morphogenesis	system development	cell projection morphogenesis	response to stimulus	cell morphogenesis involved in neuron differentiation	cellular component organization	locomotion	cell motion	anatomical structure morphogenesis	locomotory behavior	cell part morphogenesis	localization of cell	urogenital system development
0.085708	0.009072	0.007468	0.001928	11.48	Down	0.00108155	BB040234	1446508_at	Transcribed locus	Mm.209583	-	-	15
0.05218	0.014616	0.004559	0.00132	11.45	Down	0.0315234	AI891479	1447166_at	ESTs	-	-	-	-
0.073898	0.011076	0.006503	0.001222	11.36	Down	0.00377032	BE952696	1443608_at	Transcribed locus, strongly similar to XP_313029.4 AGAP004146-PA [Anopheles gambiae str. PEST]	Mm.467763	-	-	*
0.111202	0.022755	0.009816	0.000749	11.33	Down	0.0112188	AA792870	1442319_at	Ubiquitin specific peptidase 4 (proto-oncogene), mRNA (cDNA clone MGC:18374 IMAGE:3661165)	Mm.3974	22258	Usp4	9	Biological Process:	ubiquitin-dependent protein catabolic process	modification-dependent protein catabolic process	cellular biopolymer catabolic process	biopolymer catabolic process	cellular metabolic process	cellular macromolecule catabolic process	modification-dependent macromolecule catabolic process	cellular process	proteolysis	macromolecule metabolic process	primary metabolic process	catabolic process	metabolic process	cellular protein catabolic process	cellular catabolic process	cellular macromolecule metabolic process	protein metabolic process	biopolymer metabolic process	protein catabolic process	cellular protein metabolic process	macromolecule catabolic process	proteolysis involved in cellular protein catabolic process	cellular biopolymer metabolic process	Molecular Function:	ubiquitin thiolesterase activity	peptidase activity	cysteine-type peptidase activity	hydrolase activity	hydrolase activity, acting on ester bonds	thiolester hydrolase activity	peptidase activity, acting on L-amino acid peptides	catalytic activity	Cellular Component:	nucleus	intracellular membrane-bounded organelle
0.043269	0.010655	0.003861	0.000848	11.21	Down	0.0210763	BB821847	1456096_at	MKIAA1456 protein	Mm.180924	319582	6430573F11Rik	8	Biological Process:	metabolic process	Molecular Function:	methyltransferase activity	transferase activity	transferase activity, transferring one-carbon groups	catalytic activity
0.112176	0.014837	0.010043	0.002373	11.17	Down	0.00244676	AK016962	1433386_at	Transcribed locus	Mm.399557	71250	-	7
0.031722	0.009741	0.002853	0.00083	11.12	Down	0.04185	AK015237	1453925_at	Transcribed locus	Mm.262175	74633	-	9
0.072842	0.015804	0.006556	0.00124	11.11	Down	0.0139017	BB202790	1442655_at	DNA cytosine methyltransferase 3b6 (Dnmt3b6) mRNA, complete cds; alternatively spliced	Mm.89772	13436	Dnmt3b	2	Biological Process:	DNA methylation	methylation-dependent chromatin silencing	genetic imprinting	protein complex localization	DNA methylation during embryonic development	negative regulation of gene expression, epigenetic	negative regulation of gene expression	negative regulation of cellular metabolic process	negative regulation of transcription, DNA-dependent	multicellular organismal process	cellular process	DNA alkylation	negative regulation of biological process	negative regulation of biosynthetic process	regulation of nucleobase, nucleoside, nucleotide and nucleic acid metabolic process	negative regulation of macromolecule metabolic process	biological regulation	DNA modification	biopolymer modification	embryonic development	cellular biosynthetic process	biosynthetic process	chromatin modification	transcription, DNA-dependent	regulation of biosynthetic process	DNA metabolic process	RNA metabolic process	regulation of metabolic process	negative regulation of nitrogen compound metabolic process	biopolymer metabolic process	regulation of transcription, DNA-dependent	covalent chromatin modification	transcription	one-carbon metabolic process	RNA biosynthetic process
0.047576	0.007771	0.004385	0.000642	10.85	Down	0.00519349	BG074373	1457313_at	Oculocerebrorenal syndrome of Lowe, mRNA (cDNA clone MGC:93022 IMAGE:30533468)	Mm.210343	320634	Ocrl	X	Biological Process:	phosphoinositide dephosphorylation	glycerophospholipid metabolic process	phosphate metabolic process	organophosphate metabolic process	phospholipid metabolic process	phosphoinositide metabolic process	cellular metabolic process	cellular lipid metabolic process	phosphorus metabolic process	cellular process	lipid metabolic process	lipid modification	phospholipid dephosphorylation	dephosphorylation	primary metabolic process	glycerolipid metabolic process	metabolic process	Molecular Function:	phosphatidylinositol-4,5-bisphosphate 5-phosphatase activity	hydrolase activity	phosphatase activity	phosphoinositide 5-phosphatase activity	catalytic activity	inositol or phosphatidylinositol phosphatase activity	hydrolase activity, acting on ester bonds	phosphatidylinositol bisphosphate phosphatase activity	phosphoric ester hydrolase activity	Cellular Component:	Golgi apparatus	intracellular membrane-bounded organelle	intracellular organelle	intracellular part	intracellular	membrane-bounded organelle	organelle
0.018577	0.003258	0.201274	0.051727	10.83	Up	0.0243411	BB366490	1447601_x_at	N-acetyltransferase 10	-	-	-	-
0.032598	0.007201	0.003044	0.001287	10.71	Down	0.0155984	AI661358	1457817_at	Transcribed locus	Mm.441178	-	-	11
0.087639	0.013057	0.008377	0.002834	10.46	Down	0.00404667	AW552788	1442532_at	ESTs	-	-	-	-
0.04839	0.010637	0.004636	0.001346	10.44	Down	0.0150895	NM_032006	1422175_at	Matrix metallopeptidase 1a (interstitial collagenase) (Mmp1a), mRNA	Mm.156952	83995	Mmp1a	9	Biological Process:	proteolysis	metabolic process	collagen catabolic process	multicellular organismal catabolic process	biopolymer catabolic process	protein metabolic process	biopolymer metabolic process	protein catabolic process	multicellular organismal process	multicellular organismal macromolecule metabolic process	macromolecule catabolic process	macromolecule metabolic process	catabolic process	primary metabolic process	multicellular organismal metabolic process	collagen metabolic process	Molecular Function:	metalloendopeptidase activity	calcium ion binding	peptidase activity	metallopeptidase activity	zinc ion binding	hydrolase activity	metal ion binding	endopeptidase activity	cation binding	ion binding	binding	transition metal ion binding	catalytic activity	peptidase activity, acting on L-amino acid peptides	Cellular Component:	extracellular region	proteinaceous extracellular matrix	extracellular matrix
0.072551	0.019438	0.006953	0.001288	10.43	Down	0.0281107	BC022148	1427137_at	Carboxylesterase 5, mRNA (cDNA clone IMAGE:5102191)	Mm.441134	234673	Ces5	8	Biological Process:	biological_process	all	Molecular Function:	carboxylesterase activity	hydrolase activity	hydrolase activity, acting on ester bonds	catalytic activity	Cellular Component:	cellular_component	all
0.092187	0.017776	0.008867	0.001615	10.4	Down	0.00953335	AB000499	1426006_at	Potassium channel KCNQ2	Mm.40615	16536	Kcnq2	2	Biological Process:	transport	ion transport	potassium ion transport	cation transport	establishment of localization	monovalent inorganic cation transport	localization	metal ion transport	Molecular Function:	ion channel activity	voltage-gated ion channel activity	voltage-gated potassium channel activity	potassium channel activity	potassium ion binding	cation transmembrane transporter activity	gated channel activity	substrate-specific transmembrane transporter activity	substrate-specific transporter activity	binding	transporter activity	voltage-gated cation channel activity	transmembrane transporter activity	metal ion transmembrane transporter activity	passive transmembrane transporter activity	cation binding	substrate-specific channel activity	ion transmembrane transporter activity	voltage-gated channel activity	channel activity	alkali metal ion binding	ion binding	cation channel activity	metal ion binding	Cellular Component:	voltage-gated potassium channel complex
0.00535	0.001546	0.055313	0.013225	10.34	Up	0.0199046	BB132359	1440112_at	Leucine rich repeat transmembrane neuronal 3, mRNA (cDNA clone MGC:132883 IMAGE:40060682)	Mm.431318	216028	Lrrtm3	10	Biological Process:	biological_process	all	Molecular Function:	molecular_function	protein binding	binding	all	Cellular Component:	membrane	integral to membrane	intrinsic to membrane	cell	all	cellular_component	cell part	membrane part
0.058817	0.013195	0.005742	0.002312	10.24	Down	0.0166522	AK015535	1454068_at	PREDICTED: Mus musculus RIKEN cDNA 4930470H14 gene (4930470H14Rik), mRNA	Mm.183387	75815	4930470H14Rik	17
0.006512	0.001058	0.066607	0.007326	10.23	Up	0.00125188	BB425367	1443426_at	SAFB-like, transcription modulator (Sltm), transcript variant 1, mRNA	Mm.22379	66660	Sltm	9	Biological Process:	transcription	apoptosis	regulation of transcription	cellular biopolymer biosynthetic process	nitrogen compound metabolic process	regulation of macromolecule metabolic process	cellular process	cellular macromolecule biosynthetic process	cell death	macromolecule metabolic process	regulation of nucleobase, nucleoside, nucleotide and nucleic acid metabolic process	gene expression	biological regulation	nucleobase, nucleoside, nucleotide and nucleic acid metabolic process	regulation of cellular process	regulation of biological process	regulation of nitrogen compound metabolic process	cellular macromolecule metabolic process	regulation of cellular metabolic process	programmed cell death	cellular biosynthetic process	biosynthetic process	regulation of biosynthetic process	cellular metabolic process	regulation of cellular biosynthetic process	biopolymer biosynthetic process	regulation of metabolic process	regulation of primary metabolic process	primary metabolic process	metabolic process	death	regulation of gene expression	biopolymer metabolic process	cellular biopolymer metabolic process	regulation of macromolecule biosynthetic process
0.027817	0.007813	0.002721	0.001289	10.22	Down	0.033888	BC027538	1428008_at	Dynamin 1-like (Dnm1l), transcript variant 1, mRNA	Mm.218820	74006	Dnm1l	16	Molecular Function:	nucleotide binding	GTPase activity	GTP binding	hydrolase activity	hydrolase activity, acting on acid anhydrides, in phosphorus-containing anhydrides	purine nucleotide binding	nucleoside-triphosphatase activity	hydrolase activity, acting on acid anhydrides	binding	catalytic activity	guanyl nucleotide binding	guanyl ribonucleotide binding	ribonucleotide binding	pyrophosphatase activity	purine ribonucleotide binding	Cellular Component:	cytoplasm	membrane	intracellular part	intracellular	cell	all	cellular_component	cell part
0.109613	0.030704	0.010753	0.003821	10.19	Down	0.0330544	BG070662	1459445_at	ESTs	-	-	-	-
0.0726	0.017352	0.007125	0.00301	10.19	Down	0.0205152	BB345411	1447712_x_at	E1A binding protein p400, mRNA (cDNA clone IMAGE:5116582)	Mm.270487	75560	Ep400	5	Biological Process:	biological_process	chromatin modification	chromosome organization	chromatin organization	cellular component organization	all	cellular process	organelle organization	Molecular Function:	nucleotide binding	molecular_function	nucleic acid binding	DNA binding	helicase activity	ATP binding	hydrolase activity	hydrolase activity, acting on acid anhydrides, in phosphorus-containing anhydrides	binding	catalytic activity	all	purine nucleoside binding	pyrophosphatase activity	purine ribonucleotide binding	nucleoside binding	nucleoside-triphosphatase activity	purine nucleotide binding	hydrolase activity, acting on acid anhydrides	adenyl ribonucleotide binding	ribonucleotide binding	adenyl nucleotide binding	Cellular Component:	cellular_component	nucleus	intracellular membrane-bounded organelle	intracellular organelle
0.051239	0.009357	0.005078	0.001045	10.09	Down	0.00802797	BG069302	1440389_at	ESTs	-	-	-	-
0.070528	0.008664	0.006999	0.00176	10.08	Down	0.00198674	BB481914	1439922_at	Proline-rich coiled-coil 1, mRNA (cDNA clone MGC:12103 IMAGE:3709357)	Mm.29889	73137	Prrc1	18	Biological Process:	biological_process	all	Molecular Function:	identical protein binding	protein binding	binding	Cellular Component:	cellular_component	Golgi apparatus	intracellular membrane-bounded organelle	intracellular organelle	intracellular part	intracellular	membrane-bounded organelle	organelle	cell part	all	cytoplasm	cytoplasmic part	cell
0.004064	0.000911	0.040881	0.005266	10.06	Up	0.00232704	BB003029	1439494_at	Solute carrier family 5 (sodium/glucose cotransporter), member 9 (Slc5a9), mRNA	Mm.26630	230612	Slc5a9	4	Biological Process:	transport	ion transport	sodium ion transport	cation transport	establishment of localization	monovalent inorganic cation transport	localization	metal ion transport	Molecular Function:	transporter activity	sodium ion binding	cation binding	alkali metal ion binding	ion binding	binding	metal ion binding	Cellular Component:	membrane	integral to membrane	intrinsic to membrane	cell	all	cellular_component	cell part	membrane part
0.051429	0.006313	0.005125	0.001495	10.03	Down	0.00203757	AV020525	1440335_at	Transcribed locus	Mm.439956	-	-	11
0.072904	0.020462	0.007347	0.001577	9.92	Down	0.0330765	AK014799	1432929_at	PREDICTED: Mus musculus similar to Gasdermin domain containing protein RGD1359449 (LOC665769), mRNA	Mm.290602	665769	665769	15
0.063415	0.011995	0.006392	0.000625	9.92	Down	0.008988	J03770	1450209_at	Homeo box D4 (Hoxd4), mRNA	Mm.430708	15434	Hoxd3	2	Biological Process:	transcription	regulation of transcription, DNA-dependent	multicellular organismal development	anterior/posterior pattern formation	glossopharyngeal nerve morphogenesis	thyroid gland development	regulation of transcription	positive regulation of neuron differentiation	embryonic skeletal system morphogenesis	cartilage development	embryonic skeletal system development	cell differentiation	positive regulation of cellular process	regulation of cell differentiation	cranial nerve development	multicellular organismal process	cellular process	anatomical structure development	chordate embryonic development	endocrine system development	regulation of nucleobase, nucleoside, nucleotide and nucleic acid metabolic process	biological regulation	regulation of multicellular organismal process	embryonic morphogenesis	embryonic development	cellular biosynthetic process	biosynthetic process	transcription, DNA-dependent	regulation of biosynthetic process	skeletal system development	regulation of nervous system development	nervous system development	anatomical structure morphogenesis	RNA metabolic process	nerve development
0.065544	0.005271	0.006624	0.001093	9.89	Down	0.000395877	BB142014	1446204_at	ESTs, Weakly similar to TYROSINE-PROTEIN KINASE JAK3 (M.musculus)	-	-	-	-
0.005087	0.002101	0.050051	0.003414	9.84	Up	0.000359664	AI118114	1458592_at	Transcribed locus	Mm.426713	-	-	5
0.082001	0.024135	0.008345	0.004915	9.83	Down	0.0403227	BI731319	1449380_at	Protein kinase C and casein kinase substrate in neurons 1, mRNA (cDNA clone MGC:25285 IMAGE:4527708)	Mm.4926	23969	Pacsin1	17	Biological Process:	endocytosis	signal transduction	negative regulation of endocytosis	transport	regulation of localization	regulation of transport	negative regulation of transport	cell communication	cellular process	negative regulation of cellular process	regulation of endocytosis	membrane organization	regulation of cellular component organization	negative regulation of biological process	biological regulation	regulation of cellular process	regulation of biological process	establishment of localization	negative regulation of cellular component organization	membrane invagination	vesicle-mediated transport	localization	cellular component organization	regulation of vesicle-mediated transport	Molecular Function:	protein binding	cytoskeletal protein binding	kinase activity	binding	transferase activity	catalytic activity	transferase activity, transferring phosphorus-containing groups	Cellular Component:	cytoplasm	trans-Golgi network
0.067064	0.005196	0.006849	0.002101	9.79	Down	0.000425475	BB466171	1458148_at	CDNA clone IMAGE:40141699	Mm.215994	268857	Nlrc3	16	Biological Process:	I-kappaB kinase/NF-kappaB cascade	T cell activation	positive regulation of NF-kappaB transcription factor activity	cellular biopolymer biosynthetic process	nitrogen compound metabolic process	lymphocyte activation	positive regulation of binding	positive regulation of transcription regulator activity	regulation of macromolecule metabolic process	multicellular organismal process	cellular process	cell communication	cellular macromolecule biosynthetic process	regulation of transcription regulator activity	intracellular signaling cascade	protein kinase cascade	macromolecule metabolic process	regulation of nucleobase, nucleoside, nucleotide and nucleic acid metabolic process	gene expression	nucleobase, nucleoside, nucleotide and nucleic acid metabolic process	biological regulation	regulation of cellular process	regulation of biological process	leukocyte activation	cellular macromolecule metabolic process	regulation of nitrogen compound metabolic process	regulation of cellular metabolic process	cellular biosynthetic process	regulation of transcription factor activity	biosynthetic process	regulation of biosynthetic process	cellular metabolic process	positive regulation of DNA binding	regulation of cellular biosynthetic process	regulation of transcription
0.055254	0.006032	0.005751	0.002273	9.61	Down	0.00154609	AW555202	1442183_at	Transcribed locus	Mm.441973	-	-	4
0.054586	0.014779	0.005719	0.001347	9.54	Down	0.0301359	AW060425	1445656_at	Transcribed locus	Mm.432213	-	-	9
0.097951	0.031164	0.01028	0.004828	9.53	Down	0.0498158	NM_008711	1422300_at	Noggin (Nog), mRNA	Mm.135266	18121	Nog	11	Biological Process:	skeletal system development	urogenital system development	ureteric bud development	in utero embryonic development	multicellular organismal development	pattern specification process	central nervous system development	brain development	pituitary gland development	cell differentiation	BMP signaling pathway	regulation of BMP signaling pathway	negative regulation of cell differentiation	notochord morphogenesis	anatomical structure formation involved in morphogenesis	mesenchymal cell differentiation	positive regulation of epithelial cell proliferation	cartilage development	prostatic bud formation	anatomical structure formation	negative regulation of developmental process	reproduction	positive regulation of cellular process	regulation of cell differentiation	regulation of epithelial cell proliferation	kidney development	enzyme linked receptor protein signaling pathway	cellular process	multicellular organismal process	transforming growth factor beta receptor signaling pathway	anatomical structure development	chordate embryonic development	negative regulation of biological process	reproductive structure development	endocrine system development
0.078954	0.008922	0.008313	0.002497	9.5	Down	0.00158913	BE986799	1439052_at	Isthmin 1 homolog (zebrafish) (Ism1), mRNA	Mm.41113	319909	Ism1	2
0.007109	0.002957	0.067464	0.01034	9.49	Up	0.00495303	AV209128	1456076_at	Transcribed locus, moderately similar to NP_660139.1 beta-defensin 19 [Mus musculus]	Mm.467225	-	-	*
0.007279	0.001353	0.06883	0.02116	9.46	Up	0.0439914	AK002633	1431878_at	Grainyhead-like 2 (Drosophila) (Grhl2), mRNA	Mm.244612	252973	Grhl2	15	Biological Process:	transcription	regulation of transcription	cellular biopolymer biosynthetic process	nitrogen compound metabolic process	cellular metabolic process	regulation of macromolecule metabolic process	regulation of cellular biosynthetic process	cellular process	regulation of metabolic process	biopolymer biosynthetic process	regulation of primary metabolic process	cellular macromolecule biosynthetic process	macromolecule metabolic process	regulation of nucleobase, nucleoside, nucleotide and nucleic acid metabolic process	gene expression	primary metabolic process	biological regulation	nucleobase, nucleoside, nucleotide and nucleic acid metabolic process	metabolic process	regulation of gene expression	regulation of cellular process	regulation of biological process	regulation of nitrogen compound metabolic process	cellular macromolecule metabolic process	biopolymer metabolic process	regulation of cellular metabolic process	cellular biosynthetic process	biosynthetic process	cellular biopolymer metabolic process	regulation of biosynthetic process	regulation of macromolecule biosynthetic process	macromolecule biosynthetic process	Molecular Function:	DNA binding	transcription factor activity
0.107473	0.003158	0.011465	0.005758	9.37	Down	0.000127376	BC008266	1451363_a_at	DENN/MADD domain containing 2D, mRNA (cDNA clone MGC:6915 IMAGE:2811014)	Mm.476881	72121	Dennd2d	3
0.006097	0.001839	0.056766	0.002394	9.31	Up	7.37939e-05	BB667208	1455947_at	Membrane-associated ring finger (C3HC4) 11, mRNA (cDNA clone MGC:171049 IMAGE:8862444)	Mm.54257	211147	2010-03-11	15
0.060804	0.009738	0.006558	0.002396	9.27	Down	0.00565707	NM_017468	1421699_at	Enamelin (Enam), mRNA	Mm.8014	13801	Enam	5	Biological Process:	biomineral formation	multicellular organismal development	anatomical structure development	tissue development	system development	developmental process	multicellular organismal process	organ development	Cellular Component:	extracellular region	proteinaceous extracellular matrix	extracellular matrix	extracellular region part	all	cellular_component
0.065533	0.019657	0.007089	0.002726	9.24	Down	0.0421817	BB400861	1456941_at	telomerase reverse transcriptase	-	-	-	-
0.009569	0.001382	0.08767	0.010846	9.16	Up	0.00203207	BB667934	1439652_at	ESTs	-	-	-	-
0.056918	0.016613	0.006261	0.00148	9.09	Down	0.0385076	AV328734	1434535_at	Keratin 222, mRNA (cDNA clone MGC:100296 IMAGE:30360088)	Mm.133193	268481	Krt222	11	Molecular Function:	structural molecule activity	Cellular Component:	intermediate filament	intracellular organelle	intracellular part	non-membrane-bounded organelle	all	cell	cytoskeletal part	intermediate filament cytoskeleton	intracellular	organelle	protein complex	cell part	intracellular non-membrane-bounded organelle	intracellular organelle part	cytoskeleton	cellular_component	macromolecular complex	organelle part
0.080526	0.013118	0.0089	0.001561	9.05	Down	0.00560963	AK013589	1432698_at	RIKEN cDNA 2900024I21 gene	-	72845	-	-
0.066562	0.008306	0.007451	0.002495	8.93	Down	0.00242228	BB476639	1437482_at	Steroid 5 alpha-reductase 2-like 2 (Srd5a2l2), mRNA	Mm.129498	243078	Srd5a2l2	5	Biological Process:	lipid metabolic process	primary metabolic process	metabolic process	Molecular Function:	oxidoreductase activity, acting on the CH-CH group of donors	oxidoreductase activity	catalytic activity	Cellular Component:	cytoplasm	membrane	integral to membrane	intracellular part	intracellular	all	cell part	membrane part	intrinsic to membrane	cellular_component	cell
0.079725	0.024429	0.008951	0.004013	8.91	Down	0.0459848	BE852843	1459638_at	ESTs	-	-	-	-
0.007399	0.002207	0.065497	0.012621	8.85	Up	0.0105417	BB295722	1447379_at	ESTs	-	-	-	-
0.078233	0.021205	0.008845	0.001661	8.84	Down	0.0310151	AV007348	1429495_at	Transmembrane protein 107 (Tmem107), transcript variant 1, mRNA	Mm.33964	66910	Tmem107	11	Biological Process:	biological_process	all	Molecular Function:	molecular_function	all	Cellular Component:	cellular_component	membrane	integral to membrane	intrinsic to membrane	cell	cell part	all	membrane part
0.104287	0.021983	0.011965	0.006379	8.72	Down	0.0156901	AV378589	1435693_at	Mal, T-cell differentiation protein-like (Mall), mRNA	Mm.133036	228576	Mall	2	Cellular Component:	membrane	integral to membrane	intrinsic to membrane	cell	all	cellular_component	cell part	membrane part
0.076989	0.013656	0.008856	0.005095	8.69	Down	0.00948743	AV020965	1443746_x_at	Dentin matrix protein 1	Mm.199008	13406	Dmp1	5	Biological Process:	ossification	positive regulation of cell-substrate adhesion	extracellular matrix organization	biomineral formation	positive regulation of cellular process	positive regulation of biological process	bone development	developmental process	cellular process	multicellular organismal process	anatomical structure development	extracellular structure organization	biological regulation	multicellular organismal development	cell-substrate adhesion	tissue development	regulation of cell-substrate adhesion	regulation of cellular process	regulation of biological process	system development	regulation of cell adhesion	organ development	positive regulation of cell adhesion	biological adhesion	cell adhesion	cellular component organization	skeletal system development	Molecular Function:	extracellular matrix binding	binding	Cellular Component:	extracellular region	proteinaceous extracellular matrix	nucleus	cytoplasm
0.005087	0.001526	0.043766	0.008447	8.6	Up	0.0107723	NM_008105	1450238_at	Glucosaminyl (N-acetyl) transferase 2, I-branching enzyme (Gcnt2), transcript variant 2, mRNA	Mm.314757	14538	Gcnt2	13	Molecular Function:	N-acetyllactosaminide beta-1,6-N-acetylglucosaminyltransferase activity	acetylglucosaminyltransferase activity	transferase activity	transferase activity, transferring glycosyl groups	transferase activity, transferring hexosyl groups	UDP-glycosyltransferase activity	catalytic activity	Cellular Component:	Golgi apparatus	membrane	integral to membrane	intracellular membrane-bounded organelle	intracellular organelle	intracellular part	intracellular	membrane-bounded organelle	organelle	cell part	all	membrane part	cytoplasm	intrinsic to membrane	cytoplasmic part	cell	cellular_component
0.041978	0.006899	0.004889	0.000742	8.59	Down	0.0059056	BE533845	1431397_at	PREDICTED: Mus musculus hypothetical protein LOC100043232 (LOC100043232), mRNA	Mm.240112	100043232	LOC100043232	2
0.071739	0.006103	0.008382	0.002965	8.56	Down	0.000732332	BB165609	1446711_at	RIKEN cDNA A130040G06 gene	-	-	-	-
0.006145	0.001393	0.052497	0.015095	8.54	Up	0.037743	AK018223	1430153_at	tropomodulin 2	-	50876	-	-	Biological Process:	nerve-nerve synaptic transmission	learning or memory	positive regulation of G-protein coupled receptor protein signaling pathway	regulation of signal transduction	transmission of nerve impulse	G-protein coupled receptor protein signaling pathway	positive regulation of cellular process	positive regulation of biological process	regulation of cell communication	multicellular organismal process	cellular process	cell communication	biological regulation	neurological system process	regulation of cellular process	regulation of biological process	cell surface receptor linked signal transduction	positive regulation of signal transduction	behavior	cell-cell signaling	signal transduction	response to stimulus	regulation of G-protein coupled receptor protein signaling pathway	system process	positive regulation of cell communication	synaptic transmission	cognition	Molecular Function:	actin binding	tropomyosin binding	cytoskeletal protein binding	protein binding	binding	Cellular Component:	cytoplasm
0.010573	0.00079	0.089478	0.022789	8.46	Up	0.025809	BG070330	1459099_at	CDNA clone IMAGE:30617269	Mm.69380	209760	Tmc7	7	Cellular Component:	membrane	integral to membrane	intrinsic to membrane	cell	all	cellular_component	cell part	membrane part
0.073862	0.012314	0.00874	0.00371	8.45	Down	0.00716323	BM239853	1458686_at	Transcribed locus	Mm.450971	-	-	11
0.006634	0.001577	0.05606	0.002109	8.45	Up	4.7442e-05	AV348780	1449601_x_at	Transcribed locus	Mm.400009	-	-	2
0.054905	0.009079	0.006502	0.002313	8.44	Down	0.00666894	AI839084	1445479_at	Transcribed locus	Mm.460339	-	-	17
0.086542	0.024281	0.010252	0.002665	8.44	Down	0.0354159	BE627942	1443639_at	Transcribed locus	Mm.473408	-	-	18
0.011216	0.002109	0.09418	0.015043	8.4	Up	0.00546432	C76969	1436953_at	WAS/WASL interacting protein family, member 1 (Wipf1), mRNA	Mm.223504	215280	Wipf1	2	Biological Process:	actin filament-based movement	transport	actin filament-based process	cellular localization	establishment of localization in cell	establishment of localization	intracellular transport	cytoskeleton-dependent intracellular transport	cellular process	localization	Molecular Function:	actin binding	cytoskeletal protein binding	protein binding	binding	Cellular Component:	cytoplasm	cytoskeleton	actin cytoskeleton	cytoplasmic vesicle	intracellular organelle	intracellular part	intracellular	organelle	non-membrane-bounded organelle	all	cell part	cytoplasmic part	vesicle	intracellular non-membrane-bounded organelle	cellular_component	cell
0.008833	0.000839	0.073513	0.015938	8.32	Up	0.0154417	BB077439	1446244_at	RIKEN cDNA 2810482G21 gene, mRNA (cDNA clone IMAGE:5012742)	Mm.426241	414872	Zyg11b	4	Biological Process:	modification-dependent protein catabolic process	cellular biopolymer catabolic process	biopolymer catabolic process	cellular metabolic process	cellular macromolecule catabolic process	modification-dependent macromolecule catabolic process	cellular process	proteolysis	macromolecule metabolic process	primary metabolic process	catabolic process	metabolic process	cellular protein catabolic process	cellular catabolic process	cellular macromolecule metabolic process	protein metabolic process	biopolymer metabolic process	protein catabolic process	cellular protein metabolic process	macromolecule catabolic process	proteolysis involved in cellular protein catabolic process	cellular biopolymer metabolic process	Molecular Function:	binding
0.083174	0.023957	0.010014	0.004987	8.31	Down	0.0403468	BB278985	1442260_at	CDC42 binding protein kinase alpha	-	-	-	-
0.076229	0.023184	0.009186	0.006143	8.3	Down	0.0490476	BB540910	1456799_at	Transcribed locus	Mm.101835	-	-	8
0.009588	0.002348	0.079482	0.013497	8.29	Up	0.00697275	AK002841	1452962_at	Transmembrane protein 25 (Tmem25), mRNA	Mm.41409	71687	Tmem25	9	Biological Process:	biological_process	all	Molecular Function:	molecular_function	all	Cellular Component:	extracellular region	plasma membrane	membrane	integral to membrane	intrinsic to membrane	cell	cell part	all	cellular_component	membrane part
0.08064	0.018828	0.009784	0.003802	8.24	Down	0.0210388	BB556191	1453645_at	RIKEN cDNA 2700046A07 gene	-	78449	-	-
0.069177	0.005276	0.008399	0.002748	8.24	Down	0.000517206	AK020188	1454132_at	Transmembrane protein with EGF-like and two follistatin-like domains 2, mRNA (cDNA clone MGC:41091 IMAGE:1397175)	Mm.245154	56363	Tmeff2	1	Cellular Component:	membrane	integral to membrane	intrinsic to membrane	cell	all	cellular_component	cell part	membrane part
0.082582	0.01055	0.010036	0.00335	8.23	Down	0.00280286	BE980129	1445889_at	Transcribed locus	Mm.437417	-	-	9
0.038545	0.004908	0.004716	0.001572	8.17	Down	0.00278691	AK017200	1454381_at	RIKEN cDNA 5033428C03 gene	-	74728	-	-
0.045595	0.010339	0.005613	0.000935	8.12	Down	0.0182784	NM_018732	1421705_at	Sodium channel, voltage-gated, type III, alpha (Scn3a), mRNA	Mm.330256	20269	Scn3a	2	Biological Process:	transport	ion transport	potassium ion transport	cation transport	establishment of localization	monovalent inorganic cation transport	localization	metal ion transport	Molecular Function:	ion channel activity	potassium channel activity	potassium ion binding	cation transmembrane transporter activity	substrate-specific transmembrane transporter activity	substrate-specific transporter activity	binding	transporter activity	transmembrane transporter activity	metal ion transmembrane transporter activity	passive transmembrane transporter activity	substrate-specific channel activity	cation binding	ion transmembrane transporter activity	channel activity	alkali metal ion binding	ion binding	cation channel activity	metal ion binding	Cellular Component:	membrane fraction	cytoplasm	membrane	integral to membrane	intracellular part	intracellular
0.005994	0.002574	0.048684	0.013485	8.12	Up	0.0358815	BG068778	1446794_at	ESTs	-	-	-	-
0.086003	0.024613	0.010692	0.003079	8.04	Down	0.0385486	AK004853	1417312_at	Dickkopf homolog 3 (Xenopus laevis) (Dkk3), mRNA	Mm.55143	50781	Dkk3	7	Biological Process:	multicellular organismal development	Wnt receptor signaling pathway	negative regulation of Wnt receptor signaling pathway	regulation of signal transduction	negative regulation of signal transduction	developmental process	regulation of cell communication	cellular process	cell communication	multicellular organismal process	negative regulation of cellular process	negative regulation of biological process	biological regulation	regulation of cellular process	regulation of biological process	cell surface receptor linked signal transduction	negative regulation of cell communication	signal transduction	regulation of Wnt receptor signaling pathway	Cellular Component:	extracellular region	extracellular space	extracellular region part	all	cellular_component
0.088025	0.015367	0.010962	0.002841	8.03	Down	0.00786554	AK016233	1432357_at	Transcribed locus	Mm.402046	75900	-	8
0.052679	0.012856	0.00661	0.00184	7.97	Down	0.0238537	AK004853	1448669_at	Dickkopf homolog 3 (Xenopus laevis) (Dkk3), mRNA	Mm.55143	50781	Dkk3	7	Biological Process:	multicellular organismal development	Wnt receptor signaling pathway	negative regulation of Wnt receptor signaling pathway	regulation of signal transduction	negative regulation of signal transduction	developmental process	regulation of cell communication	cellular process	cell communication	multicellular organismal process	negative regulation of cellular process	negative regulation of biological process	biological regulation	regulation of cellular process	regulation of biological process	cell surface receptor linked signal transduction	negative regulation of cell communication	signal transduction	regulation of Wnt receptor signaling pathway	Cellular Component:	extracellular region	extracellular space	extracellular region part	all	cellular_component
0.074032	0.007231	0.009333	0.005911	7.93	Down	0.00227927	BB484462	1446480_at	ESTs	-	-	-	-
0.004641	0.002026	0.036795	0.009923	7.93	Up	0.0337024	BC026627	1427054_s_at	ABI gene family, member 3 (NESH) binding protein, mRNA (cDNA clone IMAGE:4982180)	Mm.209236	320712	Abi3bp	16	Biological Process:	positive regulation of cell-substrate adhesion	extracellular matrix organization	cell-substrate adhesion	positive regulation of cellular process	regulation of biological process	regulation of cellular process	regulation of cell-substrate adhesion	positive regulation of biological process	regulation of cell adhesion	positive regulation of cell adhesion	cellular process	biological adhesion	cell adhesion	cellular component organization	extracellular structure organization	biological regulation	Molecular Function:	collagen binding	glycosaminoglycan binding	heparin binding	carbohydrate binding	protein binding	pattern binding	binding	polysaccharide binding	Cellular Component:	interstitial matrix	extracellular matrix	extracellular region	extracellular region part	proteinaceous extracellular matrix	all	cellular_component
0.065969	0.009127	0.008345	0.004017	7.91	Down	0.00445357	X53177	1427615_at	Integrin alpha 4 (Itga4), mRNA	Mm.31903	16401	Itga4	2	Biological Process:	blood vessel remodeling	cell adhesion	heterophilic cell adhesion	leukocyte adhesion	integrin-mediated signaling pathway	heart development	cell migration	face development	chorio-allantoic fusion	head development	cell-cell adhesion	developmental process	placenta development	cell communication	cellular process	multicellular organismal process	anatomical structure development	chordate embryonic development	labyrinthine layer development	vasculature development	biological regulation	blood vessel development	regulation of biological process	regulation of cellular process	blood vessel morphogenesis	system development	cell surface receptor linked signal transduction	in utero embryonic development	tissue remodeling	embryonic development	locomotion	labyrinthine layer morphogenesis	cell motion	anatomical structure morphogenesis	localization of cell
0.008595	0.001465	0.067507	0.002104	7.85	Up	2.12568e-05	AK020772	1430833_at	IL2-inducible T-cell kinase (Itk), mRNA	Mm.339927	16428	Itk	11	Biological Process:	protein amino acid phosphorylation	intracellular signaling cascade	cellular metabolic process	post-translational protein modification	cell communication	cellular process	phosphorylation	protein modification process	macromolecule metabolic process	primary metabolic process	biological regulation	metabolic process	phosphate metabolic process	regulation of biological process	regulation of cellular process	protein metabolic process	cellular macromolecule metabolic process	biopolymer metabolic process	biopolymer modification	phosphorus metabolic process	signal transduction	cellular protein metabolic process	cellular biopolymer metabolic process	Molecular Function:	nucleotide binding	protein kinase activity	protein tyrosine kinase activity	non-membrane spanning protein tyrosine kinase activity	protein binding	ATP binding	zinc ion binding	kinase activity	transferase activity	metal ion binding	binding
0.063589	0.019731	0.008098	0.000934	7.85	Down	0.0483553	BG071715	1458767_at	ESTs	-	-	-	-
0.113702	0.033356	0.014486	0.007969	7.85	Down	0.0444251	BI737397	1434118_at	Mitochondrial ubiquitin ligase activator of NFKB 1 (Mul1), nuclear gene encoding mitochondrial protein, mRNA	Mm.103413	68350	Mul1	4	Biological Process:	apoptosis	modification-dependent protein catabolic process	cellular biopolymer catabolic process	biopolymer catabolic process	cellular metabolic process	cellular macromolecule catabolic process	modification-dependent macromolecule catabolic process	cellular process	proteolysis	cell death	macromolecule metabolic process	primary metabolic process	catabolic process	metabolic process	death	cellular protein catabolic process	cellular catabolic process	protein metabolic process	cellular macromolecule metabolic process	biopolymer metabolic process	programmed cell death	protein catabolic process	cellular protein metabolic process	macromolecule catabolic process	proteolysis involved in cellular protein catabolic process	cellular biopolymer metabolic process	Molecular Function:	protein binding	zinc ion binding	ligase activity	metal ion binding	cation binding	ion binding	binding	transition metal ion binding
0.050568	0.007185	0.006469	0.003105	7.82	Down	0.00488487	NM_008769	1420525_a_at	Ornithine transcarbamylase, mRNA (cDNA clone MGC:28946 IMAGE:4196455)	Mm.2611	18416	Otc	X	Biological Process:	urea cycle	cellular amino acid metabolic process	arginine biosynthetic process	cellular amino acid biosynthetic process	arginine metabolic process	carboxylic acid metabolic process	nitrogen compound metabolic process	cellular metabolic process	cellular amino acid and derivative metabolic process	organic acid metabolic process	cellular process	carboxylic acid biosynthetic process	amine biosynthetic process	cellular ketone metabolic process	primary metabolic process	nitrogen compound biosynthetic process	cellular amide metabolic process	metabolic process	glutamine family amino acid metabolic process	cellular amine metabolic process	glutamine family amino acid biosynthetic process	urea metabolic process	amine metabolic process	organic acid biosynthetic process	amide biosynthetic process	cellular biosynthetic process	biosynthetic process	cellular nitrogen compound metabolic process	oxoacid metabolic process	Molecular Function:	ornithine carbamoyltransferase activity	amino acid binding	transferase activity	carboxyl- or carbamoyltransferase activity	transferase activity, transferring one-carbon groups
0.107154	0.03235	0.013747	0.008008	7.79	Down	0.0486736	AF282251	1425846_a_at	Calneuron 1 (Caln1)	Mm.320206	140904	Caln1	5	Biological Process:	biological_process	all	Molecular Function:	calcium ion binding	cation binding	ion binding	binding	metal ion binding	Cellular Component:	cellular_component	cytoplasm	Golgi apparatus	plasma membrane	membrane	integral to membrane	intracellular membrane-bounded organelle	intracellular organelle	intracellular part	membrane-bounded organelle	intracellular	organelle	cell part	all	membrane part	intrinsic to membrane	cytoplasmic part	cell
0.004529	0.001455	0.035225	0.007509	7.78	Up	0.015956	AV278675	1438872_at	Tripartite motif family-like 1, mRNA (cDNA clone MGC:179102 IMAGE:9054094)	Mm.64542	244448	Triml1	8	Molecular Function:	protein binding	zinc ion binding	metal ion binding	cation binding	ion binding	binding	transition metal ion binding
0.060339	0.017926	0.007759	0.002824	7.78	Down	0.0442293	BB832988	1441299_at	ESTs	-	-	-	-
0.079881	0.024158	0.010292	0.003124	7.76	Down	0.0460784	BM116114	1442523_at	Predicted gene, EG331392, mRNA (cDNA clone MGC:169451 IMAGE:8860846)	Mm.23126	331392	EG331392	X
0.130935	0.03865	0.016914	0.006735	7.74	Down	0.0438411	AV264175	1445872_at	Germ cell nuclear factor protein (Nr6a1)	Mm.439703	14536	Nr6a1	2	Biological Process:	negative regulation of transcription from RNA polymerase II promoter	transcription	regulation of transcription, DNA-dependent	multicellular organismal development	gamete generation	spermatogenesis	cell differentiation	regulation of transcription	cellular biopolymer biosynthetic process	reproduction	negative regulation of gene expression	negative regulation of cellular metabolic process	nitrogen compound metabolic process	developmental process	negative regulation of cellular biosynthetic process	negative regulation of transcription, DNA-dependent	regulation of macromolecule metabolic process	multicellular organismal process	cellular process	negative regulation of cellular process	cellular macromolecule biosynthetic process	male gamete generation	negative regulation of biological process	macromolecule metabolic process	negative regulation of macromolecule metabolic process	negative regulation of biosynthetic process	regulation of nucleobase, nucleoside, nucleotide and nucleic acid metabolic process	gene expression	negative regulation of nucleobase, nucleoside, nucleotide and nucleic acid metabolic process	nucleobase, nucleoside, nucleotide and nucleic acid metabolic process	biological regulation	reproductive process	regulation of cellular process	regulation of biological process	cellular macromolecule metabolic process
0.045146	0.01267	0.005845	0.001039	7.72	Down	0.0365217	AV328546	1439748_at	Dipeptidylpeptidase 6 (Dpp6), transcript variant 2, mRNA	Mm.42078	13483	Dpp6	5	Biological Process:	proteolysis	biological_process	biopolymer catabolic process	protein metabolic process	biopolymer metabolic process	all	protein catabolic process	macromolecule catabolic process	macromolecule metabolic process	catabolic process	primary metabolic process	metabolic process	Molecular Function:	molecular_function	serine-type peptidase activity	hydrolase activity	peptidase activity	serine hydrolase activity	peptidase activity, acting on L-amino acid peptides	catalytic activity	all	Cellular Component:	cellular_component	membrane	integral to membrane	intrinsic to membrane	cell	cell part	all	membrane part
0.026486	0.00369	0.003445	0.001616	7.69	Down	0.00462527	BB481540	1448827_s_at	Myosin, heavy polypeptide 6, cardiac muscle, alpha (Myh6), mRNA	Mm.290003	17888	Myh6	14	Biological Process:	in utero embryonic development	regulation of the force of heart contraction	regulation of heart rate	striated muscle contraction	adult heart development	visceral muscle development	regulation of heart contraction	regulation of blood pressure	actin filament-based movement	myofibril assembly	regulation of ATPase activity	sarcomere organization	cardiac muscle fiber development	cell differentiation	anatomical structure formation	cellular component assembly	actomyosin structure organization	anatomical structure formation involved in morphogenesis	cellular component biogenesis	muscle system process	regulation of hydrolase activity	establishment of localization in cell	intracellular transport	developmental process	regulation of catalytic activity	cellular component morphogenesis	cellular component assembly involved in morphogenesis	organelle organization	cellular process	multicellular organismal process	anatomical structure development	striated muscle cell differentiation	chordate embryonic development	regulation of system process	biological regulation
0.006914	0.001145	0.053095	0.004024	7.68	Up	0.000382829	NM_011261	1449465_at	Reelin (Reln), mRNA	Mm.425236	19699	Reln	5	Biological Process:	cell morphogenesis involved in differentiation	neuron migration	cell adhesion	multicellular organismal development	axon guidance	central nervous system development	brain development	locomotory behavior	glial cell differentiation	peptidyl-tyrosine phosphorylation	spinal cord patterning	cerebral cortex tangential migration	thyroid hormone metabolic process	positive regulation of protein kinase activity	response to pain	positive regulation of small GTPase mediated signal transduction	cell differentiation	neuron projection development	positive regulation of cellular process	neuron development	cerebral cortex cell migration	positive regulation of transferase activity	pallium development	regulation of phosphorylation	multicellular organismal process	cellular process	hormone metabolic process	anatomical structure development	biological regulation	peptidyl-amino acid modification	positive regulation of catalytic activity	cellular hormone metabolic process	cell migration	spinal cord development	biopolymer modification
0.066618	0.016483	0.008681	0.002134	7.67	Down	0.0252154	AA408954	1420155_at	Transcribed locus	Mm.441357	102391	-	9
0.039506	0.009426	0.005171	0.000764	7.64	Down	0.022146	AW125872	1447347_at	Transcribed locus	Mm.441109	-	-	16
0.063275	0.0115	0.008307	0.00462	7.62	Down	0.011375	BB827636	1458472_at	RIKEN cDNA 4932417H02 gene	-	-	-	-
0.116387	0.011034	0.015344	0.005859	7.59	Down	0.00127009	BB769277	1440515_at	PREDICTED: Mus musculus similar to Doublecortin domain containing 2B (LOC667452), mRNA	Mm.477892	667452	OTTMUSG00000009523	4
0.082009	0.018046	0.010843	0.001629	7.56	Down	0.0171354	BB045423	1445757_at	T-box 3, mRNA (cDNA clone MGC:106457 IMAGE:30547736)	Mm.219139	21386	Tbx3	5	Biological Process:	blood vessel development	in utero embryonic development	heart looping	heart morphogenesis	transcription	regulation of transcription, DNA-dependent	multicellular organismal development	cell aging	organ morphogenesis	specification of organ position	negative regulation of transcription	limbic system development	mammary gland development	limb morphogenesis	forelimb morphogenesis	regulation of cell proliferation	regulation of transcription	negative regulation of transcription, DNA-dependent	positive regulation of transcription, DNA-dependent	branching involved in mammary gland duct morphogenesis	mammary placode formation	anatomical structure formation	negative regulation of gene expression	positive regulation of cellular process	negative regulation of cellular metabolic process	cellular process	multicellular organismal process	anatomical structure development	positive regulation of nucleobase, nucleoside, nucleotide and nucleic acid metabolic process	chordate embryonic development	vasculature development	negative regulation of biological process	positive regulation of biosynthetic process	negative regulation of macromolecule metabolic process	negative regulation of biosynthetic process
0.107504	0.024753	0.014312	0.002673	7.51	Down	0.0200665	BM226284	1430709_at	PREDICTED: Mus musculus RIKEN cDNA 4833405L11 gene (4833405L11Rik), mRNA	Mm.410568	76862	4833405L11Rik	12
0.098868	0.020988	0.013273	0.001771	7.45	Down	0.0152998	AI481778	1430653_at	RIKEN cDNA A930026B05 gene	-	-	-	-
0.03841	0.010461	0.005158	0.000888	7.45	Down	0.0339456	AA571017	1422076_at	Acyl-CoA thioesterase 4 (Acot4), mRNA	Mm.475660	171282	Acot4	12	Biological Process:	succinyl-CoA metabolic process	lipid metabolic process	acyl-CoA metabolic process	dicarboxylic acid metabolic process	short-chain fatty acid metabolic process	carboxylic acid metabolic process	cofactor metabolic process	cellular metabolic process	cellular lipid metabolic process	organic acid metabolic process	cellular process	fatty acid metabolic process	cellular ketone metabolic process	primary metabolic process	metabolic process	monocarboxylic acid metabolic process	oxoacid metabolic process	coenzyme metabolic process	Molecular Function:	carboxylesterase activity	palmitoyl-CoA hydrolase activity	acyl-CoA thioesterase activity	hydrolase activity	thiolester hydrolase activity	CoA hydrolase activity	hydrolase activity, acting on ester bonds	catalytic activity	Cellular Component:	peroxisome	intracellular membrane-bounded organelle	intracellular organelle	intracellular part	intracellular	membrane-bounded organelle	organelle
0.012469	0.002889	0.092615	0.017589	7.43	Up	0.0108537	BB312242	1444352_at	Zinc finger protein 287, mRNA (cDNA clone IMAGE:5352159)	Mm.339982	170740	Zfp287	11	Biological Process:	transcription	regulation of transcription, DNA-dependent	regulation of cytokine biosynthetic process	regulation of transcription	positive regulation of transcription	cellular biopolymer biosynthetic process	positive regulation of cellular process	nitrogen compound metabolic process	positive regulation of biological process	cytokine biosynthetic process	positive regulation of metabolic process	regulation of macromolecule metabolic process	multicellular organismal process	cellular process	positive regulation of nucleobase, nucleoside, nucleotide and nucleic acid metabolic process	cellular macromolecule biosynthetic process	positive regulation of macromolecule metabolic process	macromolecule metabolic process	positive regulation of biosynthetic process	regulation of nucleobase, nucleoside, nucleotide and nucleic acid metabolic process	gene expression	biological regulation	nucleobase, nucleoside, nucleotide and nucleic acid metabolic process	cytokine production	regulation of cellular process	regulation of biological process	positive regulation of cellular biosynthetic process	regulation of multicellular organismal process	regulation of nitrogen compound metabolic process	cellular macromolecule metabolic process	regulation of cellular metabolic process	cellular biosynthetic process	regulation of cytokine production	biosynthetic process	transcription, DNA-dependent
0.071503	0.015858	0.009627	0.0033	7.43	Down	0.0187759	BB055459	1457758_at	E(y)2 homolog	Mm.291828	223527	Eny2	15	Biological Process:	transcription	transport	chromatin modification	regulation of transcription	mRNA transport	cellular biopolymer biosynthetic process	nitrogen compound metabolic process	chromatin organization	regulation of macromolecule metabolic process	organelle organization	cellular process	RNA localization	cellular macromolecule biosynthetic process	macromolecule metabolic process	regulation of nucleobase, nucleoside, nucleotide and nucleic acid metabolic process	gene expression	biological regulation	nucleobase, nucleoside, nucleotide and nucleic acid metabolic process	nucleic acid transport	regulation of cellular process	regulation of biological process	regulation of nitrogen compound metabolic process	cellular macromolecule metabolic process	regulation of cellular metabolic process	macromolecule localization	cellular biosynthetic process	chromosome organization	nucleobase, nucleoside, nucleotide and nucleic acid transport	RNA transport	biosynthetic process	regulation of biosynthetic process	cellular component organization	cellular metabolic process	regulation of cellular biosynthetic process	biopolymer biosynthetic process
0.02849	0.004268	0.003845	0.001115	7.41	Down	0.00503649	AK020843	1430174_at	Transcribed locus	Mm.372402	77795	-	2
0.012096	0.000738	0.089555	0.009749	7.4	Up	0.00137369	BB709567	1447371_at	Transcribed locus, moderately similar to NP_001002440.2 transcription elongation factor B (SIII), polypeptide 1 [Danio rerio]	Mm.427378	-	-	9
0.051881	0.01218	0.007027	0.002387	7.38	Down	0.0224769	AK018605	1429159_at	Inter-alpha (globulin) inhibitor H5, mRNA (cDNA clone MGC:70205 IMAGE:3490706)	Mm.313876	209378	Itih5	2	Biological Process:	hyaluronan metabolic process	polysaccharide metabolic process	nitrogen compound metabolic process	aminoglycan metabolic process	biopolymer metabolic process	carbohydrate metabolic process	amine metabolic process	glycosaminoglycan metabolic process	macromolecule metabolic process	primary metabolic process	metabolic process	Molecular Function:	serine-type endopeptidase inhibitor activity	peptidase inhibitor activity	enzyme regulator activity	enzyme inhibitor activity	endopeptidase inhibitor activity	Cellular Component:	extracellular region	all	cellular_component
0.074775	0.013437	0.010167	0.001429	7.35	Down	0.00876679	U58861	1425873_a_at	Leptin receptor (Lepr), transcript variant 2, mRNA	Mm.259282	16847	Lepr	4	Biological Process:	signal transduction	cholesterol metabolic process	regulation of metabolic process	negative regulation of hydrolase activity	steroid metabolic process	regulation of hydrolase activity	cellular metabolic process	regulation of catalytic activity	sterol metabolic process	cellular process	cell communication	negative regulation of molecular function	negative regulation of catalytic activity	primary metabolic process	biological regulation	metabolic process	regulation of molecular function	regulation of cellular process	regulation of biological process	cellular lipid metabolic process	lipid metabolic process	cellular biosynthetic process	biosynthetic process	alcohol metabolic process	Molecular Function:	receptor activity	transmembrane receptor activity	cytokine receptor activity	protein binding	cytokine binding	molecular transducer activity	binding	signal transducer activity	Cellular Component:	extracellular region
0.095129	0.026288	0.012954	0.00214	7.34	Down	0.0356775	AI481997	1419478_at	Secreted and transmembrane 1B, mRNA (cDNA clone MGC:28332 IMAGE:4016267)	Mm.116986	58210	Sectm1b	11	Cellular Component:	extracellular region	plasma membrane	integral to plasma membrane	membrane	integral to membrane	plasma membrane part	cell part	all	membrane part	intrinsic to membrane	intrinsic to plasma membrane	cellular_component	cell
0.121341	0.019432	0.016656	0.007526	7.29	Down	0.00736703	BG066238	1457379_at	Phosphatidylinositol 4-kinase, catalytic, alpha polypeptide (Pi4ka), mRNA	Mm.5718	224020	Pi4ka	16	Molecular Function:	kinase activity	transferase activity	catalytic activity	transferase activity, transferring phosphorus-containing groups
0.137505	0.038379	0.018978	0.007299	7.25	Down	0.0386306	AK016367	1431290_at	Transcribed locus	Mm.443246	67740	-	15
0.102265	0.028579	0.014141	0.003684	7.23	Down	0.0377253	BC027411	1451174_at	Leucine rich repeat containing 33 (Lrrc33), mRNA	Mm.33498	224109	Lrrc33	16	Molecular Function:	protein binding	binding	Cellular Component:	membrane	integral to membrane	intrinsic to membrane	cell	all	cellular_component	cell part	membrane part
0.036456	0.010465	0.005058	0.001327	7.21	Down	0.0408816	M22959	1451844_at	Prolactin receptor, mRNA (cDNA clone MGC:6147 IMAGE:3500076)	Mm.10516	19116	Prlr	15	Biological Process:	JAK-STAT cascade	lactation	regulation of cell adhesion	regulation of epithelial cell differentiation	mammary gland epithelial cell differentiation	prostate gland growth	mammary gland alveolus development	cell differentiation	multicellular organism reproduction	reproduction	regulation of cell differentiation	developmental process	multicellular organismal process	cellular process	cell communication	anatomical structure development	intracellular signaling cascade	protein kinase cascade	epithelium development	reproductive structure development	biological regulation	morphogenesis of an epithelium	reproductive process	regulation of cellular process	regulation of biological process	regulation of multicellular organismal process	system development	prostate gland development	tissue morphogenesis	anatomical structure morphogenesis	urogenital system development	growth	regulation of anatomical structure morphogenesis	reproductive developmental process	mammary gland development
0.061269	0.011237	0.008504	0.002125	7.2	Down	0.00992776	AI666576	1444048_at	ESTs	-	-	-	-
0.081681	0.004697	0.011349	0.006819	7.2	Down	0.00105355	BB126186	1439303_at	Transcribed locus	Mm.446399	-	-	3
0.009128	0.000299	0.065537	0.013482	7.18	Up	0.0138846	AK019859	1432316_at	Transcribed locus	Mm.160052	78139	-	8
0.059785	0.004822	0.008331	0.004413	7.18	Down	0.00140776	BB211615	1447075_at	PREDICTED: Mus musculus hypothetical protein LOC669998 (LOC669998), mRNA	Mm.474141	669998	EG669998	16
0.065726	0.007811	0.009189	0.001706	7.15	Down	0.00211071	BB335489	1441456_at	Matrix metallopeptidase 24 (Mmp24), mRNA	Mm.389325	17391	Mmp24	2	Biological Process:	proteolysis	metabolic process	biopolymer catabolic process	protein metabolic process	biopolymer metabolic process	protein catabolic process	macromolecule catabolic process	macromolecule metabolic process	catabolic process	primary metabolic process	Molecular Function:	metalloendopeptidase activity	calcium ion binding	peptidase activity	metallopeptidase activity	zinc ion binding	hydrolase activity	metal ion binding	endopeptidase activity	cation binding	ion binding	binding	transition metal ion binding	catalytic activity	peptidase activity, acting on L-amino acid peptides	Cellular Component:	extracellular region	proteinaceous extracellular matrix	plasma membrane	membrane	integral to membrane	extracellular matrix	extracellular region part	cell part	all
0.042575	0.010407	0.00596	0.001508	7.14	Down	0.0253037	BG068672	1426608_at	predicted gene, EG633640	-	-	-	-
0.045916	0.005456	0.006433	0.002169	7.14	Down	0.00254684	NM_008294	1417554_at	Hydroxy-delta-5-steroid dehydrogenase, 3 beta- and steroid delta-isomerase 4, mRNA (cDNA clone MGC:18496 IMAGE:4221849)	Mm.475664	15495	Hsd3b4	3	Biological Process:	steroid biosynthetic process	metabolic process	oxidation reduction	steroid metabolic process	cellular metabolic process	cellular lipid metabolic process	lipid metabolic process	cellular process	cellular biosynthetic process	lipid biosynthetic process	biosynthetic process	primary metabolic process	Molecular Function:	catalytic activity	3-beta-hydroxy-delta5-steroid dehydrogenase activity	binding	oxidoreductase activity	isomerase activity	steroid dehydrogenase activity	oxidoreductase activity, acting on CH-OH group of donors	oxidoreductase activity, acting on the CH-OH group of donors, NAD or NADP as acceptor	steroid dehydrogenase activity, acting on the CH-OH group of donors, NAD or NADP as acceptor	Cellular Component:	mitochondrion	mitochondrial inner membrane	endoplasmic reticulum	membrane	integral to membrane	organelle inner membrane	intracellular organelle	intracellular part	membrane-bounded organelle	all	membrane part	intrinsic to membrane
0.014373	0.002517	0.101647	0.005739	7.07	Up	0.000154124	NM_030263	1418749_at	Pleckstrin and Sec7 domain containing 3, mRNA (cDNA clone IMAGE:3153975)	Mm.32525	234353	Psd3	8	Biological Process:	ARF protein signal transduction	regulation of ARF protein signal transduction	regulation of signal transduction	regulation of biological process	regulation of cellular process	small GTPase mediated signal transduction	regulation of cell communication	Ras protein signal transduction	cellular process	cell communication	signal transduction	regulation of Ras protein signal transduction	intracellular signaling cascade	regulation of small GTPase mediated signal transduction	biological regulation	Molecular Function:	guanyl-nucleotide exchange factor activity	ARF guanyl-nucleotide exchange factor activity	enzyme regulator activity	nucleoside-triphosphatase regulator activity	small GTPase regulator activity	GTPase regulator activity	Cellular Component:	intracellular	membrane fraction	plasma membrane	membrane	cell junction	synapse	postsynaptic membrane	synapse part	plasma membrane part	cell fraction	insoluble fraction	all
0.058098	0.017247	0.008243	0.002755	7.05	Down	0.0461872	NM_021543	1417051_at	Protocadherin 8 (Pcdh8), transcript variant 1, mRNA	Mm.390715	18530	Pcdh8	14	Biological Process:	somitogenesis	cell adhesion	morphogenesis of embryonic epithelium	anatomical structure morphogenesis	developmental process	embryonic development ending in birth or egg hatching	cellular process	multicellular organismal process	anatomical structure development	chordate embryonic development	epithelium development	organ morphogenesis	regionalization	segmentation	morphogenesis of an epithelium	anterior/posterior pattern formation	multicellular organismal development	tissue development	system development	embryonic morphogenesis	organ development	embryonic development	biological adhesion	tissue morphogenesis	pattern specification process	Molecular Function:	calcium ion binding	protein binding	cation binding	ion binding	binding	metal ion binding	Cellular Component:	plasma membrane	integral to plasma membrane
0.092232	0.00744	0.013114	0.004262	7.03	Down	0.000766756	AK004902	1431833_a_at	CDNA fis, clone TRACH2006528,highly similar to HYDROXYMETHYLGLUTARYL-COA SYNTHASE, MITOCHONDRIAL PRECURSOR (EC 4.1.3.5)	Mm.289131	15360	Hmgcs2	3	Biological Process:	steroid biosynthetic process	cholesterol biosynthetic process	isoprenoid biosynthetic process	lipid biosynthetic process	sterol biosynthetic process	steroid metabolic process	cellular metabolic process	sterol metabolic process	cellular process	cholesterol metabolic process	primary metabolic process	metabolic process	cellular lipid metabolic process	lipid metabolic process	cellular biosynthetic process	isoprenoid metabolic process	biosynthetic process	alcohol metabolic process	Molecular Function:	hydroxymethylglutaryl-CoA synthase activity	transferase activity	transferase activity, transferring acyl groups	transferase activity, transferring acyl groups, acyl groups converted into alkyl on transfer	catalytic activity	Cellular Component:	mitochondrion	mitochondrial inner membrane	organelle inner membrane	intracellular organelle	intracellular part	membrane-bounded organelle	all	mitochondrial envelope	cytoplasmic part	organelle envelope
0.009515	0.003999	0.066735	0.01889	7.01	Up	0.0414148	BG229621	1444613_at	Transcribed locus	Mm.438570	-	-	8
0.009602	0.001022	0.067049	0.017539	6.98	Up	0.0307951	NM_021381	1450279_at	Prokineticin receptor 1 (Pkr1)	Mm.333226	58182	Prokr1	6	Biological Process:	signal transduction	G-protein coupled receptor protein signaling pathway	circadian rhythm	regulation of biological process	regulation of cellular process	cell surface receptor linked signal transduction	rhythmic process	cellular process	cell communication	biological regulation	Molecular Function:	signal transducer activity	receptor activity	G-protein coupled receptor activity	neuropeptide Y receptor activity	neurotransmitter binding	peptide receptor activity	transmembrane receptor activity	peptide binding	neuropeptide binding	binding	peptide receptor activity, G-protein coupled	neuropeptide receptor activity	molecular transducer activity	neurotransmitter receptor activity	Cellular Component:	plasma membrane	membrane	integral to membrane	intrinsic to membrane	cell	all	cellular_component	cell part	membrane part
0.072333	0.003828	0.010409	0.002801	6.95	Down	0.000198728	BB639333	1445650_at	Transcribed locus, strongly similar to XP_001474437.1 PREDICTED: hypothetical protein [Mus musculus]	Mm.208217	-	-	12
0.050851	0.0123	0.007326	0.00286	6.94	Down	0.0261339	AK011427	1454145_at	phospholipase A2 receptor 1	-	18779	-	-	Biological Process:	endocytosis	transport	establishment of localization	cellular process	membrane invagination	membrane organization	vesicle-mediated transport	cellular component organization	localization	Molecular Function:	receptor activity	binding	sugar binding	carbohydrate binding	molecular transducer activity	signal transducer activity	Cellular Component:	extracellular region	plasma membrane	membrane	integral to membrane	intrinsic to membrane	cell	cell part	all	cellular_component	membrane part
0.011576	0.000746	0.079511	0.005525	6.87	Up	0.000260429	BM213788	1436977_at	Transcribed locus	Mm.444946	-	-	6
0.093364	0.022254	0.013627	0.006298	6.85	Down	0.0261115	AI604442	1441307_at	Keratin associated protein 4-1, mRNA (cDNA clone MGC:182245 IMAGE:9056139)	Mm.394141	665891	Krtap4-1	11	Cellular Component:	intermediate filament	intracellular organelle	intracellular part	non-membrane-bounded organelle	all	cell	cytoskeletal part	intermediate filament cytoskeleton	intracellular	organelle	protein complex	cell part	intracellular non-membrane-bounded organelle	intracellular organelle part	cytoskeleton	cellular_component	macromolecular complex	organelle part
0.082362	0.013132	0.012059	0.004049	6.83	Down	0.00690579	NM_016712	1449969_at	Tropomodulin 4 (Tmod4), mRNA	Mm.71935	50874	Tmod4	3	Molecular Function:	actin binding	tropomyosin binding	cytoskeletal protein binding	protein binding	binding	Cellular Component:	cytoplasm	cytoskeleton	intracellular organelle	intracellular part	intracellular	organelle	non-membrane-bounded organelle	all	cell part	intracellular non-membrane-bounded organelle	cellular_component	cell
0.011376	0.003113	0.077418	0.006557	6.81	Up	0.000809261	AK014708	1432769_at	Solute carrier family 44, member 1 (Slc44a1), mRNA	Mm.270088	100434	Slc44a1	4	Biological Process:	transport	choline transport	cation transport	quaternary ammonium group transport	establishment of localization	amine transport	ion transport	organic alcohol transport	organic cation transport	localization	Molecular Function:	choline transmembrane transporter activity	substrate-specific transmembrane transporter activity	substrate-specific transporter activity	transmembrane transporter activity	amine transmembrane transporter activity	transporter activity	active transmembrane transporter activity	Cellular Component:	membrane	integral to membrane	intrinsic to membrane	cell	all	cellular_component	cell part	membrane part
0.040642	0.003286	0.005975	0.005031	6.8	Down	0.00448154	AU022083	1442879_at	ESTs	-	-	-	-
0.010398	0.00437	0.07056	0.021023	6.79	Up	0.0487227	AI481868	1438541_at	Hypothetical protein (ORF1)	Mm.29950	66771	4933439F18Rik	11
0.065649	0.001931	0.009694	0.007344	6.77	Down	0.00180743	NM_022430	1418797_at	Strain FVB/N MS4A8B protein	Mm.34460	64381	Ms4a8a	19	Biological Process:	signal transduction	regulation of biological process	regulation of cellular process	biological regulation	cellular process	cell communication	Molecular Function:	receptor activity	molecular transducer activity	signal transducer activity	Cellular Component:	membrane	integral to membrane	intrinsic to membrane	cell	all	cellular_component	cell part	membrane part
0.007559	0.001781	0.051105	0.00875	6.76	Up	0.00818167	AK016700	1453856_at	Zinc finger and BTB domain containing 46, mRNA (cDNA clone MGC:67874 IMAGE:5326477)	Mm.307728	72147	Zbtb46	2	Biological Process:	transcription	biological_process	regulation of transcription	cellular biopolymer biosynthetic process	nitrogen compound metabolic process	cellular metabolic process	regulation of macromolecule metabolic process	all	regulation of cellular biosynthetic process	cellular process	regulation of metabolic process	biopolymer biosynthetic process	regulation of primary metabolic process	cellular macromolecule biosynthetic process	macromolecule metabolic process	regulation of nucleobase, nucleoside, nucleotide and nucleic acid metabolic process	gene expression	primary metabolic process	biological regulation	nucleobase, nucleoside, nucleotide and nucleic acid metabolic process	metabolic process	regulation of gene expression	regulation of cellular process	regulation of biological process	regulation of nitrogen compound metabolic process	cellular macromolecule metabolic process	biopolymer metabolic process	regulation of cellular metabolic process	cellular biosynthetic process	biosynthetic process	cellular biopolymer metabolic process	regulation of biosynthetic process	regulation of macromolecule biosynthetic process	macromolecule biosynthetic process	Molecular Function:
0.034974	0.005418	0.005201	0.001493	6.72	Down	0.00609731	AV029604	1438737_at	Zinc finger protein of the cerebellum 3 (Zic3), mRNA	Mm.255890	22773	Zic3	X	Biological Process:	heart looping	transcription	determination of left/right symmetry	pattern specification process	anterior/posterior pattern formation	regulation of transcription	positive regulation of transcription from RNA polymerase II promoter	positive regulation of cellular process	cellular process	multicellular organismal process	anatomical structure development	positive regulation of nucleobase, nucleoside, nucleotide and nucleic acid metabolic process	positive regulation of biosynthetic process	regulation of nucleobase, nucleoside, nucleotide and nucleic acid metabolic process	biological regulation	transcription from RNA polymerase II promoter	positive regulation of transcription, DNA-dependent	cellular biosynthetic process	heart morphogenesis	biosynthetic process	transcription, DNA-dependent	regulation of biosynthetic process	anatomical structure morphogenesis	RNA metabolic process	regulation of metabolic process	positive regulation of transcription	positive regulation of RNA metabolic process	organ morphogenesis	positive regulation of nitrogen compound metabolic process	biopolymer metabolic process	regulation of transcription, DNA-dependent	positive regulation of cellular metabolic process	organ development	RNA biosynthetic process	determination of bilateral symmetry
0.083617	0.010189	0.012449	0.004206	6.72	Down	0.00296308	BG069095	1448452_at	Interferon regulatory factor 8, mRNA (cDNA clone MGC:6194 IMAGE:3487214)	Mm.334861	15900	Irf8	8	Biological Process:	transcription	regulation of transcription, DNA-dependent	phagocytosis	immune response	myeloid cell differentiation	defense response to bacterium	regulation of transcription	positive regulation of transcription, DNA-dependent	cell differentiation	positive regulation of cellular process	multicellular organismal process	cellular process	anatomical structure development	positive regulation of nucleobase, nucleoside, nucleotide and nucleic acid metabolic process	response to other organism	positive regulation of biosynthetic process	regulation of nucleobase, nucleoside, nucleotide and nucleic acid metabolic process	biological regulation	immune system development	response to stimulus	cellular biosynthetic process	vesicle-mediated transport	biosynthetic process	hemopoiesis	transcription, DNA-dependent	regulation of biosynthetic process	transport	RNA metabolic process	regulation of metabolic process	positive regulation of transcription	positive regulation of RNA metabolic process	positive regulation of nitrogen compound metabolic process	response to biotic stimulus	biopolymer metabolic process	positive regulation of cellular metabolic process
0.145326	0.017118	0.021719	0.009933	6.69	Down	0.00335031	AK018030	1454429_at	RIKEN cDNA 5830462O15 gene	-	76110	-	-
0.040834	0.009638	0.006133	0.002009	6.66	Down	0.0243462	BB253618	1439835_x_at	ATP-binding cassette, sub-family D (ALD), member 2, mRNA (cDNA clone MGC:29110 IMAGE:5027149)	Mm.295456	26874	Abcd2	15	Biological Process:	transport	establishment of localization	localization	Molecular Function:	nucleotide binding	protein binding	ATP binding	ATPase activity	nucleoside-triphosphatase activity	hydrolase activity	hydrolase activity, acting on acid anhydrides, in phosphorus-containing anhydrides	purine nucleotide binding	hydrolase activity, acting on acid anhydrides	binding	catalytic activity	adenyl ribonucleotide binding	purine nucleoside binding	pyrophosphatase activity	ribonucleotide binding	adenyl nucleotide binding	nucleoside binding	purine ribonucleotide binding	Cellular Component:	mitochondrion	peroxisome	membrane	integral to membrane	intracellular organelle	intracellular part	membrane-bounded organelle	all	membrane part	intrinsic to membrane	cytoplasmic part	cell
0.011264	0.002021	0.074914	0.020748	6.65	Up	0.037907	AK019105	1428088_at	RIKEN cDNA 2410002I01 gene, mRNA (cDNA clone MGC:178280 IMAGE:9053272)	Mm.23672	78777	2410002I01Rik	11	Cellular Component:	membrane	cell	all	cellular_component	cell part
0.009765	0.004593	0.064871	0.016677	6.64	Up	0.0333554	M21836	1423691_x_at	Keratin 8 (Krt8), mRNA	Mm.358618	16691	Krt8	15	Biological Process:	cell morphogenesis involved in differentiation	apoptosis	multicellular organismal development	tumor necrosis factor-mediated signaling pathway	response to other organism	cell differentiation involved in embryonic placenta development	cell differentiation	developmental process	cellular component morphogenesis	placenta development	cell communication	multicellular organismal process	cellular process	anatomical structure development	chordate embryonic development	cell death	biological regulation	regulation of biological process	regulation of cellular process	cell morphogenesis	system development	cell surface receptor linked signal transduction	in utero embryonic development	programmed cell death	embryonic development	response to stimulus	cellular component organization	anatomical structure morphogenesis	multi-organism process	embryonic development ending in birth or egg hatching	embryonic placenta development	cytokine-mediated signaling pathway	death	response to biotic stimulus	cellular developmental process
0.048908	0.014454	0.007368	0.003133	6.64	Down	0.0483786	BG071402	1444917_at	ESTs	-	-	-	-
0.016411	0.006844	0.108281	0.018007	6.6	Up	0.0088459	AW553424	1426632_at	Potassium channel tetramerisation domain containing 14, mRNA (cDNA clone MGC:37717 IMAGE:5066294)	Mm.334033	233529	Kctd14	7	Molecular Function:	ion channel activity	substrate-specific transmembrane transporter activity	substrate-specific channel activity	substrate-specific transporter activity	transmembrane transporter activity	transporter activity	ion transmembrane transporter activity	passive transmembrane transporter activity	channel activity
0.007236	0.002661	0.047676	0.011312	6.59	Up	0.025351	BB033588	1459362_at	Transcribed locus	Mm.402237	-	-	11
0.034923	0.010223	0.005304	0.002348	6.58	Down	0.0476424	NM_020623	1419345_at	Parathyroid hormone (Pth), mRNA	Mm.284168	19226	Pth	7	Biological Process:	cellular calcium ion homeostasis	activation of adenylate cyclase activity by G-protein signaling pathway	positive regulation of signal transduction	regulation of gene expression	positive regulation of cAMP biosynthetic process	positive regulation of transcription from RNA polymerase II promoter	positive regulation of cellular process	positive regulation of cyclase activity	cellular process	positive regulation of nucleobase, nucleoside, nucleotide and nucleic acid metabolic process	ion homeostasis	positive regulation of biosynthetic process	regulation of nucleobase, nucleoside, nucleotide and nucleic acid metabolic process	cAMP-mediated signaling	biological regulation	chemical homeostasis	metal ion homeostasis	positive regulation of catalytic activity	regulation of cyclic nucleotide biosynthetic process	cation homeostasis	transcription from RNA polymerase II promoter	regulation of adenylate cyclase activity	regulation of biological quality	positive regulation of transcription, DNA-dependent	cellular biosynthetic process	regulation of cAMP biosynthetic process	nucleoside phosphate metabolic process	biosynthetic process	cellular homeostasis	transcription, DNA-dependent	positive regulation of cell communication	regulation of biosynthetic process	nucleoside monophosphate metabolic process	cyclic-nucleotide-mediated signaling	purine nucleotide metabolic process
0.046476	0.009818	0.007075	0.003271	6.57	Down	0.0189841	BG798142	1447473_at	Transcribed locus	Mm.410992	-	-	8
0.048298	0.013872	0.00736	0.001391	6.56	Down	0.04254	NM_010919	1421112_at	NK2 transcription factor related, locus 2 (Drosophila) (Nkx2-2), transcript variant 1, mRNA	Mm.330639	18088	Nkx2-2	2	Biological Process:	regulation of transcription, DNA-dependent	smoothened signaling pathway	multicellular organismal development	nervous system development	oligodendrocyte development	spinal cord oligodendrocyte cell differentiation	spinal cord oligodendrocyte cell fate specification	endocrine pancreas development	regulation of transcription	regulation of cell differentiation	positive regulation of cell differentiation	negative regulation of neuron differentiation	positive regulation of neuron differentiation	positive regulation of transcription from RNA polymerase II promoter	cell development	neuron fate specification	negative regulation of developmental process	pancreas development	cell differentiation	positive regulation of cellular process	multicellular organismal process	cellular process	anatomical structure development	positive regulation of nucleobase, nucleoside, nucleotide and nucleic acid metabolic process	negative regulation of biological process	positive regulation of biosynthetic process	endocrine system development	oligodendrocyte cell fate commitment	regulation of nucleobase, nucleoside, nucleotide and nucleic acid metabolic process	biological regulation	regulation of multicellular organismal process	spinal cord development	glial cell development	transcription from RNA polymerase II promoter	oligodendrocyte cell fate specification
0.114493	0.027776	0.017471	0.007377	6.55	Down	0.027888	AV245981	1433652_at	CDNA clone IMAGE:9053310	Mm.110505	209268	Igsf1	X	Biological Process:	biological_process	all	Molecular Function:	molecular_function	receptor activity	molecular transducer activity	all	signal transducer activity	Cellular Component:	cellular_component	extracellular region	membrane	integral to membrane	intrinsic to membrane	cell	cell part	all	membrane part
0.007185	0.002238	0.047047	0.002904	6.55	Up	0.000405931	BG073195	1440394_at	Transcribed locus	Mm.471838	-	-	14
0.123688	0.034391	0.018933	0.01235	6.53	Down	0.0456166	BB200692	1444845_at	Sec1 family domain containing 1, mRNA (cDNA clone MGC:38021 IMAGE:5151118)	Mm.216511	76983	Scfd1	12	Biological Process:	transport	vesicle docking during exocytosis	biological_process	protein transport	vesicle-mediated transport	establishment of protein localization	cellular localization	establishment of localization in cell	all	cellular process	vesicle docking	establishment of localization	exocytosis	macromolecule localization	secretion by cell	secretion	protein localization	localization	membrane docking	Molecular Function:	molecular_function	all	Cellular Component:	cellular_component	cytoplasm	endoplasmic reticulum	Golgi apparatus	membrane	intracellular membrane-bounded organelle	intracellular organelle	intracellular part	membrane-bounded organelle	intracellular	organelle	cell part
0.07115	0.014411	0.010909	0.007262	6.52	Down	0.0202418	BE993830	1445359_at	Adenylate cyclase 1 (Adcy1), mRNA	Mm.259733	432530	Adcy1	11	Biological Process:	cAMP biosynthetic process	activation of adenylate cyclase activity	intracellular signaling cascade	long-term memory	cyclic nucleotide biosynthetic process	positive regulation of cyclase activity	nitrogen compound metabolic process	regulation of catalytic activity	multicellular organismal process	cell communication	cellular process	regulation of nucleotide biosynthetic process	nucleotide biosynthetic process	regulation of nucleobase, nucleoside, nucleotide and nucleic acid metabolic process	neurological system process	biological regulation	nucleobase, nucleoside, nucleotide and nucleic acid metabolic process	regulation of cellular process	regulation of biological process	positive regulation of catalytic activity	regulation of nitrogen compound metabolic process	regulation of cyclic nucleotide biosynthetic process	regulation of cellular metabolic process	regulation of cyclic nucleotide metabolic process	regulation of adenylate cyclase activity	response to stimulus	memory	cellular biosynthetic process	system process	regulation of cAMP biosynthetic process	nucleoside phosphate metabolic process	biosynthetic process	regulation of biosynthetic process	positive regulation of lyase activity	nucleoside monophosphate biosynthetic process
0.049373	0.008097	0.007572	0.001778	6.52	Down	0.00727105	BB107526	1441206_at	Transcribed locus	Mm.446306	-	-	3
0.040811	0.010799	0.006259	0.001659	6.52	Down	0.0341036	BE952768	1447280_at	Transcribed locus	Mm.444085	-	-	18
0.094767	0.02237	0.014538	0.002211	6.52	Down	0.0233979	AW124723	1445496_at	AU RNA binding protein/enoyl-coenzyme A hydratase, mRNA (cDNA clone IMAGE:4924434)	Mm.252034	11992	Auh	13	Biological Process:	nuclear-transcribed mRNA catabolic process, deadenylation-dependent decay	metabolic process	branched chain family amino acid catabolic process	carboxylic acid metabolic process	nitrogen compound metabolic process	cellular biopolymer catabolic process	cellular macromolecule catabolic process	organic acid metabolic process	cellular process	mRNA metabolic process	macromolecule metabolic process	nucleobase, nucleoside, nucleotide and nucleic acid metabolic process	branched chain family amino acid metabolic process	cellular amine metabolic process	nuclear-transcribed mRNA catabolic process	mRNA catabolic process	cellular macromolecule metabolic process	amine metabolic process	nitrogen compound catabolic process	macromolecule catabolic process	cellular nitrogen compound metabolic process	amine catabolic process	cellular metabolic process	biopolymer catabolic process	cellular amino acid catabolic process	cellular amino acid and derivative metabolic process	carboxylic acid catabolic process	RNA metabolic process	primary metabolic process	catabolic process	cellular ketone metabolic process	organic acid catabolic process	cellular catabolic process	biopolymer metabolic process	RNA catabolic process
0.011916	0.003675	0.077446	0.001481	6.5	Up	7.82599e-05	BC024928	1425174_at	Mus musculus, transforming growth factor, alpha, clone MGC:6281 IMAGE:2648399, mRNA, complete cds.	-	-	-	-
0.010771	0.001204	0.070004	0.016586	6.5	Up	0.0235477	AK017135	1460533_at	Acyl-CoA thioesterase 12, mRNA (cDNA clone IMAGE:5052547)	Mm.275963	74156	Acot12	13	Biological Process:	acetyl-CoA metabolic process	lipid metabolic process	fatty acid metabolic process	carboxylic acid metabolic process	cofactor metabolic process	cellular metabolic process	cellular lipid metabolic process	organic acid metabolic process	cellular process	cellular ketone metabolic process	primary metabolic process	metabolic process	monocarboxylic acid metabolic process	coenzyme metabolic process	oxoacid metabolic process	Molecular Function:	acetyl-CoA hydrolase activity	carboxylesterase activity	ATP binding	hydrolase activity	purine nucleotide binding	binding	thiolester hydrolase activity	nucleotide binding	catalytic activity	CoA hydrolase activity	hydrolase activity, acting on ester bonds	adenyl ribonucleotide binding	purine nucleoside binding	ribonucleotide binding	adenyl nucleotide binding	purine ribonucleotide binding	nucleoside binding	Cellular Component:	cytoplasm
0.06603	0.015385	0.01016	0.004642	6.5	Down	0.0254317	BE631955	1455101_at	Mus musculus, clone IMAGE:2647821, mRNA	Mm.384376	215789	Phactr2	10
0.019637	0.004124	0.127392	0.027813	6.49	Up	0.0185806	AV262723	1453420_at	Transcribed locus, strongly similar to XP_894663.1 PREDICTED: hypothetical protein LOC75507 [Mus musculus]	Mm.443255	-	-	13
0.01013	0.002856	0.06569	0.017268	6.48	Up	0.0337141	BB528056	1424701_at	Protocadherin 20, mRNA (cDNA clone IMAGE:3986792)	Mm.128861	219257	Pcdh20	14	Biological Process:	cell adhesion	homophilic cell adhesion	cell-cell adhesion	biological adhesion	cellular process	Molecular Function:	calcium ion binding	protein binding	cation binding	ion binding	binding	metal ion binding	Cellular Component:	plasma membrane	membrane	integral to membrane	intrinsic to membrane	cell	all	cellular_component	cell part	membrane part
0.081221	0.012921	0.012555	0.005701	6.47	Down	0.00826623	AI850911	1447495_at	Fibronectin type 3 and ankyrin repeat domains 1 (Fank1), mRNA	Mm.87448	66930	Fank1	7	Cellular Component:	nucleus	cytoplasm	intracellular membrane-bounded organelle	intracellular organelle	intracellular part	intracellular	membrane-bounded organelle	organelle	cell part	all	cell	cellular_component
0.011498	0.002676	0.074325	0.005697	6.46	Up	0.000566013	BM508517	1442908_at	ESTs	-	-	-	-
0.11019	0.024584	0.017115	0.010953	6.44	Down	0.0258569	AU020421	1420097_at	Transcribed locus	Mm.395784	52680	-	13
0.040876	0.007453	0.00635	0.001638	6.44	Down	0.0106205	BM228488	1450064_at	Formin 2 (Fmn2), mRNA	Mm.330620	54418	Fmn2	1	Biological Process:	meiotic metaphase I	multicellular organismal development	cellular component organization	meiotic chromosome movement towards spindle pole	actin cytoskeleton organization	polar body extrusion after meiotic divisions	oogenesis	establishment of meiotic spindle localization	reproduction	establishment of localization in cell	chromosome movement towards spindle pole	developmental process	establishment of spindle localization	female gamete generation	organelle organization	multicellular organismal process	M phase of meiotic cell cycle	cellular process	establishment of chromosome localization	spindle localization	meiotic chromosome segregation	cytokinesis during cell cycle	cell division	cytokinesis	meiosis I	reproductive process	cell cycle phase	organelle localization	chromosome localization	cell cycle	establishment of organelle localization	microtubule-based process	sexual reproduction	actin filament-based process	cellular localization
0.077647	0.01218	0.012067	0.003731	6.43	Down	0.00675369	AI482454	1449727_x_at	ESTs	-	-	-	-
0.066099	0.008906	0.01029	0.004019	6.42	Down	0.00464589	AI644545	1441708_at	Sperm-associated WD repeat protein	Mm.440554	66722	Spag16	1	Biological Process:	spermatogenesis	cell projection organization	sexual reproduction	reproduction	reproductive process	male gamete generation	cellular component organization	gamete generation	cellular process	Molecular Function:	protein binding	binding	Cellular Component:	nucleus	cytoplasm	cytoskeleton	microtubule	cilium	axoneme	flagellum	flagellar axoneme	cell projection	intracellular organelle	intracellular part	membrane-bounded organelle	non-membrane-bounded organelle	all	cell	microtubule-based flagellum part	intracellular membrane-bounded organelle	cytoskeletal part	intracellular	organelle	cell part	protein complex
0.047836	0.010678	0.007538	0.000548	6.35	Down	0.0196191	BB479441	1440679_at	ESTs	-	-	-	-
0.007005	0.00259	0.044406	0.008752	6.34	Up	0.0148806	NM_008061	1417880_at	Glucose-6-phosphatase, catalytic, mRNA (cDNA clone MGC:18472 IMAGE:4237115)	Mm.18064	14377	G6pc	11	Biological Process:	glycogen metabolic process	glycogen catabolic process	gluconeogenesis	triglyceride metabolic process	steroid metabolic process	regulation of gene expression	glucose-6-phosphate transport	multicellular organism growth	glucose homeostasis	cholesterol homeostasis	urate metabolic process	glucose 6-phosphate metabolic process	sterol homeostasis	glucan catabolic process	energy reserve metabolic process	multicellular organismal process	polysaccharide catabolic process	cellular process	hexose biosynthetic process	glucose metabolic process	biological regulation	glucose transport	monosaccharide metabolic process	polysaccharide metabolic process	chemical homeostasis	regulation of biological quality	lipid metabolic process	cellular biosynthetic process	cellular carbohydrate metabolic process	macromolecule catabolic process	biosynthetic process	energy derivation by oxidation of organic compounds	alcohol metabolic process	transport	cellular polysaccharide metabolic process
0.067895	0.019767	0.010717	0.003449	6.34	Down	0.0464135	BM240205	1439586_at	Transcribed locus	Mm.402642	-	-	16
0.16763	0.043591	0.026476	0.009372	6.33	Down	0.0339935	BB123464	1447579_at	Reticulon 4 interacting protein 1 (Rtn4ip1), nuclear gene encoding mitochondrial protein, mRNA	-	-	-	-
0.01246	0.00779	0.078073	0.010552	6.27	Up	0.00747648	NM_008790	1419084_a_at	Purkinje cell protein 2 (L7) (Pcp2), transcript variant 3, mRNA	Mm.440882	18545	Pcp2	8	Biological Process:	signal transduction	regulation of biological process	regulation of cellular process	biological regulation	cellular process	cell communication	Molecular Function:	guanyl-nucleotide exchange factor activity	GTPase activator activity	enzyme regulator activity	nucleoside-triphosphatase regulator activity	enzyme activator activity	GTPase regulator activity
0.046593	0.009469	0.007457	0.001889	6.25	Down	0.0154334	NM_026935	1449409_at	Sulfotransferase family, cytosolic, 1C, member 2, mRNA (cDNA clone MGC:31323 IMAGE:4223678)	Mm.19320	69083	Sult1c2	17	Biological Process:	biological_process	all	Molecular Function:	sulfotransferase activity	transferase activity	transferase activity, transferring sulfur-containing groups	catalytic activity	Cellular Component:	lysosome	intracellular membrane-bounded organelle	intracellular organelle	intracellular part	intracellular	membrane-bounded organelle	organelle	vacuole	cell part	all	cytoplasm	cytoplasmic part	lytic vacuole	cell	cellular_component
0.032436	0.009282	0.005195	0.003063	6.24	Down	0.0494681	BG073371	1445732_at	ESTs	-	-	-	-
0.10277	0.004452	0.016496	0.006658	6.23	Down	0.000421214	AI987844	1447105_at	ESTs	-	-	-	-
0.095269	0.019953	0.015302	0.007743	6.23	Down	0.0201851	AW122454	1442898_at	ESTs	-	-	-	-
0.064751	0.013896	0.010434	0.002871	6.21	Down	0.0186502	AV328592	1458387_at	Phosphatidylserine synthase 2, mRNA (cDNA clone IMAGE:3583796)	Mm.293591	27388	Ptdss2	7	Biological Process:	phosphatidylserine biosynthetic process	phospholipid biosynthetic process	glycerophospholipid metabolic process	phospholipid metabolic process	glycerophospholipid biosynthetic process	cellular metabolic process	cellular process	primary metabolic process	glycerolipid biosynthetic process	metabolic process	organophosphate metabolic process	cellular lipid metabolic process	lipid metabolic process	cellular biosynthetic process	phosphatidylserine metabolic process	lipid biosynthetic process	biosynthetic process	glycerolipid metabolic process	Molecular Function:	CDP-diacylglycerol-serine O-phosphatidyltransferase activity	transferase activity	phosphotransferase activity, for other substituted phosphate groups	CDP-alcohol phosphatidyltransferase activity	catalytic activity	transferase activity, transferring phosphorus-containing groups	Cellular Component:	intracellular	membrane	integral to membrane	intrinsic to membrane	cell	all	cellular_component	cell part	membrane part
0.124675	0.012798	0.020399	0.01163	6.11	Down	0.0038121	BG072014	1444938_at	Transcribed locus	Mm.361172	-	-	17
0.012972	0.003474	0.078975	0.004412	6.09	Up	0.00029984	BM248677	1440119_at	Signal-induced proliferation-associated 1 like 1, mRNA (cDNA clone MGC:106311 IMAGE:5343588)	Mm.261333	217692	Sipa1l1	12	Biological Process:	regulation of small GTPase mediated signal transduction	regulation of signal transduction	regulation of biological process	regulation of cellular process	small GTPase mediated signal transduction	regulation of cell communication	cell communication	cellular process	signal transduction	intracellular signaling cascade	biological regulation	Molecular Function:	GTPase activator activity	protein binding	nucleoside-triphosphatase regulator activity	enzyme regulator activity	enzyme activator activity	binding	GTPase regulator activity	Cellular Component:	intracellular	cell	all	cellular_component	cell part
0.009818	0.002067	0.059036	0.012943	6.01	Up	0.0198571	BG061080	1453841_at	RIKEN cDNA 2310050P20 gene	-	-	-	-
0.097463	0.015849	0.016299	0.007119	5.98	Down	0.00950841	BE956501	1457795_at	Transcribed locus	Mm.444190	-	-	10
0.082479	0.012438	0.013796	0.006561	5.98	Down	0.00813588	AK004219	1423036_at	Thioredoxin domain containing 17, mRNA (cDNA clone MGC:40618 IMAGE:3673521)	Mm.27670	52700	Txndc17	11	Biological Process:	biological_process	cell redox homeostasis	regulation of biological process	regulation of cellular process	all	regulation of biological quality	cellular process	homeostatic process	cellular homeostasis	biological regulation	Cellular Component:	cellular_component	cytoplasm	intracellular part	intracellular	cell	cell part	all
0.077615	0.018806	0.013007	0.003518	5.97	Down	0.027862	BE981144	1457941_at	PREDICTED: Mus musculus predicted gene, EG665467 (EG665467), mRNA	Mm.354730	665467	EG665467	2
0.011754	0.002965	0.069987	0.012286	5.95	Up	0.00997517	BB488016	1458571_at	Transcribed locus, weakly similar to XP_526121.2 PREDICTED: SET domain and mariner transposase fusion [Pan troglodytes]	Mm.406432	-	-	6
0.065758	0.01723	0.011067	0.005835	5.94	Down	0.0396886	AK015474	1454485_at	RIKEN cDNA 4930456G14 gene	-	74678	-	-
0.096712	0.027628	0.016337	0.005633	5.92	Down	0.0463714	BB549724	1430593_at	RIKEN cDNA 1700041C02 gene (1700041C02Rik), mRNA	Mm.425204	73332	1700041C02Rik	4
0.006638	0.000851	0.039277	0.001608	5.92	Up	5.67292e-05	AK018631	1453397_at	Transcribed locus	Mm.5307	71620	-	19
0.00992	0.005108	0.058527	0.003893	5.9	Up	0.00163363	C85740	1420032_at	Checkpoint kinase 1 homolog (S. pombe), mRNA (cDNA clone IMAGE:5352918)	Mm.16753	12649	Chek1	9	Biological Process:	DNA damage checkpoint	G2/M transition of mitotic cell cycle	DNA repair	protein amino acid phosphorylation	response to DNA damage stimulus	cell cycle	nitrogen compound metabolic process	mitotic cell cycle	post-translational protein modification	cell communication	cellular process	protein modification process	interphase of mitotic cell cycle	intracellular signaling cascade	macromolecule metabolic process	cell cycle checkpoint	nucleobase, nucleoside, nucleotide and nucleic acid metabolic process	biological regulation	cell cycle phase	regulation of cellular process	regulation of biological process	cellular macromolecule metabolic process	DNA damage response, signal transduction	biopolymer modification	phosphorus metabolic process	response to stimulus	cellular response to DNA damage stimulus	DNA metabolic process	DNA integrity checkpoint	cellular response to stress	interphase	cellular metabolic process	phosphorylation	primary metabolic process	metabolic process
0.065523	0.018155	0.011128	0.003668	5.89	Down	0.0425271	BG073776	1434903_s_at	Interleukin 1 receptor-like 2 (Il1rl2), mRNA	Mm.155583	107527	Il1rl2	1	Biological Process:	signal transduction	innate immune response	immune system process	immune response	regulation of biological process	regulation of cellular process	response to stress	cellular process	cell communication	response to stimulus	biological regulation	defense response	Molecular Function:	receptor activity	transmembrane receptor activity	cytokine receptor activity	interleukin-1 receptor activity	interleukin-1, Type I, activating receptor activity	cytokine binding	binding	signal transducer activity	protein binding	molecular transducer activity	interleukin-1 binding	growth factor binding	Cellular Component:	membrane	integral to membrane	intrinsic to membrane	cell	all	cellular_component	cell part	membrane part
0.09484	0.012172	0.016177	0.011678	5.86	Down	0.00956453	NM_019948	1420331_at	C-type lectin domain family 4, member e, mRNA (cDNA clone MGC:5682 IMAGE:3158063)	Mm.248327	56619	Clec4e	6	Biological Process:	immune response	response to stimulus	immune system process	Molecular Function:	binding	sugar binding	carbohydrate binding	Cellular Component:	membrane	integral to membrane	intrinsic to membrane	cell	all	cellular_component	cell part	membrane part
0.006346	0.002297	0.037194	0.010365	5.86	Up	0.0438688	BB136485	1443784_at	RIKEN cDNA A230046K03 gene, mRNA (cDNA clone IMAGE:4485556)	Mm.278577	319277	A230046K03Rik	10
0.055639	0.007015	0.009497	0.000927	5.86	Down	0.00285606	NM_010201	1449958_a_at	FGF-14C (FHF-4C)	Mm.439768	14169	Fgf14	14	Molecular Function:	growth factor activity	protein binding	binding	receptor binding	Cellular Component:	nucleus	intracellular membrane-bounded organelle	intracellular organelle	intracellular part	intracellular	membrane-bounded organelle	organelle	cell part	all	cell	cellular_component
0.065509	0.004551	0.011208	0.004467	5.84	Down	0.0010433	BB209605	1444299_at	RIKEN cDNA A430093F15 gene, mRNA (cDNA clone IMAGE:3825659)	Mm.34482	403202	A430093F15Rik	19
0.020732	0.00135	0.121165	0.017156	5.84	Up	0.00429634	NM_015823	1420532_at	Membrane associated guanylate kinase, WW and PDZ domain containing 2 (Magi2), mRNA	Mm.332231	50791	Magi2	5	Biological Process:	signal transduction	regulation of biological process	regulation of cellular process	biological regulation	cellular process	cell communication	Molecular Function:	signal transducer activity	protein binding	molecular transducer activity	binding	Cellular Component:	plasma membrane	membrane	synaptosome	cell junction	synapse	plasma membrane part	cell fraction	insoluble fraction	all	cell part	membrane part	cellular_component	cell	membrane fraction
0.031978	0.008692	0.005473	0.002276	5.84	Down	0.0419795	AV278869	1431509_at	Transcribed locus, moderately similar to XP_001064867.1 PREDICTED: hypothetical protein [Rattus norvegicus]	Mm.61161	74066	-	16
0.007785	0.00464	0.045442	0.00785	5.84	Up	0.0144977	BB093903	1441353_at	Neuron navigator 2, mRNA (cDNA clone IMAGE:9087590)	Mm.333881	78286	Nav2	7	Molecular Function:	heparin binding	carbohydrate binding	glycosaminoglycan binding	binding	pattern binding	polysaccharide binding	Cellular Component:	interstitial matrix	extracellular matrix	extracellular region	extracellular region part	proteinaceous extracellular matrix	all	cellular_component
0.169854	0.036092	0.029155	0.009305	5.83	Down	0.0195209	BB010894	1437430_at	Membrane-spanning transport protein 1 (Mstp1)	Mm.138278	22293	Slc45a2	15	Biological Process:	visual perception	melanin biosynthetic process	pigmentation during development	response to stimulus	pigment metabolic process	developmental process	multicellular organismal process	pigmentation	sensory perception of light stimulus	system process	pigment biosynthetic process	biosynthetic process	melanin metabolic process	sensory perception	secondary metabolic process	metabolic process	cognition	neurological system process	Cellular Component:	membrane	integral to membrane	intrinsic to membrane	cell	all	cellular_component	cell part	membrane part
0.029178	0.000981	0.00501	0.002903	5.82	Down	0.00139776	BF463236	1440944_at	Transcribed locus	Mm.409835	-	-	10
0.061795	0.016141	0.010617	0.0046	5.82	Down	0.0380533	AV316207	1459384_at	ESTs	-	-	-	-
0.004287	0.001103	0.024897	0.005881	5.81	Up	0.0261882	AK015361	1454204_at	RIKEN cDNA 4930442G10 gene	-	73986	-	-
0.082411	0.016726	0.014238	0.002564	5.79	Down	0.0157506	NM_015731	1415932_x_at	ATPase, class II, type 9A, mRNA (cDNA clone IMAGE:3586316)	Mm.330819	11981	Atp9a	2	Biological Process:	ATP biosynthetic process	metabolic process	phospholipid transport	nitrogen compound metabolic process	ribonucleotide metabolic process	cellular process	nucleotide biosynthetic process	ribonucleoside triphosphate metabolic process	ribonucleotide biosynthetic process	nucleobase, nucleoside, nucleotide and nucleic acid metabolic process	purine nucleoside triphosphate biosynthetic process	cellular biosynthetic process	nucleoside phosphate metabolic process	ribonucleoside triphosphate biosynthetic process	biosynthetic process	lipid transport	ATP metabolic process	purine ribonucleoside triphosphate biosynthetic process	transport	purine nucleotide metabolic process	cellular metabolic process	nucleobase, nucleoside and nucleotide metabolic process	nucleoside triphosphate biosynthetic process	primary metabolic process	heterocycle metabolic process	purine ribonucleotide biosynthetic process	purine ribonucleotide metabolic process	establishment of localization	purine nucleoside triphosphate metabolic process	nucleotide metabolic process	purine nucleotide biosynthetic process	purine ribonucleoside triphosphate metabolic process	nucleoside triphosphate metabolic process	localization	Molecular Function:
0.051728	0.009504	0.008968	0.005181	5.77	Down	0.0168128	BG066503	1445103_at	ESTs	-	-	-	-
0.072124	0.001647	0.012562	0.002929	5.74	Down	5.952e-05	BB475930	1458096_at	ESTs	-	-	-	-
0.009856	0.003701	0.056541	0.007731	5.74	Up	0.00551913	BI658627	1448395_at	Secreted frizzled-related protein 1, mRNA (cDNA clone MGC:37430 IMAGE:4982195)	Mm.281691	20377	Sfrp1	8	Biological Process:	somitogenesis	multicellular organismal development	anterior/posterior pattern formation	Wnt receptor signaling pathway	cell differentiation	Wnt receptor signaling pathway, planar cell polarity pathway	prostate epithelial cord arborization involved in prostate glandular acinus morphogenesis	regulation of branching involved in prostate gland morphogenesis	reproduction	developmental process	cellular process	cell communication	multicellular organismal process	branching involved in prostate gland morphogenesis	anatomical structure development	chordate embryonic development	epithelium development	reproductive structure development	regionalization	biological regulation	morphogenesis of an epithelium	reproductive process	regulation of cellular process	regulation of biological process	regulation of multicellular organismal process	system development	cell surface receptor linked signal transduction	prostate glandular acinus development	prostate gland development	embryonic development	establishment of planar polarity	tissue morphogenesis	prostate glandular acinus morphogenesis	morphogenesis of a branching structure	prostate gland morphogenesis
0.067399	0.004764	0.011751	0.00424	5.74	Down	0.000950343	AV063773	1429277_at	Transcribed locus	Mm.37729	-	-	17
0.141417	0.037805	0.024688	0.007684	5.73	Down	0.0389419	BC027434	1417184_s_at	Hemoglobin, beta adult minor chain, mRNA (cDNA clone MGC:40691 IMAGE:3988455)	Mm.288567	15129	Hbb-b1	7	Biological Process:	transport	regulation of eIF2 alpha phosphorylation by heme	oxygen transport	hemopoiesis	negative regulation of gene expression	regulation of production of small RNA involved in gene silencing by RNA	multicellular organismal process	regulation of phosphorylation	cellular process	anatomical structure development	regulation of translational initiation by eIF2 alpha phosphorylation	negative regulation of biological process	negative regulation of macromolecule metabolic process	regulation of nucleobase, nucleoside, nucleotide and nucleic acid metabolic process	biological regulation	immune system development	biopolymer modification	regulation of translation in response to stress	cellular biosynthetic process	response to stimulus	cellular response to chemical stimulus	biosynthetic process	regulation of biosynthetic process	cellular response to stress	RNA metabolic process	regulation of metabolic process	regulation of protein modification process	phosphate metabolic process	regulation of translational initiation in response to stress	protein metabolic process	biopolymer metabolic process	regulation of cellular protein metabolic process	organ development	response to stress	dsRNA fragmentation
0.042965	0.00937	0.007504	0.001666	5.73	Down	0.0203693	AI425735	1425695_at	T-box transcription factor (Tbx5)	Mm.103636	21388	Tbx5	5	Biological Process:	morphogenesis of an epithelium	transcription	regulation of transcription, DNA-dependent	multicellular organismal development	pattern specification process	heart development	lung development	embryonic limb morphogenesis	embryonic forelimb morphogenesis	forelimb morphogenesis	regulation of transcription	positive regulation of transcription, DNA-dependent	positive regulation of transcription	positive regulation of transcription from RNA polymerase II promoter	positive regulation of cellular process	limb morphogenesis	cellular process	multicellular organismal process	anatomical structure development	positive regulation of nucleobase, nucleoside, nucleotide and nucleic acid metabolic process	positive regulation of biosynthetic process	regulation of nucleobase, nucleoside, nucleotide and nucleic acid metabolic process	biological regulation	embryonic morphogenesis	transcription from RNA polymerase II promoter	embryonic development	cellular biosynthetic process	biosynthetic process	transcription, DNA-dependent	regulation of biosynthetic process	tissue morphogenesis	anatomical structure morphogenesis	RNA metabolic process	regulation of metabolic process	respiratory tube development
0.105494	0.021984	0.018468	0.006597	5.71	Down	0.019242	AF333251	1426181_a_at	Interleukin 24 (Il24), mRNA	Mm.196691	93672	Il24	1	Biological Process:	apoptosis	cell death	programmed cell death	death	cellular process	Molecular Function:	cytokine activity	protein binding	binding	receptor binding	Cellular Component:	extracellular region	extracellular space	extracellular region part	all	cellular_component
0.079879	0.008041	0.013989	0.004144	5.71	Down	0.00188785	AK015328	1454407_at	Transcribed locus	Mm.427306	75797	-	8
0.122918	0.019113	0.021533	0.007439	5.71	Down	0.00779923	NM_031167	1423017_a_at	Interleukin 1 receptor antagonist (Il1rn), transcript variant 1, mRNA	Mm.882	16181	Il1rn	2	Biological Process:	lipid metabolic process	immune response	insulin secretion	transport	cellular localization	establishment of localization in cell	cell communication	cellular process	hormone secretion	primary metabolic process	biological regulation	metabolic process	immune system process	hormone transport	establishment of localization	peptide hormone secretion	regulation of hormone levels	peptide transport	regulation of biological quality	cell-cell signaling	secretion by cell	response to stimulus	secretion	peptide secretion	localization	generation of a signal involved in cell-cell signaling	Molecular Function:	receptor activity	interleukin-1 receptor binding	interleukin-1 receptor antagonist activity	receptor inhibitor activity	receptor regulator activity	fibroblast growth factor receptor antagonist activity	binding	signal transducer activity
0.014465	0.004076	0.082507	0.005486	5.7	Up	0.000571934	AA409371	1430109_at	RIKEN cDNA 4833412E19 gene	-	-	-	-
0.011895	0.003196	0.067779	0.013618	5.7	Up	0.0161946	BB201852	1443405_at	Transcribed locus	Mm.389892	-	-	7
0.050932	0.008128	0.008951	0.002562	5.69	Down	0.00789705	BB797985	1442651_at	Transcribed locus	Mm.222224	-	-	8
0.049687	0.00814	0.008733	0.004441	5.69	Down	0.0115419	BB519218	1442212_at	Carboxypeptidase D (Cpd), mRNA	Mm.276736	12874	Cpd	11	Biological Process:	proteolysis	biopolymer catabolic process	protein metabolic process	biopolymer metabolic process	protein catabolic process	macromolecule catabolic process	macromolecule metabolic process	catabolic process	primary metabolic process	metabolic process	Molecular Function:	carboxypeptidase activity	metallocarboxypeptidase activity	serine-type carboxypeptidase activity	peptidase activity	metallopeptidase activity	zinc ion binding	hydrolase activity	metal ion binding	binding	catalytic activity	serine-type peptidase activity	serine hydrolase activity	metalloexopeptidase activity	cation binding	exopeptidase activity	peptidase activity, acting on L-amino acid peptides	ion binding	transition metal ion binding	serine-type exopeptidase activity	Cellular Component:	membrane	integral to membrane	intrinsic to membrane	cell
0.044333	0.011819	0.007805	0.005731	5.68	Down	0.0497709	AK017080	1431499_at	Transcribed locus	Mm.444720	71215	-	12
0.050185	0.011444	0.008841	0.000535	5.68	Down	0.0225781	BE852282	1459000_at	PREDICTED: Mus musculus symplekin (Sympk), mRNA	Mm.130902	68188	Sympk	7	Biological Process:	cell adhesion	biological adhesion	cellular process	Molecular Function:	protein binding	binding	Cellular Component:	nucleus	cytoplasm	cytoskeleton	plasma membrane	tight junction	membrane	cell junction	intracellular organelle	intracellular part	plasma membrane part	membrane-bounded organelle	non-membrane-bounded organelle	all	apical junction complex	membrane part	occluding junction	cell	intracellular membrane-bounded organelle	intracellular	organelle	cell part	cell-cell junction	intracellular non-membrane-bounded organelle	cellular_component	apicolateral plasma membrane
0.075049	0.007849	0.013221	0.00695	5.68	Down	0.00413508	AV293250	1442914_at	ESTs, Weakly similar to NED4 MOUSE NEDD-4 PROTEIN (M.musculus)	-	-	-	-
0.051537	0.013121	0.009105	0.003241	5.66	Down	0.034861	BB358710	1457497_at	ESTs	-	-	-	-
0.053839	0.006407	0.009519	0.003515	5.66	Down	0.00373222	BE992834	1458307_at	Transcribed locus	Mm.224767	-	-	3
0.011182	0.003511	0.063215	0.017549	5.65	Up	0.0437949	BC005440	1449310_at	Prostaglandin E receptor 2 (subtype EP2), mRNA (cDNA clone MGC:6041 IMAGE:3487087)	Mm.4630	19217	Ptger2	14	Biological Process:	signal transduction	G-protein coupled receptor protein signaling pathway	regulation of cell proliferation	cell proliferation	regulation of biological process	regulation of cellular process	cell surface receptor linked signal transduction	biological regulation	cellular process	cell communication	Molecular Function:	signal transducer activity	receptor activity	G-protein coupled receptor activity	prostaglandin E receptor activity	transmembrane receptor activity	prostanoid receptor activity	icosanoid receptor activity	molecular transducer activity	prostaglandin receptor activity	Cellular Component:	plasma membrane	membrane	integral to membrane	intrinsic to membrane	cell	all	cellular_component	cell part	membrane part
0.089057	0.02563	0.015771	0.00288	5.65	Down	0.0467976	AU067791	1446014_at	ESTs	-	-	-	-
0.120086	0.022	0.021269	0.007635	5.65	Down	0.0132275	BG916808	1431008_at	RIKEN cDNA 0610037M15 gene	-	68395	-	-
0.085051	0.008006	0.015074	0.006545	5.64	Down	0.00248789	BC020029	1423977_at	RIKEN cDNA 4930453N24 gene, mRNA (cDNA clone MGC:28305 IMAGE:4012943)	Mm.212157	67609	4930453N24Rik	16	Biological Process:	apoptosis	cell death	programmed cell death	death	cellular process
0.003257	0.000667	0.018379	0.003303	5.64	Up	0.0109294	AV240088	1438883_at	Fibroblast growth factor 5 (Fgf5), mRNA	Mm.5055	14176	Fgf5	5	Biological Process:	positive regulation of cell proliferation	fibroblast growth factor receptor signaling pathway	glial cell differentiation	positive regulation of cell division	cell differentiation	positive regulation of cellular process	developmental process	positive regulation of biological process	enzyme linked receptor protein signaling pathway	multicellular organismal process	cell communication	cellular process	anatomical structure development	regulation of cell division	neurogenesis	cell division	biological regulation	multicellular organismal development	regulation of cellular process	regulation of biological process	system development	cell surface receptor linked signal transduction	gliogenesis	regulation of cell proliferation	cellular developmental process	cell proliferation	signal transduction	transmembrane receptor protein tyrosine kinase signaling pathway	cell development	nervous system development	Molecular Function:	fibroblast growth factor receptor binding	growth factor activity	protein binding	growth factor receptor binding
0.061869	0.014462	0.010969	0.004908	5.64	Down	0.0290273	BG074456	1460734_at	Collagen, type IX, alpha 3, mRNA (cDNA clone MGC:32160 IMAGE:5003028)	Mm.141312	12841	Col9a3	2
0.02185	0.006021	0.003878	0.000744	5.63	Down	0.0414529	C85403	1459523_at	Transcribed locus	Mm.442000	96915	-	1
0.012174	0.002631	0.068564	0.01919	5.63	Up	0.0436175	AB009661	1415954_at	TESP4	Mm.333022	435889	1810049H19Rik	6
0.018923	0.005584	0.106412	0.017016	5.62	Up	0.00812914	AV094567	1425334_at	Golgi reassembly stacking protein 1, mRNA (cDNA clone MGC:19028 IMAGE:4166619)	Mm.104789	74498	Gorasp1	9	Biological Process:	transport	biological_process	protein transport	establishment of protein localization	protein localization	establishment of localization	localization	all	macromolecule localization	Molecular Function:	molecular_function	all	Cellular Component:	Golgi apparatus	membrane	intracellular membrane-bounded organelle	intracellular organelle	intracellular part	intracellular	membrane-bounded organelle	organelle	cell part	all	cytoplasm	cytoplasmic part	cell	cellular_component
0.069146	0.013235	0.012326	0.001287	5.61	Down	0.0129195	BC026568	1451331_at	Protein phosphatase 1, regulatory (inhibitor) subunit 1B (Ppp1r1b), mRNA	Mm.45372	19049	Ppp1r1b	11	Biological Process:	transcription	signal transduction	negative regulation of female receptivity	multicellular organism reproduction	cellular biopolymer biosynthetic process	reproduction	nitrogen compound metabolic process	multicellular organismal process	regulation of female receptivity	cell communication	cellular process	cellular macromolecule biosynthetic process	female mating behavior	behavioral interaction between organisms	macromolecule metabolic process	gene expression	biological regulation	nucleobase, nucleoside, nucleotide and nucleic acid metabolic process	reproductive process	regulation of biological process	regulation of cellular process	cellular macromolecule metabolic process	regulation of biological quality	mating	response to stimulus	cellular biosynthetic process	biosynthetic process	mating behavior	multi-organism process	cellular metabolic process	reproductive behavior in a multicellular organism	biopolymer biosynthetic process	primary metabolic process	metabolic process	biopolymer metabolic process
0.103177	0.01846	0.018451	0.007932	5.59	Down	0.0135113	BB441985	1446493_at	CDC14 cell division cycle 14 homolog A (S. cerevisiae) (Cdc14a), mRNA	Mm.17647	229776	Cdc14a	3	Biological Process:	protein amino acid dephosphorylation	cell cycle	dephosphorylation	cell division	cellular metabolic process	post-translational protein modification	cellular process	protein modification process	macromolecule metabolic process	primary metabolic process	metabolic process	phosphate metabolic process	protein metabolic process	cellular macromolecule metabolic process	biopolymer metabolic process	biopolymer modification	phosphorus metabolic process	cellular protein metabolic process	cellular biopolymer metabolic process	Molecular Function:	phosphoprotein phosphatase activity	protein tyrosine phosphatase activity	protein tyrosine/serine/threonine phosphatase activity	hydrolase activity	phosphatase activity	hydrolase activity, acting on ester bonds	catalytic activity	phosphoric ester hydrolase activity	Cellular Component:	nucleus	cytoplasm	cytoskeleton	intracellular membrane-bounded organelle	intracellular organelle	intracellular part
0.011864	0.005276	0.066088	0.017076	5.57	Up	0.0386325	BM231350	1443341_at	ESTs	-	-	-	-
0.074416	0.016064	0.013393	0.004164	5.56	Down	0.0212555	BB125916	1457153_at	hypothetical LOC552882	-	-	-	-
0.011858	0.001084	0.065798	0.013207	5.55	Up	0.0152181	AV279160	1455379_at	Dynein, axonemal, light intermediate polypeptide 1, mRNA (cDNA clone MGC:148227 IMAGE:40107303)	Mm.50304	75563	Dnali1	4	Molecular Function:	motor activity	hydrolase activity	hydrolase activity, acting on acid anhydrides, in phosphorus-containing anhydrides	nucleoside-triphosphatase activity	hydrolase activity, acting on acid anhydrides	pyrophosphatase activity	catalytic activity	Cellular Component:	dynein complex	intracellular organelle	intracellular part	microtubule associated complex	non-membrane-bounded organelle	all	cell	cytoskeletal part	intracellular	organelle	protein complex	cell part	microtubule cytoskeleton	intracellular non-membrane-bounded organelle	intracellular organelle part	cytoskeleton	cellular_component	macromolecular complex	organelle part
0.079977	0.015051	0.014449	0.003636	5.54	Down	0.0133494	BG067820	1445812_at	ESTs, Weakly similar to YJGP_ECOLI HYPOTHETICAL 40.4 KDA PROTEIN IN PEPA-GNTV INTERGENIC REGION (O366) (E.coli)	-	-	-	-
0.073567	0.009192	0.013291	0.008673	5.54	Down	0.00884397	AV169581	1453625_at	dystrobrevin alpha	-	-	-	-
0.045277	0.010874	0.008189	0.004597	5.53	Down	0.0347968	AV323033	1456387_at	Nucleolar protein 4 (Nol4), mRNA	Mm.209896	319211	Nol4	18	Cellular Component:	nucleus	intracellular membrane-bounded organelle	intracellular organelle	intracellular part	intracellular	membrane-bounded organelle	organelle	cell part	all	cell	cellular_component
0.076991	0.021915	0.013998	0.00537	5.5	Down	0.049218	BB211614	1458104_a_at	Coiled-coil domain containing 153 (Ccdc153), mRNA	Mm.347681	270150	Ccdc153	9
0.074006	0.01844	0.013455	0.002641	5.5	Down	0.0313618	BE945410	1452819_at	Latrophilin 3, mRNA (cDNA clone IMAGE:30549106)	Mm.273631	319387	Lphn3	5	Biological Process:	signal transduction	cell surface receptor linked signal transduction	G-protein coupled receptor protein signaling pathway	neuropeptide signaling pathway	regulation of biological process	regulation of cellular process	cellular process	cell communication	biological regulation	Molecular Function:	signal transducer activity	receptor activity	transmembrane receptor activity	G-protein coupled receptor activity	sugar binding	carbohydrate binding	molecular transducer activity	binding	Cellular Component:	plasma membrane	membrane	integral to membrane	intrinsic to membrane	cell	all	cellular_component	cell part	membrane part
0.070542	0.016659	0.012858	0.007904	5.49	Down	0.0352418	AA119055	1452558_at	T-cell receptor gamma-chain mRNA V4-J1 region, 3 end	Mm.391574	-	-	13
0.06741	0.017712	0.0123	0.006442	5.48	Down	0.0430667	AK014135	1429954_at	C-type lectin domain family 4, member a3 (Clec4a3), mRNA	Mm.25684	73149	Clec4a3	6	Molecular Function:	receptor activity	sugar binding	carbohydrate binding	molecular transducer activity	binding	signal transducer activity	Cellular Component:	membrane	integral to membrane	intrinsic to membrane	cell	all	cellular_component	cell part	membrane part
0.007385	0.002524	0.040421	0.011356	5.47	Up	0.0468747	BB051808	1443323_at	coiled-coil domain containing 76	-	-	-	-
0.074541	0.005542	0.013651	0.007719	5.46	Down	0.00304688	BB544806	1438521_at	Transcribed locus	Mm.387329	-	-	10
0.004298	0.000928	0.023435	0.004384	5.45	Up	0.0129445	AK014948	1453441_at	Transcribed locus	Mm.59310	66719	-	8
0.023365	0.005835	0.004301	0.00196	5.43	Down	0.0363165	BB245038	1457156_at	TRH-degrading enzyme (Trhde), mRNA	Mm.445550	237553	Trhde	10	Biological Process:	proteolysis	biopolymer catabolic process	protein metabolic process	biopolymer metabolic process	protein catabolic process	macromolecule catabolic process	macromolecule metabolic process	catabolic process	primary metabolic process	metabolic process	Molecular Function:	aminopeptidase activity	peptidase activity	metallopeptidase activity	zinc ion binding	hydrolase activity	metal ion binding	cation binding	binding	exopeptidase activity	catalytic activity	peptidase activity, acting on L-amino acid peptides	ion binding	transition metal ion binding	Cellular Component:	membrane	integral to membrane	intrinsic to membrane	cell	all	cellular_component	cell part	membrane part
0.087129	0.019959	0.016052	0.008642	5.43	Down	0.0308475	BM205530	1457805_at	ESTs	-	-	-	-
0.01861	0.006546	0.100264	0.011135	5.39	Up	0.00320376	BB201890	1443393_at	Transcribed locus	Mm.421579	-	-	5
0.071973	0.020496	0.013365	0.001411	5.39	Down	0.0462701	BE952286	1455296_at	Adenylate cyclase 5, mRNA (cDNA clone IMAGE:5367019)	Mm.41137	224129	Adcy5	16	Biological Process:	adenosine receptor signaling pathway	cAMP biosynthetic process	activation of adenylate cyclase activity by G-protein signaling pathway	activation of adenylate cyclase activity by dopamine receptor signaling pathway	inhibition of adenylate cyclase activity by dopamine receptor signaling pathway	intracellular signaling cascade	locomotory behavior	cyclic nucleotide biosynthetic process	neuromuscular process controlling balance	positive regulation of cyclase activity	negative regulation of cyclase activity	multicellular organismal process	cellular process	regulation of nucleobase, nucleoside, nucleotide and nucleic acid metabolic process	cAMP-mediated signaling	biological regulation	neuromuscular process	positive regulation of catalytic activity	regulation of cyclic nucleotide biosynthetic process	regulation of adenylate cyclase activity	response to stimulus	cellular biosynthetic process	system process	regulation of cAMP biosynthetic process	nucleoside phosphate metabolic process	biosynthetic process	regulation of biosynthetic process	nucleoside monophosphate metabolic process	cyclic-nucleotide-mediated signaling	purine nucleotide metabolic process	regulation of metabolic process	regulation of lyase activity	heterocycle metabolic process	regulation of cyclase activity	regulation of molecular function
0.052728	0.012483	0.009844	0.003653	5.36	Down	0.0300132	NM_008560	1422926_at	Melanocortin 2 receptor (Mc2r), mRNA	Mm.426053	17200	Mc2r	18	Biological Process:	signal transduction	G-protein coupled receptor protein signaling pathway	regulation of biological process	regulation of cellular process	cell surface receptor linked signal transduction	biological regulation	cellular process	cell communication	Molecular Function:	signal transducer activity	receptor activity	G-protein coupled receptor activity	melanocortin receptor activity	adrenocorticotropin receptor activity	neurotransmitter binding	peptide receptor activity	transmembrane receptor activity	peptide binding	neuropeptide binding	binding	hormone binding	neuropeptide receptor activity	peptide receptor activity, G-protein coupled	molecular transducer activity	neurotransmitter receptor activity	Cellular Component:	plasma membrane	membrane	integral to membrane	intrinsic to membrane	cell	all	cellular_component	cell part	membrane part
0.02116	0.00073	0.003956	0.0012	5.35	Down	0.000255478	BM208396	1440129_at	aurora kinase A	-	-	-	-
0.003862	0.000302	0.020653	0.0053	5.35	Up	0.034098	BG068261	1459236_at	expressed sequence AU022436	-	-	-	-
0.008779	0.002273	0.046828	0.006565	5.33	Up	0.00540857	BG793484	1428183_at	Ankyrin repeat domain 23 (Ankrd23), mRNA	Mm.41421	78321	Ankrd23	1	Biological Process:	fatty acid metabolic process	carboxylic acid metabolic process	cellular metabolic process	cellular lipid metabolic process	organic acid metabolic process	lipid metabolic process	cellular process	primary metabolic process	cellular ketone metabolic process	monocarboxylic acid metabolic process	metabolic process	oxoacid metabolic process	Molecular Function:	molecular_function	all	Cellular Component:	nucleus	I band	intracellular organelle	intracellular part	membrane-bounded organelle	all	cytoplasmic part	myofibril	contractile fiber	sarcomere	cell	intracellular membrane-bounded organelle	contractile fiber part	intracellular	organelle	cell part	cytoplasm	cellular_component
0.014378	0.001741	0.076557	0.0195	5.32	Up	0.0336651	AV216663	1441957_x_at	RIKEN cDNA 2410076I21 gene	-	-	-	-
0.004423	0.000159	0.023525	0.004251	5.32	Up	0.0109045	AB067530	1425049_at	2-5 oligoadenylate synthetase 1H (Oas1h), mRNA	Mm.115351	246729	Oas1h	5
0.057935	0.012134	0.010998	0.003806	5.27	Down	0.0210003	AA414993	1420230_at	Transcribed locus	Mm.441380	103569	-	11
0.045208	0.012268	0.008621	0.001767	5.24	Down	0.0418929	AV367395	1433727_at	Galactosidase, beta 1-like 2 (Glb1l2), mRNA	Mm.293696	244757	Glb1l2	9	Biological Process:	carbohydrate metabolic process	metabolic process	primary metabolic process	Molecular Function:	catalytic activity	hydrolase activity, hydrolyzing O-glycosyl compounds	hydrolase activity	hydrolase activity, acting on glycosyl bonds	cation binding	ion binding	binding	Cellular Component:	extracellular region	all	cellular_component
0.050762	0.002165	0.009735	0.001141	5.21	Down	7.42094e-05	AF176528	1427575_at	F-box protein FBX12	Mm.445163	50757	Fbxw14	9
0.012039	0.003934	0.062611	0.013147	5.2	Up	0.0211085	BB281511	1459249_at	ESTs	-	-	-	-
0.012471	0.002878	0.064823	0.01312	5.2	Up	0.0175785	BG068554	1447158_at	ESTs, Moderately similar to JL0144 interleukin-6 receptor precursor (M.musculus)	-	-	-	-
0.014127	0.002515	0.073221	0.014958	5.18	Up	0.0176021	AV278529	1458430_at	expressed sequence C87436	-	-	-	-
0.011205	0.006108	0.057912	0.011193	5.17	Up	0.0215223	BE991239	1442634_at	Transcribed locus	Mm.449280	-	-	3
0.084864	0.014101	0.016433	0.007431	5.16	Down	0.0127129	BB524966	1458095_at	Transcribed locus	Mm.448226	-	-	12
0.01522	0.00255	0.078584	0.019089	5.16	Up	0.0302089	AK015305	1433193_at	RIKEN cDNA 4930433M22 gene	-	74650	-	-
0.024734	0.003597	0.004793	0.001609	5.16	Down	0.00717668	NM_015776	1418454_at	Microfibrillar associated protein 5, mRNA (cDNA clone MGC:35969 IMAGE:3982519)	Mm.41931	50530	Mfap5	6	Biological Process:	biological_process	all	Molecular Function:	extracellular matrix constituent conferring elasticity	extracellular matrix structural constituent	structural molecule activity	Cellular Component:	microfibril	extracellular region	proteinaceous extracellular matrix	extracellular matrix	extracellular region part	fibril	extracellular matrix part	all	cellular_component
0.011205	0.005343	0.057769	0.009572	5.16	Up	0.0131828	BB151286	1458000_at	Desmoglein 1 alpha, mRNA (cDNA clone MGC:179618 IMAGE:40049012)	Mm.37953	13510	Dsg1a	18	Biological Process:	cell adhesion	homophilic cell adhesion	cell-cell adhesion	biological adhesion	cellular process	Molecular Function:	calcium ion binding	protein binding	cation binding	ion binding	binding	metal ion binding	Cellular Component:	plasma membrane	membrane	integral to membrane	cell junction	desmosome	anchoring junction	plasma membrane part	all	cell part	apical junction complex	membrane part	cell-cell junction	intrinsic to membrane	cellular_component	cell	apicolateral plasma membrane
0.049104	0.013299	0.009525	0.001088	5.16	Down	0.0413	BF152906	1442131_at	Transcribed locus	Mm.443304	73386	-	16
0.042142	0.011424	0.008183	0.002544	5.15	Down	0.0440472	BM234499	1455702_at	WD repeat domain 22, mRNA (cDNA clone IMAGE:4194513)	Mm.220310	320808	Wdr22	12	Cellular Component:	mitochondrion	intracellular membrane-bounded organelle	intracellular organelle	intracellular part	intracellular	membrane-bounded organelle	organelle	cell part	all	cytoplasm	cytoplasmic part	cell	cellular_component
0.012746	0.004636	0.065592	0.006231	5.15	Up	0.00243764	NM_009165	1450190_at	zinc finger protein 106	-	20402	-	-	Biological Process:	insulin receptor signaling pathway	enzyme linked receptor protein signaling pathway	cellular process	cell communication	response to endogenous stimulus	response to peptide hormone stimulus	response to hormone stimulus	cellular response to insulin stimulus	biological regulation	response to organic substance	response to chemical stimulus	regulation of cellular process	regulation of biological process	cell surface receptor linked signal transduction	cellular response to hormone stimulus	cellular response to stimulus	signal transduction	response to stimulus	transmembrane receptor protein tyrosine kinase signaling pathway	response to insulin stimulus	cellular response to chemical stimulus	Molecular Function:	opioid peptide activity	zinc ion binding	SH3 domain binding	metal ion binding	cation binding	binding	protein binding	ion binding	transition metal ion binding	receptor binding	protein domain specific binding	Cellular Component:	intracellular
0.013837	0.005254	0.071194	0.007071	5.15	Up	0.00287216	BC027327	1424363_at	MYCBP associated protein (Mycbpap), mRNA	Mm.84725	104601	Mycbpap	11	Biological Process:	multicellular organismal development	spermatogenesis	cell differentiation	sexual reproduction	reproduction	reproductive process	developmental process	cellular developmental process	gamete generation	cellular process	multicellular organismal process	male gamete generation	Molecular Function:	protein binding	binding	Cellular Component:	cytoplasm	membrane	intracellular part	intracellular	cell	all	cellular_component	cell part
0.026763	0.0062	0.005214	0.001193	5.13	Down	0.0269472	BB277054	1435918_at	Family with sequence similarity 107, member A (Fam107a), mRNA	Mm.256058	268709	Fam107a	14
0.138518	0.036848	0.026993	0.009921	5.13	Down	0.0431318	BB278628	1438675_at	splicing factor, arginine/serine-rich 8	-	-	-	-
0.008766	0.002001	0.044971	0.009433	5.13	Up	0.019869	AK014529	1432689_at	Transcribed locus	Mm.398554	70798	-	13
0.100298	0.015403	0.019563	0.010281	5.13	Down	0.0120652	BE981788	1438327_at	Zinc finger protein 385B, mRNA (cDNA clone MGC:169863 IMAGE:8861258)	Mm.126649	241494	Zfp385b	2	Biological Process:	biological_process	all	Molecular Function:	molecular_function	nucleic acid binding	zinc ion binding	metal ion binding	cation binding	ion binding	binding	transition metal ion binding	all	Cellular Component:	cellular_component	intracellular	nucleus	intracellular membrane-bounded organelle	intracellular organelle	intracellular part	membrane-bounded organelle	organelle	cell part	all	cell
0.067051	0.013949	0.013112	0.003948	5.11	Down	0.0204624	AA175830	1448073_at	Transcribed locus	Mm.354189	541456	-	2
0.103159	0.024747	0.020193	0.013057	5.11	Down	0.0413451	BB468375	1440577_at	ESTs	-	-	-	-
0.082626	0.020698	0.016187	0.001693	5.1	Down	0.0329217	BB462549	1444150_at	Erythrocyte protein band 4.1, mRNA (cDNA clone IMAGE:3661100)	Mm.30038	269587	Epb4.1	4	Biological Process:	regulation of cell shape	actin cytoskeleton organization	cortical actin cytoskeleton organization	anatomical structure morphogenesis	actin filament-based process	developmental process	cellular component morphogenesis	organelle organization	cellular process	anatomical structure development	regulation of cellular component organization	regulation of anatomical structure morphogenesis	cytoskeleton organization	biological regulation	regulation of biological process	regulation of cellular process	cell morphogenesis	cellular developmental process	cortical cytoskeleton organization	regulation of biological quality	regulation of cell morphogenesis	regulation of developmental process	cellular component organization	Molecular Function:	actin binding	structural molecule activity	cytoskeletal protein binding	spectrin binding	protein binding	binding	Cellular Component:	nucleus	cytoplasm	cytoskeleton	actin cytoskeleton
0.061593	0.004958	0.012069	0.005522	5.1	Down	0.00262065	BB312613	1442084_at	Transcribed locus	Mm.426432	66801	-	5	Biological Process:	negative regulation of protein kinase activity	negative regulation of phosphorylation	negative regulation of cellular metabolic process	cellular metabolic process	regulation of catalytic activity	phosphorylation	cellular process	regulation of phosphorus metabolic process	regulation of phosphorylation	negative regulation of cellular process	negative regulation of phosphate metabolic process	negative regulation of molecular function	regulation of phosphate metabolic process	regulation of metabolic process	negative regulation of biological process	regulation of protein kinase activity	negative regulation of catalytic activity	biological regulation	metabolic process	negative regulation of phosphorus metabolic process	regulation of molecular function	negative regulation of kinase activity	phosphate metabolic process	regulation of biological process	regulation of cellular process	regulation of kinase activity	regulation of cellular metabolic process	negative regulation of transferase activity	phosphorus metabolic process	negative regulation of metabolic process	regulation of transferase activity	Molecular Function:	double-stranded RNA binding	protein kinase inhibitor activity	protein binding
0.036699	0.006474	0.007197	0.00219	5.1	Down	0.0124765	NM_138311	1416518_at	H1 histone family, member O, oocyte-specific (H1foo), mRNA	Mm.21899	171506	H1foo	6	Biological Process:	nucleosome assembly	meiosis	anatomical structure formation	cellular component assembly	chromatin assembly or disassembly	chromatin assembly	cellular component biogenesis	chromatin organization	DNA packaging	M phase of meiotic cell cycle	cellular process	organelle organization	nucleosome organization	macromolecular complex assembly	M phase	cell cycle phase	cellular macromolecular complex subunit organization	macromolecular complex subunit organization	cellular macromolecular complex assembly	cell cycle process	chromosome organization	meiotic cell cycle	cell cycle	protein-DNA complex assembly	cellular component organization	Molecular Function:	DNA binding	binding	nucleic acid binding	Cellular Component:	nucleosome	female germ cell nucleus	nucleus	chromosome	cytoplasm
0.056355	0.013148	0.011058	0.005243	5.1	Down	0.032894	BB349325	1441694_at	Transcribed locus	Mm.126248	-	-	3
0.006804	0.001945	0.034647	0.004691	5.09	Up	0.00538821	AA210261	1452077_at	DEAD (Asp-Glu-Ala-Asp) box polypeptide 3, Y-linked, mRNA (cDNA clone MGC:29067 IMAGE:5043470)	Mm.476906	26900	Ddx3y	Y	Molecular Function:	nucleotide binding	nucleic acid binding	RNA binding	helicase activity	ATP binding	ATP-dependent helicase activity	hydrolase activity	hydrolase activity, acting on acid anhydrides, in phosphorus-containing anhydrides	purine NTP-dependent helicase activity	binding	catalytic activity	purine nucleoside binding	ATPase activity	pyrophosphatase activity	purine ribonucleotide binding	nucleoside binding	nucleoside-triphosphatase activity	purine nucleotide binding	hydrolase activity, acting on acid anhydrides	ATPase activity, coupled	adenyl ribonucleotide binding	ribonucleotide binding	adenyl nucleotide binding	Cellular Component:	nucleus	cytoplasm	intracellular membrane-bounded organelle	intracellular organelle	intracellular part	intracellular	membrane-bounded organelle	organelle	cell part	all	cell
0.011058	0.003694	0.056308	0.01369	5.09	Up	0.0331764	AI853148	1427265_at	Breakpoint cluster region, mRNA (cDNA clone IMAGE:3488874)	Mm.333722	110279	Bcr	10	Biological Process:	protein amino acid phosphorylation	signal transduction	intracellular signaling cascade	brain development	regulation of Rho protein signal transduction	regulation of cell cycle	regulation of signal transduction	developmental process	Ras protein signal transduction	post-translational protein modification	multicellular organismal process	cell communication	cellular process	anatomical structure development	protein modification process	macromolecule metabolic process	biological regulation	regulation of biological process	regulation of cellular process	system development	cellular macromolecule metabolic process	biopolymer modification	Rho protein signal transduction	phosphorus metabolic process	central nervous system development	cell cycle	nervous system development	cellular metabolic process	regulation of cell communication	phosphorylation	regulation of Ras protein signal transduction	primary metabolic process	regulation of small GTPase mediated signal transduction	metabolic process	multicellular organismal development
0.083065	0.017305	0.016321	0.007861	5.09	Down	0.0246374	BB198702	1444694_at	PREDICTED: Mus musculus hypothetical protein LOC100042793 (LOC100042793), mRNA	Mm.443366	100042793	OTTMUSG00000019562	3
0.086505	0.009563	0.017038	0.009758	5.08	Down	0.00705982	BI408205	1439773_at	Lymphocyte antigen 6 complex, locus E, mRNA (cDNA clone IMAGE:5025954)	Mm.788	17069	Ly6e	15	Biological Process:	in utero embryonic development	adrenal gland development	organ growth	norepinephrine metabolic process	epinephrine secretion	ventricular cardiac muscle tissue morphogenesis	catecholamine transport	nitrogen compound metabolic process	establishment of localization in cell	phenol metabolic process	developmental process	amine transport	cellular process	multicellular organismal process	anatomical structure development	chordate embryonic development	catechol metabolic process	endocrine system development	biological regulation	system development	biogenic amine metabolic process	regulation of hormone levels	amine metabolic process	regulation of biological quality	embryonic development	monoamine transport	secretion	catecholamine secretion	alcohol metabolic process	transport	cellular localization	cellular metabolic process	cellular amino acid and derivative metabolic process	embryonic development ending in birth or egg hatching	catecholamine metabolic process
0.016955	0.006549	0.086012	0.01906	5.07	Up	0.02662	AU021197	1458217_s_at	RIKEN cDNA 2210018M11 gene, mRNA (cDNA clone IMAGE:5353930)	Mm.387819	233545	2210018M11Rik	7	Biological Process:	DNA repair	transcription	response to DNA damage stimulus	chromatin modification	regulation of transcription	cellular biopolymer biosynthetic process	nitrogen compound metabolic process	chromatin organization	regulation of macromolecule metabolic process	organelle organization	cellular process	cellular macromolecule biosynthetic process	macromolecule metabolic process	regulation of nucleobase, nucleoside, nucleotide and nucleic acid metabolic process	gene expression	biological regulation	nucleobase, nucleoside, nucleotide and nucleic acid metabolic process	regulation of cellular process	regulation of biological process	regulation of nitrogen compound metabolic process	cellular macromolecule metabolic process	regulation of cellular metabolic process	cellular biosynthetic process	response to stimulus	chromosome organization	biosynthetic process	regulation of biosynthetic process	cellular component organization	cellular response to DNA damage stimulus	DNA metabolic process	cellular response to stress	cellular metabolic process	regulation of cellular biosynthetic process	biopolymer biosynthetic process	regulation of metabolic process
0.082758	0.018329	0.016331	0.006908	5.07	Down	0.0274977	AI413838	1433967_at	RIKEN cDNA 5430413K10 gene (5430413K10Rik), mRNA	Mm.330682	433492	5430413K10Rik	2
0.012804	0.006028	0.064764	0.005816	5.06	Up	0.00343533	NM_019427	1418294_at	Erythrocyte protein band 4.1-like 4b (Epb4.1l4b), mRNA	Mm.28217	54357	Epb4.1l4b	4	Molecular Function:	binding	cytoskeletal protein binding	protein binding	Cellular Component:	cytoplasm	cytoskeleton	extrinsic to membrane	intracellular organelle	intracellular part	intracellular	organelle	non-membrane-bounded organelle	all	cell part	membrane part	intracellular non-membrane-bounded organelle	membrane	cellular_component	cell
0.096408	0.015159	0.019095	0.006226	5.05	Down	0.00918712	BG069763	1442981_at	ESTs	-	-	-	-
0.090388	0.02129	0.017944	0.005641	5.04	Down	0.0302358	AV120335	1430876_at	RIKEN cDNA 2610312I10 gene	-	-	-	-
0.105165	0.025534	0.020912	0.006987	5.03	Down	0.0334493	BB010597	1419750_at	TRNA aspartic acid methyltransferase 1 (Trdmt1), mRNA	Mm.6979	13434	Trdmt1	2	Biological Process:	DNA methylation	tRNA processing	nitrogen compound metabolic process	cellular metabolic process	RNA metabolic process	regulation of macromolecule metabolic process	cellular process	regulation of metabolic process	tRNA metabolic process	biopolymer methylation	DNA alkylation	macromolecule metabolic process	methylation	gene expression	primary metabolic process	biological regulation	nucleobase, nucleoside, nucleotide and nucleic acid metabolic process	metabolic process	RNA processing	regulation of gene expression	ncRNA metabolic process	regulation of biological process	cellular macromolecule metabolic process	DNA modification	biopolymer metabolic process	biopolymer modification	one-carbon metabolic process	ncRNA processing	regulation of gene expression, epigenetic	cellular biopolymer metabolic process	DNA metabolic process	Molecular Function:	DNA binding	RNA binding	methyltransferase activity
0.009061	0.002246	0.04553	0.011604	5.02	Up	0.0367342	BB519015	1446302_at	Cysteine conjugate-beta lyase 1, mRNA (cDNA clone MGC:62427 IMAGE:5687475)	Mm.216089	70266	Ccbl1	2	Biological Process:	biosynthetic process	metabolic process	Molecular Function:	catalytic activity	transaminase activity	kynurenine-oxoglutarate transaminase activity	transferase activity	transferase activity, transferring nitrogenous groups	lyase activity	1-aminocyclopropane-1-carboxylate synthase activity	pyridoxal phosphate binding	glutamine-phenylpyruvate transaminase activity	cysteine-S-conjugate beta-lyase activity	vitamin B6 binding	carbon-sulfur lyase activity	binding	vitamin binding	cofactor binding	lipid binding	steroid binding	Cellular Component:	cytoplasm	intracellular part	intracellular	cell	all	cellular_component	cell part
0.110733	0.009107	0.022042	0.006743	5.02	Down	0.0014387	AK015383	1431979_at	Transcribed locus	Mm.159571	75789	-	14
0.014492	0.004575	0.072703	0.010378	5.02	Up	0.00682734	BB283604	1445717_at	LUC7-like 2 (S. cerevisiae) (Luc7l2), mRNA	Mm.276133	192196	Luc7l2	6	Molecular Function:	protein binding	zinc ion binding	metal ion binding	cation binding	ion binding	binding	transition metal ion binding
0.073048	0.018386	0.014567	0.005329	5.01	Down	0.0378396	BQ180307	1431257_at	RIKEN cDNA 6230409E13 gene, mRNA (cDNA clone IMAGE:6417471)	Mm.159689	76132	6230409E13Rik	4
0.067076	0.015273	0.013383	0.006568	5.01	Down	0.0319877	BG066440	1459092_at	Solute carrier organic anion transporter family, member 6c1, mRNA (cDNA clone MGC:170694 IMAGE:8862089)	Mm.60362	74441	Slco6c1	1	Biological Process:	organic anion transport	transport	establishment of localization	localization	ion transport	anion transport	Molecular Function:	organic anion transmembrane transporter activity	substrate-specific transmembrane transporter activity	substrate-specific transporter activity	anion transmembrane transporter activity	transmembrane transporter activity	transporter activity	ion transmembrane transporter activity	Cellular Component:	integral to plasma membrane	plasma membrane part	all	cell part	membrane part	intrinsic to membrane	integral to membrane	plasma membrane	intrinsic to plasma membrane	cellular_component	cell	membrane
0.019362	0.002355	0.003865	0.000951	5.01	Down	0.00365235	BB727153	1442615_at	Transcribed locus	Mm.446544	-	-	14
0.125187	0.02357	0.025003	0.010255	5.01	Down	0.0175773	AB009674	1451812_at	ADAM22	Mm.275895	11496	Adam22	5	Biological Process:	proteolysis	biopolymer catabolic process	protein metabolic process	biopolymer metabolic process	protein catabolic process	macromolecule catabolic process	macromolecule metabolic process	catabolic process	primary metabolic process	metabolic process	Molecular Function:	metalloendopeptidase activity	receptor activity	metallopeptidase activity	zinc ion binding	hydrolase activity	endopeptidase activity	cation binding	binding	catalytic activity	peptidase activity, acting on L-amino acid peptides	signal transducer activity	peptidase activity	molecular transducer activity	ion binding	transition metal ion binding	metal ion binding	Cellular Component:	membrane	integral to membrane	intrinsic to membrane	cell	all	cellular_component	cell part
0.062957	0.014025	0.012581	0.00623	5	Down	0.030425	BB644362	1442635_at	Transcribed locus	Mm.382825	-	-	2
0.07275	0.016137	0.014576	0.01236	4.99	Down	0.0458373	BE947483	1438732_at	Transcribed locus	Mm.392437	-	-	X
0.016131	0.007818	0.080409	0.008795	4.98	Up	0.00546238	BB270375	1457651_x_at	rad and gem related GTP binding protein 2	-	-	-	-
0.007317	0.000929	0.036342	0.008897	4.97	Up	0.0315297	AV321778	1438880_at	Transcribed locus	Mm.460324	-	-	7
0.08512	0.015495	0.017158	0.005449	4.96	Down	0.0144023	BB490576	1441365_at	Transcribed locus	Mm.447934	-	-	6
0.097632	0.022456	0.019686	0.007443	4.96	Down	0.0300795	BG066903	1429062_at	Kinesin family member 16B (Kif16b), mRNA	Mm.251934	16558	Kif16b	2	Molecular Function:	nucleotide binding	motor activity	ATP binding	hydrolase activity	hydrolase activity, acting on acid anhydrides, in phosphorus-containing anhydrides	purine nucleotide binding	nucleoside-triphosphatase activity	hydrolase activity, acting on acid anhydrides	binding	catalytic activity	purine nucleoside binding	adenyl ribonucleotide binding	ribonucleotide binding	pyrophosphatase activity	adenyl nucleotide binding	purine ribonucleotide binding	nucleoside binding	Cellular Component:	microtubule	intracellular organelle	intracellular part	non-membrane-bounded organelle	all	cell	cytoskeletal part	intracellular	organelle	protein complex	cell part	microtubule cytoskeleton	intracellular non-membrane-bounded organelle	intracellular organelle part	cytoskeleton	cellular_component	macromolecular complex
0.012269	0.002566	0.060748	0.013143	4.95	Up	0.022351	NM_029519	1421574_at	RAS related protein 2a, mRNA (cDNA clone IMAGE:5011809)	Mm.261448	76108	Rap2a	14	Biological Process:	small GTPase mediated signal transduction	signal transduction	regulation of biological process	regulation of cellular process	intracellular signaling cascade	biological regulation	cellular process	cell communication	Molecular Function:	nucleotide binding	GTP binding	guanyl ribonucleotide binding	purine nucleotide binding	ribonucleotide binding	binding	purine ribonucleotide binding	guanyl nucleotide binding	Cellular Component:	intracellular	plasma membrane	membrane	cell	all	cellular_component	cell part
0.068156	0.015203	0.013784	0.002404	4.94	Down	0.0241775	AK018444	1453659_at	Centromere protein O, mRNA (cDNA clone MGC:36863 IMAGE:4481047)	Mm.478027	52504	Cenpo	12	Biological Process:	chromosome segregation	biological_process	cell division	all	cellular process	Molecular Function:	molecular_function	protein binding	binding	all	Cellular Component:	chromosome, centromeric region	cellular_component	nucleus	chromosome	intracellular organelle	intracellular part	membrane-bounded organelle	non-membrane-bounded organelle	all	cell	intracellular membrane-bounded organelle	intracellular	organelle	cell part	chromosomal part	intracellular non-membrane-bounded organelle	intracellular organelle part	organelle part
0.038418	0.007136	0.007772	0.001185	4.94	Down	0.0133009	AK006841	1429576_at	Membrane-spanning 4-domains, subfamily A, member 13, mRNA (cDNA clone MGC:107131 IMAGE:6772390)	Mm.272723	73466	Ms4a13	19	Biological Process:	signal transduction	regulation of biological process	regulation of cellular process	biological regulation	cellular process	cell communication	Molecular Function:	receptor activity	molecular transducer activity	signal transducer activity	Cellular Component:	membrane	integral to membrane	intrinsic to membrane	cell	all	cellular_component	cell part	membrane part
0.100137	0.013174	0.02026	0.01461	4.94	Down	0.0153443	AI553237	1455449_at	RIKEN cDNA 2010107G12 gene (2010107G12Rik), mRNA	Mm.440221	243753	2010107G12Rik	6
0.111879	0.020892	0.022643	0.01323	4.94	Down	0.0225844	AV323048	1457196_at	Transcribed locus	Mm.79497	-	-	11
0.208168	0.030968	0.042267	0.022403	4.93	Down	0.0122487	BG075843	1442977_at	ESTs, Weakly similar to phosphatase (Caenorhabditis elegans) (C.elegans)	-	-	-	-
0.021277	0.013561	0.104717	0.004656	4.92	Up	0.00434089	BB484394	1440130_at	Transcribed locus, moderately similar to NP_060252.3 hypothetical protein LOC54906 [Homo sapiens]	Mm.389225	-	-	1
0.106425	0.023178	0.021712	0.009475	4.9	Down	0.0277064	BF467074	1442189_at	Cytohesin 1 (Pscd1) mRNA, complete cds, alternatively spliced	Mm.86413	19157	Cyth1	11	Biological Process:	regulation of ARF protein signal transduction	regulation of signal transduction	regulation of biological process	regulation of cellular process	small GTPase mediated signal transduction	Ras protein signal transduction	regulation of cell communication	cell communication	cellular process	signal transduction	ARF protein signal transduction	intracellular signaling cascade	regulation of Ras protein signal transduction	regulation of small GTPase mediated signal transduction	biological regulation	Molecular Function:	guanyl-nucleotide exchange factor activity	ARF guanyl-nucleotide exchange factor activity	protein binding	enzyme regulator activity	nucleoside-triphosphatase regulator activity	binding	small GTPase regulator activity	GTPase regulator activity	Cellular Component:	intracellular	cell	all	cellular_component	cell part
0.165454	0.029522	0.033773	0.015146	4.9	Down	0.0165569	BM238730	1447465_at	ESTs	-	-	-	-
0.085793	0.021693	0.017552	0.003342	4.89	Down	0.0359029	BB386261	1458020_at	Reelin (Reln), mRNA	Mm.425236	19699	Reln	5	Biological Process:	cell morphogenesis involved in differentiation	neuron migration	cell adhesion	multicellular organismal development	axon guidance	central nervous system development	brain development	locomotory behavior	glial cell differentiation	peptidyl-tyrosine phosphorylation	spinal cord patterning	cerebral cortex tangential migration	thyroid hormone metabolic process	positive regulation of protein kinase activity	response to pain	positive regulation of small GTPase mediated signal transduction	cell differentiation	neuron projection development	positive regulation of cellular process	neuron development	cerebral cortex cell migration	positive regulation of transferase activity	pallium development	regulation of phosphorylation	multicellular organismal process	cellular process	hormone metabolic process	anatomical structure development	biological regulation	peptidyl-amino acid modification	positive regulation of catalytic activity	cellular hormone metabolic process	cell migration	spinal cord development	biopolymer modification
0.09125	0.012733	0.018717	0.007674	4.88	Down	0.00816707	NM_030710	1420659_at	SLAM family member 6, mRNA (cDNA clone MGC:41003 IMAGE:1225313)	Mm.245727	30925	Slamf6	1	Molecular Function:	receptor activity	molecular transducer activity	signal transducer activity	Cellular Component:	plasma membrane	integral to plasma membrane	membrane	integral to membrane	plasma membrane part	all	cell part	membrane part	intrinsic to membrane	intrinsic to plasma membrane	cellular_component	cell
0.058036	0.016081	0.011907	0.002519	4.87	Down	0.0471511	AY053456	1425897_at	Mus musculus domesticus retrotransposon L1Md-A101 pORF1 and pORF2 mRNA, complete cds.	-	270589	-	-
0.017558	0.01057	0.085569	0.006561	4.87	Up	0.00544557	BB136975	1444565_at	expressed sequence BB166591	-	-	-	-
0.041882	0.011267	0.008615	0.002034	4.86	Down	0.0438684	BB439493	1459368_at	ESTs	-	-	-	-
0.109162	0.016308	0.022483	0.012802	4.86	Down	0.0139088	BG298986	1457350_at	Period homolog 2 (Drosophila) (Per2), mRNA	Mm.218141	18627	Per2	1	Biological Process:	transcription	regulation of transcription, DNA-dependent	signal transduction	circadian rhythm	negative regulation of gene-specific transcription from RNA polymerase II promoter	regulation of transcription	rhythmic process	cellular biopolymer biosynthetic process	negative regulation of gene expression	negative regulation of cellular metabolic process	nitrogen compound metabolic process	negative regulation of cellular biosynthetic process	negative regulation of transcription, DNA-dependent	regulation of macromolecule metabolic process	cell communication	cellular process	regulation of gene-specific transcription from RNA polymerase II promoter	negative regulation of cellular process	cellular macromolecule biosynthetic process	negative regulation of biological process	macromolecule metabolic process	negative regulation of macromolecule metabolic process	negative regulation of biosynthetic process	regulation of nucleobase, nucleoside, nucleotide and nucleic acid metabolic process	gene expression	negative regulation of nucleobase, nucleoside, nucleotide and nucleic acid metabolic process	biological regulation	nucleobase, nucleoside, nucleotide and nucleic acid metabolic process	regulation of cellular process	regulation of biological process	regulation of nitrogen compound metabolic process	cellular macromolecule metabolic process	regulation of cellular metabolic process	negative regulation of RNA metabolic process	transcription from RNA polymerase II promoter
0.01883	0.011613	0.091274	0.004722	4.85	Up	0.00445418	AU016853	1434308_at	solute carrier family 43, member 2	-	-	-	-
0.00902	0.002289	0.043575	0.004464	4.83	Up	0.00232809	AK014324	1451472_at	Glutamyl-tRNA synthetase 2 (mitochondrial)(putative) (Ears2), nuclear gene encoding mitochondrial protein, mRNA	Mm.45171	67417	Ears2	7	Biological Process:	translation	tRNA aminoacylation for protein translation	glutamyl-tRNA aminoacylation	cellular biopolymer biosynthetic process	carboxylic acid metabolic process	nitrogen compound metabolic process	tRNA aminoacylation	organic acid metabolic process	cellular process	cellular macromolecule biosynthetic process	macromolecule metabolic process	gene expression	nucleobase, nucleoside, nucleotide and nucleic acid metabolic process	cellular amine metabolic process	ncRNA metabolic process	cellular macromolecule metabolic process	amine metabolic process	cellular biosynthetic process	biosynthetic process	cellular metabolic process	cellular amino acid and derivative metabolic process	RNA metabolic process	biopolymer biosynthetic process	tRNA metabolic process	primary metabolic process	cellular ketone metabolic process	metabolic process	protein metabolic process	biopolymer metabolic process	amino acid activation	cellular protein metabolic process	cellular biopolymer metabolic process	macromolecule biosynthetic process	cellular amino acid metabolic process	oxoacid metabolic process
0.085555	0.016426	0.017733	0.006345	4.82	Down	0.0182783	AK016957	1430532_at	dymeclin	-	69190	-	-	Biological Process:	biological_process	all	Molecular Function:	molecular_function	all	Cellular Component:	cellular_component	cytoplasm	Golgi apparatus	intracellular membrane-bounded organelle	intracellular organelle	intracellular part	membrane-bounded organelle	intracellular	organelle	cell part	all	cytoplasmic part	cell
0.098098	0.017187	0.020349	0.011888	4.82	Down	0.0204669	BC010754	1448107_x_at	Kallikrein 1, mRNA (cDNA clone MGC:29118 IMAGE:4922971)	Mm.142722	16612	Klk1	7	Biological Process:	proteolysis	biopolymer catabolic process	protein metabolic process	biopolymer metabolic process	protein catabolic process	macromolecule catabolic process	macromolecule metabolic process	catabolic process	primary metabolic process	metabolic process	Molecular Function:	serine-type endopeptidase activity	peptidase activity	serine-type peptidase activity	hydrolase activity	serine hydrolase activity	endopeptidase activity	catalytic activity	peptidase activity, acting on L-amino acid peptides
0.061865	0.005061	0.012839	0.006068	4.82	Down	0.00343274	BG069270	1440409_at	Glucosaminyl (N-acetyl) transferase 3, mucin type (Gcnt3), mRNA	Mm.195555	72077	Gcnt3	9	Biological Process:	protein amino acid O-linked glycosylation	cellular metabolic process	cellular process	glycoprotein metabolic process	cellular macromolecule biosynthetic process	protein modification process	macromolecule metabolic process	primary metabolic process	biopolymer glycosylation	protein amino acid glycosylation	metabolic process	glycoprotein biosynthetic process	protein metabolic process	cellular macromolecule metabolic process	biopolymer metabolic process	biopolymer modification	carbohydrate metabolic process	cellular biosynthetic process	cellular carbohydrate metabolic process	cellular protein metabolic process	biosynthetic process	cellular biopolymer metabolic process	macromolecule biosynthetic process	glycosylation	Molecular Function:	beta-1,3-galactosyl-O-glycosyl-glycoprotein beta-1,6-N-acetylglucosaminyltransferase activity	N-acetyllactosaminide beta-1,6-N-acetylglucosaminyltransferase activity	acetylglucosaminyltransferase activity	transferase activity	transferase activity, transferring glycosyl groups	transferase activity, transferring hexosyl groups	UDP-glycosyltransferase activity	catalytic activity	Cellular Component:	cellular_component
0.074647	0.005283	0.015506	0.007607	4.81	Down	0.00308579	BB309795	1444411_at	Transcribed locus	Mm.437016	-	-	9
0.016009	0.003155	0.076984	0.001329	4.81	Up	5.83613e-05	NM_015775	1419154_at	Transmembrane protease, serine 2, mRNA (cDNA clone MGC:6821 IMAGE:2648878)	Mm.276145	50528	Tmprss2	16	Biological Process:	proteolysis	biopolymer catabolic process	protein metabolic process	biopolymer metabolic process	protein catabolic process	macromolecule catabolic process	macromolecule metabolic process	catabolic process	primary metabolic process	metabolic process	Molecular Function:	serine-type endopeptidase activity	scavenger receptor activity	peptidase activity	serine-type peptidase activity	hydrolase activity	transmembrane receptor activity	serine hydrolase activity	endopeptidase activity	catalytic activity	peptidase activity, acting on L-amino acid peptides	signal transducer activity	molecular transducer activity	receptor activity	Cellular Component:	extracellular region	plasma membrane	membrane	integral to membrane	intrinsic to membrane	cell	cell part	all	cellular_component	membrane part
0.024683	0.008245	0.118494	0.021898	4.8	Up	0.0160058	AV325420	1446325_at	Prenylcysteine oxidase 1, mRNA (cDNA clone MGC:27832 IMAGE:3486530)	Mm.30849	66881	Pcyox1	6	Biological Process:	prenylcysteine catabolic process	oxidation reduction	cellular catabolic process	cellular amino acid derivative catabolic process	cellular metabolic process	cellular amino acid and derivative metabolic process	cellular amino acid derivative metabolic process	cellular process	catabolic process	primary metabolic process	prenylcysteine metabolic process	metabolic process	Molecular Function:	prenylcysteine oxidase activity	oxidoreductase activity	oxidoreductase activity, acting on sulfur group of donors, oxygen as acceptor	oxidoreductase activity, acting on sulfur group of donors	catalytic activity	Cellular Component:	lysosome	intracellular membrane-bounded organelle	intracellular organelle	intracellular part	intracellular	membrane-bounded organelle	organelle	vacuole	cell part	all	cytoplasm	cytoplasmic part	lytic vacuole	cell	cellular_component
0.025219	0.006056	0.005264	0.001408	4.79	Down	0.0325969	U18673	1451882_a_at	Fibroblast growth factor 8 (Fgf8), mRNA	Mm.4012	14179	Fgf8	19	Biological Process:	MAPKKK cascade	patterning of blood vessels	branching involved in ureteric bud morphogenesis	induction of an organ	kidney development	neural plate morphogenesis	heart looping	blood vessel remodeling	heart morphogenesis	apoptosis	determination of left/right symmetry	heart development	positive regulation of cell proliferation	fibroblast growth factor receptor signaling pathway	embryonic development ending in birth or egg hatching	positive regulation of gene expression	telencephalon development	pallium development	subpallium development	forebrain dorsal/ventral pattern formation	cell proliferation in forebrain	lung development	male genitalia development	embryonic heart tube development	limb morphogenesis	embryonic hindlimb morphogenesis	inner ear morphogenesis	negative regulation of apoptosis	negative regulation of neuron apoptosis	cell fate commitment	positive regulation of mitosis	generation of neurons	forebrain morphogenesis	positive regulation of cell division	lung morphogenesis
0.091388	0.017816	0.019116	0.004473	4.78	Down	0.0170393	AW536472	1455137_at	MKIAA0277 protein	Mm.227642	217944	Rapgef5	12	Biological Process:	intracellular signaling cascade	small GTPase mediated signal transduction	regulation of small GTPase mediated signal transduction	regulation of signal transduction	signal transduction	regulation of biological process	regulation of cellular process	regulation of cell communication	biological regulation	cellular process	cell communication	Molecular Function:	guanyl-nucleotide exchange factor activity	enzyme regulator activity	nucleoside-triphosphatase regulator activity	GTPase regulator activity	Cellular Component:	intracellular	nucleus	intracellular membrane-bounded organelle	intracellular organelle	intracellular part	membrane-bounded organelle	organelle	all	cell part	cellular_component	cell
0.021419	0.005606	0.004487	0.001573	4.77	Down	0.0437629	BM238642	1457491_at	Pleckstrin homology domain containing, family A (phosphoinositide binding specific) member 1, mRNA (cDNA clone IMAGE:4976129)	Mm.323554	101476	Plekha1	7	Biological Process:	post-embryonic development	multicellular organism growth	platelet-derived growth factor receptor signaling pathway	skeletal system morphogenesis	palate development	face morphogenesis	face development	head development	anatomical structure morphogenesis	developmental process	enzyme linked receptor protein signaling pathway	cellular process	cell communication	multicellular organismal process	anatomical structure development	growth	organ morphogenesis	biological regulation	multicellular organismal development	regulation of cellular process	regulation of biological process	system development	cell surface receptor linked signal transduction	head morphogenesis	organ development	body morphogenesis	signal transduction	transmembrane receptor protein tyrosine kinase signaling pathway	skeletal system development	Molecular Function:	lipid binding	binding	Cellular Component:	nucleus	cytoplasm
0.087999	0.023087	0.018444	0.009717	4.77	Down	0.0499817	NM_011769	1421405_at	Zinc finger protein Zim1	Mm.89976	22776	Zim1	7	Biological Process:	transcription	cellular biopolymer biosynthetic process	nitrogen compound metabolic process	cellular metabolic process	cellular process	biopolymer biosynthetic process	cellular macromolecule biosynthetic process	macromolecule metabolic process	gene expression	primary metabolic process	nucleobase, nucleoside, nucleotide and nucleic acid metabolic process	metabolic process	cellular macromolecule metabolic process	biopolymer metabolic process	cellular biosynthetic process	biosynthetic process	cellular biopolymer metabolic process	macromolecule biosynthetic process	Molecular Function:	zinc ion binding	metal ion binding	cation binding	ion binding	binding	transition metal ion binding	Cellular Component:	nucleus	intracellular membrane-bounded organelle	intracellular organelle	intracellular part	intracellular	membrane-bounded organelle	organelle	cell part	all
0.090112	0.019719	0.018912	0.014143	4.76	Down	0.0426402	BB625617	1457127_at	Defensin beta 42, mRNA (cDNA clone MGC:175909 IMAGE:40131325)	Mm.387101	619548	Defb42	14
0.052159	0.006614	0.010953	0.001141	4.76	Down	0.00356879	BE979428	1443565_at	Transcribed locus	Mm.443731	99094	-	2
0.040264	0.01006	0.008456	0.001519	4.76	Down	0.0353067	AA516937	1459935_at	EST AA517562	-	-	-	-
0.011007	0.004499	0.052027	0.01102	4.73	Up	0.0261449	AV274006	1437259_at	CDNA clone IMAGE:40048592	Mm.256414	226999	Slc9a2	1	Biological Process:	transport	ion transport	sodium ion transport	regulation of pH	protein localization	chemical homeostasis	cation transport	establishment of localization	monovalent inorganic cation transport	cation homeostasis	macromolecule localization	regulation of biological quality	homeostatic process	ion homeostasis	localization	monovalent inorganic cation homeostasis	biological regulation	metal ion transport	Molecular Function:	antiporter activity	sodium:hydrogen antiporter activity	cation transmembrane transporter activity	solute:solute antiporter activity	substrate-specific transmembrane transporter activity	substrate-specific transporter activity	transporter activity	secondary active transmembrane transporter activity	solute:cation antiporter activity	monovalent inorganic cation transmembrane transporter activity	transmembrane transporter activity	hydrogen ion transmembrane transporter activity	solute:hydrogen antiporter activity	ion transmembrane transporter activity	active transmembrane transporter activity	inorganic cation transmembrane transporter activity
0.017135	0.009019	0.080845	0.014558	4.72	Up	0.0204696	BB430637	1428398_at	UDP-Gal:betaGlcNAc beta 1,3-galactosyltransferase, polypeptide 5 (B3galt5), transcript variant 1, mRNA	Mm.154783	93961	B3galt5	16	Biological Process:	protein amino acid glycosylation	cellular metabolic process	cellular process	glycoprotein metabolic process	cellular macromolecule biosynthetic process	protein modification process	macromolecule metabolic process	primary metabolic process	biopolymer glycosylation	metabolic process	glycoprotein biosynthetic process	protein metabolic process	cellular macromolecule metabolic process	biopolymer metabolic process	biopolymer modification	carbohydrate metabolic process	cellular biosynthetic process	cellular carbohydrate metabolic process	cellular protein metabolic process	biosynthetic process	cellular biopolymer metabolic process	macromolecule biosynthetic process	glycosylation	Molecular Function:	galactosyltransferase activity	transferase activity	transferase activity, transferring glycosyl groups	transferase activity, transferring hexosyl groups	catalytic activity	Cellular Component:	Golgi apparatus	membrane	integral to membrane	intracellular membrane-bounded organelle	intracellular organelle
0.018003	0.002617	0.08442	0.008564	4.69	Up	0.00176356	NM_010739	1419387_s_at	Mucin 13, epithelial transmembrane, mRNA (cDNA clone MGC:18590 IMAGE:4219376)	Mm.3177	17063	Muc13	16	Cellular Component:	extracellular region	plasma membrane	membrane	integral to membrane	intrinsic to membrane	cell	cell part	all	cellular_component	membrane part
0.081292	0.011438	0.017359	0.012543	4.68	Down	0.0196675	BG068999	1441176_at	ESTs	-	-	-	-
0.093526	0.01143	0.020016	0.003815	4.67	Down	0.00365285	BG807042	1440931_at	PREDICTED: Mus musculus scratch homolog 2, zinc finger protein (Drosophila) (Scrt2), mRNA	Mm.440196	545474	Scrt2	2	Biological Process:	transcription	regulation of transcription	cellular biopolymer biosynthetic process	nitrogen compound metabolic process	cellular metabolic process	regulation of macromolecule metabolic process	regulation of cellular biosynthetic process	cellular process	regulation of metabolic process	biopolymer biosynthetic process	regulation of primary metabolic process	cellular macromolecule biosynthetic process	macromolecule metabolic process	regulation of nucleobase, nucleoside, nucleotide and nucleic acid metabolic process	gene expression	primary metabolic process	biological regulation	nucleobase, nucleoside, nucleotide and nucleic acid metabolic process	metabolic process	regulation of gene expression	regulation of cellular process	regulation of biological process	regulation of nitrogen compound metabolic process	cellular macromolecule metabolic process	biopolymer metabolic process	regulation of cellular metabolic process	cellular biosynthetic process	biosynthetic process	cellular biopolymer metabolic process	regulation of biosynthetic process	regulation of macromolecule biosynthetic process	macromolecule biosynthetic process	Molecular Function:	nucleic acid binding	DNA binding
0.066178	0.006032	0.014165	0.010487	4.67	Down	0.0126525	AF365876	1417803_at	RIKEN cDNA 1110032A04 gene (1110032A04Rik), mRNA	Mm.45481	66183	1110032A04Rik	3	Cellular Component:	endoplasmic reticulum	membrane	integral to membrane	intracellular membrane-bounded organelle	intracellular organelle	intracellular part	intracellular	membrane-bounded organelle	organelle	cell part	all	membrane part	cytoplasm	intrinsic to membrane	cytoplasmic part	cell	cellular_component
0.027527	0.006092	0.128212	0.018949	4.66	Up	0.00718874	AI561826	1459700_at	LEM domain containing 3 (Lemd3), mRNA	Mm.339371	380664	Lemd3	10	Molecular Function:	nucleotide binding	DNA binding	binding	nucleic acid binding	Cellular Component:	nucleus	nuclear envelope	integral to nuclear inner membrane	membrane	integral to membrane	organelle inner membrane	intracellular organelle	intracellular part	membrane-bounded organelle	all	integral to organelle membrane	membrane part	intrinsic to membrane	organelle envelope	envelope	intrinsic to nuclear inner membrane	nuclear part	cell	nuclear membrane part	endomembrane system	intracellular membrane-bounded organelle	nuclear inner membrane	intracellular	organelle	cell part	nuclear membrane	organelle membrane	intracellular organelle part	intrinsic to organelle membrane	cellular_component
0.012449	0.003303	0.057958	0.007078	4.66	Up	0.00432249	U36575	1425990_a_at	nuclear factor of activated T-cells, cytoplasmic, calcineurin-dependent 2	-	18019	-	-	Biological Process:	cytokine production	transcription	regulation of transcription, DNA-dependent	regulation of transcription	positive regulation of transcription	positive regulation of transcription from RNA polymerase II promoter	cellular biopolymer biosynthetic process	positive regulation of cellular process	nitrogen compound metabolic process	positive regulation of biological process	positive regulation of metabolic process	regulation of macromolecule metabolic process	cellular process	multicellular organismal process	positive regulation of nucleobase, nucleoside, nucleotide and nucleic acid metabolic process	cellular macromolecule biosynthetic process	positive regulation of macromolecule metabolic process	macromolecule metabolic process	positive regulation of biosynthetic process	regulation of nucleobase, nucleoside, nucleotide and nucleic acid metabolic process	gene expression	biological regulation	nucleobase, nucleoside, nucleotide and nucleic acid metabolic process	regulation of cellular process	regulation of biological process	positive regulation of cellular biosynthetic process	regulation of nitrogen compound metabolic process	cellular macromolecule metabolic process	regulation of cellular metabolic process	transcription from RNA polymerase II promoter	positive regulation of transcription, DNA-dependent	cellular biosynthetic process	biosynthetic process	transcription, DNA-dependent	regulation of biosynthetic process
0.047357	0.015441	0.220138	0.036196	4.65	Up	0.0117763	BF178615	1453800_at	Ring finger protein 181 (Rnf181), mRNA	Mm.170023	66510	Rnf181	6	Biological Process:	modification-dependent protein catabolic process	cellular biopolymer catabolic process	biopolymer catabolic process	cellular metabolic process	cellular macromolecule catabolic process	modification-dependent macromolecule catabolic process	cellular process	proteolysis	macromolecule metabolic process	primary metabolic process	catabolic process	metabolic process	cellular protein catabolic process	cellular catabolic process	cellular macromolecule metabolic process	protein metabolic process	biopolymer metabolic process	protein catabolic process	cellular protein metabolic process	macromolecule catabolic process	proteolysis involved in cellular protein catabolic process	cellular biopolymer metabolic process	Molecular Function:	protein binding	zinc ion binding	ligase activity	metal ion binding	cation binding	ion binding	binding	transition metal ion binding	catalytic activity
0.016818	0.00588	0.077991	0.016143	4.64	Up	0.0235759	AF059486	1419148_at	Advillin (Avil), mRNA	Mm.10739	11567	Avil	10	Biological Process:	response to stress	cytoskeleton organization	actin filament organization	actin filament capping	anatomical structure formation	negative regulation of cellular metabolic process	regulation of protein complex disassembly	cellular process	protein complex biogenesis	regulation of cellular component size	protein polymerization	actin polymerization or depolymerization	cellular component disassembly	regulation of cellular component organization	negative regulation of biological process	negative regulation of macromolecule metabolic process	biological regulation	regulation of actin cytoskeleton organization	negative regulation of organelle organization	negative regulation of cellular component organization	regulation of cytoskeleton organization	protein depolymerization	regulation of actin filament depolymerization	regulation of biological quality	macromolecular complex subunit organization	response to stimulus	negative regulation of protein complex disassembly	regulation of protein polymerization	regulation of organelle organization	regulation of cellular component biogenesis	actin filament polymerization	actin cytoskeleton organization	regulation of metabolic process	cellular protein complex disassembly	negative regulation of cytoskeleton organization
0.036292	0.008233	0.00784	0.001537	4.63	Down	0.0273474	AF442819	1449992_at	Implantation serine proteinase 2	Mm.207082	114662	Prss29	17	Biological Process:	proteolysis	biopolymer catabolic process	protein metabolic process	biopolymer metabolic process	protein catabolic process	macromolecule catabolic process	macromolecule metabolic process	catabolic process	primary metabolic process	metabolic process	Molecular Function:	serine-type endopeptidase activity	peptidase activity	serine-type peptidase activity	hydrolase activity	serine hydrolase activity	endopeptidase activity	catalytic activity	peptidase activity, acting on L-amino acid peptides	Cellular Component:	extracellular region	all	cellular_component
0.052087	0.009683	0.011261	0.003689	4.63	Down	0.0169629	AK017956	1432286_at	Polymerase (DNA-directed), epsilon 4 (p12 subunit), mRNA (cDNA clone MGC:35698 IMAGE:4952949)	Mm.195753	66979	Pole4	6	Molecular Function:	DNA binding	DNA-directed DNA polymerase activity	transferase activity	nucleotidyltransferase activity	sequence-specific DNA binding	binding	catalytic activity	transferase activity, transferring phosphorus-containing groups	DNA polymerase activity	nucleic acid binding	Cellular Component:	intracellular	nucleus	intracellular membrane-bounded organelle	intracellular organelle	intracellular part	membrane-bounded organelle	organelle	all	cell part	cellular_component	cell
0.010261	0.001349	0.047358	0.011298	4.62	Up	0.0310727	BM244351	1437432_a_at	Tripartite motif-containing 12 (Trim12), mRNA	Mm.458309	76681	Trim12	7	Molecular Function:	protein binding	zinc ion binding	metal ion binding	cation binding	ion binding	binding	transition metal ion binding	Cellular Component:	intracellular	cytoplasm	intracellular part	cell	all	cellular_component	cell part
0.112699	0.018839	0.024436	0.021451	4.61	Down	0.0365184	NM_011762	1421703_at	Zinc finger protein 59 (Zfp59), mRNA	Mm.379046	22717	Zfp59	7	Biological Process:	regulation of transcription, DNA-dependent	cellular biopolymer biosynthetic process	nitrogen compound metabolic process	regulation of macromolecule metabolic process	cellular process	cellular macromolecule biosynthetic process	macromolecule metabolic process	regulation of nucleobase, nucleoside, nucleotide and nucleic acid metabolic process	gene expression	nucleobase, nucleoside, nucleotide and nucleic acid metabolic process	biological regulation	regulation of biological process	regulation of cellular process	cellular macromolecule metabolic process	regulation of nitrogen compound metabolic process	regulation of cellular metabolic process	cellular biosynthetic process	biosynthetic process	transcription, DNA-dependent	regulation of biosynthetic process	cellular metabolic process	RNA metabolic process	regulation of transcription	regulation of cellular biosynthetic process	regulation of metabolic process	biopolymer biosynthetic process	regulation of primary metabolic process	primary metabolic process	metabolic process	regulation of gene expression	biopolymer metabolic process	transcription	RNA biosynthetic process	regulation of RNA metabolic process	cellular biopolymer metabolic process
0.011185	0.008671	0.051577	0.007099	4.61	Up	0.022672	BQ174247	1460449_at	Ankyrin repeat and sterile alpha motif domain containing 1B (Anks1b), mRNA	Mm.440605	77531	Anks1b	10	Cellular Component:	nucleus	cytoplasm	plasma membrane	membrane	cell junction	cell projection	synapse	postsynaptic membrane	synapse part	intracellular membrane-bounded organelle	intracellular organelle	intracellular part	plasma membrane part	intracellular	membrane-bounded organelle	organelle	cell part	all	membrane part	cell	cellular_component
0.090311	0.025009	0.019598	0.003964	4.61	Down	0.0491778	AK020550	1454240_at	Nuclear factor, erythroid derived 2, like 3, mRNA (cDNA clone MGC:5702 IMAGE:3485182)	Mm.42138	18025	Nfe2l3	6	Biological Process:	transcription	regulation of transcription, DNA-dependent	regulation of transcription	cellular biopolymer biosynthetic process	nitrogen compound metabolic process	regulation of macromolecule metabolic process	cellular process	cellular macromolecule biosynthetic process	macromolecule metabolic process	regulation of nucleobase, nucleoside, nucleotide and nucleic acid metabolic process	gene expression	biological regulation	nucleobase, nucleoside, nucleotide and nucleic acid metabolic process	regulation of cellular process	regulation of biological process	regulation of nitrogen compound metabolic process	cellular macromolecule metabolic process	regulation of cellular metabolic process	cellular biosynthetic process	biosynthetic process	transcription, DNA-dependent	regulation of biosynthetic process	cellular metabolic process	RNA metabolic process	regulation of cellular biosynthetic process	biopolymer biosynthetic process	regulation of metabolic process	regulation of primary metabolic process	primary metabolic process	metabolic process	regulation of gene expression	biopolymer metabolic process	RNA biosynthetic process	regulation of RNA metabolic process	cellular biopolymer metabolic process
0.029096	0.007956	0.006316	0.000436	4.61	Down	0.045973	BB226392	1427351_s_at	Immunoglobulin heavy chain complex, mRNA (cDNA clone MGC:28019 IMAGE:3660622)	Mm.342177	16019	Igh-6	12	Biological Process:	activation of MAPK activity	humoral immune response mediated by circulating immunoglobulin	immunoglobulin mediated immune response	antigen processing and presentation	positive regulation of B cell proliferation	positive regulation of MAPKKK cascade	early endosome to late endosome transport	positive regulation of endocytosis	positive regulation of peptidyl-tyrosine phosphorylation	B cell receptor signaling pathway	positive regulation of B cell activation	positive regulation of cell activation	negative regulation of gene expression	positive regulation of cellular process	B cell activation	immune effector process	positive regulation of transferase activity	positive regulation of cellular component organization	regulation of production of small RNA involved in gene silencing by RNA	regulation of phosphorylation	immune response-activating signal transduction	regulation of cellular component organization	regulation of nucleobase, nucleoside, nucleotide and nucleic acid metabolic process	biological regulation	peptidyl-amino acid modification	leukocyte activation	positive regulation of catalytic activity	positive regulation of protein amino acid phosphorylation	positive regulation of protein metabolic process	response to stimulus	humoral immune response	lymphocyte proliferation	positive regulation of cell communication	RNA metabolic process	positive regulation of response to stimulus
0.011626	0.00075	0.053541	0.014626	4.61	Up	0.045839	AV315916	1432728_at	RIKEN cDNA 5830433D23 gene	-	76048	-	-
0.100561	0.024113	0.021841	0.014724	4.6	Down	0.0495012	AV350566	1459999_at	splicing factor, arginine/serine-rich 15	-	-	-	-
0.072863	0.003347	0.015827	0.011081	4.6	Down	0.00788803	AI429655	1440911_at	Collagen, type XXIII, alpha 1 (Col23a1), mRNA	Mm.154093	237759	Col23a1	11	Biological Process:	biological_process	all	Molecular Function:	molecular_function	all	Cellular Component:	plasma membrane	membrane	integral to membrane	intrinsic to membrane	cell	all	cellular_component	cell part	membrane part
0.060372	0.003132	0.013127	0.00485	4.6	Down	0.00121456	NM_008341	1418918_at	Insulin-like growth factor binding protein 1, mRNA (cDNA clone MGC:14075 IMAGE:4161889)	Mm.21300	16006	Igfbp1	11	Biological Process:	regulation of cell growth	regulation of cellular process	regulation of biological process	cell growth	regulation of biological quality	cellular process	regulation of cellular component size	growth	regulation of anatomical structure size	regulation of growth	biological regulation	regulation of cell size	Molecular Function:	insulin-like growth factor binding	growth factor binding	protein binding	binding	Cellular Component:	extracellular region	extracellular space	extracellular region part	all	cellular_component
0.08678	0.011689	0.018948	0.013433	4.58	Down	0.01895	BB007302	1442792_x_at	RIKEN cDNA 4930471M23 gene, mRNA (cDNA clone MGC:28962 IMAGE:4458315)	Mm.475904	74919	4930471M23Rik	5	Biological Process:	biological_process	all	Molecular Function:	molecular_function	all	Cellular Component:	lysosome	membrane	integral to membrane	intracellular organelle	intracellular part	membrane-bounded organelle	all	membrane part	intrinsic to membrane	cytoplasmic part	cell	intracellular membrane-bounded organelle	intracellular	vacuole	organelle	cell part	cytoplasm	lytic vacuole	cellular_component
0.025902	0.004812	0.00567	0.003115	4.57	Down	0.0242376	BC004663	1426911_at	Desmocollin 2, mRNA (cDNA clone IMAGE:3498302)	Mm.280547	13506	Dsc2	18	Biological Process:	cell adhesion	homophilic cell adhesion	cell-cell adhesion	biological adhesion	cellular process	Molecular Function:	calcium ion binding	protein binding	cation binding	ion binding	binding	metal ion binding	Cellular Component:	plasma membrane	membrane	integral to membrane	cell junction	plasma membrane part	all	cell part	membrane part	intrinsic to membrane	cellular_component	cell
0.068404	0.011344	0.014985	0.006205	4.56	Down	0.0144788	BB451348	1443269_at	RIKEN cDNA D130009B15 gene	-	-	-	-
0.064577	0.003614	0.014147	0.006628	4.56	Down	0.00261161	AI448238	1457621_at	RPA interacting protein alpha mRNA, complete cds, alternatively spliced	Mm.275691	69723	Rpain	11	Biological Process:	DNA-dependent DNA replication	DNA repair	DNA recombination	protein import into nucleus	response to UV	cellular biopolymer biosynthetic process	response to light stimulus	nitrogen compound metabolic process	establishment of localization in cell	intracellular transport	cellular process	intracellular protein transport	cellular macromolecule biosynthetic process	protein transport	protein targeting	macromolecule metabolic process	nucleobase, nucleoside, nucleotide and nucleic acid metabolic process	response to abiotic stimulus	nuclear transport	cellular macromolecule metabolic process	response to radiation	cellular protein localization	macromolecule localization	response to stimulus	cellular biosynthetic process	protein localization	protein localization in nucleus	biosynthetic process	cellular response to DNA damage stimulus	DNA replication	DNA metabolic process	cellular response to stress	establishment of protein localization	transport	cellular localization
0.015903	0.007767	0.07259	0.01878	4.56	Up	0.0493471	AB019479	1425710_a_at	Homer homolog 1 (Drosophila) (Homer1), transcript variant L, mRNA	Mm.37533	26556	Homer1	13	Biological Process:	skeletal muscle contraction	metabotropic glutamate receptor signaling pathway	positive regulation of calcium ion transport via store-operated calcium channel activity	skeletal muscle fiber development	cell differentiation	G-protein coupled receptor protein signaling pathway	muscle system process	cation transport	developmental process	positive regulation of biological process	regulation of transporter activity	regulation of localization	regulation of calcium ion transport via store-operated calcium channel activity	transmembrane transport	cellular process	cell communication	multicellular organismal process	anatomical structure development	divalent metal ion transport	glutamate signaling pathway	biological regulation	muscle organ development	regulation of metal ion transport	regulation of cellular process	regulation of biological process	system development	cell surface receptor linked signal transduction	muscle fiber development	striated muscle tissue development	system process	muscle tissue development	metal ion transport	multicellular organismal movement	regulation of calcium ion transport	transport
0.104687	0.015921	0.022954	0.017454	4.56	Down	0.0258261	AK013276	1453648_at	Sushi domain containing 3 (Susd3), mRNA	Mm.34308	66329	Susd3	13	Cellular Component:	membrane	integral to membrane	intrinsic to membrane	cell	all	cellular_component	cell part	membrane part
0.107403	0.018966	0.023613	0.008196	4.55	Down	0.0154066	NM_023456	1419127_at	Neuropeptide Y (Npy), mRNA	Mm.154796	109648	Npy	6	Biological Process:	neuropeptide signaling pathway	regulation of blood pressure	blood circulation	G-protein coupled receptor protein signaling pathway	regulation of biological process	regulation of cellular process	cell surface receptor linked signal transduction	multicellular organismal process	regulation of biological quality	cellular process	cell communication	signal transduction	system process	circulatory system process	biological regulation	Molecular Function:	G-protein-coupled receptor binding	hormone activity	protein binding	binding	receptor binding	Cellular Component:	extracellular region	all	cellular_component
0.007478	0.001143	0.033838	0.008459	4.53	Up	0.0366427	BG069478	1442162_at	WW domain containing E3 ubiquitin protein ligase 2, mRNA (cDNA clone IMAGE:3499982)	Mm.390058	66894	Wwp2	8	Biological Process:	protein modification process	modification-dependent protein catabolic process	cellular biopolymer catabolic process	biopolymer catabolic process	cellular metabolic process	cellular macromolecule catabolic process	modification-dependent macromolecule catabolic process	cellular process	proteolysis	macromolecule metabolic process	catabolic process	primary metabolic process	metabolic process	cellular protein catabolic process	cellular catabolic process	protein metabolic process	cellular macromolecule metabolic process	biopolymer metabolic process	biopolymer modification	protein catabolic process	cellular protein metabolic process	macromolecule catabolic process	proteolysis involved in cellular protein catabolic process	cellular biopolymer metabolic process	Molecular Function:	protein binding	ligase activity	acid-amino acid ligase activity	binding	ligase activity, forming carbon-nitrogen bonds	catalytic activity	Cellular Component:	intracellular	cell	all
0.064867	0.008883	0.014344	0.001276	4.52	Down	0.00489699	AK018677	1432902_at	RIKEN cDNA 9130414P19 gene	-	74560	-	-
0.117269	0.02362	0.02597	0.012164	4.52	Down	0.0263793	AI327318	1443547_at	ESTs	-	-	-	-
0.02465	0.011366	0.11126	0.016928	4.51	Up	0.0131813	BE947444	1444637_at	PREDICTED: Mus musculus RIKEN cDNA E230016M11 gene (E230016M11Rik), mRNA	Mm.72235	320172	E230016M11Rik	6
0.009719	0.000575	0.043864	0.003302	4.51	Up	0.000522916	BB809808	1435714_x_at	Interleukin 17D (Il17d), mRNA	Mm.390726	239114	Il17d	14
0.015556	0.006248	0.070031	0.011721	4.5	Up	0.0148372	AU067707	1419904_at	Dysbindin (dystrobrevin binding protein 1) domain containing 2, mRNA (cDNA clone MGC:40737 IMAGE:5364949)	Mm.256927	52840	Dbndd2	2	Molecular Function:	protein binding	binding	Cellular Component:	cytoplasm	intracellular part	intracellular	cell	all	cellular_component	cell part
0.00981	0.004693	0.04409	0.005636	4.49	Up	0.00948781	AI507006	1460019_at	PREDICTED: Mus musculus predicted gene, EG627607 (EG627607), mRNA	Mm.341880	627607	EG627607	12
0.048427	0.012855	0.0108	0.002589	4.48	Down	0.0454951	BB050233	1443107_at	Transcribed locus	Mm.445823	-	-	15
0.116785	0.019879	0.026151	0.015384	4.47	Down	0.0226426	AW909470	1440912_at	Ring finger protein 39 (Rnf39), mRNA	Mm.105324	386454	Rnf39	17	Molecular Function:	zinc ion binding	metal ion binding	cation binding	ion binding	binding	transition metal ion binding
0.055553	0.011269	0.012444	0.008875	4.46	Down	0.0397317	BC027185	1424968_at	RIKEN cDNA 2210023G05 gene, mRNA (cDNA clone IMAGE:1395085)	Mm.26580	72361	2210023G05Rik	8	Molecular Function:	hydrolase activity	catalytic activity
0.07642	0.008088	0.017165	0.008999	4.45	Down	0.00805981	BG070611	1447303_at	Transcribed locus	Mm.394766	-	-	5
0.032735	0.008372	0.007354	0.002459	4.45	Down	0.0437286	BI076746	1459205_at	ESTs	-	-	-	-
0.010887	0.002798	0.048413	0.012358	4.45	Up	0.0414902	BG068044	1442653_at	ESTs, Weakly similar to SM6A MOUSE SEMAPHORIN 6A PRECURSOR (M.musculus)	-	-	-	-
0.012418	0.006049	0.05508	0.011007	4.44	Up	0.0273579	AK015302	1431536_at	Transcribed locus, strongly similar to NP_006034.1 heparan sulfate D-glucosaminyl 3-O-sulfotransferase 2 [Homo sapiens]	Mm.23397	75793	-	7
0.115598	0.013797	0.026092	0.008129	4.43	Down	0.00502599	NM_008476	1422784_at	Keratin 6A (Krt6a), mRNA	Mm.302399	16687	Krt6a	15	Biological Process:	morphogenesis of an epithelium	keratinization	intermediate filament organization	cell differentiation	anatomical structure morphogenesis	developmental process	organelle organization	cellular process	multicellular organismal process	intermediate filament-based process	anatomical structure development	intermediate filament cytoskeleton organization	epidermal cell differentiation	epithelium development	cytoskeleton organization	organ morphogenesis	keratinocyte differentiation	multicellular organismal development	tissue development	system development	cellular developmental process	organ development	cellular component organization	tissue morphogenesis	ectoderm development	epidermis development	Molecular Function:	structural molecule activity	Cellular Component:	intermediate filament	keratin filament	intracellular organelle	intracellular part	non-membrane-bounded organelle	all
0.098738	0.014188	0.022341	0.012449	4.42	Down	0.0155084	BE685633	1457151_at	Mus musculus, clone IMAGE:1527712, mRNA	Mm.392783	-	-	2
0.092425	0.021724	0.020943	0.012817	4.41	Down	0.047155	AK003805	1431884_at	RIKEN cDNA 1110019B22 gene	-	68529	-	-
0.067267	0.016361	0.01526	0.008242	4.41	Down	0.0469208	AK004415	1432508_at	RIKEN cDNA 1700113I22 gene (1700113i22rik), mRNA	Mm.472804	73635	1700113i22rik	11
0.113923	0.027848	0.025865	0.012731	4.4	Down	0.0452032	NM_010146	1421553_at	Protein-tyrosine phosphatase (Epm2a)	Mm.89946	13853	Epm2a	10	Biological Process:	carbohydrate metabolic process	glycogen metabolic process	protein amino acid dephosphorylation	nervous system development	behavior	dephosphorylation	cellular polysaccharide metabolic process	cellular metabolic process	developmental process	energy reserve metabolic process	post-translational protein modification	multicellular organismal process	cellular process	anatomical structure development	protein modification process	generation of precursor metabolites and energy	macromolecule metabolic process	primary metabolic process	metabolic process	multicellular organismal development	polysaccharide metabolic process	phosphate metabolic process	glucan metabolic process	system development	protein metabolic process	cellular macromolecule metabolic process	biopolymer metabolic process	biopolymer modification	phosphorus metabolic process	response to stimulus	cellular carbohydrate metabolic process	cellular protein metabolic process	cellular biopolymer metabolic process	energy derivation by oxidation of organic compounds	cellular glucan metabolic process
0.147476	0.024831	0.033499	0.00863	4.4	Down	0.0122938	AF030636	1448859_at	Chemokine (C-X-C motif) ligand 13, mRNA (cDNA clone MGC:13851 IMAGE:4217539)	Mm.10116	55985	Cxcl13	5	Biological Process:	chemotaxis	inflammatory response	immune response	lymph node development	taxis	hemopoietic or lymphoid organ development	locomotory behavior	developmental process	response to wounding	response to external stimulus	multicellular organismal process	anatomical structure development	defense response	multicellular organismal development	immune system development	response to chemical stimulus	immune system process	system development	behavior	response to stress	organ development	response to stimulus	locomotion	Molecular Function:	cytokine activity	chemokine activity	G-protein-coupled receptor binding	protein binding	cytokine receptor binding	binding	chemokine receptor binding	receptor binding	Cellular Component:	extracellular region	extracellular space
0.104084	0.020388	0.023697	0.018334	4.39	Down	0.0427392	AV230775	1433923_at	Keratin 77, mRNA (cDNA clone MGC:176220 IMAGE:9055871)	Mm.292992	406220	Krt77	15	Molecular Function:	structural molecule activity	Cellular Component:	intermediate filament	keratin filament	intracellular organelle	intracellular part	non-membrane-bounded organelle	all	cell	cytoskeletal part	intermediate filament cytoskeleton	intracellular	organelle	protein complex	cell part	intracellular non-membrane-bounded organelle	intracellular organelle part	cytoskeleton	cellular_component	macromolecular complex	organelle part
0.018549	0.007683	0.081229	0.004084	4.38	Up	0.00196843	BC021307	1424976_at	Ras homolog gene family, member V (Rhov), mRNA	Mm.120274	228543	Rhov	2	Biological Process:	small GTPase mediated signal transduction	signal transduction	regulation of biological process	regulation of cellular process	intracellular signaling cascade	biological regulation	cellular process	cell communication	Molecular Function:	nucleotide binding	magnesium ion binding	GTP binding	metal ion binding	cation binding	purine nucleotide binding	binding	guanyl nucleotide binding	guanyl ribonucleotide binding	ion binding	ribonucleotide binding	purine ribonucleotide binding	Cellular Component:	intracellular	endosome	plasma membrane	membrane	intracellular membrane-bounded organelle	intracellular organelle	intracellular part	membrane-bounded organelle	organelle	all	cell part	cytoplasm	cytoplasmic part
0.038815	0.006342	0.008887	0.006136	4.37	Down	0.0274903	BB361377	1458340_at	Transcribed locus	Mm.361104	-	-	16
0.01314	0.004019	0.057375	0.007446	4.37	Up	0.00639387	AW554531	1438493_at	Phospholipase D family, member 6, mRNA (cDNA clone IMAGE:9053600)	Mm.344651	194908	Pld6	11	Biological Process:	metabolic process	Molecular Function:	catalytic activity	phospholipase D activity	hydrolase activity	NAPE-specific phospholipase D activity	hydrolase activity, acting on ester bonds	lipase activity	phospholipase activity	phosphoric diester hydrolase activity	phosphoric ester hydrolase activity	Cellular Component:	membrane	integral to membrane	intrinsic to membrane	cell	all	cellular_component	cell part	membrane part
0.010938	0.003221	0.047602	0.007979	4.35	Up	0.0130449	AW556218	1458869_at	Transcribed locus	Mm.439579	-	-	2
0.037437	0.007834	0.008608	0.003682	4.35	Down	0.0290955	AV303171	1447617_at	cyclin-dependent kinase 2	-	-	-	-
0.095677	0.015049	0.022052	0.006374	4.34	Down	0.0107825	AV225567	1445127_at	Collagen and calcium binding EGF domains 1, mRNA (cDNA clone MGC:161179 IMAGE:40140631)	Mm.442049	320924	Ccbe1	18	Biological Process:	angiogenesis	multicellular organismal development	biological_process	anatomical structure morphogenesis	anatomical structure formation	anatomical structure formation involved in morphogenesis	blood vessel morphogenesis	system development	developmental process	all	multicellular organismal process	organ development	anatomical structure development	vasculature development	organ morphogenesis	blood vessel development	Molecular Function:	molecular_function	calcium ion binding	cation binding	ion binding	binding	all	metal ion binding	Cellular Component:	cellular_component	extracellular region	all
0.065358	0.009388	0.015067	0.008217	4.34	Down	0.0157226	BB651554	1445444_at	Transcribed locus	Mm.405769	-	-	15
0.047702	0.010874	0.011013	0.005809	4.33	Down	0.0409007	BB709140	1434430_s_at	Adenosine A2b receptor (Adora2b), mRNA	Mm.40740	11541	Adora2b	11	Biological Process:	positive regulation of chronic inflammatory response to non-antigenic stimulus	signal transduction	G-protein coupled receptor protein signaling pathway	activation of adenylate cyclase activity by G-protein signaling pathway	positive regulation vascular endothelial growth factor production	positive regulation of cAMP biosynthetic process	positive regulation of cGMP biosynthetic process	positive regulation of guanylate cyclase activity	cellular response to extracellular stimulus	positive regulation of chemokine production	positive regulation of interleukin-6 production	positive regulation of mast cell degranulation	relaxation of vascular smooth muscle	positive regulation of cell activation	regulation of vascular endothelial growth factor production	negative regulation of gene expression	muscle system process	mast cell activation	positive regulation of cellular process	positive regulation of cyclase activity	immune effector process	regulation of production of small RNA involved in gene silencing by RNA	regulation of mast cell activation	regulation of nucleobase, nucleoside, nucleotide and nucleic acid metabolic process	positive regulation of mast cell activation	biological regulation	leukocyte activation	positive regulation of inflammatory response	regulation of multicellular organismal process	positive regulation of catalytic activity	regulation of biological quality	vascular process in circulatory system	cellular biosynthetic process	response to stimulus	nucleoside phosphate metabolic process
0.088542	0.020421	0.02052	0.002418	4.31	Down	0.0297135	BE991564	1447005_at	ESTs, Weakly similar to MUC4_HUMAN MUCIN 4 (H.sapiens)	-	-	-	-
0.087115	0.017533	0.02019	0.00352	4.31	Down	0.0200773	BB527649	1446220_at	Netrin 5, mRNA (cDNA clone MGC:183812 IMAGE:9087812)	Mm.291240	243967	Ntn5	7	Cellular Component:	extracellular region	all	cellular_component
0.0067	0.001991	0.028891	0.004533	4.31	Up	0.0109723	BG071073	1445792_at	Transcribed locus	Mm.437046	-	-	7
0.019995	0.007881	0.086019	0.016874	4.3	Up	0.0239033	BF465348	1439359_x_at	neurexin I	-	-	-	-
0.01461	0.001426	0.062773	0.004688	4.3	Up	0.000600633	NM_053138	1450316_at	Protocadherin beta 13 (Pcdhb13), mRNA	Mm.196700	93884	Pcdhb13	18	Biological Process:	cell adhesion	biological adhesion	cellular process	Molecular Function:	calcium ion binding	protein binding	cation binding	ion binding	binding	metal ion binding	Cellular Component:	membrane	integral to membrane	intrinsic to membrane	cell	all	cellular_component	cell part	membrane part
0.063254	0.013916	0.014744	0.00452	4.29	Down	0.0295055	BG076035	1446149_at	Protein phosphatase 3, catalytic subunit, beta isoform, mRNA (cDNA clone IMAGE:5375983)	Mm.274432	19056	Ppp3cb	14	Biological Process:	negative regulation of T cell mediated cytotoxicity	protein amino acid dephosphorylation	heart development	regulation of gene expression	T cell differentiation	response to cytokine stimulus	T cell homeostasis	cell differentiation	lymphocyte mediated immunity	negative regulation of gene expression	regulation of immune response	positive regulation of cellular process	positive regulation of programmed cell death	regulation of adaptive immune response based on somatic recombination of immune receptors built from	immune effector process	apoptosis	induction of programmed cell death	regulation of production of small RNA involved in gene silencing by RNA	multicellular organismal process	cellular process	anatomical structure development	cell death	regulation of programmed cell death	negative regulation of biological process	negative regulation of macromolecule metabolic process	regulation of nucleobase, nucleoside, nucleotide and nucleic acid metabolic process	biological regulation	immune system development	leukocyte activation	negative regulation of immune system process	biopolymer modification	programmed cell death	regulation of T cell mediated immunity	regulation of biological quality	response to stimulus
0.088342	0.014655	0.020598	0.008635	4.29	Down	0.0163653	AK007007	1453348_at	Transcribed locus, strongly similar to XP_001478688.1 PREDICTED: hypothetical protein [Mus musculus]	Mm.259519	73512	-	8
0.122389	0.014672	0.028589	0.01995	4.28	Down	0.0193057	BB442713	1440059_at	ESTs	-	-	-	-
0.058044	0.001876	0.013563	0.004905	4.28	Down	0.00106486	BC021411	1419052_at	OVO homolog-like 1 (Drosophila), mRNA (cDNA clone MGC:29182 IMAGE:5006712)	Mm.280225	18426	Ovol1	19	Biological Process:	negative regulation of transcription from RNA polymerase II promoter	pachytene	transcription	spermatogenesis	mesoderm development	epidermis development	regulation of transcription	reproduction	negative regulation of gene expression	negative regulation of cellular metabolic process	negative regulation of transcription, DNA-dependent	multicellular organismal process	cellular process	anatomical structure development	male gamete generation	negative regulation of biological process	negative regulation of macromolecule metabolic process	negative regulation of biosynthetic process	regulation of nucleobase, nucleoside, nucleotide and nucleic acid metabolic process	biological regulation	meiosis I	reproductive process	cell cycle phase	transcription from RNA polymerase II promoter	cellular biosynthetic process	biosynthetic process	transcription, DNA-dependent	regulation of biosynthetic process	RNA metabolic process	regulation of metabolic process	negative regulation of nitrogen compound metabolic process	M phase	biopolymer metabolic process	regulation of transcription, DNA-dependent	organ development
0.054772	0.01123	0.012841	0.003025	4.27	Down	0.0226495	BQ174589	1443865_at	Gamma-aminobutyric acid (GABA-A) receptor, subunit alpha 2 (Gabra2), mRNA	Mm.5304	14395	Gabra2	5	Biological Process:	transport	ion transport	chloride transport	gamma-aminobutyric acid signaling pathway	G-protein coupled receptor protein signaling pathway	regulation of biological process	regulation of cellular process	cell surface receptor linked signal transduction	establishment of localization	cellular process	cell communication	signal transduction	inorganic anion transport	localization	biological regulation	anion transport	Molecular Function:	receptor activity	GABA-A receptor activity	ion channel activity	extracellular ligand-gated ion channel activity	chloride channel activity	chloride ion binding	gated channel activity	substrate-specific transmembrane transporter activity	transmembrane receptor activity	substrate-specific transporter activity	binding	transporter activity	anion channel activity	anion transmembrane transporter activity	transmembrane transporter activity	passive transmembrane transporter activity	substrate-specific channel activity	ligand-gated ion channel activity
0.036438	0.005412	0.008548	0.004029	4.26	Down	0.0144499	AK008394	1431505_at	Peptidyl prolyl isomerase H (Ppih), transcript variant 2, mRNA	Mm.371613	66101	Ppih	4	Biological Process:	mRNA processing	protein folding	RNA splicing	nitrogen compound metabolic process	cellular metabolic process	RNA metabolic process	cellular process	mRNA metabolic process	macromolecule metabolic process	gene expression	primary metabolic process	nucleobase, nucleoside, nucleotide and nucleic acid metabolic process	metabolic process	RNA processing	cellular macromolecule metabolic process	protein metabolic process	biopolymer metabolic process	cellular protein metabolic process	cellular biopolymer metabolic process	Molecular Function:	peptidyl-prolyl cis-trans isomerase activity	isomerase activity	cis-trans isomerase activity	catalytic activity	Cellular Component:	nucleus	spliceosomal complex	cytoplasm	intracellular organelle	intracellular part	membrane-bounded organelle	all	nuclear part	cell	intracellular membrane-bounded organelle
0.009088	0.004331	0.038671	0.006152	4.26	Up	0.0170727	BE947345	1423171_at	G-protein coupled receptor 88 (Gpr88), mRNA	Mm.40025	64378	Gpr88	3	Biological Process:	signal transduction	G-protein coupled receptor protein signaling pathway	regulation of biological process	regulation of cellular process	cell surface receptor linked signal transduction	biological regulation	cellular process	cell communication	Molecular Function:	signal transducer activity	receptor activity	transmembrane receptor activity	G-protein coupled receptor activity	molecular transducer activity	Cellular Component:	plasma membrane	membrane	integral to membrane	intrinsic to membrane	cell	all	cellular_component	cell part	membrane part
0.053129	0.007058	0.01249	0.006079	4.25	Down	0.0120345	NM_007972	1449305_at	Coagulation factor X, mRNA (cDNA clone MGC:6641 IMAGE:3495496)	Mm.262589	14058	F10	8	Biological Process:	proteolysis	blood coagulation	biopolymer catabolic process	wound healing	response to external stimulus	response to wounding	multicellular organismal process	macromolecule metabolic process	catabolic process	primary metabolic process	biological regulation	metabolic process	protein metabolic process	biopolymer metabolic process	protein catabolic process	hemostasis	response to stress	regulation of biological quality	response to stimulus	macromolecule catabolic process	coagulation	regulation of body fluid levels	Molecular Function:	serine-type endopeptidase activity	calcium ion binding	protein binding	peptidase activity	serine-type peptidase activity	hydrolase activity	serine hydrolase activity	endopeptidase activity	cation binding	ion binding	binding	catalytic activity
0.082119	0.017974	0.01932	0.009917	4.25	Down	0.0376932	AV173869	1434582_at	CAST1/ERC2 splicing variant-1 mRNA, complete cds, alternatively spliced	Mm.318004	238988	Erc2	14	Cellular Component:	cytoplasm	cytoskeleton	synaptosome	cell junction	synapse	intracellular organelle	intracellular part	plasma membrane part	non-membrane-bounded organelle	insoluble fraction	all	membrane part	plasma membrane	membrane fraction	cell	intracellular	organelle	cell part	cell fraction	intracellular non-membrane-bounded organelle	cellular_component	membrane
0.107175	0.020589	0.025226	0.007944	4.25	Down	0.0205939	BB048420	1458177_at	emopamil binding protein-like	-	-	-	-
0.026983	0.004732	0.006353	0.001078	4.25	Down	0.0131453	AF345293	1425431_at	Keratin-associated protein 16.3 (Krtap16.3)	Mm.251757	71369	Krtap16-10	16	Cellular Component:	intermediate filament	intracellular organelle	intracellular part	non-membrane-bounded organelle	all	cell	cytoskeletal part	intermediate filament cytoskeleton	intracellular	organelle	protein complex	cell part	intracellular non-membrane-bounded organelle	intracellular organelle part	cytoskeleton	cellular_component	macromolecular complex	organelle part
0.088932	0.022493	0.02098	0.005143	4.24	Down	0.0421798	AF339910	1419276_at	Ectonucleotide pyrophosphatase/phosphodiesterase 1 allotype b (Enpp1) mRNA, Enpp1-b allele	Mm.477765	18605	Enpp1	10	Biological Process:	immune response	metabolic process	negative regulation of ossification	biomineral formation	negative regulation of fat cell differentiation	bone remodeling	cell differentiation	negative regulation of developmental process	fat cell differentiation	regulation of cell differentiation	bone development	developmental process	cellular process	multicellular organismal process	negative regulation of cellular process	anatomical structure development	negative regulation of biological process	regulation of ossification	biological regulation	ossification	multicellular organismal development	immune system process	regulation of cellular process	negative regulation of cell differentiation	tissue development	regulation of biological process	regulation of multicellular organismal process	system development	tissue remodeling	cellular developmental process	organ development	regulation of developmental process	response to stimulus	regulation of fat cell differentiation	skeletal system development
0.087214	0.012568	0.020611	0.003556	4.23	Down	0.00698661	AK015370	1432743_at	Transcribed locus	Mm.84387	74873	-	6
0.054482	0.003612	0.012883	0.006645	4.23	Down	0.00532745	BG793493	1442700_at	Phosphodiesterase 4B, cAMP specific, mRNA (cDNA clone IMAGE:5354427)	Mm.20181	18578	Pde4b	4	Biological Process:	smooth muscle contraction	system process	muscle system process	muscle contraction	multicellular organismal process	Molecular Function:	3',5'-cyclic-AMP phosphodiesterase activity	hydrolase activity	hydrolase activity, acting on ester bonds	cyclic-nucleotide phosphodiesterase activity	phosphoric diester hydrolase activity	catalytic activity	3',5'-cyclic-nucleotide phosphodiesterase activity	phosphoric ester hydrolase activity
0.019774	0.00298	0.004678	0.001241	4.23	Down	0.00947081	BM122336	1459149_at	ESTs	-	-	-	-
0.117006	0.007222	0.027744	0.017856	4.22	Down	0.00977625	AK006656	1450441_at	Leucine rich repeat containing 50 (Lrrc50), mRNA	Mm.475128	68270	Lrrc50	8	Molecular Function:	protein binding	binding	Cellular Component:	cilium	cell projection	cell	all	cellular_component	cell part
0.05494	0.014072	0.013057	0.003472	4.21	Down	0.0445739	NM_134032	1449397_at	Homeo box B2 (Hoxb2), mRNA	Mm.281153	103889	Hoxb2	11	Biological Process:	morphogenesis of an epithelial sheet	multicellular organismal development	anterior/posterior pattern formation	dorsal/ventral pattern formation	rhombomere 3 development	rhombomere 4 development	facial nerve structural organization	embryonic skeletal system morphogenesis	skeletal system morphogenesis	neural nucleus development	embryonic skeletal system development	developmental process	cranial nerve development	cranial nerve morphogenesis	multicellular organismal process	anatomical structure development	chordate embryonic development	rhombomere development	epithelium development	regionalization	morphogenesis of an epithelium	system development	embryonic morphogenesis	autonomic nervous system development	embryonic development	central nervous system development	tissue morphogenesis	skeletal system development	anatomical structure arrangement	nervous system development	anatomical structure morphogenesis	facial nerve development	embryonic development ending in birth or egg hatching	nerve development	facial nerve morphogenesis
0.022531	0.004548	0.094787	0.021026	4.21	Up	0.0283336	AV362920	1439198_at	expressed sequence C85445	-	97986	-	-
0.217826	0.053081	0.051792	0.025657	4.21	Down	0.048012	NM_032394	1420426_at	Myosin VIIB, mRNA (cDNA clone IMAGE:4218783)	Mm.440013	17922	Myo7b	18	Molecular Function:	nucleotide binding	motor activity	actin binding	binding	ATP binding	hydrolase activity, acting on acid anhydrides, in phosphorus-containing anhydrides	catalytic activity	cytoskeletal protein binding	purine nucleoside binding	pyrophosphatase activity	purine ribonucleotide binding	nucleoside binding	hydrolase activity	nucleoside-triphosphatase activity	purine nucleotide binding	hydrolase activity, acting on acid anhydrides	protein binding	adenyl ribonucleotide binding	ribonucleotide binding	adenyl nucleotide binding	Cellular Component:	cytoskeleton	plasma membrane	membrane	myosin complex	intracellular organelle	intracellular part	non-membrane-bounded organelle	all	cell	cytoskeletal part	intracellular	organelle	actin cytoskeleton	cell part
0.123517	0.00175	0.029381	0.007011	4.2	Down	0.000200324	AK015587	1453629_at	Transcribed locus	Mm.410817	75818	-	16
0.071235	0.012583	0.016982	0.003103	4.19	Down	0.0138503	AU040583	1419836_at	Transcribed locus	Mm.459009	-	-	17
0.076433	0.006727	0.018228	0.007455	4.19	Down	0.00440459	M29881	1418536_at	histocompatibility 2, Q region locus 8	-	15019	-	-	Biological Process:	antigen processing and presentation of peptide antigen via MHC class I	immune response	antigen processing and presentation	response to stimulus	immune system process	antigen processing and presentation of peptide antigen	Cellular Component:	membrane	integral to membrane	MHC class I protein complex	plasma membrane part	protein complex	all	cell part	membrane part	intrinsic to membrane	MHC protein complex	plasma membrane	macromolecular complex	cellular_component	cell
0.032092	0.016656	0.134358	0.032352	4.19	Up	0.0482946	NM_007606	1460256_at	Carbonic anhydrase 3, mRNA (cDNA clone MGC:18583 IMAGE:4195712)	Mm.300	12350	Car3	3	Biological Process:	one-carbon metabolic process	cellular metabolic process	metabolic process	cellular process	Molecular Function:	carbonate dehydratase activity	zinc ion binding	nickel ion binding	lyase activity	metal ion binding	carbon-oxygen lyase activity	cation binding	hydro-lyase activity	binding	catalytic activity	ion binding	transition metal ion binding	Cellular Component:	cytoplasm	intracellular part	intracellular	cell	all	cellular_component	cell part
0.104894	0.008245	0.025062	0.007887	4.19	Down	0.0021958	C80261	1445162_at	Transcribed locus	Mm.410447	-	-	8
0.013472	0.003806	0.056365	0.003803	4.18	Up	0.00134156	BB307349	1435124_at	Von Willebrand factor A domain containing 5B2 (Vwa5b2), transcript variant 1, mRNA	Mm.40539	328643	Vwa5b2	16
0.012315	0.003283	0.051467	0.004368	4.18	Up	0.00200874	AK007209	1431668_at	capping protein (actin filament) muscle Z-line, beta	-	12345	-	-	Biological Process:	cell projection organization	lamellipodium assembly	actin cytoskeleton organization	actin filament capping	anatomical structure formation	negative regulation of cellular metabolic process	regulation of protein complex disassembly	cellular process	protein complex biogenesis	regulation of cellular component size	protein polymerization	actin polymerization or depolymerization	cellular component disassembly	actin filament organization	regulation of cellular component organization	negative regulation of biological process	negative regulation of macromolecule metabolic process	biological regulation	regulation of actin cytoskeleton organization	negative regulation of organelle organization	negative regulation of cellular component organization	regulation of cytoskeleton organization	protein depolymerization	regulation of actin filament depolymerization	regulation of biological quality	macromolecular complex subunit organization	negative regulation of protein complex disassembly	regulation of protein polymerization	regulation of organelle organization	regulation of cellular component biogenesis	actin filament polymerization	regulation of metabolic process	cellular protein complex disassembly	cytoskeleton organization	negative regulation of cytoskeleton organization
0.010781	0.00541	0.045052	0.006299	4.18	Up	0.0145246	AW123012	1439919_at	Transcribed locus	Mm.398030	-	-	3
0.006702	0.002508	0.027983	0.005491	4.18	Up	0.0243371	BB359379	1430834_at	GPRIN family member 3	-	-	-	-
0.024245	0.012438	0.10121	0.007766	4.17	Up	0.00630255	BG069094	1458907_at	ESTs	-	-	-	-
0.012352	0.003051	0.051521	0.011817	4.17	Up	0.0326089	BB376163	1443220_at	ESTs	-	-	-	-
0.053488	0.006552	0.012854	0.003244	4.16	Down	0.00513074	AK006180	1430524_at	PREDICTED: Mus musculus RIKEN cDNA 1700020N15 gene (1700020N15Rik), mRNA	Mm.233475	75509	1700020N15Rik	X
0.151528	0.013176	0.036448	0.014632	4.16	Down	0.00427366	AK008972	1432054_at	Golgi autoantigen, golgin subfamily a, 1, mRNA (cDNA clone IMAGE:4503915)	Mm.131098	76899	Golga1	2	Molecular Function:	protein binding	binding	Cellular Component:	Golgi apparatus	trans-Golgi network	membrane	perinuclear region of cytoplasm	intracellular organelle	intracellular part	membrane-bounded organelle	all	cytoplasmic part	cell	intracellular membrane-bounded organelle	intracellular	organelle	cell part	cytoplasm	Golgi apparatus part	intracellular organelle part	cellular_component	organelle part
0.062899	0.012607	0.015136	0.009604	4.16	Down	0.0394101	BB166986	1446511_at	MutS homolog 3 (E. coli) (Msh3), mRNA	Mm.343101	17686	Msh3	13	Biological Process:	DNA repair	mismatch repair	response to DNA damage stimulus	somatic hypermutation of immunoglobulin genes	somatic recombination of immunoglobulin gene segments	immune response	nitrogen compound metabolic process	immune effector process	developmental process	multicellular organismal process	cellular process	anatomical structure development	somatic diversification of immune receptors via somatic mutation	macromolecule metabolic process	nucleobase, nucleoside, nucleotide and nucleic acid metabolic process	immune system development	system development	cellular macromolecule metabolic process	somatic cell DNA recombination	somatic diversification of immunoglobulins	response to stimulus	somatic diversification of immune receptors via germline recombination within a single locus	immunoglobulin production	cellular response to DNA damage stimulus	DNA metabolic process	cellular response to stress	somatic diversification of immune receptors	cellular metabolic process	primary metabolic process	DNA recombination	metabolic process	multicellular organismal development	immune system process	biopolymer metabolic process	production of molecular mediator of immune response
0.093093	0.01718	0.022403	0.014933	4.16	Down	0.0360292	NM_011558	1450521_a_at	Non-functional transcript for T-cell receptor gamma from alloreactive cytotoxic T-cell clone (3F9 gamma 6) V-J13.4-C13.4 rearrangement	-	-	-	-
0.135415	0.017666	0.03261	0.011052	4.15	Down	0.00785336	BE949337	1456946_at	SH3 domain containing ring finger 3, mRNA (cDNA clone MGC:66543 IMAGE:6830567)	Mm.333078	237353	Sh3rf3	10	Molecular Function:	protein binding	zinc ion binding	metal ion binding	cation binding	ion binding	binding	transition metal ion binding
0.014678	0.004987	0.060914	0.007588	4.15	Up	0.00702034	BE945716	1425234_at	Transcribed locus	Mm.462520	-	-	2
0.032298	0.002845	0.007793	0.001133	4.14	Down	0.00132302	BG083598	1445547_at	Transcribed locus	Mm.346433	-	-	8
0.149882	0.029474	0.036281	0.022861	4.13	Down	0.0381937	BE947630	1430662_at	Transcribed locus	Mm.476954	-	-	8
0.026873	0.001763	0.110781	0.026108	4.12	Up	0.0326945	AV312645	1430544_at	C2 calcium-dependent domain containing 2	-	-	-	-
0.084118	0.013248	0.020419	0.015289	4.12	Down	0.0345564	AV344708	1425181_at	SH3-domain GRB2-like (endophilin) interacting protein 1 (Sgip1), mRNA	Mm.238094	73094	Sgip1	4
0.008455	0.003927	0.03481	0.005359	4.12	Up	0.0165805	AV370830	1425216_at	Free fatty acid receptor 2 (Ffar2), mRNA	Mm.97338	233079	Ffar2	7	Biological Process:	signal transduction	G-protein coupled receptor protein signaling pathway	regulation of biological process	regulation of cellular process	cell surface receptor linked signal transduction	biological regulation	cellular process	cell communication	Molecular Function:	signal transducer activity	receptor activity	G-protein coupled receptor activity	lipid binding	transmembrane receptor activity	molecular transducer activity	binding	Cellular Component:	plasma membrane	membrane	integral to membrane	intrinsic to membrane	cell	all	cellular_component	cell part	membrane part
0.163504	0.010786	0.039747	0.018247	4.11	Down	0.00428959	BE988719	1442768_at	RIKEN cDNA E130112L23 gene, mRNA (cDNA clone IMAGE:4910290)	Mm.9239	268739	E130112L23Rik	14	Biological Process:	intracellular signaling cascade	regulation of Rho protein signal transduction	regulation of signal transduction	regulation of biological process	regulation of cellular process	small GTPase mediated signal transduction	Ras protein signal transduction	regulation of cell communication	Rho protein signal transduction	cellular process	cell communication	signal transduction	regulation of Ras protein signal transduction	regulation of small GTPase mediated signal transduction	biological regulation	Molecular Function:	guanyl-nucleotide exchange factor activity	Rho guanyl-nucleotide exchange factor activity	enzyme regulator activity	nucleoside-triphosphatase regulator activity	small GTPase regulator activity	GTPase regulator activity	Ras guanyl-nucleotide exchange factor activity	Cellular Component:	intracellular	cytoplasm	intracellular part	cell	all	cellular_component	cell part
0.075065	0.015381	0.01825	0.003978	4.11	Down	0.0232456	AI195046	1418837_at	Quinolinate phosphoribosyltransferase (Qprt), mRNA	Mm.26928	67375	Qprt	7	Biological Process:	metabolic process	NAD biosynthetic process	pyridine nucleotide biosynthetic process	quinolinate catabolic process	cofactor biosynthetic process	carboxylic acid metabolic process	nitrogen compound metabolic process	cofactor metabolic process	organic acid metabolic process	coenzyme biosynthetic process	cellular process	nucleotide biosynthetic process	secondary metabolic process	oxidoreduction coenzyme metabolic process	nicotinamide nucleotide biosynthetic process	cellular amide metabolic process	nucleobase, nucleoside, nucleotide and nucleic acid metabolic process	coenzyme metabolic process	quinolinate metabolic process	alkaloid metabolic process	NAD metabolic process	cellular biosynthetic process	nucleoside phosphate metabolic process	biosynthetic process	nicotinamide metabolic process	cellular nitrogen compound metabolic process	cellular metabolic process	nucleobase, nucleoside and nucleotide metabolic process	dicarboxylic acid metabolic process	cellular ketone metabolic process	primary metabolic process	vitamin biosynthetic process	nicotinamide nucleotide metabolic process	nucleotide metabolic process	water-soluble vitamin biosynthetic process
0.036632	0.005895	0.008909	0.002598	4.11	Down	0.0126131	AV209080	1443810_at	testis-specific serine kinase 4	-	-	-	-
0.11386	0.010417	0.027695	0.012688	4.11	Down	0.00630327	BQ176181	1455753_at	Family with sequence similarity 163, member B, mRNA (cDNA clone MGC:182437 IMAGE:9056331)	Mm.314080	109349	Fam163b	2	Cellular Component:	membrane	integral to membrane	intrinsic to membrane	cell	all	cellular_component	cell part	membrane part
0.107289	0.008817	0.02611	0.01335	4.11	Down	0.0071096	BC018335	1424730_a_at	Solute carrier family 15 (H+/peptide transporter), member 2, mRNA (cDNA clone IMAGE:3583898)	Mm.281804	57738	Slc15a2	16	Biological Process:	transport	oligopeptide transport	protein transport	peptide transport	establishment of protein localization	protein localization	establishment of localization	localization	macromolecule localization	Molecular Function:	transporter activity	oligopeptide transporter activity	symporter activity	high affinity oligopeptide transporter activity	substrate-specific transporter activity	transmembrane transporter activity	peptide transporter activity	active transmembrane transporter activity	secondary active transmembrane transporter activity	Cellular Component:	membrane fraction	integral to plasma membrane	membrane	integral to membrane	plasma membrane part	all	cell part	cell fraction	insoluble fraction	membrane part	intrinsic to membrane	plasma membrane	intrinsic to plasma membrane	cellular_component	cell
0.07912	0.006993	0.019333	0.007843	4.09	Down	0.00471269	AK007262	1429842_at	Malate dehydrogenase 1B, NAD (soluble) (Mdh1b), mRNA	Mm.30494	76668	Mdh1b	1	Biological Process:	carbohydrate metabolic process	tricarboxylic acid cycle	malate metabolic process	metabolic process	oxidation reduction	carboxylic acid metabolic process	cofactor catabolic process	cofactor metabolic process	cellular metabolic process	organic acid metabolic process	dicarboxylic acid metabolic process	cellular process	generation of precursor metabolites and energy	acetyl-CoA metabolic process	coenzyme catabolic process	cellular ketone metabolic process	catabolic process	primary metabolic process	coenzyme metabolic process	cellular catabolic process	aerobic respiration	cellular respiration	energy derivation by oxidation of organic compounds	acetyl-CoA catabolic process	oxoacid metabolic process	Molecular Function:	catalytic activity	binding	oxidoreductase activity	malate dehydrogenase activity	oxidoreductase activity, acting on CH-OH group of donors
0.056504	0.006048	0.013824	0.003932	4.09	Down	0.00408702	AI646399	1428060_at	Mus musculus, clone IMAGE:1225575, mRNA	Mm.441947	-	-	1
0.065392	0.009225	0.016007	0.010202	4.09	Down	0.0229519	NM_138742	1418500_at	Nucleosome assembly protein 1-like 3 (Nap1l3), mRNA	Mm.477865	54561	Nap1l3	X	Biological Process:	nucleosome assembly	anatomical structure formation	cellular component assembly	chromatin assembly or disassembly	chromatin assembly	cellular component biogenesis	chromatin organization	cellular macromolecular complex subunit organization	DNA packaging	cellular process	organelle organization	macromolecular complex subunit organization	cellular macromolecular complex assembly	chromosome organization	nucleosome organization	macromolecular complex assembly	cellular component organization	protein-DNA complex assembly	Cellular Component:	nucleus	cytoplasm	intracellular membrane-bounded organelle	intracellular organelle	intracellular part	intracellular	membrane-bounded organelle	organelle	cell part	all	cell	cellular_component
0.143043	0.032247	0.035098	0.014621	4.08	Down	0.0380757	NM_031379	1449567_at	Transketolase-like 1 (Tktl1), mRNA	Mm.25057	83553	Tktl1	X	Biological Process:	biological_process	metabolic process	all	Molecular Function:	molecular_function	catalytic activity	transketolase activity	calcium ion binding	transferase activity	metal ion binding	cation binding	ion binding	binding	all	transferase activity, transferring aldehyde or ketonic groups	Cellular Component:	cellular_component	nucleus	cytoplasm	intracellular membrane-bounded organelle	intracellular organelle	intracellular part	intracellular	membrane-bounded organelle	organelle	cell part	all	cell
0.075816	0.012883	0.018612	0.00702	4.07	Down	0.0175588	NM_054076	1420578_at	Opticin (Optc)	Mm.59985	269120	Optc	1	Molecular Function:	protein binding	binding	Cellular Component:	extracellular region	proteinaceous extracellular matrix	extracellular matrix	extracellular region part	all	cellular_component
0.008725	0.002912	0.035367	0.007578	4.05	Up	0.030446	BB437836	1447718_at	phosphodiesterase 4B, cAMP specific	-	-	-	-
0.0394	0.008691	0.009737	0.002854	4.05	Down	0.0315977	AK015477	1432982_at	RIKEN cDNA 4930456J16 gene	-	74887	-	-
0.008423	0.00549	0.033969	0.005094	4.03	Up	0.0269971	BB143801	1441531_at	Phospholipase C beta 4 [Mus musculus], mRNA sequence	Mm.38009	18798	Plcb4	2	Biological Process:	signal transduction	regulation of biological process	regulation of cellular process	biological regulation	cellular process	cell communication	Molecular Function:	signal transducer activity	protein binding	molecular transducer activity	binding	Cellular Component:	nucleus	smooth endoplasmic reticulum	microsome	postsynaptic density	dendrite	intracellular organelle	intracellular part	membrane-bounded organelle	non-membrane-bounded organelle	insoluble fraction	all	neuron projection	cytoplasmic part	cell projection	membrane fraction	cell	synapse part	cytoskeletal part	intracellular membrane-bounded organelle	endoplasmic reticulum	intracellular	organelle	cell fraction
0.075352	0.010711	0.018693	0.012396	4.03	Down	0.0258557	AI414736	1459815_at	Zinc finger, MYND domain containing 12, mRNA (cDNA clone MGC:182649 IMAGE:9056543)	Mm.388911	332934	Zmynd12	4	Biological Process:	biological_process	all	Molecular Function:	molecular_function	all	Cellular Component:	cellular_component	all
0.046545	0.005347	0.011553	0.007741	4.03	Down	0.0204873	BB667178	1429875_at	PREDICTED: Mus musculus RIKEN cDNA 1700034J05 gene (1700034J05Rik), mRNA	Mm.391543	73344	1700034J05Rik	6
0.01932	0.008746	0.077785	0.018677	4.03	Up	0.0471138	AA690806	1431203_at	Serologically defined colon cancer antigen 8, mRNA (cDNA clone MGC:36815 IMAGE:4483636)	Mm.171399	76816	Sdccag8	1	Cellular Component:	cytoplasm	centrosome	cytoskeleton	intracellular organelle	intracellular part	non-membrane-bounded organelle	all	microtubule organizing center	cytoplasmic part	cell	cytoskeletal part	intracellular	organelle	cell part	microtubule cytoskeleton	intracellular non-membrane-bounded organelle	intracellular organelle part	cellular_component	organelle part
0.00979	0.005805	0.039343	0.007977	4.02	Up	0.0401176	BE947394	1439941_at	Transcribed locus	Mm.39222	-	-	11
0.171775	0.042676	0.042847	0.018003	4.01	Down	0.04964	D16220	1451950_a_at	Strain SJL/J B lymphocyte activation antigen CD80 precursor (Cd80)	Mm.89474	12519	Cd80	16	Biological Process:	T cell costimulation	positive regulation of alpha-beta T cell proliferation	positive regulation of cell activation	lymphocyte activation	positive regulation of cellular process	positive regulation of biological process	T cell proliferation	lymphocyte costimulation	alpha-beta T cell activation	multicellular organismal process	cellular process	regulation of immune system process	positive regulation of lymphocyte activation	leukocyte proliferation	regulation of T cell proliferation	positive regulation of lymphocyte proliferation	regulation of lymphocyte activation	biological regulation	regulation of biological process	regulation of cellular process	leukocyte activation	regulation of mononuclear cell proliferation	regulation of cell proliferation	regulation of lymphocyte proliferation	lymphocyte proliferation	positive regulation of immune system process	positive regulation of mononuclear cell proliferation	T cell activation	regulation of leukocyte proliferation	positive regulation of leukocyte proliferation	positive regulation of alpha-beta T cell activation	regulation of alpha-beta T cell proliferation	positive regulation of leukocyte activation	positive regulation of cell proliferation	regulation of cell activation
0.093504	0.017514	0.02338	0.013509	4	Down	0.0338462	AA408425	1447455_at	ESTs	-	-	-	-
0.050964	0.003732	0.012754	0.006843	4	Down	0.00803313	BB380551	1444982_at	ESTs, Weakly similar to TYROSINE-PROTEIN KINASE JAK3 (M.musculus)	-	-	-	-
0.255601	0.026592	0.064074	0.025485	3.99	Down	0.00651641	BB139475	1441928_x_at	Elongation factor RNA polymerase II, mRNA (cDNA clone MGC:28454 IMAGE:4159557)	Mm.271973	13716	Ell	8	Biological Process:	in utero embryonic development	transcription	RNA elongation from RNA polymerase II promoter	regulation of transcription	cellular biopolymer biosynthetic process	nitrogen compound metabolic process	developmental process	regulation of macromolecule metabolic process	cellular process	multicellular organismal process	cellular macromolecule biosynthetic process	chordate embryonic development	macromolecule metabolic process	regulation of nucleobase, nucleoside, nucleotide and nucleic acid metabolic process	gene expression	biological regulation	nucleobase, nucleoside, nucleotide and nucleic acid metabolic process	regulation of cellular process	regulation of biological process	regulation of nitrogen compound metabolic process	cellular macromolecule metabolic process	regulation of cellular metabolic process	transcription from RNA polymerase II promoter	embryonic development	cellular biosynthetic process	biosynthetic process	regulation of biosynthetic process	transcription, DNA-dependent	cellular metabolic process	embryonic development ending in birth or egg hatching	RNA metabolic process	regulation of cellular biosynthetic process	biopolymer biosynthetic process	regulation of metabolic process	regulation of primary metabolic process
0.074515	0.006831	0.018684	0.01006	3.99	Down	0.0100966	AV307961	1454752_at	RNA binding motif protein 24 (Rbm24), mRNA	Mm.38269	666794	Rbm24	13
0.007957	0.001242	0.031716	0.007798	3.99	Up	0.0395981	BG070428	1459192_at	Transcribed locus	Mm.173245	-	-	18
0.015744	0.001555	0.003954	0.002324	3.98	Down	0.013522	BB429977	1434673_at	G protein-coupled receptor 22, mRNA (cDNA clone MGC:107197 IMAGE:30252116)	Mm.441517	73010	Gpr22	12	Biological Process:	signal transduction	G-protein coupled receptor protein signaling pathway	regulation of biological process	regulation of cellular process	cell surface receptor linked signal transduction	biological regulation	cellular process	cell communication	Molecular Function:	signal transducer activity	receptor activity	G-protein coupled receptor activity	transmembrane receptor activity	molecular transducer activity	Cellular Component:	plasma membrane	membrane	integral to membrane	intrinsic to membrane	cell	all	cellular_component	cell part	membrane part
0.011546	0.003747	0.045958	0.007105	3.98	Up	0.0128063	NM_027281	1417076_at	fatty acid binding protein 9, testis	-	21884	-	-	Biological Process:	transport	establishment of localization	localization	Molecular Function:	transporter activity	binding	lipid binding	Cellular Component:	cytoplasm	intracellular part	intracellular	cell	all	cellular_component	cell part
0.052064	0.010102	0.013094	0.008651	3.98	Down	0.04281	AF218081	1425959_x_at	MHC class I receptor (Klra1)	Mm.24399	16627	Klra1	6	Biological Process:	cell adhesion	biological adhesion	cellular process	Molecular Function:	signal transducer activity	receptor activity	binding	protein binding	sugar binding	carbohydrate binding	molecular transducer activity	Cellular Component:	plasma membrane	external side of plasma membrane	membrane	integral to membrane	plasma membrane part	all	cell part	membrane part	intrinsic to membrane	cell surface	cellular_component	cell
0.055439	0.006032	0.013949	0.008001	3.97	Down	0.0143685	NM_138751	1449885_at	Transmembrane protein 47 (Tmem47), transcript variant 2, mRNA	Mm.297197	192216	Tmem47	X	Cellular Component:	membrane	integral to membrane	cell junction	plasma membrane part	all	cell part	membrane part	intrinsic to membrane	plasma membrane	cellular_component	cell
0.092084	0.016534	0.023177	0.007247	3.97	Down	0.0188246	AI849810	1458651_at	ESTs	-	-	-	-
0.012213	0.005696	0.048513	0.011278	3.97	Up	0.0453302	AU015726	1419983_at	Zinc finger protein 644, mRNA (cDNA clone IMAGE:4037170)	Mm.249474	52397	Zfp644	5
0.05432	0.008209	0.013701	0.004697	3.96	Down	0.0126975	BB742192	1443717_at	Dihydropyrimidine dehydrogenase, mRNA (cDNA clone MGC:47313 IMAGE:4235971)	Mm.27907	99586	Dpyd	3	Biological Process:	'de novo' pyrimidine base biosynthetic process	pyrimidine base catabolic process	UMP biosynthetic process	metabolic process	oxidation reduction	pyrimidine nucleoside monophosphate metabolic process	nucleobase, nucleoside, nucleotide and nucleic acid catabolic process	nitrogen compound metabolic process	ribonucleotide metabolic process	nucleobase catabolic process	cellular process	pyrimidine base metabolic process	pyrimidine ribonucleotide metabolic process	pyrimidine nucleoside metabolic process	nucleotide biosynthetic process	ribonucleotide biosynthetic process	pyrimidine ribonucleoside monophosphate biosynthetic process	nucleobase, nucleoside, nucleotide and nucleic acid metabolic process	cellular biosynthetic process	nucleoside phosphate metabolic process	nitrogen compound catabolic process	nucleobase, nucleoside and nucleotide catabolic process	biosynthetic process	ribonucleoside monophosphate metabolic process	cellular nitrogen compound metabolic process	nucleoside monophosphate biosynthetic process	nucleobase metabolic process	nucleoside monophosphate metabolic process	nucleobase, nucleoside, nucleotide and nucleic acid biosynthetic process	cellular metabolic process	nucleobase, nucleoside and nucleotide biosynthetic process	ribonucleoside metabolic process	nucleobase, nucleoside and nucleotide metabolic process	pyrimidine base biosynthetic process	pyrimidine nucleotide metabolic process
0.020985	0.008089	0.083088	0.016356	3.96	Up	0.0271883	AV282472	1455784_at	Secretory blood group 1 (Sec1), mRNA	Mm.56914	56546	Sec1	7	Biological Process:	carbohydrate metabolic process	protein amino acid glycosylation	cellular metabolic process	cellular process	glycoprotein metabolic process	cellular macromolecule biosynthetic process	protein modification process	macromolecule metabolic process	primary metabolic process	biopolymer glycosylation	metabolic process	glycoprotein biosynthetic process	protein metabolic process	cellular macromolecule metabolic process	biopolymer metabolic process	biopolymer modification	cellular biosynthetic process	cellular carbohydrate metabolic process	cellular protein metabolic process	biosynthetic process	cellular biopolymer metabolic process	macromolecule biosynthetic process	glycosylation	Molecular Function:	galactoside 2-alpha-L-fucosyltransferase activity	fucosyltransferase activity	transferase activity	transferase activity, transferring glycosyl groups	transferase activity, transferring hexosyl groups	alpha(1,2)-fucosyltransferase activity	catalytic activity	Cellular Component:	Golgi apparatus	membrane	integral to membrane
0.013261	0.002444	0.003353	0.000246	3.95	Down	0.0156772	BB022463	1439186_at	BEN domain containing 7, mRNA (cDNA clone MGC:178420 IMAGE:9053412)	Mm.149539	209645	Bend7	2
0.021577	0.004422	0.005473	0.002091	3.94	Down	0.0301599	BB310018	1440550_at	Transcribed locus	Mm.405175	-	-	14
0.031092	0.007583	0.122564	0.01213	3.94	Up	0.00307112	BB391920	1441914_x_at	Fibroblast growth factor 3 (Fgf3), mRNA	-	-	-	-
0.057222	0.009088	0.014535	0.004172	3.94	Down	0.0129635	BB555250	1437129_at	RIKEN cDNA E330018D03 gene, mRNA (cDNA clone IMAGE:9056291)	Mm.435821	320319	E330018D03Rik	19
0.234268	0.0207	0.059701	0.021131	3.92	Down	0.00412514	BB129109	1447647_at	Wingless-related MMTV integration site 7A (Wnt7a), mRNA	Mm.56964	22421	Wnt7a	6	Biological Process:	signal transduction	Wnt receptor signaling pathway, calcium modulating pathway	cell-cell signaling	neurotransmitter secretion	multicellular organismal development	organ morphogenesis	dorsal/ventral pattern formation	Wnt receptor signaling pathway	cerebellar granule cell differentiation	embryonic limb morphogenesis	regulation of axon diameter	embryonic forelimb morphogenesis	embryonic hindlimb morphogenesis	forelimb morphogenesis	hindlimb morphogenesis	skin morphogenesis	reproductive structure development	skeletal system morphogenesis	regulation of axonogenesis	synapse organization	positive regulation of synaptogenesis	cerebellum development	anatomical structure formation	cell differentiation	reproduction	neuron projection development	positive regulation of cellular process	neuron development	regulation of cell differentiation	cerebellar cortex formation	regulation of neuron projection development	regulation of cell projection size	establishment of localization in cell	positive regulation of cellular component organization	regulation of synapse structure and activity
0.012235	0.005934	0.047998	0.007476	3.92	Up	0.0200023	BB211820	1441492_at	Transcribed locus	Mm.446916	-	-	2
0.177916	0.045235	0.04544	0.004879	3.92	Down	0.043604	BM221809	1455067_at	Pleckstrin and Sec7 domain containing 4, mRNA (cDNA clone MGC:95956 IMAGE:30361859)	Mm.28319	215632	Psd4	2	Biological Process:	regulation of ARF protein signal transduction	regulation of signal transduction	regulation of biological process	regulation of cellular process	small GTPase mediated signal transduction	Ras protein signal transduction	regulation of cell communication	cell communication	cellular process	signal transduction	ARF protein signal transduction	intracellular signaling cascade	regulation of Ras protein signal transduction	regulation of small GTPase mediated signal transduction	biological regulation	Molecular Function:	guanyl-nucleotide exchange factor activity	ARF guanyl-nucleotide exchange factor activity	enzyme regulator activity	nucleoside-triphosphatase regulator activity	small GTPase regulator activity	GTPase regulator activity	Cellular Component:	intracellular	plasma membrane	membrane	cell	all	cellular_component	cell part
0.075295	0.00539	0.019236	0.008615	3.91	Down	0.00526998	AI429212	1440751_at	E1A binding protein p400, mRNA (cDNA clone IMAGE:5116582)	Mm.270487	75560	Ep400	5	Biological Process:	biological_process	chromatin modification	chromosome organization	chromatin organization	cellular component organization	all	cellular process	organelle organization	Molecular Function:	nucleotide binding	molecular_function	nucleic acid binding	DNA binding	helicase activity	ATP binding	hydrolase activity	hydrolase activity, acting on acid anhydrides, in phosphorus-containing anhydrides	binding	catalytic activity	all	purine nucleoside binding	pyrophosphatase activity	purine ribonucleotide binding	nucleoside binding	nucleoside-triphosphatase activity	purine nucleotide binding	hydrolase activity, acting on acid anhydrides	adenyl ribonucleotide binding	ribonucleotide binding	adenyl nucleotide binding	Cellular Component:	cellular_component	nucleus	intracellular membrane-bounded organelle	intracellular organelle
0.079977	0.008514	0.02045	0.009261	3.91	Down	0.00909067	AK012979	1429313_at	Transcribed locus	Mm.391716	26563	-	4	Biological Process:	protein amino acid phosphorylation	transmembrane receptor protein tyrosine kinase signaling pathway	cellular metabolic process	enzyme linked receptor protein signaling pathway	post-translational protein modification	cell communication	cellular process	phosphorylation	protein modification process	macromolecule metabolic process	primary metabolic process	biological regulation	metabolic process	phosphate metabolic process	regulation of biological process	regulation of cellular process	cell surface receptor linked signal transduction	protein metabolic process	cellular macromolecule metabolic process	biopolymer metabolic process	biopolymer modification	phosphorus metabolic process	signal transduction	cellular protein metabolic process	cellular biopolymer metabolic process	Molecular Function:	nucleotide binding	protein kinase activity	protein tyrosine kinase activity	transmembrane receptor protein tyrosine kinase activity	receptor activity	ATP binding	kinase activity	transferase activity	transmembrane receptor activity
0.022624	0.005325	0.088478	0.006784	3.91	Up	0.00157999	AK015193	1432375_a_at	Spermatogenesis associated 3 (Spata3), transcript variant 1, mRNA	Mm.196313	70060	Spata3	1
0.033408	0.012593	0.130518	0.01626	3.91	Up	0.00915876	AW121193	1459730_at	Transcribed locus	Mm.397914	-	-	2
0.023624	0.006149	0.092276	0.013714	3.91	Up	0.0102778	BM933678	1439965_at	Transcribed locus	Mm.22950	-	-	11
0.112053	0.013587	0.028825	0.00658	3.89	Down	0.00528283	NM_029693	1421675_at	RIKEN cDNA 1700123K08 gene (1700123K08Rik), mRNA	Mm.73235	76658	1700123K08Rik	5
0.239278	0.03261	0.061554	0.028322	3.89	Down	0.0146751	BM231053	1435191_at	Corneodesmosin (Cdsn), mRNA	Mm.426664	386463	Cdsn	17	Cellular Component:	extracellular region	desmosome	anchoring junction	plasma membrane part	cell part	all	apical junction complex	membrane part	cell-cell junction	cell junction	plasma membrane	membrane	cellular_component	cell	apicolateral plasma membrane
0.04729	0.016286	0.183776	0.020457	3.89	Up	0.0064286	L36062	1418729_at	Steroidogenic acute regulatory protein (Star), nuclear gene encoding mitochondrial protein, mRNA	Mm.293314	20845	Star	8	Biological Process:	steroid biosynthetic process	transport	lipid transport	glucocorticoid metabolic process	cellular lipid metabolic process	regulation of steroid biosynthetic process	steroid metabolic process	cellular metabolic process	regulation of lipid biosynthetic process	regulation of cellular biosynthetic process	cellular process	regulation of metabolic process	hormone metabolic process	regulation of primary metabolic process	primary metabolic process	regulation of lipid metabolic process	biological regulation	metabolic process	regulation of cellular process	regulation of biological process	establishment of localization	cellular hormone metabolic process	regulation of cellular metabolic process	regulation of steroid metabolic process	regulation of hormone levels	lipid metabolic process	regulation of biological quality	cellular biosynthetic process	lipid biosynthetic process	biosynthetic process	regulation of biosynthetic process	localization	Molecular Function:	lipid binding	cholesterol binding
0.128406	0.024422	0.033051	0.010862	3.89	Down	0.0234289	NM_011892	1421254_a_at	Gamma sarcoglycan	Mm.72173	24053	Sgcg	14	Biological Process:	cytoskeleton organization	membrane organization	cellular component organization	cellular process	organelle organization	Molecular Function:	protein binding	binding	Cellular Component:	cytoplasm	cytoskeleton	plasma membrane	integral to plasma membrane	sarcoglycan complex	membrane	integral to membrane	intracellular organelle	intracellular part	plasma membrane part	non-membrane-bounded organelle	all	membrane part	intrinsic to membrane	dystroglycan complex	cell	intracellular	organelle	protein complex	cell part	dystrophin-associated glycoprotein complex	intracellular non-membrane-bounded organelle	intrinsic to plasma membrane	macromolecular complex	cellular_component
0.071463	0.009486	0.018409	0.010723	3.88	Down	0.0207297	BB555419	1459261_at	SRY-box containing gene 5 (Sox5), transcript variant 1, mRNA	Mm.1752	20678	Sox5	6	Biological Process:	transcription	central nervous system neuron differentiation	cell fate commitment	regulation of transcription	positive regulation of transcription from RNA polymerase II promoter	cartilage development	regulation of timing of neuron differentiation	cell differentiation	regulation of cell differentiation	positive regulation of cellular process	multicellular organismal process	cellular process	anatomical structure development	positive regulation of nucleobase, nucleoside, nucleotide and nucleic acid metabolic process	positive regulation of biosynthetic process	regulation of nucleobase, nucleoside, nucleotide and nucleic acid metabolic process	biological regulation	regulation of multicellular organismal process	transcription from RNA polymerase II promoter	positive regulation of transcription, DNA-dependent	cellular biosynthetic process	regulation of timing of cell differentiation	biosynthetic process	transcription, DNA-dependent	regulation of biosynthetic process	regulation of nervous system development	skeletal system development	nervous system development	RNA metabolic process	regulation of metabolic process	positive regulation of transcription	regulation of cell development	positive regulation of RNA metabolic process	positive regulation of nitrogen compound metabolic process	regulation of neuron differentiation
0.031923	0.005923	0.008247	0.002832	3.87	Down	0.0226342	AK011565	1454178_at	Transcribed locus	Mm.158306	69904	-	1
0.089636	0.016681	0.02316	0.011622	3.87	Down	0.0307943	NM_028554	1449985_at	RIKEN cDNA 1700072E05 gene (1700072E05Rik), mRNA	Mm.159020	73495	1700072E05Rik	X
0.017912	0.003524	0.004638	0.001478	3.86	Down	0.0254943	BE980371	1443704_at	Transcribed locus	Mm.437423	-	-	15
0.016034	0.007207	0.061925	0.012565	3.86	Up	0.0339153	BG072958	1455607_at	R-spondin 3 homolog (Xenopus laevis), mRNA (cDNA clone MGC:175818 IMAGE:40131234)	Mm.45191	72780	Rspo3	10	Biological Process:	Wnt receptor signaling pathway	response to stimulus	Wnt receptor signaling pathway through beta-catenin	branching involved in embryonic placenta morphogenesis	anatomical structure morphogenesis	developmental process	embryonic development ending in birth or egg hatching	placenta development	multicellular organismal process	cellular process	cell communication	anatomical structure development	chordate embryonic development	labyrinthine layer development	embryonic placenta development	biological regulation	embryonic placenta morphogenesis	multicellular organismal development	regulation of cellular process	regulation of biological process	system development	cell surface receptor linked signal transduction	in utero embryonic development	embryonic morphogenesis	organ development	embryonic development	signal transduction	morphogenesis of a branching structure	labyrinthine layer morphogenesis	Molecular Function:	receptor binding	frizzled binding	heparin binding	carbohydrate binding	glycosaminoglycan binding
0.133409	0.01091	0.034595	0.012075	3.86	Down	0.00371614	BM899311	1460607_at	Immunoglobulin superfamily, member 11 (Igsf11), mRNA	Mm.245564	207683	Igsf11	16	Biological Process:	cell adhesion	regulation of growth	biological adhesion	growth	regulation of biological process	biological regulation	cellular process	Molecular Function:	receptor activity	protein binding	molecular transducer activity	binding	signal transducer activity	Cellular Component:	plasma membrane	membrane	integral to membrane	intrinsic to membrane	cell	all	cellular_component	cell part	membrane part
0.118217	0.016169	0.030731	0.016916	3.85	Down	0.0201442	AV209966	1457659_x_at	Transcribed locus, moderately similar to NP_032783.2 outer dense fiber of sperm tails 1 [Mus musculus]	Mm.467163	-	-	*
0.138471	0.026568	0.036077	0.009196	3.84	Down	0.0219256	BC020531	1424415_s_at	Spondin 1, (f-spondin) extracellular matrix protein (Spon1), mRNA	Mm.334160	233744	Spon1	7	Biological Process:	cell adhesion	biological adhesion	cellular process	Molecular Function:	protein binding	binding	Cellular Component:	extracellular region	proteinaceous extracellular matrix	extracellular matrix	extracellular region part	all	cellular_component
0.054046	0.011667	0.014087	0.003501	3.84	Down	0.0304909	BB053697	1446068_at	adenosine kinase	-	-	-	-
0.063214	0.006309	0.016482	0.008084	3.84	Down	0.0103605	NM_026649	1419335_at	RIKEN cDNA 4930441O14 gene	-	68271	-	-
0.171954	0.040394	0.04484	0.007508	3.83	Down	0.0364373	BG973910	1452109_at	Interleukin 17 receptor E (Il17re), transcript variant 1, mRNA	Mm.131781	57890	Il17re	6	Molecular Function:	receptor activity	molecular transducer activity	signal transducer activity	Cellular Component:	extracellular region	cytoplasm	membrane	integral to membrane	intracellular part	intracellular	cell part	all	membrane part	intrinsic to membrane	cellular_component	cell
0.094948	0.021256	0.024786	0.004528	3.83	Down	0.0320273	AW823483	1440949_at	Transcribed locus, strongly similar to NP_001020858.1 DNA cross-link repair 1B, PSO2 homolog [Rattus norvegicus]	Mm.445554	-	-	3
0.075417	0.01607	0.019691	0.003962	3.83	Down	0.028124	NM_027639	1450320_at	RIKEN cDNA 4931432E15 gene	-	70991	-	-
0.095259	0.024706	0.024885	0.004195	3.83	Down	0.0484045	AI642706	1441818_at	Transcribed locus	Mm.384060	-	-	15
0.013354	0.00523	0.051113	0.011477	3.83	Up	0.0401852	AV293965	1460042_at	Solute carrier family 23 (nucleobase transporters), member 3, mRNA (cDNA clone MGC:143681 IMAGE:40092152)	Mm.68157	22626	Slc23a3	1	Biological Process:	transport	biological_process	establishment of localization	localization	all	Molecular Function:	molecular_function	transporter activity	all	Cellular Component:	cellular_component	cytoplasm	membrane	integral to membrane	intracellular part	intracellular	cell part	all	membrane part	intrinsic to membrane	cell
0.103612	0.024076	0.027222	0.012257	3.81	Down	0.0474628	AW495649	1445654_at	Transcribed locus	Mm.400947	71640	-	9	Molecular Function:	zinc ion binding	metal ion binding	cation binding	ion binding	binding	transition metal ion binding
0.018004	0.003237	0.068496	0.017893	3.8	Up	0.0499828	NM_009955	1450502_at	Dihydropyrimidinase-like 2 (Dpysl2), mRNA	Mm.475100	12934	Dpysl2	14	Biological Process:	multicellular organismal development	nervous system development	cell differentiation	anatomical structure development	system development	developmental process	cellular developmental process	cellular process	multicellular organismal process	Molecular Function:	hydrolase activity	catalytic activity	Cellular Component:	cytoplasm	mitochondrion	axon	dendrite	cell soma	intracellular membrane-bounded organelle	intracellular organelle	intracellular part	membrane-bounded organelle	intracellular	organelle	all	cell part	neuron projection	cytoplasmic part	cell projection	cellular_component	cell
0.106554	0.00587	0.028012	0.022372	3.8	Down	0.0273849	AK006917	1454124_at	CDNA clone IMAGE:9054312	Mm.477936	73453	1700067K01Rik	8
0.078393	0.018801	0.020657	0.006508	3.79	Down	0.0440339	BB218551	1441593_at	ESTs	-	-	-	-
0.145698	0.025692	0.038435	0.008893	3.79	Down	0.0168841	BE986922	1445741_at	Transcribed locus	Mm.449048	320472	-	11	Biological Process:	protein amino acid dephosphorylation	cellular metabolic process	post-translational protein modification	cellular process	protein modification process	macromolecule metabolic process	primary metabolic process	metabolic process	phosphate metabolic process	protein metabolic process	cellular macromolecule metabolic process	biopolymer metabolic process	biopolymer modification	phosphorus metabolic process	cellular protein metabolic process	cellular biopolymer metabolic process	dephosphorylation	Molecular Function:	magnesium ion binding	catalytic activity	phosphoprotein phosphatase activity	protein serine/threonine phosphatase activity	hydrolase activity	manganese ion binding	metal ion binding	phosphatase activity	cation binding	binding	hydrolase activity, acting on ester bonds	ion binding	transition metal ion binding	phosphoric ester hydrolase activity	Cellular Component:	nucleus	cytoplasm
0.020555	0.004216	0.077889	0.002219	3.79	Up	0.000273455	AK014605	1417066_at	Chaperone, ABC1 activity of bc1 complex like (S. pombe), mRNA (cDNA clone MGC:31744 IMAGE:4922892)	Mm.38330	67426	Cabc1	1	Molecular Function:	nucleotide binding	ATP binding	kinase activity	transferase activity	purine nucleotide binding	binding	catalytic activity	transferase activity, transferring phosphorus-containing groups	adenyl ribonucleotide binding	purine nucleoside binding	ribonucleotide binding	adenyl nucleotide binding	nucleoside binding	purine ribonucleotide binding	Cellular Component:	mitochondrion	intracellular membrane-bounded organelle	intracellular organelle	intracellular part	intracellular	membrane-bounded organelle	organelle	cell part	all	cytoplasm	cytoplasmic part	cell	cellular_component
0.02624	0.017515	0.099385	0.014713	3.79	Up	0.0329755	AI647043	1447973_at	Thyroid hormone receptor interactor 11, mRNA (cDNA clone MGC:189992 IMAGE:9088179)	Mm.208618	109181	Trip11	12	Molecular Function:	receptor activity	molecular transducer activity	signal transducer activity
0.005697	0.002481	0.021507	0.003801	3.78	Up	0.0252759	AI848615	1447265_at	Transcribed locus	Mm.434634	106274	-	16
0.0775	0.016013	0.020546	0.009942	3.77	Down	0.0390967	AK005146	1429976_at	CLIP associating protein 2, mRNA (cDNA clone IMAGE:5366873)	Mm.222272	76499	Clasp2	9	Biological Process:	negative regulation of microtubule depolymerization	cell cycle	mitosis	meiosis	establishment or maintenance of cell polarity	cell migration	cell division	regulation of microtubule-based process	mitotic cell cycle	negative regulation of cellular metabolic process	microtubule depolymerization	regulation of protein complex disassembly	cellular process	anatomical structure development	cellular component disassembly	regulation of cellular component organization	negative regulation of biological process	negative regulation of macromolecule metabolic process	regulation of microtubule polymerization or depolymerization	biological regulation	cell cycle phase	negative regulation of organelle organization	negative regulation of cellular component organization	regulation of cytoskeleton organization	protein depolymerization	macromolecular complex subunit organization	negative regulation of protein complex disassembly	regulation of organelle organization	locomotion	anatomical structure morphogenesis	microtubule-based process	regulation of microtubule depolymerization	regulation of metabolic process	nuclear division	cellular protein complex disassembly
0.022551	0.005698	0.005996	0.000809	3.76	Down	0.0451644	NM_009781	1421297_a_at	Calcium channel, voltage-dependent, L type, alpha 1C subunit (Cacna1c), mRNA	Mm.436656	12288	Cacna1c	6	Biological Process:	transport	ion transport	calcium ion transport	cellular calcium ion homeostasis	smooth muscle contraction	synaptic transmission	adult walking behavior	regulation of blood pressure	visual learning	calcium ion-dependent exocytosis	regulation of vasoconstriction	insulin secretion	growth hormone secretion	glucose homeostasis	regulation of organ growth	smooth muscle contraction involved in micturition	muscle system process	establishment of localization in cell	multicellular organismal process	cellular process	ion homeostasis	regulation of growth	biological regulation	response to abiotic stimulus	chemical homeostasis	metal ion homeostasis	regulation of multicellular organismal process	regulation of hormone levels	peptide transport	vasoconstriction	cation homeostasis	cell-cell signaling	regulation of biological quality	vascular process in circulatory system	adult behavior
0.005818	0.001294	0.021875	0.0055	3.76	Up	0.0467751	AK016950	1431622_at	Transcribed locus	Mm.159404	71033	-	12
0.139409	0.030502	0.037109	0.006277	3.76	Down	0.0303568	NM_008962	1422171_at	Prostaglandin D receptor (Ptgdr), mRNA	Mm.5105	19214	Ptgdr	14	Biological Process:	signal transduction	G-protein coupled receptor protein signaling pathway	male sex determination	multicellular organismal development	reproduction	reproductive process	regulation of biological process	regulation of cellular process	cell surface receptor linked signal transduction	developmental process	sex determination	multicellular organismal process	cellular process	cell communication	reproductive developmental process	biological regulation	Molecular Function:	prostaglandin J receptor activity	signal transducer activity	receptor activity	G-protein coupled receptor activity	prostaglandin D receptor activity	transmembrane receptor activity	molecular transducer activity	prostanoid receptor activity	icosanoid receptor activity	prostaglandin receptor activity	Cellular Component:	plasma membrane	membrane	integral to membrane	intrinsic to membrane	cell	all	cellular_component
0.008928	0.000833	0.033477	0.008357	3.75	Up	0.0431106	AK020846	1454528_at	RIKEN cDNA A930011E06 gene	-	77953	-	-
0.039297	0.009799	0.010502	0.002269	3.74	Down	0.0457998	BG071878	1445058_at	ESTs	-	-	-	-
0.021627	0.006795	0.080909	0.00959	3.74	Up	0.00726292	C77554	1443317_at	Transcribed locus	Mm.410438	52074	-	6
0.035314	0.005821	0.00944	0.00632	3.74	Down	0.0394987	BB532898	1444432_at	RIKEN cDNA D330040H18 gene	-	-	-	-
0.009369	0.002183	0.035035	0.004695	3.74	Up	0.00772113	BB251009	1457629_at	ATM interactor	-	-	-	-
0.018248	0.003806	0.068216	0.016759	3.74	Up	0.043789	AK008679	1433422_at	Nuclear receptor subfamily 4, group A, member 2 (Nr4a2), transcript variant 1, mRNA	Mm.3507	18227	Nr4a2	2	Biological Process:	response to hypoxia	neuron migration	response to amphetamine	transcription	regulation of transcription, DNA-dependent	response to stress	nervous system development	adult locomotory behavior	post-embryonic development	response to inorganic substance	gene expression	death	response to insecticide	central nervous system projection neuron axonogenesis	central nervous system neuron differentiation	neuron differentiation	cellular response to extracellular stimulus	regulation of dopamine metabolic process	dopamine biosynthetic process	dopamine metabolic process	neuron maturation	positive regulation of catalytic activity	negative regulation of neuron apoptosis	regulation of respiratory gaseous exchange	regulation of transcription	positive regulation of transcription from RNA polymerase II promoter	response to protein stimulus	negative regulation of developmental process	cell differentiation	positive regulation of cellular process	biogenic amine biosynthetic process	neuron development	response to toxin	apoptosis	cell death
0.026939	0.016744	0.100604	0.013123	3.73	Up	0.0257551	BM207422	1445617_at	Transcribed locus	Mm.2354	-	-	11
0.130873	0.026789	0.035244	0.012464	3.71	Down	0.031778	BI076610	1458517_at	Transcribed locus	Mm.458649	-	-	13
0.033858	0.004164	0.009136	0.00515	3.71	Down	0.0202474	NM_011254	1448754_at	Retinol binding protein 1, cellular, mRNA (cDNA clone MGC:6258 IMAGE:3498107)	Mm.279741	19659	Rbp1	9	Biological Process:	transport	retinol metabolic process	retinoic acid metabolic process	carboxylic acid metabolic process	cellular metabolic process	organic acid metabolic process	cellular process	hormone metabolic process	fat-soluble vitamin metabolic process	diterpenoid metabolic process	cellular ketone metabolic process	secondary metabolic process	primary metabolic process	monocarboxylic acid metabolic process	biological regulation	metabolic process	cellular hormone metabolic process	establishment of localization	retinoid metabolic process	cellular lipid metabolic process	regulation of hormone levels	regulation of biological quality	lipid metabolic process	isoprenoid metabolic process	terpenoid metabolic process	vitamin A metabolic process	localization	vitamin metabolic process	oxoacid metabolic process	Molecular Function:	transporter activity	binding	retinoid binding	lipid binding	retinal binding
0.010761	0.000836	0.039837	0.007028	3.7	Up	0.0147542	BC005747	1420521_at	Papilin, proteoglycan-like sulfated glycoprotein (Papln), mRNA	Mm.133443	170721	Papln	12	Molecular Function:	metalloendopeptidase activity	serine-type endopeptidase inhibitor activity	peptidase activity	metallopeptidase activity	zinc ion binding	peptidase inhibitor activity	enzyme inhibitor activity	hydrolase activity	endopeptidase activity	cation binding	binding	endopeptidase inhibitor activity	catalytic activity	peptidase activity, acting on L-amino acid peptides	enzyme regulator activity	ion binding	transition metal ion binding	metal ion binding	Cellular Component:	extracellular region	proteinaceous extracellular matrix	basement membrane	extracellular matrix	extracellular region part	extracellular matrix part	all	cellular_component
0.070213	0.004053	0.018994	0.01452	3.7	Down	0.0273346	BI499880	1457968_at	Transcribed locus	Mm.449438	-	-	19
0.01113	0.002994	0.041094	0.004806	3.69	Up	0.00612109	BB667902	1441592_at	Transcribed locus	Mm.440483	-	-	10
0.152572	0.027516	0.041454	0.013292	3.68	Down	0.0220369	BG071901	1460158_at	ESTs	-	-	-	-
0.085632	0.01201	0.023318	0.004227	3.67	Down	0.00807784	U21729	1450462_at	Corticotropin releasing hormone receptor 2 (Crhr2), mRNA	Mm.236081	12922	Crhr2	6	Biological Process:	signal transduction	cell surface receptor linked signal transduction	G-protein coupled receptor protein signaling pathway	negative regulation of angiogenesis	negative regulation of developmental process	anatomical structure formation	anatomical structure morphogenesis	anatomical structure formation involved in morphogenesis	developmental process	multicellular organismal process	cellular process	cell communication	anatomical structure development	vasculature development	regulation of anatomical structure morphogenesis	negative regulation of biological process	organ morphogenesis	blood vessel development	biological regulation	multicellular organismal development	regulation of angiogenesis	angiogenesis	blood vessel morphogenesis	regulation of cellular process	regulation of biological process	system development	regulation of multicellular organismal process	organ development	regulation of developmental process	Molecular Function:	signal transducer activity	receptor activity	transmembrane receptor activity	G-protein coupled receptor activity	hormone activity
0.076991	0.013046	0.020978	0.009953	3.67	Down	0.0269396	AW123295	1447428_at	ESTs	-	-	-	-
0.019582	0.011144	0.071852	0.003321	3.67	Up	0.0108635	BE685667	1437584_at	Transcribed locus	Mm.453308	-	-	17
0.025751	0.004465	0.007025	0.001922	3.67	Down	0.0182653	AU018904	1456270_s_at	Preferentially expressed antigen in melanoma like 6 (Pramel6), mRNA	Mm.21815	347711	Pramel6	2
0.11779	0.003329	0.032138	0.015448	3.67	Down	0.0056169	AI593864	1442028_at	Beta-1,4-N-acetyl-galactosaminyl transferase 2 (B4galnt2), mRNA	Mm.340702	14422	B4galnt2	11	Biological Process:	UDP-N-acetylglucosamine metabolic process	protein amino acid glycosylation	UDP-N-acetylgalactosamine metabolic process	negative regulation of cell-cell adhesion	lipid glycosylation	cell-cell adhesion	nitrogen compound metabolic process	glucosamine metabolic process	cellular process	negative regulation of cellular process	cellular macromolecule biosynthetic process	protein modification process	negative regulation of biological process	macromolecule metabolic process	biological regulation	biopolymer glycosylation	nucleobase, nucleoside, nucleotide and nucleic acid metabolic process	monosaccharide metabolic process	regulation of biological process	regulation of cellular process	cellular macromolecule metabolic process	biopolymer modification	regulation of cell-cell adhesion	nucleotide-sugar metabolic process	lipid metabolic process	cellular biosynthetic process	cellular carbohydrate metabolic process	biosynthetic process	alcohol metabolic process	glycosylation	amino sugar metabolic process	cellular metabolic process	glycoprotein metabolic process	primary metabolic process	metabolic process
0.140001	0.027966	0.038233	0.020108	3.66	Down	0.04178	AK010109	1433023_at	RIKEN cDNA 2310068G24 gene	-	70185	-	-
0.055693	0.008214	0.015276	0.00323	3.65	Down	0.010191	BG067273	1458747_at	Transcribed locus	Mm.440896	-	-	16
0.112117	0.005945	0.030755	0.024305	3.65	Down	0.0313263	BM243297	1441545_at	CDNA clone IMAGE:9054070	Mm.25181	230594	Zcchc11	4	Biological Process:	cytokine production	gene silencing by RNA	regulation of lipopolysaccharide-mediated signaling pathway	negative regulation of NF-kappaB transcription factor activity	cellular biopolymer biosynthetic process	regulation of signal transduction	negative regulation of gene expression	nitrogen compound metabolic process	gene silencing	regulation of macromolecule metabolic process	cell communication	cellular process	multicellular organismal process	negative regulation of molecular function	cellular macromolecule biosynthetic process	regulation of transcription regulator activity	negative regulation of biological process	macromolecule metabolic process	regulation of nucleobase, nucleoside, nucleotide and nucleic acid metabolic process	negative regulation of macromolecule metabolic process	gene expression	nucleobase, nucleoside, nucleotide and nucleic acid metabolic process	biological regulation	regulation of cellular process	regulation of biological process	cellular macromolecule metabolic process	regulation of nitrogen compound metabolic process	cell surface receptor linked signal transduction	negative regulation of binding	regulation of cellular metabolic process	cellular biosynthetic process	regulation of transcription factor activity	negative regulation of metabolic process	biosynthetic process	regulation of biosynthetic process
0.186451	0.039512	0.051237	0.004376	3.64	Down	0.0272434	AV066322	1441901_x_at	Fumarylacetoacetate hydrolase domain containing 2A, mRNA (cDNA clone MGC:29239 IMAGE:5044017)	Mm.288676	68126	Fahd2a	2	Biological Process:	metabolic process	Molecular Function:	magnesium ion binding	catalytic activity	calcium ion binding	hydrolase activity	metal ion binding	cation binding	ion binding	binding	Cellular Component:	mitochondrion	intracellular membrane-bounded organelle	intracellular organelle	intracellular part	intracellular	membrane-bounded organelle	organelle	cell part	all	cytoplasm	cytoplasmic part	cell	cellular_component
0.037015	0.007402	0.13467	0.009707	3.64	Up	0.00132422	AK004681	1428922_at	RIKEN cDNA 1200009O22 gene (1200009O22Rik), mRNA	Mm.469168	66873	1200009O22Rik	6	Molecular Function:	protein binding	binding	Cellular Component:	membrane	integral to membrane	intrinsic to membrane	cell	all	cellular_component	cell part	membrane part
0.08036	0.010441	0.022093	0.015962	3.64	Down	0.037849	AK015601	1433340_at	RIKEN cDNA 4930480K02 gene	-	74935	-	-
0.011971	0.000575	0.003296	0.002131	3.63	Down	0.0170883	BB700680	1440738_at	PREDICTED: Mus musculus RIKEN cDNA B020011L13 gene, transcript variant 1 (B020011L13Rik), mRNA	Mm.335796	547097	B020011L13Rik	1
0.086085	0.017244	0.023724	0.012409	3.63	Down	0.0425845	C77583	1446575_at	expressed sequence C77583	-	97694	-	-
0.024069	0.002762	0.006637	0.002063	3.63	Down	0.00720039	BB818354	1444527_at	ESTs	-	-	-	-
0.012134	0.00388	0.044001	0.006862	3.63	Up	0.0155716	AI326372	1433431_at	Pancreatic lipase (Pnlip), mRNA	Mm.20407	69060	Pnlip	19	Biological Process:	lipid catabolic process	intestinal cholesterol absorption	transport	establishment of localization	digestive system process	intestinal absorption	multicellular organismal process	lipid metabolic process	system process	digestion	sterol transport	lipid digestion	localization	primary metabolic process	catabolic process	cholesterol transport	metabolic process	lipid transport	Molecular Function:	hydrolase activity	catalytic activity
0.131195	0.023065	0.036188	0.007371	3.63	Down	0.0171962	NM_021282	1415994_at	Cytochrome P450, family 2, subfamily e, polypeptide 1, mRNA (cDNA clone MGC:18528 IMAGE:4223797)	Mm.21758	13106	Cyp2e1	7	Biological Process:	oxidation reduction	metabolic process	Molecular Function:	monooxygenase activity	iron ion binding	electron carrier activity	oxidoreductase activity	oxidoreductase activity, acting on paired donors, with incorporation or reduction of molecular oxygen, reduced	heme binding	metal ion binding	cation binding	oxidoreductase activity, acting on paired donors, with incorporation or reduction of molecular oxygen	binding	catalytic activity	tetrapyrrole binding	ion binding	transition metal ion binding	Cellular Component:	endoplasmic reticulum	microsome	membrane	intracellular organelle	intracellular part	membrane-bounded organelle	insoluble fraction	all	cytoplasmic part	membrane fraction	cell	intracellular membrane-bounded organelle	intracellular	organelle	cell part	cell fraction	cytoplasm
0.018824	0.004122	0.068154	0.014388	3.62	Up	0.0300471	BG069831	1442969_at	ESTs	-	-	-	-
0.019799	0.006022	0.071663	0.007997	3.62	Up	0.00660407	NM_138595	1416049_at	Glycine decarboxylase (Gldc), mRNA	Mm.274852	104174	Gldc	19	Biological Process:	glycine metabolic process	glycine decarboxylation via glycine cleavage system	oxidation reduction	serine family amino acid catabolic process	carboxylic acid metabolic process	nitrogen compound metabolic process	cellular metabolic process	cellular amino acid catabolic process	cellular amino acid and derivative metabolic process	carboxylic acid catabolic process	organic acid metabolic process	cellular process	serine family amino acid metabolic process	catabolic process	cellular ketone metabolic process	primary metabolic process	metabolic process	organic acid catabolic process	cellular amine metabolic process	cellular catabolic process	amine metabolic process	glycine catabolic process	nitrogen compound catabolic process	cellular nitrogen compound metabolic process	amine catabolic process	oxoacid metabolic process	cellular amino acid metabolic process	Molecular Function:	catalytic activity	glycine dehydrogenase (decarboxylating) activity	oxidoreductase activity	pyridoxal phosphate binding	protein homodimerization activity	oxidoreductase activity, acting on the CH-NH2 group of donors	vitamin B6 binding
0.063915	0.012112	0.017728	0.008139	3.61	Down	0.0340168	BC016100	1426069_s_at	Solute carrier family 7 (cationic amino acid transporter, y+ system), member 4 (Slc7a4), mRNA	Mm.298878	224022	Slc7a4	16	Biological Process:	transport	amino acid transport	establishment of localization	amine transport	cellular process	transmembrane transport	carboxylic acid transport	organic acid transport	localization	Molecular Function:	amino acid transmembrane transporter activity	substrate-specific transmembrane transporter activity	carboxylic acid transmembrane transporter activity	substrate-specific transporter activity	amine transmembrane transporter activity	organic acid transmembrane transporter activity	transporter activity	active transmembrane transporter activity	transmembrane transporter activity	Cellular Component:	membrane	integral to membrane	intrinsic to membrane	cell	all	cellular_component	cell part	membrane part
0.036115	0.003855	0.010031	0.00725	3.6	Down	0.0336408	BB377658	1439761_x_at	RIKEN cDNA D830026I12 gene	-	-	-	-
0.030087	0.011396	0.107967	0.020814	3.59	Up	0.0304465	BB279146	1455739_at	Transcribed locus, strongly similar to XP_486328.1 PREDICTED: similar to hCG1820409 [Mus musculus]	Mm.180719	-	-	7
0.05943	0.012432	0.016568	0.006113	3.59	Down	0.036431	C80868	1419807_at	Transcribed locus	Mm.441766	52302	-	4
0.017633	0.003617	0.00492	0.001064	3.58	Down	0.0279971	BB429977	1434672_at	G protein-coupled receptor 22, mRNA (cDNA clone MGC:107197 IMAGE:30252116)	Mm.441517	73010	Gpr22	12	Biological Process:	signal transduction	G-protein coupled receptor protein signaling pathway	regulation of biological process	regulation of cellular process	cell surface receptor linked signal transduction	biological regulation	cellular process	cell communication	Molecular Function:	signal transducer activity	receptor activity	G-protein coupled receptor activity	transmembrane receptor activity	molecular transducer activity	Cellular Component:	plasma membrane	membrane	integral to membrane	intrinsic to membrane	cell	all	cellular_component	cell part	membrane part
0.064858	0.01477	0.018119	0.006765	3.58	Down	0.0451517	BE949064	1435907_at	Neurexin II, mRNA (cDNA clone MGC:179067 IMAGE:9054059)	Mm.329616	18190	Nrxn2	19	Biological Process:	synaptic transmission	neurotransmitter secretion	synapse assembly	anatomical structure formation	cellular component assembly	transmission of nerve impulse	transport	cellular component biogenesis	cellular localization	establishment of localization in cell	developmental process	regulation of neurotransmitter levels	multicellular organismal process	cellular process	cell communication	anatomical structure development	synapse organization	neurotransmitter transport	extracellular structure organization	biological regulation	neurological system process	multicellular organismal development	system development	establishment of localization	cell-cell signaling	regulation of biological quality	secretion by cell	secretion	system process	cellular component organization	localization	generation of a signal involved in cell-cell signaling	nervous system development	Molecular Function:	calcium channel regulator activity
0.129828	0.009142	0.036294	0.022454	3.58	Down	0.018178	NM_021360	1422251_at	Neuralized 1	Mm.313651	18011	Neurl1a	19	Biological Process:	sperm axoneme assembly	lactation	response to external stimulus	sperm motility	multicellular organism reproduction	cell differentiation	spermatid development	anatomical structure formation	cellular component assembly	reproduction	flagellum assembly	anatomical structure formation involved in morphogenesis	germ cell development	cellular component biogenesis	developmental process	cellular component morphogenesis	cellular component assembly involved in morphogenesis	multicellular organismal process	organelle organization	cellular process	anatomical structure development	male gamete generation	spermatid differentiation	reproductive process	system development	response to stimulus	microtubule bundle formation	locomotion	cellular component organization	cell motion	anatomical structure morphogenesis	microtubule-based process	sexual reproduction	localization of cell	flagellar axoneme assembly
0.084855	0.018106	0.023727	0.004136	3.58	Down	0.0301786	BI107286	1427455_x_at	CDNA clone MGC:27817 IMAGE:3482714	Mm.333124	100046793	-	6
0.089636	0.01494	0.025102	0.008606	3.57	Down	0.02007	BB044338	1441195_at	RIKEN cDNA 6030487A22 gene	-	402755	-	-
0.118304	0.010757	0.033132	0.004777	3.57	Down	0.00193495	BB451562	1445115_at	Thrombospondin, type I, domain containing 7B, mRNA (cDNA clone MGC:66597 IMAGE:6410178)	Mm.380518	210417	Thsd7b	1	Cellular Component:	membrane	integral to membrane	intrinsic to membrane	cell	all	cellular_component	cell part	membrane part
0.104428	0.019041	0.029289	0.012184	3.57	Down	0.0292723	BB019018	1457541_at	A kinase (PRKA) anchor protein 14, mRNA (cDNA clone MGC:182428 IMAGE:9056322)	Mm.471848	434756	Akap14	X
0.085628	0.012432	0.024041	0.009828	3.56	Down	0.0177459	BB767526	1457099_at	Transcribed locus	Mm.446413	-	-	6
0.030162	0.002958	0.008483	0.004639	3.56	Down	0.0169605	BE994562	1442784_at	Zinc finger protein 608, mRNA (cDNA clone MGC:183986 IMAGE:9087986)	Mm.192984	269023	Zfp608	18	Biological Process:	biological_process	all	Molecular Function:	molecular_function	zinc ion binding	metal ion binding	cation binding	ion binding	binding	transition metal ion binding	all	Cellular Component:	cellular_component	intracellular	cell	cell part	all
0.088634	0.007588	0.024934	0.01011	3.55	Down	0.00728603	AK005014	1430377_at	Transcribed locus, strongly similar to NP_001074856.1 CCCTC-binding factor (zinc finger protein)-like [Mus musculus]	Mm.208098	74161	-	2
0.037456	0.007688	0.010551	0.001979	3.55	Down	0.0275474	AW490544	1428717_at	Secernin 1, mRNA (cDNA clone MGC:38061 IMAGE:5252046)	Mm.41557	69938	Scrn1	6	Biological Process:	exocytosis	transport	cellular localization	establishment of localization in cell	establishment of localization	cellular process	secretion by cell	vesicle-mediated transport	secretion	localization	Cellular Component:	cytoplasm	intracellular part	intracellular	cell	all	cellular_component	cell part
0.032848	0.004566	0.00926	0.002307	3.55	Down	0.009949	BI134316	1435381_at	RIKEN cDNA 2610110G12 gene, mRNA (cDNA clone MGC:25587 IMAGE:4007862)	Mm.273155	73242	2610110G12Rik	17
0.061652	0.012745	0.01739	0.002434	3.55	Down	0.0269971	BB280059	1457498_at	Transcribed locus	Mm.404839	-	-	7
0.014159	0.006684	0.050111	0.00356	3.54	Up	0.00898733	AV165980	1430862_at	RIKEN cDNA 2310057M21 gene (2310057M21Rik), mRNA	Mm.121122	68277	2310057M21Rik	7	Biological Process:	biological_process	all	Molecular Function:	ATP binding	ATPase activity	identical protein binding	hydrolase activity	hydrolase activity, acting on acid anhydrides, in phosphorus-containing anhydrides	nucleoside-triphosphatase activity	purine nucleotide binding	hydrolase activity, acting on acid anhydrides	binding	catalytic activity	nucleotide binding	protein binding	adenyl ribonucleotide binding	purine nucleoside binding	pyrophosphatase activity	ribonucleotide binding	adenyl nucleotide binding	nucleoside binding	purine ribonucleotide binding	Cellular Component:	cellular_component	all
0.013726	0.00761	0.048531	0.005571	3.54	Up	0.0210092	AI465509	1430468_at	Transcribed locus	Mm.392577	72773	-	1
0.071982	0.012038	0.020423	0.013893	3.52	Down	0.048575	BB546230	1443063_at	Retinaldehyde binding protein 1-like 2, mRNA (cDNA clone MGC:67413 IMAGE:5690124)	Mm.94461	215890	Rlbp1l2	10	Biological Process:	transport	establishment of localization	localization	Molecular Function:	transporter activity	Cellular Component:	intracellular	cell	all	cellular_component	cell part
0.030077	0.012546	0.105944	0.019983	3.52	Up	0.032422	BB515624	1444162_at	Fibroblast growth factor receptor substrate 2, mRNA (cDNA clone MGC:64739 IMAGE:6830555)	Mm.135965	327826	Frs2	10	Biological Process:	activation of MAPK activity	gastrulation with mouth forming second	induction of an organ	transmembrane receptor protein tyrosine kinase signaling pathway	neuroblast proliferation	fibroblast growth factor receptor signaling pathway	determination of anterior/posterior axis, embryo	forebrain development	optic placode formation involved in camera-type eye	regulation of epithelial cell proliferation	prostate epithelial cord arborization involved in prostate glandular acinus morphogenesis	anatomical structure formation	cell differentiation	reproduction	embryonic camera-type eye formation	eye morphogenesis	positive regulation of transferase activity	enzyme linked receptor protein signaling pathway	multicellular organismal process	regulation of phosphorylation	cellular process	anatomical structure development	reproductive structure development	biological regulation	morphogenesis of an epithelium	reproductive process	anterior/posterior axis specification	positive regulation of catalytic activity	biopolymer modification	regulation of cell proliferation	eye development	embryonic morphogenesis	prostate glandular acinus development	prostate gland development	cell-cell signaling
0.031345	0.012327	0.110261	0.012739	3.52	Up	0.01123	AV349355	1443454_at	Secretin receptor (Sctr), mRNA	Mm.189223	319229	Sctr	1	Biological Process:	signal transduction	cell surface receptor linked signal transduction	G-protein coupled receptor protein signaling pathway	regulation of biological process	regulation of cellular process	biological regulation	cellular process	cell communication	Molecular Function:	signal transducer activity	receptor activity	transmembrane receptor activity	G-protein coupled receptor activity	molecular transducer activity	Cellular Component:	plasma membrane	membrane	integral to membrane	intrinsic to membrane	cell	all	cellular_component	cell part	membrane part
0.067274	0.005266	0.019166	0.002275	3.51	Down	0.00110616	AK016699	1432081_at	cytochrome P450, family 1, subfamily b, polypeptide 1	-	13078	-	-	Biological Process:	toxin metabolic process	dibenzo-p-dioxin metabolic process	oxidation reduction	response to chemical stimulus	benzene and derivative metabolic process	response to xenobiotic stimulus	organic ether metabolic process	response to toxin	cellular metabolic process	cellular aromatic compound metabolic process	cellular process	xenobiotic metabolic process	response to stimulus	secondary metabolic process	heterocycle metabolic process	metabolic process	Molecular Function:	monooxygenase activity	iron ion binding	electron carrier activity	oxidoreductase activity	heme binding	metal ion binding	aromatase activity	cation binding	oxidoreductase activity, acting on paired donors, with incorporation or reduction of molecular oxygen	binding	catalytic activity	oxidoreductase activity, acting on paired donors, with incorporation or reduction of molecular oxygen, reduced	tetrapyrrole binding	ion binding	transition metal ion binding	Cellular Component:	endoplasmic reticulum	microsome
0.022287	0.002326	0.006352	0.00216	3.51	Down	0.00738359	AV324603	1423428_at	Receptor tyrosine kinase-like orphan receptor 2, mRNA (cDNA clone IMAGE:4159363)	Mm.342774	26564	Ror2	13	Biological Process:	skeletal system development	cartilage condensation	somitogenesis	protein amino acid phosphorylation	transmembrane receptor protein tyrosine kinase signaling pathway	Wnt receptor signaling pathway, calcium modulating pathway	JNK cascade	multicellular organismal development	cell differentiation	embryonic genitalia morphogenesis	reproduction	cell-cell adhesion	enzyme linked receptor protein signaling pathway	cellular process	multicellular organismal process	anatomical structure development	chordate embryonic development	Wnt receptor signaling pathway	biological regulation	reproductive process	biopolymer modification	embryonic morphogenesis	embryonic development	embryonic organ development	response to stimulus	genitalia morphogenesis	sex differentiation	cellular response to stress	anatomical structure morphogenesis	MAPKKK cascade	reproductive developmental process	organ morphogenesis	segmentation	stress-activated protein kinase signaling pathway	skeletal system morphogenesis
0.093594	0.020931	0.026742	0.011029	3.5	Down	0.0475544	AV330236	1439125_at	Transcribed locus	Mm.445126	-	-	5
0.10091	0.015438	0.028917	0.01112	3.49	Down	0.0193712	AV322565	1457051_at	Transcribed locus	Mm.458624	19720	-	13	Biological Process:	negative regulation of transcription from RNA polymerase II promoter	transcription	regulation of transcription	negative regulation of gene expression, epigenetic	cellular biopolymer biosynthetic process	negative regulation of gene expression	negative regulation of cellular metabolic process	nitrogen compound metabolic process	negative regulation of cellular biosynthetic process	negative regulation of transcription, DNA-dependent	regulation of macromolecule metabolic process	cellular process	negative regulation of cellular process	cellular macromolecule biosynthetic process	negative regulation of biological process	macromolecule metabolic process	negative regulation of macromolecule metabolic process	negative regulation of biosynthetic process	regulation of nucleobase, nucleoside, nucleotide and nucleic acid metabolic process	gene expression	negative regulation of nucleobase, nucleoside, nucleotide and nucleic acid metabolic process	nucleobase, nucleoside, nucleotide and nucleic acid metabolic process	biological regulation	regulation of cellular process	regulation of biological process	cellular macromolecule metabolic process	regulation of nitrogen compound metabolic process	regulation of cellular metabolic process	negative regulation of RNA metabolic process	transcription from RNA polymerase II promoter	cellular biosynthetic process	negative regulation of metabolic process	regulation of gene expression, epigenetic	biosynthetic process	transcription, DNA-dependent
0.081483	0.018869	0.023354	0.009051	3.49	Down	0.0499338	BM240173	1433885_at	IQ motif containing GTPase activating protein 2, mRNA (cDNA clone MGC:183869 IMAGE:9087869)	Mm.38878	544963	Iqgap2	13	Biological Process:	regulation of small GTPase mediated signal transduction	regulation of signal transduction	regulation of biological process	regulation of cellular process	small GTPase mediated signal transduction	regulation of cell communication	cell communication	cellular process	signal transduction	intracellular signaling cascade	biological regulation	Molecular Function:	GTPase activator activity	protein binding	calmodulin binding	nucleoside-triphosphatase regulator activity	enzyme regulator activity	enzyme activator activity	binding	GTPase regulator activity	Cellular Component:	intracellular	cell	all	cellular_component	cell part
0.077731	0.014121	0.022282	0.007092	3.49	Down	0.0246921	AK017575	1431869_at	Transcribed locus	Mm.462998	70537	-	1
0.154522	0.020116	0.044303	0.011321	3.49	Down	0.00880858	BB444784	1445323_at	Gene regulated by estrogen in breast cancer protein (Greb1), mRNA	Mm.466550	268527	Greb1	12	Cellular Component:	membrane	integral to membrane	intrinsic to membrane	cell	all	cellular_component	cell part	membrane part
0.090001	0.009961	0.025895	0.014068	3.48	Down	0.0204905	NM_027670	1420469_at	RIKEN cDNA 4933411G06 gene	-	71090	-	-
0.151933	0.02407	0.04373	0.02118	3.47	Down	0.0279177	U72644	1425548_a_at	B144 mRNA, m21r splice variant	Mm.19379	16988	Lst1	17	Biological Process:	cell morphogenesis	immune response	regulation of cell shape	dendrite development	cell differentiation	anatomical structure morphogenesis	neuron projection development	neuron development	developmental process	cellular component morphogenesis	multicellular organismal process	cellular process	anatomical structure development	neuron differentiation	neurogenesis	regulation of cellular component organization	regulation of anatomical structure morphogenesis	biological regulation	multicellular organismal development	immune system process	regulation of biological process	regulation of cellular process	system development	generation of neurons	cellular developmental process	regulation of biological quality	regulation of cell morphogenesis	response to stimulus	regulation of developmental process	cell development	cell projection organization	cellular component organization	nervous system development	Cellular Component:	membrane
0.08469	0.012399	0.024409	0.003551	3.47	Down	0.00949027	BB391360	1444630_at	Transcribed locus	Mm.441738	51873	-	2
0.018389	0.011302	0.063789	0.008606	3.47	Up	0.0330276	NM_015785	1450751_at	Zona pellucida binding protein (Zpbp), mRNA	Mm.9500	53604	Zpbp	11	Biological Process:	binding of sperm to zona pellucida	biological_process	fertilization	sexual reproduction	reproduction	reproductive process	single fertilization	cell-cell recognition	all	cellular process	sperm-egg recognition	cell recognition	Molecular Function:	molecular_function	all	Cellular Component:	cellular_component	extracellular region	all
0.163425	0.005116	0.047138	0.018707	3.47	Down	0.00389157	AI844535	1428204_at	Gamma-aminobutyric acid (GABA-A) receptor, subunit beta 2 (Gabrb2), mRNA	Mm.338723	14401	Gabrb2	11	Biological Process:	transport	ion transport	establishment of localization	localization	Molecular Function:	receptor activity	GABA-A receptor activity	ion channel activity	extracellular ligand-gated ion channel activity	chloride channel activity	protein binding	chloride ion binding	gated channel activity	substrate-specific transmembrane transporter activity	transmembrane receptor activity	substrate-specific transporter activity	binding	transporter activity	anion channel activity	anion transmembrane transporter activity	transmembrane transporter activity	passive transmembrane transporter activity	substrate-specific channel activity	ligand-gated ion channel activity	anion binding	ion transmembrane transporter activity	ligand-gated channel activity	signal transducer activity	channel activity	molecular transducer activity	ion binding	GABA receptor activity	Cellular Component:	plasma membrane	membrane
0.096405	0.013403	0.02785	0.013971	3.46	Down	0.0239944	BB432092	1439999_at	Transcribed locus	Mm.383707	-	-	10
0.005157	0.000881	0.017839	0.004131	3.46	Up	0.0398353	NM_023219	1422757_at	SGLT3-b (Slc5a4b)	Mm.155678	64454	Slc5a4b	10	Biological Process:	transport	ion transport	sodium ion transport	cation transport	establishment of localization	monovalent inorganic cation transport	localization	metal ion transport	Cellular Component:	membrane	integral to membrane	intrinsic to membrane	cell	all	cellular_component	cell part	membrane part
0.01911	0.010202	0.066103	0.007868	3.46	Up	0.0218205	AK018540	1432978_at	Transcribed locus	Mm.446113	75754	-	19
0.024083	0.001445	0.006974	0.00228	3.45	Down	0.00317483	AK020171	1432267_at	Transcribed locus	Mm.159984	77741	-	1
0.016422	0.008568	0.056456	0.01126	3.44	Up	0.0473751	BB113429	1438614_x_at	Nardilysin, N-arginine dibasic convertase, NRD convertase 1, mRNA (cDNA clone IMAGE:5344071)	Mm.366315	100273	Osbpl9	4	Biological Process:	transport	lipid transport	establishment of localization	localization
0.108596	0.014314	0.031668	0.010827	3.43	Down	0.0127839	BB488001	1437544_at	Far upstream element (FUSE) binding protein 1 (Fubp1), mRNA	Mm.278922	51886	Fubp1	3	Biological Process:	transcription	regulation of transcription	cellular biopolymer biosynthetic process	nitrogen compound metabolic process	cellular metabolic process	regulation of macromolecule metabolic process	regulation of cellular biosynthetic process	cellular process	regulation of metabolic process	biopolymer biosynthetic process	regulation of primary metabolic process	cellular macromolecule biosynthetic process	macromolecule metabolic process	regulation of nucleobase, nucleoside, nucleotide and nucleic acid metabolic process	gene expression	primary metabolic process	biological regulation	nucleobase, nucleoside, nucleotide and nucleic acid metabolic process	metabolic process	regulation of gene expression	regulation of cellular process	regulation of biological process	regulation of nitrogen compound metabolic process	cellular macromolecule metabolic process	biopolymer metabolic process	regulation of cellular metabolic process	cellular biosynthetic process	biosynthetic process	cellular biopolymer metabolic process	regulation of biosynthetic process	regulation of macromolecule biosynthetic process	macromolecule biosynthetic process	Molecular Function:	DNA binding	RNA binding
0.041824	0.009185	0.012226	0.0028	3.42	Down	0.0368498	BB543585	1436743_at	cell adhesion molecule 2	-	-	-	-
0.134469	0.008686	0.039375	0.011407	3.42	Down	0.00268105	D86040	1425044_at	Potassium inwardly-rectifying channel, subfamily J, member 6 (Kcnj6), transcript variant Girk2A-1, mRNA	Mm.328720	16522	Kcnj6	16	Biological Process:	transport	ion transport	potassium ion transport	thyroid hormone metabolic process	nitrogen compound metabolic process	cellular metabolic process	cation transport	cellular amino acid and derivative metabolic process	cellular process	hormone metabolic process	primary metabolic process	biological regulation	metabolic process	establishment of localization	cellular hormone metabolic process	monovalent inorganic cation transport	biogenic amine metabolic process	cellular amino acid derivative metabolic process	regulation of hormone levels	amine metabolic process	regulation of biological quality	localization	metal ion transport	Molecular Function:	ion channel activity	inward rectifier potassium channel activity	voltage-gated ion channel activity	G-protein activated inward rectifier potassium channel activity	potassium ion binding	gated channel activity	cation transmembrane transporter activity	substrate-specific transmembrane transporter activity	substrate-specific transporter activity	binding	transporter activity
0.126569	0.026312	0.037246	0.017347	3.4	Down	0.0471412	AK019744	1431846_at	Transcribed locus	Mm.160155	78931	-	18
0.017412	0.009697	0.058893	0.006403	3.38	Up	0.0233813	BM228467	1433484_at	DNA segment, Chr 6, ERATO Doi 527, expressed, mRNA (cDNA clone MGC:189920 IMAGE:9088107)	Mm.282851	52372	D6Ertd527e	6	Biological Process:	biological_process	all	Molecular Function:	molecular_function	all	Cellular Component:	cellular_component	all
0.186667	0.045445	0.055211	0.009486	3.38	Down	0.0472676	BB392250	1443277_at	N-deacetylase/N-sulfotransferase (heparan glucosaminyl) 3 (Ndst3), mRNA	Mm.443908	83398	Ndst3	3	Molecular Function:	catalytic activity	sulfotransferase activity	[heparan sulfate]-glucosamine N-sulfotransferase activity	transferase activity	hydrolase activity	transferase activity, transferring sulfur-containing groups	heparan sulfate sulfotransferase activity	Cellular Component:	Golgi apparatus	membrane	integral to membrane	intracellular membrane-bounded organelle	intracellular organelle	intracellular part	intracellular	membrane-bounded organelle	organelle	cell part	all	membrane part	cytoplasm	intrinsic to membrane	cytoplasmic part	cell	cellular_component
0.032046	0.011257	0.108309	0.01499	3.38	Up	0.0152463	AV130230	1437847_x_at	RNA binding motif protein, X chromosome	-	-	-	-
0.028615	0.011695	0.096601	0.01096	3.38	Up	0.0132453	AK004064	1431281_at	Dysferlin interacting protein 1 (Dysfip1), mRNA	Mm.46477	68701	Dysfip1	11
0.068978	0.011391	0.020439	0.003278	3.37	Down	0.0149113	AK007999	1432474_a_at	Keratinocyte associated protein 3 (Krtcap3), mRNA	Mm.389609	69815	Krtcap3	5	Cellular Component:	membrane	integral to membrane	intrinsic to membrane	cell	all	cellular_component	cell part	membrane part
0.057932	0.010986	0.017176	0.006491	3.37	Down	0.0330892	AF158744	1448532_at	Prolactin family8, subfamily a, member 9 (Prl8a9), mRNA	Mm.46091	67310	Prl8a9	13	Molecular Function:	hormone activity	protein binding	binding	receptor binding	Cellular Component:	extracellular region	all	cellular_component
0.127257	0.022733	0.037743	0.003764	3.37	Down	0.0177694	NM_008635	1421836_at	Microtubule-associated protein 7 (Mtap7), mRNA	Mm.20928	17761	Mtap7	10	Biological Process:	cell morphogenesis	microtubule bundle formation	glycosphingolipid metabolic process	response to osmotic stress	nucleus organization	germ cell development	spermatogenesis	cell proliferation	fertilization	response to retinoic acid	Leydig cell differentiation	organ growth	homeostasis of number of cells	Sertoli cell development	cell differentiation	reproduction	developmental process	gonad development	response to external stimulus	cellular component morphogenesis	multicellular organismal process	response to extracellular stimulus	organelle organization	cellular process	anatomical structure development	male gamete generation	reproductive structure development	biological regulation	response to abiotic stimulus	response to vitamin	response to chemical stimulus	response to nutrient levels	reproductive process	system development	development of primary sexual characteristics
0.015223	0.002277	0.051316	0.009796	3.37	Up	0.02299	BG069973	1439480_at	Transcribed locus, moderately similar to NP_035764.2 TRAF-interacting protein [Mus musculus]	Mm.472846	-	-	2
0.101224	0.005382	0.03005	0.013054	3.37	Down	0.00727758	BC013076	1427466_at	phosphatidylinositol glycan anchor biosynthesis, class U	-	228812	-	-	Biological Process:	GPI anchor biosynthetic process	glycerophospholipid metabolic process	lipoprotein metabolic process	cellular process	cellular macromolecule biosynthetic process	protein modification process	macromolecule metabolic process	glycerolipid biosynthetic process	organophosphate metabolic process	protein amino acid lipidation	cellular macromolecule metabolic process	GPI anchor metabolic process	biopolymer modification	lipid metabolic process	lipoprotein biosynthetic process	phosphoinositide biosynthetic process	cellular biosynthetic process	lipid biosynthetic process	biosynthetic process	glycerolipid metabolic process	phospholipid metabolic process	glycerophospholipid biosynthetic process	cellular metabolic process	primary metabolic process	metabolic process	phosphoinositide metabolic process	protein metabolic process	biopolymer metabolic process	cellular lipid metabolic process	cellular protein metabolic process	cellular biopolymer metabolic process	macromolecule biosynthetic process	phospholipid biosynthetic process	Cellular Component:	endoplasmic reticulum
0.106204	0.014423	0.031542	0.013497	3.37	Down	0.0194411	BB528953	1443132_at	Transcribed locus	Mm.225144	-	-	11
0.061156	0.012638	0.018165	0.007283	3.37	Down	0.0420809	BQ174855	1441363_at	Transcribed locus	Mm.40215	-	-	X
0.028484	0.004306	0.09575	0.017834	3.36	Up	0.0214579	BB157255	1447636_x_at	transmembrane and coiled-coil domains 4	-	-	-	-
0.076147	0.005091	0.022674	0.016066	3.36	Down	0.0337686	BB733119	1436916_at	MKIAA1690 protein	Mm.384704	81907	Tmem108	9	Biological Process:	biological_process	all	Molecular Function:	molecular_function	all	Cellular Component:	cellular_component	membrane	integral to membrane	intrinsic to membrane	cell	cell part	all	membrane part
0.073282	0.012186	0.021829	0.007273	3.36	Down	0.0222463	AW456706	1457008_at	Nicotinic acetylcholine receptor beta4 subunit (Chrnb4)	Mm.32694	108015	Chrnb4	9	Biological Process:	regulation of action potential	transport	ion transport	smooth muscle contraction	regulation of smooth muscle contraction	locomotory behavior	response to nicotine	behavioral response to nicotine	regulation of membrane potential	synaptic transmission involved in micturition	transmission of nerve impulse	renal system process	muscle system process	cell communication	multicellular organismal process	cellular process	ion homeostasis	regulation of system process	neurological system process	biological regulation	response to organic substance	response to chemical stimulus	chemical homeostasis	regulation of biological process	regulation of multicellular organismal process	neuromuscular synaptic transmission	cell-cell signaling	regulation of biological quality	adult behavior	response to stimulus	secretion	system process	micturition	cellular homeostasis	synaptic transmission
0.033729	0.00791	0.010048	0.001821	3.36	Down	0.0433508	AW455370	1442736_at	Kelch-like 11 (Drosophila), mRNA (cDNA clone IMAGE:4035100)	Mm.183320	217194	Klhl11	11	Molecular Function:	protein binding	binding	Cellular Component:	extracellular region	all	cellular_component
0.042967	0.009216	0.012805	0.002771	3.36	Down	0.0350488	AK015134	1432913_at	Leucine rich repeat containing 52 (Lrrc52), mRNA	Mm.159799	240899	Lrrc52	1	Molecular Function:	protein binding	binding	Cellular Component:	membrane	integral to membrane	intrinsic to membrane	cell	all	cellular_component	cell part	membrane part
0.019784	0.004559	0.005897	0.00157	3.35	Down	0.0450149	AV264768	1437385_at	Collagen and calcium binding EGF domains 1, mRNA (cDNA clone MGC:161179 IMAGE:40140631)	Mm.442049	320924	Ccbe1	18	Biological Process:	angiogenesis	multicellular organismal development	biological_process	anatomical structure morphogenesis	anatomical structure formation	anatomical structure formation involved in morphogenesis	blood vessel morphogenesis	system development	developmental process	all	multicellular organismal process	organ development	anatomical structure development	vasculature development	organ morphogenesis	blood vessel development	Molecular Function:	molecular_function	calcium ion binding	cation binding	ion binding	binding	all	metal ion binding	Cellular Component:	cellular_component	extracellular region	all
0.005835	0.00246	0.019557	0.003978	3.35	Up	0.0426417	BB211101	1457238_at	Transcribed locus, strongly similar to NP_001028314.1 ring finger protein 166 [Mus musculus]	Mm.458434	-	-	8
0.070819	0.011718	0.021161	0.009334	3.35	Down	0.0295253	C77557	1442159_at	Transcribed locus	Mm.458995	51843	-	2
0.083923	0.009857	0.025083	0.009487	3.35	Down	0.0126352	BC022134	1423968_at	UDP glycosyltransferases 3 family, polypeptide A2, mRNA (cDNA clone MGC:37957 IMAGE:5134131)	Mm.422853	223337	Ugt3a2	15	Biological Process:	metabolic process	Molecular Function:	glucuronosyltransferase activity	transferase activity	transferase activity, transferring glycosyl groups	transferase activity, transferring hexosyl groups	UDP-glycosyltransferase activity	catalytic activity	Cellular Component:	membrane	integral to membrane	intrinsic to membrane	cell	all	cellular_component	cell part	membrane part
0.06284	0.010474	0.018811	0.003347	3.34	Down	0.0160742	NM_019540	1448841_at	Pore forming protein-like (Pfpl), mRNA	Mm.285849	56093	Pfpl	19	Biological Process:	biological_process	all	Molecular Function:	molecular_function	all
0.018092	0.003181	0.060428	0.005598	3.34	Up	0.00276807	BB147330	1457250_x_at	Transcribed locus	Mm.445159	-	-	14
0.09795	0.007066	0.029329	0.011332	3.34	Down	0.00679893	AA571017	1422077_at	Acyl-CoA thioesterase 4 (Acot4), mRNA	Mm.475660	171282	Acot4	12	Biological Process:	succinyl-CoA metabolic process	lipid metabolic process	acyl-CoA metabolic process	dicarboxylic acid metabolic process	short-chain fatty acid metabolic process	carboxylic acid metabolic process	cofactor metabolic process	cellular metabolic process	cellular lipid metabolic process	organic acid metabolic process	cellular process	fatty acid metabolic process	cellular ketone metabolic process	primary metabolic process	metabolic process	monocarboxylic acid metabolic process	oxoacid metabolic process	coenzyme metabolic process	Molecular Function:	carboxylesterase activity	palmitoyl-CoA hydrolase activity	acyl-CoA thioesterase activity	hydrolase activity	thiolester hydrolase activity	CoA hydrolase activity	hydrolase activity, acting on ester bonds	catalytic activity	Cellular Component:	peroxisome	intracellular membrane-bounded organelle	intracellular organelle	intracellular part	intracellular	membrane-bounded organelle	organelle
0.092423	0.001385	0.027676	0.019156	3.34	Down	0.0280117	AJ002522	1427867_at	Myosin heavy chain 2X, partial	Mm.477065	17879	Myh1	11	Molecular Function:	nucleotide binding	motor activity	actin binding	ATP binding	hydrolase activity, acting on acid anhydrides, in phosphorus-containing anhydrides	binding	catalytic activity	cytoskeletal protein binding	purine nucleoside binding	pyrophosphatase activity	purine ribonucleotide binding	nucleoside binding	hydrolase activity	nucleoside-triphosphatase activity	purine nucleotide binding	hydrolase activity, acting on acid anhydrides	protein binding	adenyl ribonucleotide binding	ribonucleotide binding	adenyl nucleotide binding	Cellular Component:	muscle myosin complex	myosin complex	A band	myosin filament	intracellular organelle	intracellular part	non-membrane-bounded organelle	all	cytoplasmic part	myofibril	contractile fiber	sarcomere	cell	cytoskeletal part
0.015476	0.005247	0.051665	0.007306	3.34	Up	0.0158229	X84014	1427512_a_at	Laminin-5, alpha3B chain	Mm.42012	16774	Lama3	18	Biological Process:	cell adhesion	regulation of cell adhesion	regulation of cell migration	regulation of embryonic development	regulation of cell motion	developmental process	localization of cell	regulation of localization	multicellular organismal process	cellular process	cell motility	regulation of locomotion	biological regulation	multicellular organismal development	regulation of cellular process	regulation of biological process	regulation of multicellular organismal process	cell migration	embryonic development	biological adhesion	regulation of developmental process	locomotion	localization	cell motion	Molecular Function:	receptor binding	protein binding	binding	Cellular Component:	extracellular region	proteinaceous extracellular matrix	basement membrane	laminin-1 complex	extracellular matrix	extracellular region part
0.037511	0.007828	0.011239	0.002727	3.34	Down	0.0338821	BB250949	1436694_s_at	Neurogenic differentiation 4 (Neurod4), mRNA	Mm.10695	11923	Neurod4	10	Biological Process:	neuron migration	transcription	Notch signaling pathway	multicellular organismal development	nervous system development	neuroblast proliferation	glial cell differentiation	cell differentiation	camera-type eye development	cell fate commitment	regulation of transcription	neuron development	cellular biopolymer biosynthetic process	nitrogen compound metabolic process	developmental process	regulation of macromolecule metabolic process	cell communication	multicellular organismal process	cellular process	anatomical structure development	cellular macromolecule biosynthetic process	neuron differentiation	neurogenesis	macromolecule metabolic process	regulation of nucleobase, nucleoside, nucleotide and nucleic acid metabolic process	gene expression	biological regulation	nucleobase, nucleoside, nucleotide and nucleic acid metabolic process	regulation of biological process	regulation of cellular process	regulation of nitrogen compound metabolic process	cell surface receptor linked signal transduction	cellular macromolecule metabolic process	cell migration	system development
0.07168	0.011623	0.021482	0.005918	3.34	Down	0.018325	NM_008500	1422262_a_at	LIM homeobox protein 6 (Lhx6), transcript variant 1, mRNA	Mm.12881	16874	Lhx6	2	Biological Process:	transcription	regulation of transcription, DNA-dependent	multicellular organismal development	nervous system development	cerebral cortex radially oriented cell migration	cerebral cortex tangential migration	cerebral cortex GABAergic interneuron migration	forebrain neuron fate commitment	forebrain neuron development	cerebral cortex neuron differentiation	cell differentiation	regulation of transcription	cell maturation	cerebral cortex GABAergic interneuron differentiation	neuron development	cerebral cortex cell migration	pallium development	multicellular organismal process	cellular process	anatomical structure development	regulation of nucleobase, nucleoside, nucleotide and nucleic acid metabolic process	biological regulation	cell migration	substrate-independent telencephalic tangential migration	interneuron migration from the subpallium to the cortex	cellular biosynthetic process	biosynthetic process	locomotion	transcription, DNA-dependent	regulation of biosynthetic process	neuron fate commitment	RNA metabolic process	generation of neurons in the forebrain	telencephalon development	cerebral cortex development
0.135459	0.025267	0.040644	0.017868	3.33	Down	0.0375169	AI414504	1453967_at	Transcribed locus	Mm.391818	74296	-	16
0.074643	0.01292	0.022412	0.012879	3.33	Down	0.0457858	AV275083	1453615_at	Transcribed locus	Mm.67516	-	-	13
0.048452	0.015097	0.161314	0.013843	3.33	Up	0.00529353	NM_019424	1448408_at	Hermansky-Pudlak syndrome 1 homolog (human) (Hps1), mRNA	Mm.218381	192236	Hps1	19	Biological Process:	organelle organization	blood coagulation	melanocyte differentiation	positive regulation of natural killer cell activation	secretion of lysosomal enzymes	pigmentation	positive regulation of cell activation	cell differentiation	pigment cell differentiation	protein secretion	positive regulation of cellular process	lymphocyte activation	establishment of localization in cell	positive regulation of biological process	developmental process	response to external stimulus	multicellular organismal process	cellular process	regulation of immune system process	positive regulation of lymphocyte activation	protein transport	regulation of lymphocyte activation	biological regulation	leukocyte activation	regulation of cellular process	regulation of biological process	macromolecule localization	regulation of biological quality	response to stimulus	secretion	protein localization	pigmentation during development	positive regulation of immune system process	cellular component organization	establishment of protein localization
0.089311	0.016687	0.026826	0.013185	3.33	Down	0.0424723	BM122301	1433795_at	Betaglycan	Mm.200775	21814	Tgfbr3	5	Biological Process:	blood vessel development	in utero embryonic development	blastocyst development	liver development	transforming growth factor beta receptor signaling pathway	negative regulation of epithelial cell migration	negative regulation of epithelial to mesenchymal transition	negative regulation of epithelial cell proliferation	positive regulation of NF-kappaB transcription factor activity	ventricular cardiac muscle tissue morphogenesis	palate development	cardiac muscle cell proliferation	definitive erythrocyte differentiation	heart trabecula formation	pathway-restricted SMAD protein phosphorylation	anatomical structure formation	negative regulation of developmental process	mesenchymal cell development	cell differentiation	regulation of cell motion	positive regulation of binding	regulation of epithelial cell proliferation	negative regulation of cell migration	chordate embryonic development	vasculature development	regulation of cellular component organization	regulation of locomotion	regulation of nucleobase, nucleoside, nucleotide and nucleic acid metabolic process	biological regulation	immune system development	regulation of multicellular organismal process	negative regulation of cellular component organization	regulation of biological quality	embryonic development	cellular biosynthetic process
0.023176	0.006455	0.07693	0.017812	3.32	Up	0.046995	BG066553	1442455_at	expressed sequence C79845	-	-	-	-
0.081624	0.005854	0.02459	0.00889	3.32	Down	0.00585387	BB233318	1458959_at	AF4/FMR2 family, member 4, mRNA (cDNA clone IMAGE:1245708)	Mm.395281	93736	Aff4	11	Biological Process:	transcription	spermatid development	regulation of transcription	cell differentiation	cellular biopolymer biosynthetic process	reproduction	germ cell development	nitrogen compound metabolic process	developmental process	regulation of macromolecule metabolic process	cellular process	cellular macromolecule biosynthetic process	male gamete generation	macromolecule metabolic process	regulation of nucleobase, nucleoside, nucleotide and nucleic acid metabolic process	gene expression	biological regulation	nucleobase, nucleoside, nucleotide and nucleic acid metabolic process	spermatid differentiation	reproductive process	regulation of cellular process	regulation of biological process	regulation of nitrogen compound metabolic process	cellular macromolecule metabolic process	regulation of cellular metabolic process	cellular biosynthetic process	biosynthetic process	regulation of biosynthetic process	sexual reproduction	cellular metabolic process	regulation of cellular biosynthetic process	biopolymer biosynthetic process	regulation of metabolic process	regulation of primary metabolic process	spermatogenesis
0.037511	0.006759	0.011311	0.005364	3.32	Down	0.038537	BG071357	1447111_at	ESTs, Weakly similar to JAK3 MOUSE TYROSINE-PROTEIN KINASE JAK3 (M.musculus)	-	-	-	-
0.029912	0.006327	0.099043	0.011059	3.31	Up	0.00559488	BB475607	1437083_at	Transmembrane protein 169, mRNA (cDNA clone MGC:151107 IMAGE:40126049)	Mm.80318	271711	Tmem169	1	Cellular Component:	membrane	integral to membrane	intrinsic to membrane	cell	all	cellular_component	cell part	membrane part
0.139691	0.029649	0.042234	0.018233	3.31	Down	0.0488132	BB245579	1443009_at	Transcribed locus	Mm.349181	-	-	6
0.011412	0.002512	0.037681	0.003876	3.3	Up	0.00472094	AW557930	1445092_at	ESTs	-	-	-	-
0.186145	0.021232	0.056381	0.023311	3.3	Down	0.0146663	BB534613	1436255_at	RIKEN cDNA D830044I16 gene, mRNA (cDNA clone IMAGE:30919865)	Mm.304201	381922	D830044I16Rik	7
0.119874	0.024488	0.036346	0.011583	3.3	Down	0.0368091	AK009368	1432024_at	Tetratricopeptide repeat domain 28, mRNA (cDNA clone MGC:7623 IMAGE:3495045)	Mm.295660	209683	Ttc28	5	Molecular Function:	binding
0.01982	0.003629	0.065288	0.009737	3.29	Up	0.0119169	BC021387	1425867_at	Pleckstrin homology domain containing, family A (phosphoinositide binding specific) member 4 (Plekha4), mRNA	Mm.274158	69217	Plekha4	7	Molecular Function:	lipid binding	binding	Cellular Component:	cytoplasm	membrane	intracellular part	intracellular	cell	all	cellular_component	cell part
0.015795	0.006343	0.052019	0.0027	3.29	Up	0.00627857	BM202564	1439939_at	Transcribed locus, strongly similar to NP_951022.1 beta-defensin 50 [Mus musculus]	Mm.448221	319728	-	9
0.093898	0.014967	0.028546	0.009593	3.29	Down	0.021276	BB528764	1444013_at	Unknown mRNA, partial sequence	Mm.387738	319616	-	5
0.060586	0.00494	0.018464	0.006274	3.28	Down	0.00618963	BB364611	1456997_at	Transcribed locus	Mm.445811	-	-	2
0.086414	0.003917	0.02637	0.018117	3.28	Down	0.0316949	NM_010323	1421665_a_at	Gonadotropin releasing hormone receptor (Gnrhr), mRNA	Mm.26791	14715	Gnrhr	5	Biological Process:	signal transduction	G-protein coupled receptor protein signaling pathway	regulation of biological process	regulation of cellular process	cell surface receptor linked signal transduction	biological regulation	cellular process	cell communication	Molecular Function:	signal transducer activity	receptor activity	G-protein coupled receptor activity	gonadotropin-releasing hormone receptor activity	transmembrane receptor activity	molecular transducer activity	protein-hormone receptor activity	Cellular Component:	plasma membrane	membrane	integral to membrane	intrinsic to membrane	cell	all	cellular_component	cell part	membrane part
0.07611	0.01101	0.023297	0.005823	3.27	Down	0.0132583	BB075868	1446345_at	Transcribed locus	Mm.444615	-	-	X
0.101001	0.020915	0.03098	0.008967	3.26	Down	0.0370398	BB752007	1455347_at	Regulator of telomere elongation helicase 1, mRNA (cDNA clone IMAGE:5066322)	Mm.11333	269400	Rtel1	2	Biological Process:	telomere maintenance	nucleobase, nucleoside, nucleotide and nucleic acid metabolic process	DNA repair	response to DNA damage stimulus	cellular response to stress	nitrogen compound metabolic process	cellular metabolic process	organelle organization	cellular process	macromolecule metabolic process	primary metabolic process	metabolic process	telomere organization	cellular macromolecule metabolic process	biopolymer metabolic process	response to stress	cellular response to stimulus	response to stimulus	chromosome organization	cellular biopolymer metabolic process	cellular component organization	cellular response to DNA damage stimulus	DNA metabolic process	Molecular Function:	nucleotide binding	nucleic acid binding	DNA binding	ATP-dependent DNA helicase activity	helicase activity	iron ion binding	ATP binding	ATP-dependent helicase activity	hydrolase activity	hydrolase activity, acting on acid anhydrides, in phosphorus-containing anhydrides	metal ion binding
0.205171	0.020136	0.062938	0.026477	3.26	Down	0.0128894	AI430409	1431360_s_at	DMRT-like family C1a (Dmrtc1a), transcript variant 1, mRNA	Mm.29672	70887	Dmrtc1a	X	Biological Process:	transcription	regulation of transcription	cellular biopolymer biosynthetic process	nitrogen compound metabolic process	cellular metabolic process	regulation of macromolecule metabolic process	regulation of cellular biosynthetic process	cellular process	regulation of metabolic process	biopolymer biosynthetic process	regulation of primary metabolic process	cellular macromolecule biosynthetic process	macromolecule metabolic process	regulation of nucleobase, nucleoside, nucleotide and nucleic acid metabolic process	gene expression	primary metabolic process	biological regulation	nucleobase, nucleoside, nucleotide and nucleic acid metabolic process	metabolic process	regulation of gene expression	regulation of cellular process	regulation of biological process	regulation of nitrogen compound metabolic process	cellular macromolecule metabolic process	biopolymer metabolic process	regulation of cellular metabolic process	cellular biosynthetic process	biosynthetic process	cellular biopolymer metabolic process	regulation of biosynthetic process	regulation of macromolecule biosynthetic process	macromolecule biosynthetic process
0.06829	0.014208	0.020972	0.007074	3.26	Down	0.0406917	BB127279	1458779_at	RIKEN cDNA 8030445P17 gene	-	-	-	-
0.007854	0.003402	0.025476	0.005182	3.24	Up	0.0467349	AA266367	1436419_a_at	PREDICTED: Mus musculus RIKEN cDNA 1700097N02 gene (1700097N02Rik), mRNA	Mm.372315	67522	1700097N02Rik	17
0.082273	0.010815	0.025394	0.008934	3.24	Down	0.0154162	AK013405	1432542_at	Transcribed locus, strongly similar to XP_001478567.1 PREDICTED: hypothetical protein LOC72785 [Mus musculus]	Mm.463008	72785	-	11
0.093915	0.01458	0.028992	0.016865	3.24	Down	0.0435828	NM_053231	1450595_at	Vomeronasal 1 receptor, C1 (V1rc1), mRNA	Mm.436285	113858	V1rc1	6	Biological Process:	sensory perception of chemical stimulus	system process	sensory perception	neurological system process	cognition	multicellular organismal process	Molecular Function:	receptor activity	molecular transducer activity	signal transducer activity
0.054381	0.008883	0.016794	0.003768	3.24	Down	0.0176106	AV118678	1458338_x_at	Orphan receptor (TR2)	Mm.107483	22025	Nr2c1	10	Biological Process:	negative regulation of transcription from RNA polymerase II promoter	transcription	regulation of transcription, DNA-dependent	regulation of transcription	cellular biopolymer biosynthetic process	negative regulation of gene expression	negative regulation of cellular metabolic process	nitrogen compound metabolic process	negative regulation of cellular biosynthetic process	negative regulation of transcription, DNA-dependent	regulation of macromolecule metabolic process	cellular process	negative regulation of cellular process	cellular macromolecule biosynthetic process	negative regulation of biological process	macromolecule metabolic process	negative regulation of macromolecule metabolic process	negative regulation of biosynthetic process	regulation of nucleobase, nucleoside, nucleotide and nucleic acid metabolic process	gene expression	negative regulation of nucleobase, nucleoside, nucleotide and nucleic acid metabolic process	nucleobase, nucleoside, nucleotide and nucleic acid metabolic process	biological regulation	regulation of cellular process	regulation of biological process	cellular macromolecule metabolic process	regulation of nitrogen compound metabolic process	regulation of cellular metabolic process	negative regulation of RNA metabolic process	transcription from RNA polymerase II promoter	cellular biosynthetic process	negative regulation of metabolic process	biosynthetic process	transcription, DNA-dependent	regulation of biosynthetic process
0.090606	0.009996	0.027985	0.006481	3.24	Down	0.00627025	NM_011405	1417392_a_at	Solute carrier family 7 (cationic amino acid transporter, y+ system), member 7, mRNA (cDNA clone MGC:25257 IMAGE:4482816)	Mm.142455	20540	Slc7a7	14	Biological Process:	transport	amino acid transport	establishment of localization	amine transport	cellular process	transmembrane transport	carboxylic acid transport	organic acid transport	localization	Molecular Function:	amino acid transmembrane transporter activity	substrate-specific transmembrane transporter activity	carboxylic acid transmembrane transporter activity	substrate-specific transporter activity	amine transmembrane transporter activity	organic acid transmembrane transporter activity	transporter activity	active transmembrane transporter activity	transmembrane transporter activity	Cellular Component:	plasma membrane	membrane	integral to membrane	intrinsic to membrane	cell	all	cellular_component	cell part	membrane part
0.02138	0.01173	0.069204	0.001856	3.24	Up	0.0157727	BB488048	1440053_at	Transcribed locus	Mm.207108	-	-	18
0.129274	0.013748	0.039965	0.014459	3.23	Down	0.0110204	AK016303	1432109_at	Transcribed locus	Mm.159614	75892	-	14
0.040458	0.001394	0.012512	0.006672	3.23	Down	0.0148506	BB283411	1445586_at	ESTs	-	-	-	-
0.074816	0.010719	0.023159	0.011168	3.23	Down	0.0289143	NM_008371	1422080_at	Interleukin 7 (Il7), mRNA	Mm.3825	16196	Il7	3	Biological Process:	T cell lineage commitment	anti-apoptosis	immune response	regulation of gene expression	positive regulation of B cell proliferation	negative regulation of apoptosis	negative regulation of catalytic activity	bone resorption	positive regulation of T cell differentiation	positive regulation of organ growth	homeostasis of number of cells within a tissue	positive regulation of cell activation	negative regulation of developmental process	cell differentiation	regulation of cell differentiation	positive regulation of cellular process	B cell activation	apoptosis	bone remodeling	multicellular organismal process	cellular process	positive regulation of B cell activation	anatomical structure development	positive regulation of lymphocyte activation	cell death	regulation of programmed cell death	negative regulation of biological process	positive regulation of lymphocyte proliferation	regulation of growth	biological regulation	immune system development	regulation of T cell differentiation	B cell proliferation	leukocyte activation	regulation of multicellular organismal process
0.029873	0.001809	0.009306	0.001852	3.21	Down	0.0013592	C76966	1443427_at	ESTs	-	-	-	-
0.09603	0.014855	0.029929	0.014346	3.21	Down	0.0328742	BE862674	1460496_at	RIKEN cDNA 5430413K10 gene (5430413K10Rik), mRNA	Mm.330682	433492	5430413K10Rik	2
0.066781	0.009691	0.020855	0.011721	3.2	Down	0.0391746	BB814947	1437980_at	Transcribed locus, strongly similar to XP_991420.1 PREDICTED: hypothetical protein LOC77671 [Mus musculus]	Mm.258094	-	-	11
0.020636	0.005604	0.066041	0.009014	3.2	Up	0.0128674	BB733030	1447397_at	CDNA clone IMAGE:9053327	Mm.222812	330577	Fam154b	7
0.129679	0.019126	0.040528	0.018948	3.2	Down	0.0296163	AK014195	1454402_at	RIKEN cDNA 3110048L19 gene, mRNA (cDNA clone IMAGE:30009453)	Mm.311219	73233	3110048L19Rik	17
0.04807	0.007395	0.015036	0.008302	3.2	Down	0.0410986	BB394466	1440790_x_at	ESTs	-	-	-	-
0.003564	0.000537	0.011391	0.001727	3.2	Up	0.0123771	AW050127	1447406_at	Transcribed locus	Mm.444013	-	-	17
0.057244	0.006973	0.017914	0.007013	3.2	Down	0.0164458	AU067733	1459409_at	ESTs	-	-	-	-
0.116584	0.008947	0.03651	0.008304	3.19	Down	0.00279356	BI465935	1456303_at	ESTs	-	-	-	-
0.056239	0.005967	0.017621	0.010287	3.19	Down	0.0314559	AK021047	1432547_at	RIKEN cDNA C030005H24 gene	-	78537	-	-
0.096925	0.018507	0.030379	0.010346	3.19	Down	0.0348965	BG073432	1445933_at	ESTs	-	-	-	-
0.084795	0.013433	0.026623	0.011949	3.19	Down	0.0318038	NM_054074	1421807_at	Defensin beta 6 (Defb6), mRNA	Mm.358822	116746	Defb6	8	Biological Process:	defense response	defense response to bacterium	defense response to Gram-negative bacterium	multi-organism process	response to biotic stimulus	response to stress	response to stimulus	response to other organism	response to bacterium	Cellular Component:	extracellular region	all	cellular_component
0.009493	0.002209	0.030232	0.004679	3.18	Up	0.0160221	AK018281	1433090_at	RIKEN cDNA 6430514K02 gene	-	76885	-	-
0.050484	0.013658	0.160133	0.007828	3.17	Up	0.00223321	NM_009062	1416287_at	Regulator of G-protein signaling 4, mRNA (cDNA clone MGC:6650 IMAGE:3496887)	Mm.41642	19736	Rgs4	1	Biological Process:	G-protein coupled receptor protein signaling pathway	negative regulation of signal transduction	regulation of signal transduction	regulation of biological process	regulation of cellular process	cell surface receptor linked signal transduction	negative regulation of cell communication	regulation of cell communication	cellular process	cell communication	negative regulation of cellular process	signal transduction	negative regulation of biological process	biological regulation	Molecular Function:	signal transducer activity	GTPase activator activity	nucleoside-triphosphatase regulator activity	enzyme regulator activity	molecular transducer activity	enzyme activator activity	GTPase regulator activity	Cellular Component:	cytoplasm	intracellular part	intracellular	cell	all	cellular_component	cell part
0.033048	0.018975	0.104798	0.007214	3.17	Up	0.0241339	AV325477	1456237_x_at	HEAT repeat containing 2, mRNA (cDNA clone MGC:182395 IMAGE:9056289)	Mm.5547	433956	Heatr2	5
0.099872	0.018803	0.031617	0.002353	3.16	Down	0.0227188	BM507022	1460072_at	Transcribed locus	Mm.351979	-	-	11
0.107473	0.008307	0.034045	0.019836	3.16	Down	0.0269181	BG064674	1446081_at	ESTs	-	-	-	-
0.023148	0.009056	0.073017	0.013838	3.15	Up	0.0393372	AV360460	1443815_x_at	STE20-like kinase (yeast)	-	-	-	-
0.130253	0.018164	0.041304	0.008779	3.15	Down	0.0116095	AK017498	1432939_at	Transcribed locus	Mm.463000	70509	-	14
0.119126	0.006579	0.037867	0.020272	3.15	Down	0.0188952	BM942607	1445350_at	Transcribed locus	Mm.449024	56420	-	7	Molecular Function:	NF-kappaB-inducing kinase activity	phosphoprotein phosphatase activity	protein serine/threonine phosphatase activity	iron ion binding	hydrolase activity	manganese ion binding	metal ion binding	binding	transferase activity	phosphotransferase activity, alcohol group as acceptor	catalytic activity	transferase activity, transferring phosphorus-containing groups	hydrolase activity, acting on ester bonds	receptor signaling protein serine/threonine kinase activity	phosphatase activity	cation binding	protein serine/threonine kinase activity	protein kinase activity	signal transducer activity	molecular transducer activity	ion binding	receptor signaling protein activity	transition metal ion binding	kinase activity	phosphoric ester hydrolase activity	Cellular Component:	nucleus	cytoplasm	cytoskeleton	intracellular membrane-bounded organelle	intracellular organelle	intracellular part	intracellular	membrane-bounded organelle	non-membrane-bounded organelle
0.015796	0.008425	0.049644	0.008704	3.14	Up	0.0491001	BG068042	1442450_at	DNA segment, Chr 2, ERATO Doi 501, expressed	-	-	-	-
0.03004	0.003254	0.009573	0.001428	3.14	Down	0.00450631	BI466419	1443729_at	Metastasis suppressor 1, mRNA (cDNA clone IMAGE:5343395)	Mm.215481	211401	Mtss1	15	Biological Process:	actin filament organization	signal transduction	nervous system development	muscle organ development	actin filament polymerization	filopodium assembly	anatomical structure formation	cellular component assembly	cellular component biogenesis	developmental process	multicellular organismal process	cell communication	cellular process	organelle organization	protein complex biogenesis	anatomical structure development	protein polymerization	actin polymerization or depolymerization	biological regulation	regulation of cellular process	regulation of biological process	system development	macromolecular complex subunit organization	cellular component organization	actin filament-based process	actin cytoskeleton organization	cellular protein complex assembly	cytoskeleton organization	macromolecular complex assembly	multicellular organismal development	cell projection assembly	cellular macromolecular complex subunit organization	protein complex assembly	organ development	cellular macromolecular complex assembly
0.011315	0.002415	0.035503	0.004745	3.14	Up	0.0104734	BB318769	1438338_at	Malate dehydrogenase 1, NAD (soluble) (Mdh1), mRNA	Mm.212703	17449	Mdh1	11	Biological Process:	carbohydrate metabolic process	glycolysis	tricarboxylic acid cycle	malate metabolic process	metabolic process	cellular carbohydrate metabolic process	oxidation reduction	carboxylic acid metabolic process	cofactor catabolic process	cofactor metabolic process	cellular macromolecule catabolic process	organic acid metabolic process	cellular process	acetyl-CoA metabolic process	macromolecule metabolic process	glucose metabolic process	coenzyme metabolic process	monosaccharide metabolic process	cellular macromolecule metabolic process	monosaccharide catabolic process	hexose metabolic process	macromolecule catabolic process	energy derivation by oxidation of organic compounds	alcohol metabolic process	acetyl-CoA catabolic process	cellular metabolic process	dicarboxylic acid metabolic process	generation of precursor metabolites and energy	hexose catabolic process	coenzyme catabolic process	cellular ketone metabolic process	glucose catabolic process	primary metabolic process	carbohydrate catabolic process	catabolic process
0.01039	0.005444	0.032597	0.003079	3.14	Up	0.0237846	BB177770	1456934_at	Calbindin 1, mRNA (cDNA clone MGC:25386 IMAGE:4527000)	Mm.277665	12307	Calb1	4	Biological Process:	locomotory behavior	response to stimulus	behavior	Molecular Function:	vitamin D binding	calcium ion binding	lipid binding	cation binding	ion binding	binding	steroid binding	vitamin binding	metal ion binding	Cellular Component:	nucleus	cytoplasm	cytosol	intracellular membrane-bounded organelle	intracellular organelle	intracellular part	intracellular	membrane-bounded organelle	organelle	cell part	all	cytoplasmic part	cell	cellular_component
0.082468	0.005505	0.026294	0.014366	3.14	Down	0.0217447	AK019136	1430916_at	Fanconi anemia, complementation group D2, mRNA (cDNA clone MGC:170631 IMAGE:8862026)	Mm.160061	211651	Fancd2	6	Biological Process:	DNA repair	response to DNA damage stimulus	cell cycle	synapsis	multicellular organismal development	gamete generation	reproduction	nitrogen compound metabolic process	developmental process	multicellular organismal process	M phase of meiotic cell cycle	organelle organization	cellular process	macromolecule metabolic process	nucleobase, nucleoside, nucleotide and nucleic acid metabolic process	meiosis I	reproductive process	cell cycle phase	cellular macromolecule metabolic process	response to stimulus	chromosome organization	cellular component organization	cellular response to DNA damage stimulus	chromosome organization involved in meiosis	DNA metabolic process	cellular response to stress	sexual reproduction	cellular metabolic process	primary metabolic process	metabolic process	M phase	biopolymer metabolic process	response to stress	meiosis	cellular response to stimulus
0.069005	0.008245	0.022009	0.006647	3.14	Down	0.0113557	BB203098	1428149_at	Coronin 7 (Coro7), mRNA	Mm.325512	78885	Coro7	16	Cellular Component:	integral to membrane of membrane fraction	soluble fraction	cytoplasm	Golgi apparatus	membrane	cytoplasmic vesicle	intracellular membrane-bounded organelle	intracellular organelle	intracellular part	membrane-bounded organelle	intracellular	organelle	all	cell part	cell fraction	insoluble fraction	cytoplasmic part	vesicle	membrane fraction	cellular_component	cell
0.023446	0.004971	0.07346	0.010225	3.13	Up	0.0117013	AK008844	1429796_at	kalirin, RhoGEF kinase	-	545156	-	-	Biological Process:	protein amino acid phosphorylation	regulation of Rho protein signal transduction	regulation of signal transduction	cellular metabolic process	Ras protein signal transduction	regulation of cell communication	post-translational protein modification	cell communication	cellular process	phosphorylation	protein modification process	intracellular signaling cascade	regulation of Ras protein signal transduction	macromolecule metabolic process	regulation of small GTPase mediated signal transduction	primary metabolic process	biological regulation	metabolic process	phosphate metabolic process	regulation of biological process	regulation of cellular process	protein metabolic process	cellular macromolecule metabolic process	small GTPase mediated signal transduction	biopolymer metabolic process	biopolymer modification	Rho protein signal transduction	phosphorus metabolic process	signal transduction	cellular protein metabolic process	cellular biopolymer metabolic process	Molecular Function:	nucleotide binding	magnesium ion binding	protein kinase activity
0.023641	0.004621	0.074069	0.005389	3.13	Up	0.00207383	AV310518	1442931_at	Transcribed locus	Mm.453746	-	-	5
0.01192	0.004681	0.037195	0.006216	3.12	Up	0.0314385	BG070998	1442473_at	ESTs	-	-	-	-
0.14763	0.023695	0.047315	0.022384	3.12	Down	0.037019	NM_032541	1419197_x_at	Prohepcidin (hepc1)	Mm.439939	84506	Hamp	7	Biological Process:	cellular iron ion homeostasis	defense response to bacterium	defense response to fungus	di-, tri-valent inorganic cation homeostasis	response to fungus	multi-organism process	cellular process	response to other organism	ion homeostasis	defense response	biological regulation	chemical homeostasis	response to biotic stimulus	cellular cation homeostasis	cation homeostasis	iron ion homeostasis	regulation of biological quality	response to stress	response to stimulus	homeostatic process	cellular ion homeostasis	cellular homeostasis	response to bacterium	cellular di-, tri-valent inorganic cation homeostasis	cellular chemical homeostasis	Molecular Function:	hormone activity	protein binding	binding	receptor binding	Cellular Component:	extracellular region	all	cellular_component
0.008033	0.00189	0.002575	0.000371	3.12	Down	0.0471982	BE647313	1449597_at	Predicted gene, OTTMUSG00000017864 (OTTMUSG00000017864), mRNA	Mm.371699	628991	EG628991	X	Molecular Function:	odorant binding	binding
0.056831	0.009343	0.018273	0.007023	3.11	Down	0.0299687	BE957099	1445575_at	Transcribed locus	Mm.437422	-	-	11
0.027315	0.00708	0.084935	0.00732	3.11	Up	0.00480908	U96702	1427834_at	serine protease inhibitor 16	-	20712	-	-	Biological Process:	biological_process	all	Molecular Function:	molecular_function	all	Cellular Component:	cellular_component	all
0.021911	0.006205	0.067982	0.011637	3.1	Up	0.025043	BB130476	1436875_at	CDNA clone IMAGE:5066120	Mm.441620	103967	Dnm3	1	Biological Process:	endocytosis	biological_process	transport	establishment of localization	all	cellular process	membrane invagination	membrane organization	vesicle-mediated transport	cellular component organization	localization	Molecular Function:	nucleotide binding	molecular_function	motor activity	GTPase activity	GTP binding	hydrolase activity	hydrolase activity, acting on acid anhydrides, in phosphorus-containing anhydrides	purine nucleotide binding	nucleoside-triphosphatase activity	hydrolase activity, acting on acid anhydrides	binding	catalytic activity	all	guanyl nucleotide binding	guanyl ribonucleotide binding	ribonucleotide binding	pyrophosphatase activity	purine ribonucleotide binding	Cellular Component:	cytoplasm	mitochondrion	cytoskeleton	microtubule
0.012344	0.003671	0.038272	0.007672	3.1	Up	0.0380873	M15848	1451721_a_at	Histocompatibility 2, class II antigen A, beta 1, mRNA (cDNA clone MGC:6297 IMAGE:2651058)	Mm.254067	14961	H2-Ab1	17	Biological Process:	antigen processing and presentation of peptide or polysaccharide antigen via MHC class II	immune response	antigen processing and presentation	antigen processing and presentation of exogenous peptide antigen via MHC class II	antigen processing and presentation of peptide antigen	response to stimulus	immune system process	antigen processing and presentation of exogenous antigen	antigen processing and presentation of peptide antigen via MHC class II	antigen processing and presentation of exogenous peptide antigen	Molecular Function:	protein binding	peptide antigen binding	antigen binding	peptide binding	binding	Cellular Component:	intracellular	early endosome	multivesicular body	Golgi apparatus	plasma membrane	external side of plasma membrane	membrane	integral to membrane	MHC class II protein complex	late endosome	intracellular organelle	intracellular part	plasma membrane part	membrane-bounded organelle	all	membrane part	MHC protein complex	intrinsic to membrane
0.019412	0.006196	0.060107	0.011846	3.1	Up	0.0382533	BB154792	1447098_at	ESTs	-	-	-	-
0.113197	0.001307	0.036594	0.017053	3.09	Down	0.0109981	AV210813	1447541_s_at	Integrin alpha E, epithelial-associated (Itgae), transcript variant 1, mRNA	Mm.96	16407	Itgae	11	Biological Process:	cell adhesion	integrin-mediated signaling pathway	signal transduction	biological adhesion	regulation of biological process	regulation of cellular process	cell surface receptor linked signal transduction	biological regulation	cell communication	cellular process	Molecular Function:	magnesium ion binding	receptor activity	calcium ion binding	protein binding	molecular transducer activity	cation binding	ion binding	binding	signal transducer activity	metal ion binding	Cellular Component:	integrin complex	external side of plasma membrane	membrane	integral to membrane	plasma membrane part	all	membrane part	intrinsic to membrane	plasma membrane	integral to plasma membrane	cell	receptor complex	protein complex
0.018074	0.006926	0.055903	0.011273	3.09	Up	0.0459695	BB542799	1430471_at	PREDICTED: Mus musculus hypothetical protein LOC100041960 (LOC100041960), mRNA	Mm.462335	100041960	9230110K08Rik	4
0.035806	0.013585	0.110741	0.010702	3.09	Up	0.0123219	L23636	1422115_a_at	FMS-like tyrosine kinase 3 ligand, mRNA (cDNA clone MGC:30232 IMAGE:5132319)	Mm.1658	14256	Flt3l	7	Biological Process:	positive regulation of cell proliferation	lymphocyte differentiation	cell differentiation	lymphocyte activation	hemopoietic or lymphoid organ development	positive regulation of cellular process	developmental process	positive regulation of biological process	multicellular organismal process	cellular process	anatomical structure development	biological regulation	multicellular organismal development	immune system process	immune system development	leukocyte activation	regulation of cellular process	regulation of biological process	system development	regulation of cell proliferation	cellular developmental process	organ development	cell proliferation	cell activation	leukocyte differentiation	hemopoiesis	Molecular Function:	cytokine activity	kinase activity	receptor tyrosine kinase binding	protein homodimerization activity	binding	transferase activity	catalytic activity	transferase activity, transferring phosphorus-containing groups
0.025989	0.012036	0.080339	0.014007	3.09	Up	0.0422635	AV024777	1445911_at	Transcribed locus	Mm.448598	-	-	5
0.013154	0.003059	0.040653	0.005132	3.09	Up	0.0100127	U62386	1451951_at	Clone 9d7d6 anti-fluorescein immunoglobulin light chain	Mm.333117	545847	Igkv14-111	6
0.022054	0.001608	0.068152	0.013897	3.09	Up	0.0300714	AV280756	1439864_at	Coiled-coil domain containing 40, mRNA (cDNA clone MGC:109697 IMAGE:30533905)	Mm.189885	207607	Ccdc40	11
0.019335	0.005597	0.059739	0.003988	3.09	Up	0.00418124	BB125580	1443028_at	Transcribed locus	Mm.397589	-	-	9
0.025824	0.012705	0.079777	0.014624	3.09	Up	0.0495574	BB667535	1442426_at	wings apart-like homolog (Drosophila)	-	-	-	-
0.002596	0.00043	0.008019	0.001324	3.09	Up	0.0176031	NM_011564	1450578_at	Sex determining region of Chr Y (Sry), mRNA	Mm.377114	21674	Sry	Y	Biological Process:	transcription	sex determination	sex differentiation	cell differentiation	male sex determination	regulation of transcription	cellular biopolymer biosynthetic process	reproduction	nitrogen compound metabolic process	developmental process	regulation of macromolecule metabolic process	multicellular organismal process	cellular process	cellular macromolecule biosynthetic process	macromolecule metabolic process	regulation of nucleobase, nucleoside, nucleotide and nucleic acid metabolic process	gene expression	biological regulation	nucleobase, nucleoside, nucleotide and nucleic acid metabolic process	reproductive process	regulation of cellular process	regulation of biological process	regulation of nitrogen compound metabolic process	cellular macromolecule metabolic process	regulation of cellular metabolic process	cellular biosynthetic process	biosynthetic process	regulation of biosynthetic process	cellular metabolic process	regulation of cellular biosynthetic process	biopolymer biosynthetic process	regulation of metabolic process	regulation of primary metabolic process	reproductive developmental process	primary metabolic process
0.124755	0.015241	0.040472	0.012003	3.08	Down	0.0122097	BB389830	1458428_at	potassium channel, subfamily T, member 1	-	-	-	-
0.052028	0.002928	0.016879	0.008106	3.08	Down	0.0151193	NM_009897	1417089_a_at	Creatine kinase, mitochondrial 1, ubiquitous, mRNA (cDNA clone MGC:14054 IMAGE:4216758)	Mm.252145	12716	Ckmt1	2	Molecular Function:	nucleotide binding	catalytic activity	creatine kinase activity	ATP binding	kinase activity	transferase activity	transferase activity, transferring phosphorus-containing groups	phosphotransferase activity, nitrogenous group as acceptor	purine nucleotide binding	binding	purine nucleoside binding	adenyl ribonucleotide binding	ribonucleotide binding	adenyl nucleotide binding	purine ribonucleotide binding	nucleoside binding	Cellular Component:	mitochondrion	mitochondrial inner membrane	membrane	organelle inner membrane	intracellular organelle	intracellular part	membrane-bounded organelle	all	mitochondrial envelope	cytoplasmic part	organelle envelope	mitochondrial part	mitochondrial membrane	envelope	cell	intracellular membrane-bounded organelle	intracellular	organelle
0.113192	0.015341	0.036771	0.015971	3.08	Down	0.0260346	AW822930	1445004_a_at	PITPNM family member 3 (Pitpnm3), transcript variant 2, mRNA	Mm.351793	327958	Pitpnm3	11	Biological Process:	transport	establishment of localization	localization	Molecular Function:	calcium ion binding	lipid binding	metal ion binding	cation binding	ion binding	binding	Cellular Component:	intracellular	membrane	cell	all	cellular_component	cell part
0.094572	0.010292	0.030739	0.009099	3.08	Down	0.00968621	BB198440	1458538_at	Transcribed locus	Mm.403921	-	-	10
0.022483	0.005169	0.069081	0.012928	3.07	Up	0.0286542	AU017183	1442629_at	ESTs	-	-	-	-
0.113065	0.014401	0.036801	0.011813	3.07	Down	0.0149224	BM201746	1440061_at	Transcribed locus	Mm.477612	-	-	15
0.046421	0.024592	0.142546	0.021435	3.07	Up	0.042112	BQ177158	1439851_at	Transcribed locus	Mm.384506	-	-	5
0.065846	0.009536	0.021458	0.010443	3.07	Down	0.0348873	BG066968	1439809_at	Preferentially expressed antigen in melanoma like 7, mRNA (cDNA clone MGC:61098 IMAGE:30030731)	Mm.6018	347712	Pramel7	2
0.014558	0.003502	0.044652	0.007514	3.07	Up	0.022155	BG065575	1446488_at	ESTs	-	-	-	-
0.02507	0.003357	0.008174	0.002514	3.07	Down	0.015751	NM_011964	1421418_a_at	Pregnancy specific glycoprotein 19 (Psg19), mRNA	Mm.36878	26439	Psg19	7	Biological Process:	female pregnancy	reproduction	reproductive process	multi-organism process
0.120073	0.017453	0.039177	0.01793	3.06	Down	0.0318832	AU015266	1420094_at	Transcribed locus	Mm.466977	-	-	5
0.020244	0.00294	0.061983	0.006373	3.06	Up	0.00400973	BB363727	1446999_at	ESTs	-	-	-	-
0.11587	0.006878	0.037867	0.018633	3.06	Down	0.0171423	AJ245454	1452516_at	Sperm motility kinase 2, (Smok2(tw5) gene) strain t-haplotype tw5	Mm.349005	545814	Smok3a	5	Biological Process:	protein amino acid phosphorylation	sperm motility	cellular metabolic process	localization of cell	post-translational protein modification	cellular process	phosphorylation	protein modification process	cell motility	macromolecule metabolic process	primary metabolic process	metabolic process	phosphate metabolic process	protein metabolic process	cellular macromolecule metabolic process	biopolymer metabolic process	biopolymer modification	phosphorus metabolic process	cellular protein metabolic process	cellular biopolymer metabolic process	locomotion	localization	cell motion	Molecular Function:	nucleotide binding	protein kinase activity	protein serine/threonine kinase activity	ATP binding	kinase activity	transferase activity	transferase activity, transferring phosphorus-containing groups	purine nucleotide binding	binding	phosphotransferase activity, alcohol group as acceptor	catalytic activity
0.165654	0.015295	0.054148	0.008756	3.06	Down	0.00319348	BB049966	1445504_at	Predicted gene, EG331392, mRNA (cDNA clone MGC:169451 IMAGE:8860846)	Mm.23126	331392	EG331392	X
0.035696	0.006061	0.011683	0.001975	3.06	Down	0.0196558	BE986653	1436655_at	Lon peptidase 2, peroxisomal (Lonp2), mRNA	Mm.324550	66887	Lonp2	8	Biological Process:	proteolysis	peroxisome organization	biopolymer catabolic process	protein metabolic process	biopolymer metabolic process	protein catabolic process	cellular process	organelle organization	macromolecule catabolic process	macromolecule metabolic process	cellular component organization	catabolic process	primary metabolic process	metabolic process	Molecular Function:	nucleotide binding	ATP-dependent peptidase activity	serine-type endopeptidase activity	protein binding	ATP binding	peptidase activity	serine-type peptidase activity	hydrolase activity	nucleoside-triphosphatase activity	endopeptidase activity	hydrolase activity, acting on acid anhydrides, in phosphorus-containing anhydrides	binding	catalytic activity	purine nucleoside binding	ATPase activity	pyrophosphatase activity	purine ribonucleotide binding	nucleoside binding	serine hydrolase activity	purine nucleotide binding
0.066132	0.000269	0.021664	0.007461	3.05	Down	0.00398817	BB321076	1439280_at	Transcribed locus	Mm.399545	-	-	4
0.031705	0.00522	0.09663	0.020201	3.05	Up	0.0358129	AI115397	1459983_at	Inositol (myo)-1(or 4)-monophosphatase 2 (Impa2), mRNA	Mm.34079	114663	Impa2	18	Biological Process:	inositol metabolic process	polyol metabolic process	alcohol metabolic process	metabolic process	Molecular Function:	magnesium ion binding	inositol or phosphatidylinositol phosphatase activity	inositol-1(or 4)-monophosphatase activity	hydrolase activity	lithium ion binding	metal ion binding	phosphatase activity	cation binding	binding	catalytic activity	hydrolase activity, acting on ester bonds	alkali metal ion binding	ion binding	phosphoric ester hydrolase activity	Cellular Component:	cellular_component	all
0.070732	0.010215	0.023214	0.012733	3.05	Down	0.0436382	BG066833	1442973_at	expressed sequence C80865	-	-	-	-
0.028528	0.012086	0.086907	0.013608	3.05	Up	0.032664	AK018117	1453139_at	Nudix (nucleoside diphosphate linked moiety X)-type motif 12 (Nudt12), mRNA	Mm.36507	67993	Nudt12	17	Molecular Function:	NAD+ diphosphatase activity	magnesium ion binding	hydrolase activity	manganese ion binding	metal ion binding	hydrolase activity, acting on acid anhydrides, in phosphorus-containing anhydrides	nucleotide diphosphatase activity	cation binding	binding	hydrolase activity, acting on acid anhydrides	catalytic activity	ion binding	pyrophosphatase activity	transition metal ion binding	Cellular Component:	peroxisome	intracellular membrane-bounded organelle	intracellular organelle	intracellular part	intracellular	membrane-bounded organelle	organelle	cell part	all	cytoplasm	microbody	cytoplasmic part	cell	cellular_component
0.026791	0.002655	0.081577	0.019373	3.04	Up	0.0487246	BB740660	1421278_s_at	Spectrin alpha 1 (Spna1), mRNA	Mm.200611	20739	Spna1	1	Biological Process:	porphyrin biosynthetic process	regulation of cell shape	hemopoiesis	actin filament capping	anatomical structure formation	negative regulation of cellular metabolic process	cofactor metabolic process	regulation of protein complex disassembly	multicellular organismal process	cellular process	protein complex biogenesis	regulation of cellular component size	anatomical structure development	protein polymerization	actin polymerization or depolymerization	cellular component disassembly	actin filament organization	regulation of cellular component organization	negative regulation of biological process	negative regulation of macromolecule metabolic process	biological regulation	regulation of actin cytoskeleton organization	immune system development	negative regulation of organelle organization	negative regulation of cellular component organization	regulation of cytoskeleton organization	protein depolymerization	regulation of actin filament depolymerization	regulation of biological quality	macromolecular complex subunit organization	regulation of cell morphogenesis	cellular biosynthetic process	negative regulation of protein complex disassembly	regulation of protein polymerization	regulation of organelle organization
0.097056	0.007616	0.031883	0.009741	3.04	Down	0.00620977	BG070185	1445273_at	DNA segment, Chr 10, ERATO Doi 638, expressed	-	-	-	-
0.057431	0.003828	0.018889	0.002166	3.04	Down	0.000934537	NM_021417	1420750_at	RIKEN cDNA 1110006O24 gene	-	66123	-	-
0.013009	0.002049	0.004292	0.00127	3.03	Down	0.0224323	AV255000	1453701_at	RIKEN cDNA 4921515E04 gene	-	-	-	-
0.091791	0.016481	0.030287	0.008534	3.03	Down	0.0295473	NM_013667	1419117_at	Solute carrier family 22 (organic cation transporter), member 2, mRNA (cDNA clone MGC:18339 IMAGE:4242038)	Mm.17322	20518	Slc22a2	17	Biological Process:	transport	ion transport	cation transport	organic cation transport	establishment of localization	localization	Molecular Function:	transporter activity	ion transmembrane transporter activity	organic cation transmembrane transporter activity	cation transmembrane transporter activity	substrate-specific transmembrane transporter activity	substrate-specific transporter activity	transmembrane transporter activity	Cellular Component:	integral to plasma membrane	membrane	integral to membrane	plasma membrane part	all	cell part	membrane part	intrinsic to membrane	plasma membrane	intrinsic to plasma membrane	cellular_component	cell
0.060976	0.008761	0.184773	0.033649	3.03	Up	0.0235783	BB831639	1456911_at	CLIP associating protein 2, mRNA (cDNA clone IMAGE:5366873)	Mm.222272	76499	Clasp2	9	Biological Process:	negative regulation of microtubule depolymerization	cell cycle	mitosis	meiosis	establishment or maintenance of cell polarity	cell migration	cell division	regulation of microtubule-based process	mitotic cell cycle	negative regulation of cellular metabolic process	microtubule depolymerization	regulation of protein complex disassembly	cellular process	anatomical structure development	cellular component disassembly	regulation of cellular component organization	negative regulation of biological process	negative regulation of macromolecule metabolic process	regulation of microtubule polymerization or depolymerization	biological regulation	cell cycle phase	negative regulation of organelle organization	negative regulation of cellular component organization	regulation of cytoskeleton organization	protein depolymerization	macromolecular complex subunit organization	negative regulation of protein complex disassembly	regulation of organelle organization	locomotion	anatomical structure morphogenesis	microtubule-based process	regulation of microtubule depolymerization	regulation of metabolic process	nuclear division	cellular protein complex disassembly
0.01525	0.005822	0.046193	0.00165	3.03	Up	0.00691643	AK009281	1432107_at	PREDICTED: Mus musculus RIKEN cDNA 2310010M20 gene (2310010M20Rik), mRNA	Mm.432545	69576	2310010M20Rik	16	Cellular Component:	membrane	integral to membrane	intrinsic to membrane	cell	all	cellular_component	cell part	membrane part
0.114376	0.00452	0.037761	0.00819	3.03	Down	0.00121045	BM233224	1446862_at	Transcribed locus	Mm.382134	-	-	5
0.1167	0.003553	0.038547	0.003696	3.03	Down	0.000107954	BB238840	1446164_at	Trimethylguanosine synthase homolog (S. cerevisiae), mRNA (cDNA clone IMAGE:4159018)	Mm.171323	116940	Tgs1	4	Biological Process:	RNA methylation	transcription	RNA capping	regulation of transcription	cellular biopolymer biosynthetic process	nitrogen compound metabolic process	regulation of macromolecule metabolic process	cellular process	cellular macromolecule biosynthetic process	biopolymer methylation	macromolecule metabolic process	regulation of nucleobase, nucleoside, nucleotide and nucleic acid metabolic process	gene expression	biological regulation	RNA modification	nucleobase, nucleoside, nucleotide and nucleic acid metabolic process	regulation of cellular process	regulation of biological process	regulation of nitrogen compound metabolic process	cellular macromolecule metabolic process	regulation of cellular metabolic process	biopolymer modification	cellular biosynthetic process	biosynthetic process	regulation of biosynthetic process	cellular metabolic process	RNA metabolic process	regulation of cellular biosynthetic process	biopolymer biosynthetic process	regulation of metabolic process	regulation of primary metabolic process	primary metabolic process	methylation	metabolic process	RNA processing
0.034393	0.005959	0.011364	0.003969	3.03	Down	0.0323856	BC024105	1424011_at	Aquaporin 9, mRNA (cDNA clone MGC:35844 IMAGE:5096952)	Mm.478056	64008	Aqp9	9	Biological Process:	transport	water transport	fluid transport	establishment of localization	localization	Molecular Function:	transporter activity	water channel activity	substrate-specific transmembrane transporter activity	water transporter activity	substrate-specific channel activity	substrate-specific transporter activity	channel activity	transmembrane transporter activity	passive transmembrane transporter activity	Cellular Component:	integral to plasma membrane	membrane	integral to membrane	plasma membrane part	all	cell part	membrane part	intrinsic to membrane	plasma membrane	intrinsic to plasma membrane	cellular_component	cell
0.025011	0.010725	0.075661	0.013491	3.03	Up	0.0424381	AK014909	1430254_at	RIKEN cDNA 4921517D22 gene, mRNA (cDNA clone MGC:182696 IMAGE:9056590)	Mm.73124	70900	4921517D22Rik	13
0.099883	0.002773	0.033067	0.014821	3.02	Down	0.0114094	BB145092	1460603_at	Sterile alpha motif domain containing 9-like, mRNA (cDNA clone IMAGE:4976128)	Mm.196013	209086	Samd9l	6
0.098366	0.014002	0.032573	0.017712	3.02	Down	0.0435008	AI849256	1447430_at	Transcribed locus	Mm.263218	-	-	2
0.020291	0.001779	0.061228	0.014478	3.02	Up	0.0484902	BB131085	1436260_at	Transcribed locus	Mm.459203	-	-	1
0.111237	0.018474	0.036941	0.008257	3.01	Down	0.0213598	BB777776	1457956_at	Calmodulin binding transcription activator 1, mRNA (cDNA clone MGC:183651 IMAGE:9087651)	Mm.318846	100072	Camta1	4	Biological Process:	transcription	biological_process	regulation of transcription	cellular biopolymer biosynthetic process	nitrogen compound metabolic process	cellular metabolic process	regulation of macromolecule metabolic process	all	regulation of cellular biosynthetic process	cellular process	regulation of metabolic process	biopolymer biosynthetic process	regulation of primary metabolic process	cellular macromolecule biosynthetic process	macromolecule metabolic process	regulation of nucleobase, nucleoside, nucleotide and nucleic acid metabolic process	gene expression	primary metabolic process	biological regulation	nucleobase, nucleoside, nucleotide and nucleic acid metabolic process	metabolic process	regulation of gene expression	regulation of cellular process	regulation of biological process	regulation of nitrogen compound metabolic process	cellular macromolecule metabolic process	biopolymer metabolic process	regulation of cellular metabolic process	cellular biosynthetic process	biosynthetic process	cellular biopolymer metabolic process	regulation of biosynthetic process	regulation of macromolecule biosynthetic process	macromolecule biosynthetic process	Molecular Function:
0.039862	0.013785	0.119943	0.021123	3.01	Up	0.033697	NM_133806	1416745_x_at	UDP-N-acetylglucosamine pyrophosphorylase 1 (Uap1), mRNA	Mm.27969	107652	Uap1	1	Biological Process:	metabolic process	Molecular Function:	UDP-N-acetylglucosamine diphosphorylase activity	transferase activity	nucleotidyltransferase activity	uridylyltransferase activity	catalytic activity	transferase activity, transferring phosphorus-containing groups	Cellular Component:	cytoplasm	intracellular part	intracellular	cell	all	cellular_component	cell part
0.008602	0.001046	0.025856	0.004206	3.01	Up	0.0163897	BB192951	1433734_at	Solute carrier family 13 (sodium/sulfate symporters), member 4, mRNA (cDNA clone MGC:99960 IMAGE:30440173)	Mm.23666	243755	Slc13a4	6
0.014902	0.004744	0.044782	0.004721	3.01	Up	0.0111208	BB449218	1429760_at	Ribosomal protein S6 kinase polypeptide 6, mRNA (cDNA clone MGC:60789 IMAGE:30015425)	Mm.37617	67071	Rps6ka6	X	Biological Process:	protein amino acid phosphorylation	protein kinase cascade	cellular metabolic process	post-translational protein modification	cell communication	cellular process	phosphorylation	protein modification process	intracellular signaling cascade	macromolecule metabolic process	primary metabolic process	biological regulation	metabolic process	phosphate metabolic process	regulation of biological process	regulation of cellular process	protein metabolic process	cellular macromolecule metabolic process	biopolymer metabolic process	biopolymer modification	phosphorus metabolic process	signal transduction	cellular protein metabolic process	cellular biopolymer metabolic process	Molecular Function:	nucleotide binding	magnesium ion binding	protein kinase activity	protein serine/threonine kinase activity	ATP binding	kinase activity	transferase activity	metal ion binding	binding	phosphotransferase activity, alcohol group as acceptor
0.0779	0.00821	0.025937	0.015453	3	Down	0.041163	BB360492	1459296_at	Ubiquitin-conjugating enzyme E2Z (putative), mRNA (cDNA clone MGC:62703 IMAGE:2646768)	Mm.38802	268470	Ube2z	11	Biological Process:	apoptosis	biological_process	modification-dependent protein catabolic process	post-translational protein modification	regulation of protein metabolic process	cellular biopolymer catabolic process	cellular macromolecule catabolic process	regulation of macromolecule metabolic process	modification-dependent macromolecule catabolic process	cellular process	protein modification process	proteolysis	cell death	macromolecule metabolic process	biological regulation	regulation of biological process	cellular macromolecule metabolic process	biopolymer modification	programmed cell death	protein catabolic process	macromolecule catabolic process	proteolysis involved in cellular protein catabolic process	cellular metabolic process	biopolymer catabolic process	all	regulation of metabolic process	regulation of primary metabolic process	catabolic process	primary metabolic process	metabolic process	death	cellular protein catabolic process	cellular catabolic process	protein metabolic process	biopolymer metabolic process
0.07399	0.012594	0.024643	0.01109	3	Down	0.0423612	BB128962	1438213_at	RIKEN cDNA A830018L16 gene, mRNA (cDNA clone MGC:178578 IMAGE:9053570)	Mm.52021	320492	A830018L16Rik	1
0.099172	0.016833	0.033082	0.007874	3	Down	0.0236625	BB306111	1443919_at	Proline-rich transmembrane protein 3, mRNA (cDNA clone MGC:66596 IMAGE:5695444)	Mm.133060	210673	Prrt3	6	Cellular Component:	membrane	integral to membrane	intrinsic to membrane	cell	all	cellular_component	cell part	membrane part
0.004411	0.000124	0.013218	0.003047	3	Up	0.0446306	AI930197	1431237_at	RIKEN cDNA B130024G19 gene, mRNA (cDNA clone IMAGE:6405558)	Mm.389911	434198	B130024G19Rik	7
0.072595	0.03622	0.217523	0.016104	3	Up	0.0216532	AU019644	1420034_at	Protein phosphatase 2, regulatory subunit B, delta isoform (Ppp2r2d), mRNA	Mm.258739	52432	Ppp2r2d	7	Biological Process:	signal transduction	regulation of biological process	regulation of cellular process	biological regulation	cellular process	cell communication	Molecular Function:	protein phosphatase type 2A regulator activity	enzyme regulator activity	protein phosphatase regulator activity	phosphatase regulator activity	Cellular Component:	protein phosphatase type 2A complex	cytoplasm	intracellular part	intracellular	protein serine/threonine phosphatase complex	cell	cell part	all	cellular_component	macromolecular complex	protein complex
0.14338	0.01187	0.04789	0.017425	2.99	Down	0.0105854	NM_022409	1449231_at	Zinc finger protein 296 (Zfp296), mRNA	Mm.23310	63872	Zfp296	7	Biological Process:	spermatogenesis	sexual reproduction	reproduction	reproductive process	male gamete generation	gamete generation
0.03953	0.015173	0.118169	0.01762	2.99	Up	0.0277346	NM_021491	1422779_at	Sphingomyelin phosphodiesterase 3, neutral (Smpd3), mRNA	Mm.23298	58994	Smpd3	8	Biological Process:	sphingomyelin metabolic process	response to stress	cell cycle	signal transduction	multicellular organismal development	peptide hormone secretion	transport	phospholipid metabolic process	cellular localization	establishment of localization in cell	cellular metabolic process	developmental process	multicellular organismal process	cell communication	cellular process	hormone secretion	primary metabolic process	biological regulation	metabolic process	organophosphate metabolic process	hormone transport	regulation of cellular process	regulation of biological process	establishment of localization	cellular lipid metabolic process	regulation of hormone levels	peptide transport	sphingolipid metabolic process	regulation of biological quality	cell-cell signaling	lipid metabolic process	secretion by cell	response to stimulus	secretion	peptide secretion
0.048023	0.0078	0.016087	0.003998	2.99	Down	0.021892	U43714	1417525_at	Heart and neural crest derivatives expressed transcript 1 (Hand1), mRNA	Mm.4746	15110	Hand1	11	Biological Process:	negative regulation of transcription from RNA polymerase II promoter	angiogenesis	in utero embryonic development	mesoderm formation	cell fate determination	heart looping	transcription	multicellular organismal development	heart development	cell differentiation	embryonic heart tube development	regulation of transcription	positive regulation of transcription from RNA polymerase II promoter	ventricular cardiac muscle tissue morphogenesis	trophoblast giant cell differentiation	anatomical structure formation	negative regulation of gene expression	positive regulation of cellular process	negative regulation of cellular metabolic process	negative regulation of transcription, DNA-dependent	multicellular organismal process	cellular process	formation of primary germ layer	anatomical structure development	positive regulation of nucleobase, nucleoside, nucleotide and nucleic acid metabolic process	chordate embryonic development	vasculature development	negative regulation of biological process	positive regulation of biosynthetic process	negative regulation of macromolecule metabolic process	negative regulation of biosynthetic process	regulation of nucleobase, nucleoside, nucleotide and nucleic acid metabolic process	blood vessel development	biological regulation	mesoderm development
0.608987	0.048863	0.204169	0.046657	2.98	Down	0.00390174	BB293365	1440185_x_at	SUMO1 activating enzyme subunit 1 (Sae1), mRNA	Mm.258530	56459	Sae1	7	Biological Process:	protein modification process	metabolic process	modification-dependent protein catabolic process	cellular biopolymer catabolic process	biopolymer catabolic process	cellular metabolic process	cellular macromolecule catabolic process	modification-dependent macromolecule catabolic process	cellular process	proteolysis	macromolecule metabolic process	catabolic process	primary metabolic process	cellular protein catabolic process	cellular catabolic process	protein metabolic process	cellular macromolecule metabolic process	biopolymer metabolic process	biopolymer modification	protein catabolic process	cellular protein metabolic process	macromolecule catabolic process	proteolysis involved in cellular protein catabolic process	cellular biopolymer metabolic process	Molecular Function:	catalytic activity	binding	small protein activating enzyme activity	ligase activity	Cellular Component:	nucleus	intracellular membrane-bounded organelle	intracellular organelle	intracellular part	intracellular
0.136094	0.021147	0.045631	0.01423	2.98	Down	0.0238174	BB730600	1441771_at	Transcribed locus, strongly similar to NP_033556.2 alpha thalassemia/mental retardation syndrome X-linked homolog [Mus muscul	Mm.474892	-	-	X
0.075073	0.010787	0.025261	0.004236	2.97	Down	0.0126632	BQ176287	1434727_at	Hepatocyte cell adhesion molecule, mRNA (cDNA clone MGC:170684 IMAGE:8862079)	Mm.266133	72927	Hepacam	9	Biological Process:	cell cycle	cell cycle arrest	cell adhesion	regulation of growth	biological adhesion	growth	regulation of biological process	cell cycle process	biological regulation	cellular process	Molecular Function:	protein binding	binding	Cellular Component:	cytoplasm	membrane	integral to membrane	intracellular part	intracellular	all	cell part	membrane part	intrinsic to membrane	cellular_component	cell
0.033376	0.006826	0.011241	0.003346	2.97	Down	0.0436007	NM_008043	1449814_at	Frequently rearranged in advanced T-cell lymphomas (Frat1), mRNA	Mm.4573	14296	Frat1	19	Biological Process:	embryonic axis specification	Wnt receptor signaling pathway	multicellular organismal development	regulation of biological process	regulation of cellular process	cell surface receptor linked signal transduction	developmental process	axis specification	embryonic pattern specification	cellular process	cell communication	multicellular organismal process	embryonic development	signal transduction	biological regulation	pattern specification process	Cellular Component:	cytoplasm	intracellular part	intracellular	cell	all	cellular_component	cell part
0.11135	0.018623	0.037503	0.017019	2.97	Down	0.0429343	BI794694	1435968_at	Protein tyrosine phosphatase IA-2beta PTP	Mm.206054	19276	Ptprn2	12	Biological Process:	protein amino acid dephosphorylation	dephosphorylation	cellular metabolic process	post-translational protein modification	cellular process	protein modification process	macromolecule metabolic process	primary metabolic process	metabolic process	phosphate metabolic process	protein metabolic process	cellular macromolecule metabolic process	biopolymer metabolic process	biopolymer modification	phosphorus metabolic process	cellular protein metabolic process	cellular biopolymer metabolic process	Molecular Function:	phosphoprotein phosphatase activity	protein tyrosine phosphatase activity	receptor activity	hydrolase activity	phosphatase activity	hydrolase activity, acting on ester bonds	molecular transducer activity	catalytic activity	signal transducer activity	phosphoric ester hydrolase activity	Cellular Component:	membrane	integral to membrane	secretory granule	intracellular organelle	intracellular part	membrane-bounded organelle
0.008745	0.000595	0.002951	0.000327	2.96	Down	0.00103676	AK015554	1432278_at	Transcribed locus	Mm.30842	75787	-	6
0.009034	0.00288	0.026754	0.003261	2.96	Up	0.0151864	NM_007467	1416134_at	Amyloid beta (A4) precursor-like protein 1, mRNA (cDNA clone MGC:25658 IMAGE:4481838)	Mm.2381	11803	Aplp1	7	Biological Process:	mRNA polyadenylation	regulation of translation	endocytosis	apoptosis	cell adhesion	cell death	extracellular matrix organization	forebrain development	cellular biopolymer biosynthetic process	nitrogen compound metabolic process	developmental process	regulation of macromolecule metabolic process	multicellular organismal process	cellular process	anatomical structure development	membrane organization	cellular macromolecule biosynthetic process	mRNA metabolic process	macromolecule metabolic process	extracellular structure organization	translation	gene expression	biological regulation	nucleobase, nucleoside, nucleotide and nucleic acid metabolic process	regulation of cellular process	regulation of biological process	system development	cellular macromolecule metabolic process	RNA polyadenylation	regulation of cellular metabolic process	programmed cell death	cellular biosynthetic process	central nervous system development	vesicle-mediated transport	mRNA processing
0.046476	0.005185	0.015701	0.00948	2.96	Down	0.0464864	BQ174667	1441430_at	Transcribed locus	Mm.397724	-	-	3
0.132786	0.018783	0.044862	0.022802	2.96	Down	0.0408927	BB385713	1444727_at	RIKEN cDNA 2310042D19 gene, mRNA (cDNA clone MGC:143962 IMAGE:40095536)	Mm.431343	74183	2310042D19Rik	4
0.016686	0.002317	0.005639	0.001524	2.96	Down	0.0163571	BB472173	1457184_at	ESTs	-	-	-	-
0.02028	0.00804	0.05991	0.006418	2.95	Up	0.0182676	BC024958	1424950_at	SRY-box containing gene 9, mRNA (cDNA clone MGC:38112 IMAGE:5320371)	Mm.286407	20682	Sox9	11	Biological Process:	cartilage condensation	cell fate specification	epithelial to mesenchymal transition	hair follicle development	transcription	regulation of transcription, DNA-dependent	heart development	male gonad development	neural crest cell development	male germ-line sex determination	cell differentiation	male sex determination	negative regulation of bone mineralization	negative regulation of chondrocyte differentiation	regulation of cell proliferation	regulation of apoptosis	cell fate commitment	regulation of transcription	negative regulation of transcription, DNA-dependent	positive regulation of transcription from RNA polymerase II promoter	cartilage development	endochondral bone morphogenesis	prostate gland morphogenesis	epithelial cell proliferation involved in prostatic bud elongation	negative regulation of developmental process	mesenchymal cell development	negative regulation of gene expression	positive regulation of cellular process	negative regulation of cellular metabolic process	apoptosis	prostate gland morphogenetic growth	cell death	negative regulation of biosynthetic process	regulation of nucleobase, nucleoside, nucleotide and nucleic acid metabolic process	germ-line sex determination
0.097226	0.009966	0.032951	0.012392	2.95	Down	0.0155804	BG071293	1457312_at	Transcribed locus	Mm.453386	-	-	19
0.042674	0.014546	0.12576	0.026153	2.95	Up	0.0499997	BB747462	1423295_at	Transmembrane 9 superfamily member 2 (Tm9sf2), mRNA	Mm.275191	68059	Tm9sf2	14	Cellular Component:	endosome	membrane	integral to membrane	intracellular membrane-bounded organelle	intracellular organelle	intracellular part	intracellular	membrane-bounded organelle	organelle	cell part	all	membrane part	cytoplasm	intrinsic to membrane	cytoplasmic part	cell	cellular_component
0.081455	0.009473	0.027687	0.007514	2.94	Down	0.0112752	BM234097	1447139_at	Transcribed locus	Mm.438782	-	-	7
0.053713	0.012682	0.01833	0.001239	2.93	Down	0.0499795	BB052528	1441426_at	ESTs	-	-	-	-
0.013749	0.002313	0.040282	0.001124	2.93	Up	0.000498186	BM250295	1430264_at	RIKEN cDNA 2610030P05 gene	-	69258	-	-
0.152233	0.021471	0.052043	0.012705	2.93	Down	0.0159184	AW552008	1441433_at	ESTs	-	-	-	-
0.152056	0.019468	0.051987	0.022594	2.92	Down	0.0284285	BE629676	1445687_at	CDNA clone MGC:179156 IMAGE:9054148	Mm.343952	380732	Gm885	11	Cellular Component:	extracellular region	membrane	integral to membrane	intrinsic to membrane	cell	cell part	all	cellular_component	membrane part
0.028397	0.001959	0.009714	0.005875	2.92	Down	0.0392901	BM220784	1443580_at	Transcribed locus	Mm.451205	-	-	16
0.106919	0.004851	0.036594	0.010802	2.92	Down	0.00403101	BG068974	1444873_at	ESTs	-	-	-	-
0.04137	0.007512	0.014188	0.00222	2.92	Down	0.0255786	NM_010406	1419407_at	Hemolytic complement, mRNA (cDNA clone IMAGE:3488145)	Mm.2168	15139	Hc	2	Biological Process:	in utero embryonic development	inflammatory response	immune response	complement activation, alternative pathway	complement activation, classical pathway	cytolysis	innate immune response	lymphocyte mediated immunity	regulation of immune response	negative regulation of gene expression	immune effector process	regulation of production of small RNA involved in gene silencing by RNA	cellular process	multicellular organismal process	chordate embryonic development	cell death	negative regulation of biological process	negative regulation of macromolecule metabolic process	regulation of nucleobase, nucleoside, nucleotide and nucleic acid metabolic process	biological regulation	B cell mediated immunity	embryonic development	response to stimulus	humoral immune response	cellular response to chemical stimulus	RNA metabolic process	response to wounding	activation of immune response	leukocyte mediated immunity	regulation of metabolic process	positive regulation of response to stimulus	adaptive immune response based on somatic recombination of immune receptors built from immunoglobuli	activation of plasma proteins involved in acute inflammatory response	complement activation	protein metabolic process
0.021877	0.009519	0.063731	0.007449	2.91	Up	0.0257507	BB234926	1456815_at	Forkhead box N1 (Foxn1), mRNA	Mm.4496	15218	Foxn1	11	Biological Process:	transcription	regulation of transcription, DNA-dependent	multicellular organismal development	keratinocyte differentiation	regulation of transcription	cell differentiation	cellular biopolymer biosynthetic process	nitrogen compound metabolic process	developmental process	regulation of macromolecule metabolic process	multicellular organismal process	cellular process	anatomical structure development	cellular macromolecule biosynthetic process	epidermal cell differentiation	macromolecule metabolic process	regulation of nucleobase, nucleoside, nucleotide and nucleic acid metabolic process	gene expression	biological regulation	nucleobase, nucleoside, nucleotide and nucleic acid metabolic process	regulation of cellular process	regulation of biological process	system development	regulation of nitrogen compound metabolic process	cellular macromolecule metabolic process	regulation of cellular metabolic process	cellular biosynthetic process	biosynthetic process	transcription, DNA-dependent	regulation of biosynthetic process	epidermis development	cellular metabolic process	RNA metabolic process	regulation of cellular biosynthetic process	biopolymer biosynthetic process
0.015817	0.005504	0.046076	0.008201	2.91	Up	0.0375317	AV076187	1436815_x_at	ESTs	-	-	-	-
0.182022	0.024224	0.062543	0.012292	2.91	Down	0.0117058	NM_010775	1419578_at	Mannose-binding lectin (protein A) 1 (Mbl1), mRNA	Mm.281805	17194	Mbl1	14	Biological Process:	immune response	complement activation, classical pathway	innate immune response	lymphocyte mediated immunity	inflammatory response	regulation of immune response	negative regulation of gene expression	immune effector process	regulation of production of small RNA involved in gene silencing by RNA	cellular process	negative regulation of biological process	negative regulation of macromolecule metabolic process	regulation of nucleobase, nucleoside, nucleotide and nucleic acid metabolic process	biological regulation	B cell mediated immunity	response to stimulus	humoral immune response	cellular response to chemical stimulus	response to wounding	activation of immune response	RNA metabolic process	leukocyte mediated immunity	regulation of metabolic process	positive regulation of response to stimulus	adaptive immune response based on somatic recombination of immune receptors built from immunoglobuli	activation of plasma proteins involved in acute inflammatory response	complement activation	protein metabolic process	biopolymer metabolic process	response to stress	dsRNA fragmentation	nitrogen compound metabolic process	immunoglobulin mediated immune response	positive regulation of biological process	gene silencing
0.098414	0.018037	0.033855	0.004774	2.91	Down	0.0258158	AV247387	1456545_at	Transcribed locus, strongly similar to NP_034683.1 interleukin 18 receptor accessory protein [Mus musculus]	Mm.392521	16174	-	1	Biological Process:	signal transduction	innate immune response	immune system process	immune response	regulation of biological process	regulation of cellular process	response to stress	cellular process	cell communication	response to stimulus	biological regulation	defense response	Molecular Function:	receptor activity	transmembrane receptor activity	interleukin-1 receptor activity	cytokine binding	binding	signal transducer activity	cytokine receptor activity	protein binding	molecular transducer activity	interleukin-1 binding	growth factor binding	Cellular Component:	membrane	integral to membrane	intrinsic to membrane	cell	all	cellular_component	cell part	membrane part
0.012535	0.00073	0.004323	0.000301	2.9	Down	0.000482509	AV275795	1437893_at	Phospholipase B1, mRNA (cDNA clone IMAGE:5373588)	Mm.160067	665270	Plb1	5	Biological Process:	lipid metabolic process	lipid catabolic process	catabolic process	primary metabolic process	metabolic process	Molecular Function:	lysophospholipase activity	phospholipase A2 activity	lipase activity	hydrolase activity	hydrolase activity, acting on ester bonds	phospholipase activity	catalytic activity	carboxylesterase activity	Cellular Component:	plasma membrane	membrane	integral to membrane	intrinsic to membrane	cell	all	cellular_component	cell part	membrane part
0.052575	0.002062	0.018152	0.010963	2.9	Down	0.0367252	AK020226	1460492_at	RIKEN cDNA 8030498B09 gene	-	77547	-	-
0.019943	0.005581	0.05774	0.007372	2.9	Up	0.0150002	AW121945	1445297_at	Syntaxin binding protein 5-like, mRNA (cDNA clone MGC:178564 IMAGE:9053556)	Mm.80170	207227	Stxbp5l	16	Biological Process:	transport	exocytosis	protein transport	vesicle-mediated transport	establishment of protein localization	cellular localization	establishment of localization in cell	establishment of localization	macromolecule localization	cellular process	secretion by cell	secretion	protein localization	localization	Cellular Component:	cytoplasm	plasma membrane	membrane	integral to membrane	intrinsic to membrane	intracellular part	intracellular	cell	all	cellular_component	cell part	membrane part
0.107511	0.013183	0.037174	0.015669	2.89	Down	0.0264183	AK016560	1430455_at	Olfactory receptor 701 (Olfr701), mRNA	Mm.159186	66786	Olfr701	7	Biological Process:	G-protein coupled receptor protein signaling pathway	sensory perception of smell	sensory perception of chemical stimulus	regulation of biological process	regulation of cellular process	cell surface receptor linked signal transduction	multicellular organismal process	cellular process	cell communication	signal transduction	system process	sensory perception	neurological system process	cognition	biological regulation	Molecular Function:	receptor activity	olfactory receptor activity	transmembrane receptor activity	molecular transducer activity	G-protein coupled receptor activity	signal transducer activity	Cellular Component:	integral to membrane	intrinsic to membrane	membrane	cell	all	cellular_component	cell part	membrane part
0.066952	0.018137	0.193343	0.03808	2.89	Up	0.0400786	M60469	1448951_at	Tumor necrosis factor receptor superfamily, member 1b (Tnfrsf1b), mRNA	Mm.235328	21938	Tnfrsf1b	4	Biological Process:	inflammatory response	cell surface receptor linked signal transduction	cell death	cell proliferation	negative regulation of inflammatory response	RNA destabilization	regulation of response to external stimulus	negative regulation of gene expression	nitrogen compound metabolic process	regulation of inflammatory response	regulation of RNA stability	gene silencing	response to external stimulus	regulation of macromolecule metabolic process	regulation of production of small RNA involved in gene silencing by RNA	cellular process	cell communication	negative regulation of biological process	macromolecule metabolic process	negative regulation of macromolecule metabolic process	gene expression	regulation of nucleobase, nucleoside, nucleotide and nucleic acid metabolic process	nucleobase, nucleoside, nucleotide and nucleic acid metabolic process	biological regulation	defense response	gene silencing by RNA	response to organic substance	production of small RNA involved in gene silencing by RNA	response to chemical stimulus	regulation of cellular process	regulation of biological process	cellular macromolecule metabolic process	regulation of nitrogen compound metabolic process	regulation of cellular metabolic process	regulation of defense response
0.126177	0.022635	0.043755	0.01715	2.88	Down	0.0440173	AK020886	1432306_at	PREDICTED: Mus musculus RIKEN cDNA A930023M06 gene (A930023M06Rik), mRNA	Mm.449975	77958	A930023M06Rik	12
0.16089	0.030354	0.055852	0.020859	2.88	Down	0.0463044	BC010337	1423952_a_at	keratin 7	-	110310	-	-	Molecular Function:	structural molecule activity	protein binding	binding	Cellular Component:	intermediate filament	keratin filament	intracellular organelle	intracellular part	non-membrane-bounded organelle	all	cell	cytoskeletal part	intermediate filament cytoskeleton	intracellular	organelle	protein complex	cell part	intracellular non-membrane-bounded organelle	intracellular organelle part	cytoskeleton	cellular_component	macromolecular complex	organelle part
0.013804	0.004981	0.039706	0.001599	2.88	Up	0.00775383	AA511245	1420109_at	Transcribed locus	Mm.436901	-	-	2
0.097715	0.012695	0.033971	0.006351	2.88	Down	0.0109018	NM_010096	1460666_a_at	Early B-cell factor 3 (Ebf3), transcript variant 3, mRNA	Mm.258708	13593	Ebf3	7	Biological Process:	transcription	regulation of transcription, DNA-dependent	multicellular organismal development	regulation of transcription	positive regulation of transcription	cellular biopolymer biosynthetic process	positive regulation of cellular process	nitrogen compound metabolic process	positive regulation of biological process	developmental process	positive regulation of metabolic process	regulation of macromolecule metabolic process	multicellular organismal process	cellular process	positive regulation of nucleobase, nucleoside, nucleotide and nucleic acid metabolic process	cellular macromolecule biosynthetic process	positive regulation of macromolecule metabolic process	macromolecule metabolic process	positive regulation of biosynthetic process	regulation of nucleobase, nucleoside, nucleotide and nucleic acid metabolic process	gene expression	biological regulation	nucleobase, nucleoside, nucleotide and nucleic acid metabolic process	regulation of cellular process	regulation of biological process	positive regulation of cellular biosynthetic process	regulation of nitrogen compound metabolic process	cellular macromolecule metabolic process	regulation of cellular metabolic process	cellular biosynthetic process	biosynthetic process	transcription, DNA-dependent	regulation of biosynthetic process	cellular metabolic process	RNA metabolic process
0.093783	0.018639	0.032621	0.010166	2.87	Down	0.0449753	BB667663	1445728_at	Transcribed locus	Mm.384871	-	-	10
0.045334	0.008418	0.015771	0.00357	2.87	Down	0.0318786	BM227718	1445412_at	Coiled-coil domain containing 73, mRNA (cDNA clone MGC:183578 IMAGE:9087578)	Mm.443355	211936	Ccdc73	2
0.01643	0.004424	0.047202	0.008974	2.87	Up	0.0370896	BM122875	1457222_at	CAMP responsive element binding protein 5, mRNA (cDNA clone MGC:32277 IMAGE:5012117)	Mm.321138	231991	Creb5	6	Biological Process:	transcription	regulation of transcription, DNA-dependent	regulation of transcription	cellular biopolymer biosynthetic process	nitrogen compound metabolic process	regulation of macromolecule metabolic process	cellular process	cellular macromolecule biosynthetic process	macromolecule metabolic process	regulation of nucleobase, nucleoside, nucleotide and nucleic acid metabolic process	gene expression	biological regulation	nucleobase, nucleoside, nucleotide and nucleic acid metabolic process	regulation of cellular process	regulation of biological process	regulation of nitrogen compound metabolic process	cellular macromolecule metabolic process	regulation of cellular metabolic process	cellular biosynthetic process	biosynthetic process	transcription, DNA-dependent	regulation of biosynthetic process	cellular metabolic process	RNA metabolic process	regulation of cellular biosynthetic process	biopolymer biosynthetic process	regulation of metabolic process	regulation of primary metabolic process	primary metabolic process	metabolic process	regulation of gene expression	biopolymer metabolic process	RNA biosynthetic process	regulation of RNA metabolic process	cellular biopolymer metabolic process
[truncated: 28,361 more rows]
[truncated: 206 more columns]
