# Supplementary material for: Microarray analysis of Foxl2 mediated gene regulation in the mouse ovary derived KK1 granulosa cell line: Over-expression of Foxl2 leads to activation of the gonadotropin releasing hormone receptor gene promoter
Source: J Ovarian Res. 2010 Feb 18;3:4. doi: 10.1186/1757-2215-3-4 (PMC2831895; doi:10.1186/1757-2215-3-4)
Supplement: Additional file 3 — Pairwise analysis of differentially expressed genes in KK1 cells. Group RA: Mad vs. VP16. [file 1757-2215-3-4-S3.XLS]

## Sheet: additional file 5
Group 1:	repressed
Group 2:	activated
Statistics:	t-test
Data Transformation:	None
Grp1 Mean	Grp1 SEM	Grp2 Mean	Grp2 SEM	Ratio	Direction	p-value	Gene Identifier	Other ID	Gene Name	UG Cluster	LocusLink	Gene ID	Chromosome	Ontologies
0.002217	0.000312	0.052394	0.011958	23.63	Up	0.0137538	AV097026	1447866_x_at	Transcribed locus, moderately similar to NP_081366.1 hypothetical protein LOC69478 [Mus musculus]	Mm.473148	-	-	9
0.003399	0.000604	0.0792	0.024067	23.3	Up	0.0345612	C80171	1449704_at	Transcribed locus	Mm.352689	97923	-	14
0.098079	0.031759	0.004455	0.000929	22.02	Down	0.0421061	AK008551	1428719_at	Ig lambda1 chain c region	Mm.326349	111519	Igl	16
0.054859	0.015756	0.003167	0.000724	17.32	Down	0.0305737	AV044715	1456515_s_at	Transcription factor-like 5 (basic helix-loop-helix), mRNA (cDNA clone MGC:118431 IMAGE:6394526)	Mm.473700	277353	Tcfl5	2	Biological Process:	biological_process	all	Molecular Function:	DNA binding	binding	nucleic acid binding	Cellular Component:	male germ cell nucleus	intracellular membrane-bounded organelle	intracellular organelle	intracellular part	intracellular	membrane-bounded organelle	organelle	cell part	all	germ cell nucleus	nucleus	cell	cellular_component
0.003734	0.001658	0.062728	0.016919	16.8	Up	0.0255765	C81425	1445133_at	ESTs	-	-	-	-
0.06407	0.01461	0.003843	0.000529	16.67	Down	0.0146192	AJ132857	1425752_at	CDNA sequence BC014805 (BC014805), mRNA	Mm.207060	236149	BC014805	19
0.063215	0.017549	0.003845	0.001533	16.44	Down	0.0280378	BC005440	1449310_at	Prostaglandin E receptor 2 (subtype EP2), mRNA (cDNA clone MGC:6041 IMAGE:3487087)	Mm.4630	19217	Ptger2	14	Biological Process:	signal transduction	G-protein coupled receptor protein signaling pathway	regulation of cell proliferation	cell proliferation	regulation of biological process	regulation of cellular process	cell surface receptor linked signal transduction	biological regulation	cellular process	cell communication	Molecular Function:	signal transducer activity	receptor activity	G-protein coupled receptor activity	prostaglandin E receptor activity	transmembrane receptor activity	prostanoid receptor activity	icosanoid receptor activity	molecular transducer activity	prostaglandin receptor activity	Cellular Component:	plasma membrane	membrane	integral to membrane	intrinsic to membrane	cell	all	cellular_component	cell part	membrane part
0.004377	0.001212	0.071934	0.018281	16.43	Up	0.0210686	AK013022	1430988_at	RIKEN cDNA 2810407C02 gene, mRNA (cDNA clone MGC:47969 IMAGE:1547418)	Mm.270950	69227	2810407C02Rik	3	Biological Process:	biological_process	cell redox homeostasis	regulation of biological process	regulation of cellular process	all	regulation of biological quality	cellular process	homeostatic process	cellular homeostasis	biological regulation	Molecular Function:	molecular_function	selenium binding	binding	all	Cellular Component:	cellular_component	all
0.005445	0.000957	0.086154	0.019963	15.82	Up	0.0156247	AV381472	1444702_at	Transcribed locus	Mm.445260	-	-	4
0.005125	0.001495	0.075399	0.019825	14.71	Up	0.024128	AV020525	1440335_at	Transcribed locus	Mm.439956	-	-	11
0.004479	0.000209	0.065845	0.020699	14.7	Up	0.0413702	BB396094	1446437_at	Transcribed locus, strongly similar to NP_877398.1 phosphoinositide-specific phospholipase C beta 1 isoform b [Homo sapiens]	Mm.446407	320684	-	2
0.086505	0.027129	0.005907	0.000418	14.64	Down	0.0411212	C77144	1419956_at	expressed sequence C77144	-	96955	-	-
0.003434	0.000861	0.049109	0.012033	14.3	Up	0.0193331	BB280360	1437855_at	Microtubule-associated protein 4 (Mtap4), mRNA	Mm.217318	17758	Mtap4	9	Biological Process:	negative regulation of microtubule depolymerization	regulation of microtubule-based process	negative regulation of cellular metabolic process	microtubule depolymerization	regulation of protein complex disassembly	regulation of macromolecule metabolic process	organelle organization	cellular process	negative regulation of cellular process	cellular component disassembly	regulation of cellular component organization	macromolecule metabolic process	negative regulation of biological process	negative regulation of macromolecule metabolic process	regulation of microtubule polymerization or depolymerization	biological regulation	negative regulation of cellular protein metabolic process	negative regulation of organelle organization	regulation of cellular process	regulation of biological process	cellular macromolecule metabolic process	negative regulation of cellular component organization	regulation of cellular metabolic process	regulation of cytoskeleton organization	protein depolymerization	macromolecular complex subunit organization	negative regulation of protein complex disassembly	negative regulation of metabolic process	protein complex disassembly	regulation of organelle organization	cellular component organization	cellular macromolecular complex disassembly	microtubule-based process	cellular metabolic process	regulation of microtubule depolymerization
0.039105	0.011204	0.002911	0.001033	13.43	Down	0.032382	NM_009717	1418047_at	Neurogenic differentiation 6 (Neurod6), mRNA	Mm.5106	11922	Neurod6	6	Biological Process:	transcription	multicellular organismal development	nervous system development	cell differentiation	regulation of transcription	cellular biopolymer biosynthetic process	nitrogen compound metabolic process	developmental process	regulation of macromolecule metabolic process	multicellular organismal process	cellular process	anatomical structure development	cellular macromolecule biosynthetic process	macromolecule metabolic process	regulation of nucleobase, nucleoside, nucleotide and nucleic acid metabolic process	gene expression	biological regulation	nucleobase, nucleoside, nucleotide and nucleic acid metabolic process	regulation of cellular process	regulation of biological process	regulation of nitrogen compound metabolic process	system development	cellular macromolecule metabolic process	regulation of cellular metabolic process	cellular biosynthetic process	biosynthetic process	regulation of biosynthetic process	cellular metabolic process	regulation of cellular biosynthetic process	biopolymer biosynthetic process	regulation of metabolic process	regulation of primary metabolic process	primary metabolic process	metabolic process	regulation of gene expression
0.046438	0.008176	0.003495	0.001032	13.29	Down	0.00646651	AV159176	1420268_x_at	Transcribed locus	Mm.432136	-	-	11
0.007199	0.00368	0.092285	0.024133	12.82	Up	0.0252266	BE690613	1444566_at	Uncoupling protein 2 (mitochondrial, proton carrier), mRNA (cDNA clone MGC:13955 IMAGE:4205625)	Mm.171378	22228	Ucp2	7	Biological Process:	transport	mitochondrial transport	cellular localization	establishment of localization in cell	establishment of localization	intracellular transport	localization	cellular process	Molecular Function:	binding	Cellular Component:	mitochondrion	mitochondrial inner membrane	membrane	integral to membrane	organelle inner membrane	intracellular organelle	intracellular part	membrane-bounded organelle	all	membrane part	intrinsic to membrane	mitochondrial envelope	cytoplasmic part	organelle envelope	mitochondrial part	mitochondrial membrane	envelope	cell	intracellular membrane-bounded organelle	intracellular	organelle	cell part	cytoplasm	organelle membrane
0.055313	0.013225	0.004323	0.001096	12.8	Down	0.0184203	BB132359	1440112_at	Leucine rich repeat transmembrane neuronal 3, mRNA (cDNA clone MGC:132883 IMAGE:40060682)	Mm.431318	216028	Lrrtm3	10	Biological Process:	biological_process	all	Molecular Function:	molecular_function	protein binding	binding	all	Cellular Component:	membrane	integral to membrane	intrinsic to membrane	cell	all	cellular_component	cell part	membrane part
0.003954	0.002324	0.049477	0.005535	12.51	Up	0.00162238	BB429977	1434673_at	G protein-coupled receptor 22, mRNA (cDNA clone MGC:107197 IMAGE:30252116)	Mm.441517	73010	Gpr22	12	Biological Process:	signal transduction	G-protein coupled receptor protein signaling pathway	regulation of biological process	regulation of cellular process	cell surface receptor linked signal transduction	biological regulation	cellular process	cell communication	Molecular Function:	signal transducer activity	receptor activity	G-protein coupled receptor activity	transmembrane receptor activity	molecular transducer activity	Cellular Component:	plasma membrane	membrane	integral to membrane	intrinsic to membrane	cell	all	cellular_component	cell part	membrane part
0.032597	0.003079	0.002701	0.000641	12.07	Down	0.000683554	BB177770	1456934_at	Calbindin 1, mRNA (cDNA clone MGC:25386 IMAGE:4527000)	Mm.277665	12307	Calb1	4	Biological Process:	locomotory behavior	response to stimulus	behavior	Molecular Function:	vitamin D binding	calcium ion binding	lipid binding	cation binding	ion binding	binding	steroid binding	vitamin binding	metal ion binding	Cellular Component:	nucleus	cytoplasm	cytosol	intracellular membrane-bounded organelle	intracellular organelle	intracellular part	intracellular	membrane-bounded organelle	organelle	cell part	all	cytoplasmic part	cell	cellular_component
0.002351	0.000107	0.028217	0.006315	12	Up	0.0149071	AV264531	1420213_x_at	ESTs	-	-	-	-
0.003915	0.001766	0.046896	0.014732	11.98	Up	0.0442649	AU018569	1449698_at	Transcribed locus	Mm.394822	-	-	16
0.054814	0.016575	0.004609	0.000532	11.89	Down	0.0388802	BM214359	1420994_at	UDP-GlcNAc:betaGal beta-1,3-N-acetylglucosaminyltransferase 5 (B3gnt5), mRNA	Mm.33935	108105	B3gnt5	16	Biological Process:	protein amino acid glycosylation	multicellular organismal development	sphingolipid biosynthetic process	cellular metabolic process	developmental process	multicellular organismal process	cellular process	glycoprotein metabolic process	cellular macromolecule biosynthetic process	protein modification process	membrane lipid biosynthetic process	macromolecule metabolic process	primary metabolic process	biopolymer glycosylation	metabolic process	glycoprotein biosynthetic process	protein metabolic process	cellular macromolecule metabolic process	biopolymer metabolic process	cellular lipid metabolic process	biopolymer modification	carbohydrate metabolic process	sphingolipid metabolic process	lipid metabolic process	cellular biosynthetic process	cellular carbohydrate metabolic process	lipid biosynthetic process	cellular protein metabolic process	biosynthetic process	cellular biopolymer metabolic process	membrane lipid metabolic process	macromolecule biosynthetic process	glycosylation	Molecular Function:	galactosyltransferase activity
0.004069	0.000539	0.048378	0.01315	11.89	Up	0.0281325	BG065649	1447008_at	ESTs, Weakly similar to GNMSLL retrovirus-related reverse transcriptase homolog - mouse retrotransposon (M.musculus)	-	-	-	-
0.05242	0.01072	0.004443	0.000867	11.8	Down	0.0111512	AW124134	1428983_at	CDNA pooled tissues:(tissue_type=brain,dev_stage=8-12 days neonate,strain=BALB/c),(tissue_type=testis,dev_stage=adult, strain	Mm.322821	20289	Scx	15	Biological Process:	transcription	multicellular organismal development	regulation of transcription	cellular biopolymer biosynthetic process	nitrogen compound metabolic process	developmental process	regulation of macromolecule metabolic process	multicellular organismal process	cellular process	cellular macromolecule biosynthetic process	macromolecule metabolic process	regulation of nucleobase, nucleoside, nucleotide and nucleic acid metabolic process	gene expression	biological regulation	nucleobase, nucleoside, nucleotide and nucleic acid metabolic process	regulation of cellular process	regulation of biological process	regulation of nitrogen compound metabolic process	cellular macromolecule metabolic process	regulation of cellular metabolic process	cellular biosynthetic process	biosynthetic process	regulation of biosynthetic process	cellular metabolic process	regulation of cellular biosynthetic process	biopolymer biosynthetic process	regulation of metabolic process	regulation of primary metabolic process	primary metabolic process	metabolic process	regulation of gene expression	biopolymer metabolic process	cellular biopolymer metabolic process	regulation of macromolecule biosynthetic process	macromolecule biosynthetic process
0.004194	0.000333	0.048494	0.01518	11.56	Up	0.0433419	BI665680	1431413_at	Receptor (calcitonin) activity modifying protein 1, mRNA (cDNA clone IMAGE:5323866)	Mm.3272	51801	Ramp1	1	Biological Process:	transport	intracellular protein transport	G-protein coupled receptor protein signaling pathway	regulation of G-protein coupled receptor protein signaling pathway	regulation of signal transduction	establishment of protein localization	cellular localization	establishment of localization in cell	intracellular transport	regulation of cell communication	cell communication	cellular process	protein transport	biological regulation	regulation of biological process	regulation of cellular process	establishment of localization	cell surface receptor linked signal transduction	cellular protein localization	cellular macromolecule localization	macromolecule localization	signal transduction	protein localization	localization	Molecular Function:	receptor activity	protein transporter activity	coreceptor, soluble ligand activity	substrate-specific transporter activity	molecular transducer activity	transporter activity	coreceptor activity	signal transducer activity	Cellular Component:	membrane
0.068074	0.020219	0.005898	0.00195	11.54	Down	0.0376225	AV259693	1434262_at	Component of oligomeric golgi complex 1 (Cog1), mRNA	Mm.261620	16834	Cog1	11	Biological Process:	transport	protein transport	establishment of protein localization	protein localization	establishment of localization	localization	macromolecule localization	Cellular Component:	Golgi apparatus	membrane	intracellular membrane-bounded organelle	intracellular organelle	intracellular part	intracellular	membrane-bounded organelle	organelle	cell part	all	cytoplasm	cytoplasmic part	cell	cellular_component
0.047478	0.013614	0.004121	0.001469	11.52	Down	0.0339776	AK007004	1432319_at	Transcribed locus	Mm.398247	74283	-	12
0.005113	0.001544	0.057943	0.012988	11.33	Up	0.0156138	AV312182	1420195_at	EST	-	-	-	-
0.007027	0.002387	0.0792	0.011853	11.27	Up	0.00395603	AK018605	1429159_at	Inter-alpha (globulin) inhibitor H5, mRNA (cDNA clone MGC:70205 IMAGE:3490706)	Mm.313876	209378	Itih5	2	Biological Process:	hyaluronan metabolic process	polysaccharide metabolic process	nitrogen compound metabolic process	aminoglycan metabolic process	biopolymer metabolic process	carbohydrate metabolic process	amine metabolic process	glycosaminoglycan metabolic process	macromolecule metabolic process	primary metabolic process	metabolic process	Molecular Function:	serine-type endopeptidase inhibitor activity	peptidase inhibitor activity	enzyme regulator activity	enzyme inhibitor activity	endopeptidase inhibitor activity	Cellular Component:	extracellular region	all	cellular_component
0.004195	0.001062	0.047106	0.012232	11.23	Up	0.0250064	AJ307017	1452509_at	Ubiquitin specific peptidase 9, Y chromosome (Usp9y), mRNA	Mm.347376	107868	Usp9y	Y	Biological Process:	modification-dependent protein catabolic process	cellular biopolymer catabolic process	biopolymer catabolic process	cellular metabolic process	cellular macromolecule catabolic process	modification-dependent macromolecule catabolic process	cellular process	proteolysis	macromolecule metabolic process	primary metabolic process	catabolic process	metabolic process	cellular protein catabolic process	cellular catabolic process	cellular macromolecule metabolic process	protein metabolic process	biopolymer metabolic process	protein catabolic process	cellular protein metabolic process	macromolecule catabolic process	proteolysis involved in cellular protein catabolic process	cellular biopolymer metabolic process	Molecular Function:	ubiquitin thiolesterase activity	peptidase activity	cysteine-type peptidase activity	hydrolase activity	hydrolase activity, acting on ester bonds	thiolester hydrolase activity	peptidase activity, acting on L-amino acid peptides	catalytic activity
0.038881	0.006903	0.003464	0.000926	11.22	Down	0.00705621	AK018289	1454462_at	RIKEN cDNA 6430605C03 gene	-	76203	-	-
0.00416	0.000565	0.046635	0.01516	11.21	Up	0.0488189	BB745015	1440218_at	Protocadherin 24, mRNA (cDNA clone IMAGE:4216169)	Mm.315382	268663	Pcdh24	13	Biological Process:	biological_process	all	Molecular Function:	molecular_function	calcium ion binding	cation binding	ion binding	binding	all	metal ion binding	Cellular Component:	cellular_component	all
0.062611	0.013147	0.005596	0.000273	11.19	Down	0.0122944	BB281511	1459249_at	ESTs	-	-	-	-
0.011569	0.002639	0.125455	0.017282	10.84	Up	0.00286659	BG071154	1459490_at	ESTs	-	-	-	-
0.005502	0.001362	0.059548	0.010191	10.82	Up	0.00626947	AK008705	1429953_at	PREDICTED: Mus musculus RIKEN cDNA 2210011C24 gene (2210011C24Rik), mRNA	Mm.41017	70134	2210011C24Rik	8
0.061293	0.019682	0.005711	0.001036	10.73	Down	0.0478268	AV215734	1420229_at	EST	-	-	-	-
0.003792	0.00171	0.040224	0.011824	10.61	Up	0.0380477	BB144871	1436453_at	Perilipin (Plin), transcript variant 2, mRNA	Mm.254917	103968	Plin	7	Biological Process:	lipid metabolic process	lipid catabolic process	catabolic process	primary metabolic process	metabolic process	Molecular Function:	protein binding	binding	Cellular Component:	lipid particle	cytoplasmic part	intracellular part	intracellular	cell	all	cellular_component	cell part	cytoplasm
0.084145	0.024558	0.007935	0.001736	10.6	Down	0.0363784	AW047271	1438594_at	Transcribed locus, strongly similar to XP_141989.4 PREDICTED: similar to LOC645974 protein [Mus musculus]	Mm.295349	-	-	X
0.004878	0.000763	0.051165	0.007963	10.49	Up	0.00443207	AI448779	1447461_at	ESTs	-	-	-	-
0.034975	0.009172	0.003339	0.001821	10.47	Down	0.0276999	BF321332	1447299_at	ESTs	-	-	-	-
0.039981	0.008857	0.003824	0.000774	10.46	Down	0.0152643	U25103	1427837_at	Anti-DNA immunoglobulin light chain IgG, antibody 363s.53	Mm.423001	16116	Igk-V32	6
0.09916	0.020748	0.009613	0.003032	10.32	Down	0.0129432	BE943681	1441798_at	Transcribed locus	Mm.445331	-	-	4
0.003305	0.001051	0.033881	0.005388	10.25	Up	0.00508968	AU015158	1456455_at	PREDICTED: Mus musculus predicted gene, EG627352 (EG627352), mRNA	Mm.476866	627352	EG627352	19
0.004916	0.004132	0.050073	0.012742	10.19	Up	0.0280115	AV305197	1440806_x_at	Transcribed locus	Mm.454923	-	-	12
0.080273	0.005715	0.007896	0.001449	10.17	Down	0.000252997	BM212484	1443452_at	ESTs	-	-	-	-
0.00359	0.000552	0.036208	0.005231	10.09	Up	0.00343871	AI848319	1447514_at	Transcribed locus	Mm.443706	-	-	8
0.062242	0.009202	0.006183	0.002671	10.07	Down	0.00425737	BB225818	1441446_at	ESTs	-	-	-	-
0.041652	0.005443	0.004148	0.000917	10.04	Down	0.00245056	C77984	1446944_at	DNA segment, Chr 1, ERATO Doi 84, expressed	-	52086	-	-
0.138325	0.033382	0.013779	0.004539	10.04	Down	0.0208909	NM_009034	1422846_at	Retinol binding protein 2, cellular (Rbp2), mRNA	Mm.12825	19660	Rbp2	9	Biological Process:	retinoid metabolic process	transport	establishment of localization	cellular metabolic process	cellular lipid metabolic process	cellular process	lipid metabolic process	isoprenoid metabolic process	diterpenoid metabolic process	terpenoid metabolic process	localization	secondary metabolic process	primary metabolic process	metabolic process	Molecular Function:	transporter activity	binding	retinoid binding	lipid binding	retinal binding	retinol binding	isoprenoid binding	vitamin binding	Cellular Component:	cytoplasm	intracellular part	intracellular	cell	all	cellular_component	cell part
0.060232	0.004529	0.006063	0.001091	9.93	Down	0.00031259	AK013651	1431588_at	RIKEN cDNA 2900045O20 gene	-	72955	-	-
0.00398	0.000649	0.039084	0.010506	9.82	Up	0.0289748	BB032042	1454288_at	RIKEN cDNA 5830468K08 gene	-	-	-	-
0.063537	0.016524	0.006566	0.003749	9.68	Down	0.0282439	AK016596	1432932_at	RIKEN cDNA 4933401A11 gene	-	74433	-	-
0.008058	0.001507	0.076977	0.021274	9.55	Up	0.0319287	NM_053127	1421548_at	Protocadherin beta 2 (Pcdhb2), mRNA	Mm.197508	93873	Pcdhb2	18	Biological Process:	cell adhesion	biological adhesion	cellular process	Molecular Function:	calcium ion binding	protein binding	cation binding	ion binding	binding	metal ion binding	Cellular Component:	membrane	integral to membrane	intrinsic to membrane	cell	all	cellular_component	cell part	membrane part
0.011751	0.00424	0.111325	0.021488	9.47	Up	0.010447	AV063773	1429277_at	Transcribed locus	Mm.37729	-	-	17
0.058803	0.015293	0.006275	0.001757	9.37	Down	0.0269689	AW455905	1443804_at	Protein phosphatase 2 (formerly 2A), regulatory subunit B (PR 52), gamma isoform, mRNA (cDNA clone MGC:69568 IMAGE:6849535)	Mm.41694	269643	Ppp2r2c	5	Biological Process:	signal transduction	regulation of biological process	regulation of cellular process	biological regulation	cellular process	cell communication	Molecular Function:	protein phosphatase type 2A regulator activity	enzyme regulator activity	protein phosphatase regulator activity	phosphatase regulator activity	Cellular Component:	protein phosphatase type 2A complex	intracellular part	intracellular	protein serine/threonine phosphatase complex	cell	cell part	all	cellular_component	macromolecular complex	protein complex
0.006637	0.002063	0.061567	0.007559	9.28	Up	0.00217973	BB818354	1444527_at	ESTs	-	-	-	-
0.049364	0.007293	0.005335	0.000543	9.25	Down	0.00383477	AK016969	1432737_at	RIKEN cDNA 2810026P18 gene, mRNA (cDNA clone IMAGE:1224948)	Mm.21798	72655	2810026P18Rik	9
0.060019	0.01195	0.006504	0.000186	9.23	Down	0.0110083	BE984840	1459041_at	Transcribed locus	Mm.449147	-	-	X
0.032725	0.003854	0.003569	0.000401	9.17	Down	0.00166936	AK015192	1454597_at	Transcribed locus, weakly similar to XP_001480071.1 PREDICTED: hypothetical protein [Mus musculus]	Mm.427302	73946	-	16
0.007967	0.002577	0.072943	0.01191	9.16	Up	0.00595604	BF020599	1438023_at	Spermatogenesis associated 6 (Spata6), mRNA	Mm.275526	67946	Spata6	4	Biological Process:	multicellular organismal development	spermatogenesis	biological_process	cell differentiation	sexual reproduction	reproduction	reproductive process	developmental process	cellular developmental process	all	gamete generation	cellular process	multicellular organismal process	male gamete generation	Cellular Component:	cellular_component	extracellular region	all
0.076923	0.005425	0.008417	0.002986	9.14	Down	0.000379713	AW494469	1436551_at	Fibroblast growth factor receptor 1, mRNA (cDNA clone MGC:25398 IMAGE:4037899)	Mm.265716	14182	Fgfr1	8	Biological Process:	angiogenesis	ureteric bud development	in utero embryonic development	induction of an organ	positive regulation of mesenchymal cell proliferation	chondrocyte differentiation	protein amino acid phosphorylation	brain development	salivary gland morphogenesis	positive regulation of cell proliferation	fibroblast growth factor receptor signaling pathway	regulation of gene expression	lung development	embryonic limb morphogenesis	midbrain development	regulation of cell proliferation	inner ear morphogenesis	negative regulation of apoptosis	cell maturation	blood vessel morphogenesis	generation of neurons	mesenchymal cell differentiation	positive regulation of cardiac muscle cell proliferation	branching involved in salivary gland morphogenesis	regulation of branching involved in salivary gland morphogenesis by mesenchymal-epithelial signaling	negative regulation of developmental process	cell differentiation	anatomical structure formation	inner ear development	positive regulation of cellular process	kidney development	enzyme linked receptor protein signaling pathway	apoptosis	limb morphogenesis	cellular process
0.068206	0.014274	0.007489	0.00117	9.11	Down	0.0132698	AK002622	1460332_at	Phospholamban (Pln), transcript variant 2, mRNA	Mm.34145	18821	Pln	10	Biological Process:	regulation of the force of heart contraction	calcium ion transport	cellular calcium ion homeostasis	negative regulation of heart contraction	cardiac muscle tissue development	cation transport	developmental process	cellular process	multicellular organismal process	anatomical structure development	divalent metal ion transport	ion homeostasis	negative regulation of biological process	regulation of system process	biological regulation	muscle organ development	chemical homeostasis	metal ion homeostasis	regulation of biological process	system development	cellular cation homeostasis	regulation of multicellular organismal process	cation homeostasis	regulation of biological quality	striated muscle tissue development	system process	circulatory system process	muscle tissue development	calcium ion homeostasis	cellular homeostasis	heart development	cellular chemical homeostasis	metal ion transport	blood circulation	transport
0.057449	0.01801	0.006313	0.003778	9.1	Down	0.0498809	BB437937	1443227_at	Basic leucine zipper and W2 domains 2, mRNA (cDNA clone MGC:7203 IMAGE:3482251)	Mm.288669	66912	Bzw2	12	Biological Process:	multicellular organismal development	nervous system development	cell differentiation	anatomical structure development	system development	developmental process	cellular developmental process	cellular process	multicellular organismal process	Molecular Function:	protein binding	binding
0.063684	0.004574	0.007021	0.001106	9.07	Down	0.000272702	AW553317	1420529_at	Clone m62 zinc finger protein neuro-d4 (neuro-d4)	Mm.101885	29861	Dpf1	7	Biological Process:	transcription	regulation of transcription	cellular biopolymer biosynthetic process	nitrogen compound metabolic process	cellular metabolic process	regulation of macromolecule metabolic process	regulation of cellular biosynthetic process	cellular process	regulation of metabolic process	biopolymer biosynthetic process	regulation of primary metabolic process	cellular macromolecule biosynthetic process	macromolecule metabolic process	regulation of nucleobase, nucleoside, nucleotide and nucleic acid metabolic process	gene expression	primary metabolic process	biological regulation	nucleobase, nucleoside, nucleotide and nucleic acid metabolic process	metabolic process	regulation of gene expression	regulation of cellular process	regulation of biological process	regulation of nitrogen compound metabolic process	cellular macromolecule metabolic process	biopolymer metabolic process	regulation of cellular metabolic process	cellular biosynthetic process	biosynthetic process	cellular biopolymer metabolic process	regulation of biosynthetic process	regulation of macromolecule biosynthetic process	macromolecule biosynthetic process	Molecular Function:	protein binding	zinc ion binding
0.055616	0.01402	0.006138	0.000669	9.06	Down	0.0243366	BC025830	1426876_at	Peptidase M20 domain containing 1, mRNA (cDNA clone IMAGE:5124369)	Mm.23844	212933	Pm20d1	1	Biological Process:	proteolysis	biopolymer catabolic process	protein metabolic process	biopolymer metabolic process	protein catabolic process	macromolecule catabolic process	macromolecule metabolic process	catabolic process	primary metabolic process	metabolic process	Molecular Function:	peptidase activity	metallopeptidase activity	zinc ion binding	hydrolase activity	metal ion binding	protein dimerization activity	cation binding	binding	peptidase activity, acting on L-amino acid peptides	catalytic activity	protein binding	ion binding	transition metal ion binding	Cellular Component:	extracellular region	all	cellular_component
0.039092	0.004178	0.004317	0.001411	9.06	Down	0.00139845	BB227648	1457548_at	A disintegrin-like and metallopeptidase (reprolysin type) with thrombospondin type 1 motif, 6 (Adamts6), mRNA	Mm.208125	108154	Adamts6	13	Biological Process:	biological_process	all	Molecular Function:	molecular_function	all	Cellular Component:	cellular_component	all
0.07783	0.019385	0.008636	0.000994	9.01	Down	0.0234868	BB204492	1443279_at	ESTs	-	-	-	-
0.006974	0.00228	0.062614	0.014151	8.98	Up	0.0178127	AK020171	1432267_at	Transcribed locus	Mm.159984	77741	-	1
0.061388	0.012083	0.006913	0.002976	8.88	Down	0.0118963	BB276872	1456575_at	Necdin (Ndn), mRNA	-	-	-	-
0.070031	0.011721	0.007908	0.00265	8.86	Down	0.00665373	AU067707	1419904_at	Dysbindin (dystrobrevin binding protein 1) domain containing 2, mRNA (cDNA clone MGC:40737 IMAGE:5364949)	Mm.256927	52840	Dbndd2	2	Molecular Function:	protein binding	binding	Cellular Component:	cytoplasm	intracellular part	intracellular	cell	all	cellular_component	cell part
0.054684	0.005759	0.006202	0.002853	8.82	Down	0.00165388	BG067065	1456136_at	PREDICTED: Mus musculus similar to Kifc1 protein (LOC100042970), mRNA	Mm.335713	100042970	100042970	17
0.032819	0.009435	0.00373	0.000295	8.8	Down	0.0368741	BB276872	1438939_x_at	necdin	-	-	-	-
0.009461	0.001794	0.082953	0.017852	8.77	Up	0.0149019	BC023498	1451139_at	Solute carrier family 39 (zinc transporter), member 4 (Slc39a4), mRNA	Mm.276829	72027	Slc39a4	15	Biological Process:	transport	ion transport	zinc ion transport	cellular zinc ion homeostasis	metal ion transport	di-, tri-valent inorganic cation homeostasis	cation transport	cellular process	ion homeostasis	biological regulation	chemical homeostasis	establishment of localization	transition metal ion transport	cellular cation homeostasis	zinc ion homeostasis	cation homeostasis	regulation of biological quality	homeostatic process	cellular homeostasis	cellular ion homeostasis	cellular di-, tri-valent inorganic cation homeostasis	localization	cellular chemical homeostasis	Molecular Function:	zinc ion transmembrane transporter activity	zinc ion binding	metal ion transmembrane transporter activity	cation transmembrane transporter activity	substrate-specific transmembrane transporter activity	cation binding	substrate-specific transporter activity	binding	transporter activity	ion transmembrane transporter activity	inorganic cation transmembrane transporter activity
0.007427	0.002023	0.064755	0.005484	8.72	Up	0.000605815	BC013484	1422899_at	Solute carrier family 6 (neurotransmitter transporter), member 20B, mRNA (cDNA clone MGC:18915 IMAGE:4242168)	Mm.41963	22599	Slc6a20b	9	Biological Process:	transport	neurotransmitter transport	establishment of localization	localization	Molecular Function:	transporter activity	neurotransmitter:sodium symporter activity	symporter activity	cation transmembrane transporter activity	substrate-specific transmembrane transporter activity	substrate-specific transporter activity	solute:cation symporter activity	ion transmembrane transporter activity	solute:sodium symporter activity	active transmembrane transporter activity	secondary active transmembrane transporter activity	transmembrane transporter activity	neurotransmitter transporter activity	Cellular Component:	plasma membrane	integral to plasma membrane	membrane	integral to membrane	plasma membrane part	all	cell part	membrane part	intrinsic to membrane	intrinsic to plasma membrane	cellular_component	cell
0.011848	0.000784	0.103298	0.010452	8.72	Up	0.000950731	BB125469	1458755_at	Transcribed locus, weakly similar to XP_001056129.1 PREDICTED: hypothetical protein [Rattus norvegicus]	Mm.403187	-	-	9
0.005397	0.002372	0.046946	0.00538	8.7	Up	0.00211629	BB240193	1459849_x_at	valosin containing protein (p97)/p47 complex interacting protein 1	-	-	-	-
0.04068	0.008216	0.004745	0.001272	8.57	Down	0.0124265	AK020125	1454557_at	RIKEN cDNA 6720454L07 gene	-	77887	-	-
0.008554	0.000762	0.072907	0.015123	8.52	Up	0.0131583	NM_019867	1448978_at	Neuronal guanine nucleotide exchange factor, mRNA (cDNA clone MGC:37278 IMAGE:4973826)	Mm.435439	53972	Ngef	1	Biological Process:	intracellular signaling cascade	multicellular organismal development	nervous system development	cellular process	cell differentiation	regulation of Rho protein signal transduction	regulation of signal transduction	developmental process	Ras protein signal transduction	regulation of cell communication	multicellular organismal process	cell communication	anatomical structure development	regulation of Ras protein signal transduction	regulation of small GTPase mediated signal transduction	biological regulation	regulation of cellular process	regulation of biological process	system development	small GTPase mediated signal transduction	Rho protein signal transduction	cellular developmental process	signal transduction	Molecular Function:	guanyl-nucleotide exchange factor activity	Rho guanyl-nucleotide exchange factor activity	enzyme regulator activity	nucleoside-triphosphatase regulator activity	small GTPase regulator activity	GTPase regulator activity	Ras guanyl-nucleotide exchange factor activity	Cellular Component:	intracellular	cytoplasm	membrane
0.033387	0.005257	0.003946	0.000549	8.46	Down	0.0050911	AF281141	1425816_at	Zinc finger protein 287, mRNA (cDNA clone IMAGE:5352159)	Mm.339982	170740	Zfp287	11	Biological Process:	transcription	regulation of transcription, DNA-dependent	regulation of cytokine biosynthetic process	regulation of transcription	positive regulation of transcription	cellular biopolymer biosynthetic process	positive regulation of cellular process	nitrogen compound metabolic process	positive regulation of biological process	cytokine biosynthetic process	positive regulation of metabolic process	regulation of macromolecule metabolic process	multicellular organismal process	cellular process	positive regulation of nucleobase, nucleoside, nucleotide and nucleic acid metabolic process	cellular macromolecule biosynthetic process	positive regulation of macromolecule metabolic process	macromolecule metabolic process	positive regulation of biosynthetic process	regulation of nucleobase, nucleoside, nucleotide and nucleic acid metabolic process	gene expression	biological regulation	nucleobase, nucleoside, nucleotide and nucleic acid metabolic process	cytokine production	regulation of cellular process	regulation of biological process	positive regulation of cellular biosynthetic process	regulation of multicellular organismal process	regulation of nitrogen compound metabolic process	cellular macromolecule metabolic process	regulation of cellular metabolic process	cellular biosynthetic process	regulation of cytokine production	biosynthetic process	transcription, DNA-dependent
0.006595	0.001283	0.055364	0.006361	8.39	Up	0.00167794	BB451946	1442587_at	ESTs	-	-	-	-
0.006715	0.001507	0.056176	0.015616	8.37	Up	0.034424	NM_011359	1418639_at	Surfactant associated protein C (Sftpc), mRNA	Mm.24040	20389	Sftpc	14	Biological Process:	respiratory gaseous exchange	multicellular organismal process	Cellular Component:	extracellular region	cytoplasm	intracellular part	intracellular	cell	cell part	all	cellular_component
0.073599	0.020342	0.008799	0.001725	8.36	Down	0.0337215	AK017087	1432056_at	Carboxypeptidase, vitellogenic-like, mRNA (cDNA clone MGC:178522 IMAGE:9053514)	Mm.158654	71287	Cpvl	6	Biological Process:	proteolysis	biopolymer catabolic process	protein metabolic process	biopolymer metabolic process	protein catabolic process	macromolecule catabolic process	macromolecule metabolic process	catabolic process	primary metabolic process	metabolic process	Molecular Function:	carboxypeptidase activity	serine-type carboxypeptidase activity	peptidase activity	hydrolase activity	serine-type peptidase activity	serine hydrolase activity	exopeptidase activity	catalytic activity	peptidase activity, acting on L-amino acid peptides	serine-type exopeptidase activity
0.005611	0.001551	0.046923	0.00917	8.36	Up	0.011318	NM_020287	1422269_at	Insulinoma-associated 2 (Insm2), mRNA	Mm.114886	56856	Insm2	12	Biological Process:	negative regulation of transcription	cellular biopolymer biosynthetic process	negative regulation of gene expression	nitrogen compound metabolic process	negative regulation of cellular metabolic process	negative regulation of cellular biosynthetic process	regulation of macromolecule metabolic process	cellular process	negative regulation of cellular process	cellular macromolecule biosynthetic process	macromolecule metabolic process	negative regulation of biological process	regulation of nucleobase, nucleoside, nucleotide and nucleic acid metabolic process	gene expression	negative regulation of macromolecule metabolic process	negative regulation of biosynthetic process	negative regulation of nucleobase, nucleoside, nucleotide and nucleic acid metabolic process	nucleobase, nucleoside, nucleotide and nucleic acid metabolic process	biological regulation	regulation of cellular process	regulation of biological process	cellular macromolecule metabolic process	regulation of nitrogen compound metabolic process	regulation of cellular metabolic process	cellular biosynthetic process	negative regulation of metabolic process	biosynthetic process	regulation of biosynthetic process	cellular metabolic process	negative regulation of macromolecule biosynthetic process	regulation of cellular biosynthetic process	regulation of transcription	biopolymer biosynthetic process	regulation of metabolic process	regulation of primary metabolic process
0.081797	0.01595	0.00979	0.003198	8.36	Down	0.011453	AK014187	1433076_at	Transcribed locus, moderately similar to XP_621703.4 PREDICTED: hypothetical protein [Mus musculus]	Mm.430720	73183	-	6
0.112307	0.010973	0.013473	0.006981	8.34	Down	0.00160866	NM_007501	1418055_at	Neurogenic differentiation 4 (Neurod4), mRNA	Mm.10695	11923	Neurod4	10	Biological Process:	neuron migration	transcription	Notch signaling pathway	multicellular organismal development	nervous system development	neuroblast proliferation	glial cell differentiation	cell differentiation	camera-type eye development	cell fate commitment	regulation of transcription	neuron development	cellular biopolymer biosynthetic process	nitrogen compound metabolic process	developmental process	regulation of macromolecule metabolic process	cell communication	multicellular organismal process	cellular process	anatomical structure development	cellular macromolecule biosynthetic process	neuron differentiation	neurogenesis	macromolecule metabolic process	regulation of nucleobase, nucleoside, nucleotide and nucleic acid metabolic process	gene expression	biological regulation	nucleobase, nucleoside, nucleotide and nucleic acid metabolic process	regulation of biological process	regulation of cellular process	regulation of nitrogen compound metabolic process	cell surface receptor linked signal transduction	cellular macromolecule metabolic process	cell migration	system development
0.007047	0.003424	0.058631	0.014114	8.32	Up	0.0237606	BB126957	1443397_at	nuclear receptor coactivator 1	-	-	-	-
0.093402	0.026675	0.011292	0.002137	8.27	Down	0.0373553	BQ174864	1459127_at	Transcribed locus	Mm.383551	-	-	9
0.087747	0.008118	0.010693	0.001358	8.21	Down	0.000725206	BE952998	1447561_at	Transcribed locus	Mm.384048	-	-	15
0.007453	0.002969	0.060542	0.01536	8.12	Up	0.027443	BB207814	1444104_at	ESTs	-	-	-	-
0.067655	0.011838	0.008395	0.001058	8.06	Down	0.00756537	AV260651	1440296_at	Predicted gene, EG545391, mRNA (cDNA clone MGC:182758 IMAGE:9056652)	Mm.442974	545391	EG545391	1
0.03354	0.007641	0.004166	0.000901	8.05	Down	0.0188137	NM_010051	1420360_at	Dickkopf homolog 1 (Xenopus laevis) (Dkk1), mRNA	Mm.214717	13380	Dkk1	19	Biological Process:	multicellular organismal development	Wnt receptor signaling pathway	regulation of Wnt receptor signaling pathway	negative regulation of Wnt receptor signaling pathway	embryonic limb morphogenesis	forebrain development	anatomical structure morphogenesis	regulation of signal transduction	negative regulation of signal transduction	developmental process	regulation of cell communication	appendage development	limb morphogenesis	cellular process	cell communication	multicellular organismal process	anatomical structure development	negative regulation of cellular process	limb development	embryonic appendage morphogenesis	negative regulation of biological process	appendage morphogenesis	biological regulation	regulation of cellular process	regulation of biological process	system development	cell surface receptor linked signal transduction	negative regulation of cell communication	embryonic morphogenesis	organ development	embryonic development	brain development	signal transduction	central nervous system development	nervous system development
0.043575	0.004464	0.005415	0.001836	8.05	Down	0.00138469	AK014324	1451472_at	Glutamyl-tRNA synthetase 2 (mitochondrial)(putative) (Ears2), nuclear gene encoding mitochondrial protein, mRNA	Mm.45171	67417	Ears2	7	Biological Process:	translation	tRNA aminoacylation for protein translation	glutamyl-tRNA aminoacylation	cellular biopolymer biosynthetic process	carboxylic acid metabolic process	nitrogen compound metabolic process	tRNA aminoacylation	organic acid metabolic process	cellular process	cellular macromolecule biosynthetic process	macromolecule metabolic process	gene expression	nucleobase, nucleoside, nucleotide and nucleic acid metabolic process	cellular amine metabolic process	ncRNA metabolic process	cellular macromolecule metabolic process	amine metabolic process	cellular biosynthetic process	biosynthetic process	cellular metabolic process	cellular amino acid and derivative metabolic process	RNA metabolic process	biopolymer biosynthetic process	tRNA metabolic process	primary metabolic process	cellular ketone metabolic process	metabolic process	protein metabolic process	biopolymer metabolic process	amino acid activation	cellular protein metabolic process	cellular biopolymer metabolic process	macromolecule biosynthetic process	cellular amino acid metabolic process	oxoacid metabolic process
0.004686	0.0012	0.037639	0.010416	8.03	Up	0.0347533	AK019450	1453908_at	Protein tyrosine phosphatase, receptor type, B (Ptprb), mRNA	Mm.37213	19263	Ptprb	10	Molecular Function:	protein tyrosine phosphatase activity	receptor activity	hydrolase activity	phosphatase activity	hydrolase activity, acting on ester bonds	molecular transducer activity	phosphoprotein phosphatase activity	catalytic activity	signal transducer activity	phosphoric ester hydrolase activity
0.031095	0.006141	0.003876	0.000661	8.02	Down	0.0116286	BB259356	1458329_x_at	Double homeodomain protein	Mm.440101	278672	Duxbl	14	Biological Process:	biological_process	all	Molecular Function:	molecular_function	DNA binding	binding	all	nucleic acid binding	Cellular Component:	cellular_component	nucleus	intracellular membrane-bounded organelle	intracellular organelle	intracellular part	intracellular	membrane-bounded organelle	organelle	cell part	all	cell
0.037861	0.007869	0.004729	0.001676	8.01	Down	0.0146361	BB333100	1440531_at	RNA binding motif protein 11 (Rbm11), mRNA	Mm.273214	224344	Rbm11	16
0.027305	0.004532	0.003426	0.000723	7.97	Down	0.00650434	BG076439	1457372_at	Stromelysin-1 PDGF-responsive element binding protein (Spbp)	Mm.252156	21411	Tcf20	15	Biological Process:	transcription	regulation of transcription	cellular biopolymer biosynthetic process	nitrogen compound metabolic process	cellular metabolic process	regulation of macromolecule metabolic process	regulation of cellular biosynthetic process	cellular process	regulation of metabolic process	biopolymer biosynthetic process	regulation of primary metabolic process	cellular macromolecule biosynthetic process	macromolecule metabolic process	regulation of nucleobase, nucleoside, nucleotide and nucleic acid metabolic process	gene expression	primary metabolic process	biological regulation	nucleobase, nucleoside, nucleotide and nucleic acid metabolic process	metabolic process	regulation of gene expression	regulation of cellular process	regulation of biological process	regulation of nitrogen compound metabolic process	cellular macromolecule metabolic process	biopolymer metabolic process	regulation of cellular metabolic process	cellular biosynthetic process	biosynthetic process	cellular biopolymer metabolic process	regulation of biosynthetic process	regulation of macromolecule biosynthetic process	macromolecule biosynthetic process	Molecular Function:	DNA binding	protein binding
0.014623	0.003624	0.116385	0.030226	7.96	Up	0.0287615	BB209516	1445310_at	Synaptotagmin-like 3, mRNA (cDNA clone MGC:31134 IMAGE:4166796)	Mm.442201	83672	Sytl3	17	Biological Process:	intracellular protein transport	exocytosis	establishment of protein localization	transport	cellular localization	establishment of localization in cell	intracellular transport	cellular process	protein transport	establishment of localization	cellular protein localization	cellular macromolecule localization	macromolecule localization	secretion by cell	vesicle-mediated transport	secretion	protein localization	localization	Molecular Function:	protein binding	phospholipid binding	calcium-dependent phospholipid binding	zinc ion binding	Rab GTPase binding	neurexin binding	nucleoside-triphosphatase regulator activity	binding	Ras GTPase binding	lipid binding	cation binding	small GTPase regulator activity	GTPase regulator activity	enzyme binding	enzyme regulator activity	small GTPase binding
0.053057	0.004684	0.006686	0.004543	7.94	Down	0.00207137	BB667304	1445804_at	ESTs	-	-	-	-
0.00308	0.000116	0.024437	0.007391	7.93	Up	0.0445933	BB759122	1456454_at	ALX homeobox 1, mRNA (cDNA clone MGC:59626 IMAGE:6513129)	Mm.19287	216285	Alx1	10	Biological Process:	negative regulation of transcription from RNA polymerase II promoter	neural tube closure	regulation of transcription, DNA-dependent	multicellular organismal development	anterior/posterior pattern formation	mesenchymal cell development	embryonic limb morphogenesis	regulation of transcription	positive regulation of transcription from RNA polymerase II promoter	embryonic skeletal system morphogenesis	palate development	embryonic skeletal system development	cell differentiation	anatomical structure formation	negative regulation of gene expression	positive regulation of cellular process	negative regulation of cellular metabolic process	negative regulation of transcription, DNA-dependent	limb morphogenesis	multicellular organismal process	cellular process	anatomical structure development	positive regulation of nucleobase, nucleoside, nucleotide and nucleic acid metabolic process	chordate embryonic development	tube closure	negative regulation of biological process	positive regulation of biosynthetic process	negative regulation of macromolecule metabolic process	negative regulation of biosynthetic process	regulation of nucleobase, nucleoside, nucleotide and nucleic acid metabolic process	biological regulation	morphogenesis of an epithelium	embryonic morphogenesis	transcription from RNA polymerase II promoter	embryonic development
0.042945	0.013486	0.005415	0.00055	7.93	Down	0.0497936	AI426503	1436021_at	Major facilitator superfamily domain containing 4 (Mfsd4), transcript variant b, mRNA	Mm.208445	213006	Mfsd4	1	Biological Process:	transport	establishment of localization	localization	Cellular Component:	membrane	integral to membrane	intrinsic to membrane	cell	all	cellular_component	cell part	membrane part
0.044235	0.002522	0.005608	0.00119	7.89	Down	0.000157555	D61689	1426018_a_at	SRY-box containing gene 6 (Sox6), transcript variant 1, mRNA	Mm.323365	20679	Sox6	7	Biological Process:	negative regulation of transcription from RNA polymerase II promoter	cell morphogenesis	transcription	regulation of transcription, DNA-dependent	multicellular organismal development	post-embryonic development	gene silencing	hemopoiesis	cardiac cell differentiation	muscle cell differentiation	cell fate commitment	regulation of transcription	positive regulation of transcription from RNA polymerase II promoter	erythrocyte development	cartilage development	cell differentiation	negative regulation of gene expression	positive regulation of cellular process	negative regulation of cellular metabolic process	negative regulation of transcription, DNA-dependent	multicellular organismal process	cellular process	anatomical structure development	positive regulation of nucleobase, nucleoside, nucleotide and nucleic acid metabolic process	myeloid cell differentiation	negative regulation of biological process	positive regulation of biosynthetic process	negative regulation of macromolecule metabolic process	negative regulation of biosynthetic process	regulation of nucleobase, nucleoside, nucleotide and nucleic acid metabolic process	biological regulation	immune system development	regulation of biological quality	transcription from RNA polymerase II promoter	positive regulation of transcription, DNA-dependent
0.037299	0.010551	0.004737	0.001505	7.87	Down	0.0378326	BB549725	1443186_at	Transmembrane protein 202, mRNA (cDNA clone MGC:169820 IMAGE:8861215)	Mm.216135	73893	Tmem202	9	Cellular Component:	membrane	integral to membrane	intrinsic to membrane	cell	all	cellular_component	cell part	membrane part
0.058804	0.005854	0.007559	0.002172	7.78	Down	0.00120115	AV218841	1423506_a_at	neuronatin	-	-	-	-
0.00956	0.001036	0.074313	0.013472	7.77	Up	0.0086964	AK006257	1429675_at	RIKEN cDNA 1700023A16 gene (1700023A16Rik), mRNA	Mm.252733	69371	1700023A16Rik	6	Cellular Component:	membrane	integral to membrane	intrinsic to membrane	cell	all	cellular_component	cell part	membrane part
0.005577	0.001381	0.043305	0.005575	7.76	Up	0.00277797	BM234702	1443905_at	Transcribed locus	Mm.441771	-	-	5
0.070846	0.001067	0.009145	0.000429	7.75	Down	7.22225e-07	AV041343	1454326_at	RIKEN cDNA 1700017H01 gene	-	74231	-	-
0.005289	0.001511	0.040959	0.006875	7.74	Up	0.00714214	NM_008645	1448854_s_at	Mus musculus, clone IMAGE:4195167, mRNA	Mm.1311	17836	Mug1	6	Molecular Function:	endopeptidase inhibitor activity	serine-type endopeptidase inhibitor activity	protein binding	peptidase inhibitor activity	enzyme regulator activity	enzyme inhibitor activity	binding	Cellular Component:	extracellular region	extracellular space	extracellular region part	all	cellular_component
0.097232	0.007622	0.012637	0.004009	7.69	Down	0.000602275	BB500101	1443150_at	ESTs	-	-	-	-
0.074242	0.012892	0.009682	0.000624	7.67	Down	0.00748056	BG922679	1427555_at	PREDICTED: Mus musculus myeloid/lymphoid or mixed-lineage leukemia 2 (Mll2), mRNA	Mm.425955	381022	Mll2	15	Biological Process:	in utero embryonic development	multicellular organismal development	embryonic development	chordate embryonic development	developmental process	embryonic development ending in birth or egg hatching	multicellular organismal process	Molecular Function:	protein binding	methyltransferase activity	zinc ion binding	transferase activity	metal ion binding	transferase activity, transferring one-carbon groups	cation binding	ion binding	binding	transition metal ion binding	catalytic activity	Cellular Component:	nucleus	histone methyltransferase complex	nucleoplasm	nuclear lumen	organelle lumen	intracellular organelle	intracellular part	membrane-bounded organelle	all	methyltransferase complex	nuclear part	cell	intracellular organelle lumen	intracellular membrane-bounded organelle	nucleoplasm part
0.006768	0.002992	0.051838	0.003156	7.66	Up	0.000489344	BB516556	1446559_at	RIKEN cDNA D830016K09 gene	-	320329	-	-
0.055531	0.013019	0.007268	0.002034	7.64	Down	0.0215305	AV044329	1453508_at	Transcribed locus	Mm.160107	78636	-	8
0.040376	0.009954	0.005317	0.001279	7.59	Down	0.0250498	BB462614	1447240_at	ESTs	-	-	-	-
0.003552	0.000477	0.026958	0.007613	7.59	Up	0.0373502	BB465155	1456688_at	Transcribed locus	Mm.446099	-	-	14
0.047601	0.01254	0.006278	0.003542	7.58	Down	0.0338156	AV249306	1457025_at	Short chain dehydrogenase/reductase family 16C, member 6 (Sdr16c6), mRNA	Mm.298546	242286	Sdr16c6	4	Biological Process:	oxidation reduction	metabolic process	Molecular Function:	oxidoreductase activity	catalytic activity
0.046193	0.00165	0.006098	0.000281	7.58	Down	1.80213e-05	AK009281	1432107_at	PREDICTED: Mus musculus RIKEN cDNA 2310010M20 gene (2310010M20Rik), mRNA	Mm.432545	69576	2310010M20Rik	16	Cellular Component:	membrane	integral to membrane	intrinsic to membrane	cell	all	cellular_component	cell part	membrane part
0.007409	0.002353	0.055991	0.015901	7.56	Up	0.0390752	BB633976	1421400_at	Potassium large conductance calcium-activated channel, subfamily M, beta member 1, mRNA (cDNA clone MGC:13890 IMAGE:3988005)	Mm.477544	16533	Kcnmb1	11	Biological Process:	transport	ion transport	potassium ion transport	cation transport	establishment of localization	monovalent inorganic cation transport	localization	metal ion transport	Molecular Function:	ion channel activity	calcium-activated potassium channel activity	gated channel activity	cation transmembrane transporter activity	calcium activated cation channel activity	substrate-specific transmembrane transporter activity	substrate-specific transporter activity	transporter activity	ion gated channel activity	transmembrane transporter activity	metal ion transmembrane transporter activity	passive transmembrane transporter activity	potassium channel activity	substrate-specific channel activity	ion transmembrane transporter activity	channel activity	cation channel activity	Cellular Component:	voltage-gated potassium channel complex	membrane	integral to membrane	cation channel complex	plasma membrane part	all	membrane part	potassium channel complex
0.130518	0.01626	0.017411	0.009064	7.5	Down	0.00370758	AW121193	1459730_at	Transcribed locus	Mm.397914	-	-	2
0.009803	0.000847	0.073389	0.01218	7.49	Up	0.00648111	NM_009641	1450325_at	Angiopoietin 3 (Ang3)	Mm.189536	11602	Angpt4	2	Biological Process:	signal transduction	endoderm development	multicellular organismal development	tissue development	regulation of biological process	regulation of cellular process	system development	developmental process	multicellular organismal process	organ development	cellular process	cell communication	anatomical structure development	biological regulation	Molecular Function:	receptor binding	vascular endothelial growth factor receptor binding	protein binding	cytokine receptor binding	binding	Cellular Component:	extracellular region	all	cellular_component
0.005213	0.001433	0.038918	0.00785	7.47	Up	0.0134387	BB310452	1439306_at	Mus musculus, clone IMAGE:4241884	-	-	-	-
0.037021	0.010179	0.005007	0.001189	7.39	Down	0.0353889	BG067824	1457850_at	Transcribed locus	Mm.410459	-	-	3
0.062773	0.004688	0.008516	0.00174	7.37	Down	0.000409369	NM_053138	1450316_at	Protocadherin beta 13 (Pcdhb13), mRNA	Mm.196700	93884	Pcdhb13	18	Biological Process:	cell adhesion	biological adhesion	cellular process	Molecular Function:	calcium ion binding	protein binding	cation binding	ion binding	binding	metal ion binding	Cellular Component:	membrane	integral to membrane	intrinsic to membrane	cell	all	cellular_component	cell part	membrane part
0.02837	0.00818	0.003869	0.00099	7.33	Down	0.0410038	AW208509	1455422_x_at	Septin 4 (Sept4), mRNA	Mm.2214	18952	2010-09-04	11	Biological Process:	cell cycle	spermatid development	brain development	sperm mitochondrion organization	sperm capacitation	cell division	cell differentiation	sexual reproduction	reproduction	germ cell development	cell maturation	developmental process	developmental maturation	organelle organization	multicellular organismal process	cellular process	anatomical structure development	spermatogenesis	male gamete generation	spermatid differentiation	multicellular organismal development	reproductive process	system development	mitochondrion organization	cellular developmental process	gamete generation	organ development	reproductive cellular process	central nervous system development	cell development	cellular component organization	nervous system development	Molecular Function:	nucleotide binding	protein binding
0.079943	0.010794	0.010913	0.003243	7.33	Down	0.00360041	AK018237	1433157_at	Annexin A9 (Anxa9), transcript variant 2, mRNA	Mm.218844	71790	Anxa9	3	Biological Process:	biological_process	all	Molecular Function:	calcium ion binding	calcium-dependent phospholipid binding	lipid binding	phospholipid binding	cation binding	ion binding	binding	metal ion binding	Cellular Component:	cellular_component	all
0.006262	0.002489	0.045669	0.002825	7.29	Up	0.00047079	AW557616	1445102_at	Transcribed locus	Mm.459070	320988	-	3
0.059521	0.0173	0.00835	0.000919	7.13	Down	0.041816	X88902	1452576_at	Variable heavy chain	Mm.390473	111507	Igh	12
0.009816	0.000749	0.069782	0.011997	7.11	Up	0.00754991	AA792870	1442319_at	Ubiquitin specific peptidase 4 (proto-oncogene), mRNA (cDNA clone MGC:18374 IMAGE:3661165)	Mm.3974	22258	Usp4	9	Biological Process:	ubiquitin-dependent protein catabolic process	modification-dependent protein catabolic process	cellular biopolymer catabolic process	biopolymer catabolic process	cellular metabolic process	cellular macromolecule catabolic process	modification-dependent macromolecule catabolic process	cellular process	proteolysis	macromolecule metabolic process	primary metabolic process	catabolic process	metabolic process	cellular protein catabolic process	cellular catabolic process	cellular macromolecule metabolic process	protein metabolic process	biopolymer metabolic process	protein catabolic process	cellular protein metabolic process	macromolecule catabolic process	proteolysis involved in cellular protein catabolic process	cellular biopolymer metabolic process	Molecular Function:	ubiquitin thiolesterase activity	peptidase activity	cysteine-type peptidase activity	hydrolase activity	hydrolase activity, acting on ester bonds	thiolester hydrolase activity	peptidase activity, acting on L-amino acid peptides	catalytic activity	Cellular Component:	nucleus	intracellular membrane-bounded organelle
0.008589	0.003299	0.060804	0.014874	7.08	Up	0.0266074	BI076661	1443253_at	ESTs	-	-	-	-
0.004471	0.001783	0.03153	0.009285	7.05	Up	0.0458364	BB022640	1456967_at	Tripartite motif-containing 66, mRNA (cDNA clone MGC:178662 IMAGE:9053654)	Mm.183528	330627	Trim66	7	Biological Process:	negative regulation of transcription, DNA-dependent	cellular biopolymer biosynthetic process	negative regulation of gene expression	negative regulation of cellular metabolic process	nitrogen compound metabolic process	negative regulation of cellular biosynthetic process	regulation of macromolecule metabolic process	cellular process	negative regulation of cellular process	cellular macromolecule biosynthetic process	negative regulation of biological process	macromolecule metabolic process	negative regulation of macromolecule metabolic process	negative regulation of biosynthetic process	regulation of nucleobase, nucleoside, nucleotide and nucleic acid metabolic process	gene expression	negative regulation of nucleobase, nucleoside, nucleotide and nucleic acid metabolic process	nucleobase, nucleoside, nucleotide and nucleic acid metabolic process	biological regulation	regulation of cellular process	regulation of biological process	cellular macromolecule metabolic process	regulation of nitrogen compound metabolic process	regulation of cellular metabolic process	negative regulation of RNA metabolic process	cellular biosynthetic process	negative regulation of metabolic process	biosynthetic process	transcription, DNA-dependent	regulation of biosynthetic process	cellular metabolic process	RNA metabolic process	negative regulation of macromolecule biosynthetic process	regulation of transcription	regulation of cellular biosynthetic process
0.044761	0.004746	0.006357	0.001821	7.04	Down	0.00164469	AW537708	1421917_at	Transcribed locus	Mm.431687	18595	-	5	Biological Process:	in utero embryonic development	protein amino acid phosphorylation	transmembrane receptor protein tyrosine kinase signaling pathway	anatomical structure morphogenesis	organ morphogenesis	extracellular matrix organization	lung development	male genitalia development	odontogenesis of dentine-containing tooth	platelet-derived growth factor receptor signaling pathway	vascular endothelial growth factor receptor signaling pathway	skeletal system morphogenesis	palate development	face morphogenesis	face development	head development	reproduction	developmental process	enzyme linked receptor protein signaling pathway	odontogenesis	post-translational protein modification	cell communication	cellular process	multicellular organismal process	anatomical structure development	protein modification process	chordate embryonic development	macromolecule metabolic process	extracellular structure organization	biological regulation	reproductive process	regulation of biological process	regulation of cellular process	system development	cell surface receptor linked signal transduction
0.00476	0.000539	0.033443	0.009182	7.03	Up	0.0355825	BB053882	1440405_at	ESTs	-	-	-	-
0.012312	0.00331	0.086235	0.011052	7	Up	0.00304776	BG070319	1446044_at	expressed sequence AU015581	-	-	-	-
0.05791	0.017254	0.008271	0.001299	7	Down	0.04552	BB209673	1440616_at	Transcribed locus, moderately similar to XP_001493377.1 PREDICTED: similar to Zinc finger and SCAN domain-containing protein	Mm.395132	105301	-	13
0.062291	0.011929	0.008909	0.000921	6.99	Down	0.0111447	BB332449	1417497_at	ceruloplasmin	-	-	-	-
0.002207	0.000872	0.015345	0.00327	6.95	Up	0.0178024	BE653037	1427122_at	Mit1/Lb9 mRNA, partial sequence	Mm.22891	100044236	Copg2as2	6	Biological Process:	biological_process	all	Molecular Function:	molecular_function	all	Cellular Component:	cellular_component	all
0.008864	0.001367	0.061612	0.016078	6.95	Up	0.0308198	AK020358	1433143_at	RIKEN cDNA 9230118N17 gene	-	77751	-	-
0.042221	0.007254	0.006086	0.002349	6.94	Down	0.00904246	BB477150	1440624_at	ESTs	-	-	-	-
0.005812	0.002876	0.040172	0.011036	6.91	Up	0.0394399	AV101881	1447795_at	B-box and SPRY domain containing	-	-	-	-
0.087261	0.019386	0.012642	0.002228	6.9	Down	0.0187142	BB434779	1442553_at	Microtubule-associated protein, RP/EB family, member 2 (Mapre2), mRNA	Mm.132237	212307	Mapre2	18	Biological Process:	cell cycle	mitosis	cell division	mitotic cell cycle	cell cycle phase	organelle organization	cellular process	nuclear division	cell cycle process	M phase of mitotic cell cycle	organelle fission	cellular component organization	M phase	Molecular Function:	protein binding	microtubule binding	cytoskeletal protein binding	binding	tubulin binding	Cellular Component:	cytoplasm	cytoskeleton	microtubule	intracellular organelle	intracellular part	non-membrane-bounded organelle	all	cell	cytoskeletal part	intracellular	organelle	cell part	protein complex	microtubule cytoskeleton	intracellular non-membrane-bounded organelle
0.004175	0.00182	0.028769	0.007153	6.89	Up	0.0290447	AV205055	1445686_at	Transcribed locus	Mm.398234	-	-	3
0.007337	0.0025	0.050502	0.00439	6.88	Up	0.00103012	BE943898	1459006_a_at	PREDICTED: Mus musculus hypothetical protein LOC100040529 (LOC100040529), mRNA	Mm.309140	100040529	100040529	15
0.049354	0.013557	0.007172	0.002057	6.88	Down	0.0370657	BB667991	1440517_x_at	cytidine monophospho-N-acetylneuraminic acid hydroxylase	-	-	-	-
0.006536	0.002848	0.044955	0.011506	6.88	Up	0.0316362	AW120684	1447511_at	Transcribed locus	Mm.397878	-	-	2
0.007108	0.001959	0.048469	0.001414	6.82	Up	6.83389e-05	NM_019515	1419325_at	Neuromedin U (Nmu), mRNA	Mm.154879	56183	Nmu	5	Biological Process:	regulation of smooth muscle contraction	neuropeptide signaling pathway	G-protein coupled receptor protein signaling pathway	smooth muscle contraction	muscle system process	cellular process	cell communication	multicellular organismal process	regulation of system process	biological regulation	regulation of biological process	regulation of cellular process	regulation of multicellular organismal process	cell surface receptor linked signal transduction	regulation of muscle contraction	signal transduction	system process	muscle contraction	Molecular Function:	neuromedin U receptor binding	protein binding	G-protein-coupled receptor binding	binding	receptor binding	Cellular Component:	extracellular region	all	cellular_component
0.014845	0.00538	0.100989	0.011126	6.8	Up	0.00222714	BB187472	1440684_at	Lysophosphatidylcholine acyltransferase 2, mRNA (cDNA clone MGC:178362 IMAGE:9053354)	Mm.21463	270084	Lpcat2	8	Biological Process:	platelet activating factor biosynthetic process	metabolic process	phospholipid biosynthetic process	membrane organization	glycerophospholipid metabolic process	phospholipid metabolic process	platelet activating factor metabolic process	glycerophospholipid biosynthetic process	nitrogen compound metabolic process	cellular metabolic process	cellular amino acid and derivative metabolic process	cellular process	primary metabolic process	glycerolipid biosynthetic process	organophosphate metabolic process	cellular lipid metabolic process	biogenic amine metabolic process	cellular amino acid derivative metabolic process	amine metabolic process	lipid metabolic process	cellular biosynthetic process	lipid biosynthetic process	biosynthetic process	cellular component organization	alcohol metabolic process	glycerolipid metabolic process	ethanolamine and derivative metabolic process	Molecular Function:	calcium ion binding	acyltransferase activity	transferase activity	1-acylglycerophosphocholine O-acyltransferase activity	1-alkylglycerophosphocholine O-acetyltransferase activity	acetyltransferase activity	transferase activity, transferring acyl groups other than amino-acyl groups
0.05508	0.011007	0.008098	0.001812	6.8	Down	0.0135666	AK015302	1431536_at	Transcribed locus, strongly similar to NP_006034.1 heparan sulfate D-glucosaminyl 3-O-sulfotransferase 2 [Homo sapiens]	Mm.23397	75793	-	7
0.00906	0.005143	0.06133	0.01132	6.77	Up	0.0136517	BB349535	1445611_at	Trafficking protein particle complex 9, mRNA (cDNA clone MGC:39044 IMAGE:5364921)	Mm.158902	76510	Trappc9	15	Biological Process:	cell differentiation	developmental process	cellular developmental process	cellular process	Cellular Component:	cytoplasm	endoplasmic reticulum	Golgi apparatus	intracellular membrane-bounded organelle	intracellular organelle	intracellular part	membrane-bounded organelle	intracellular	organelle	all	cell part	cytoplasmic part	cellular_component	cell
0.05416	0.003964	0.008014	0.000627	6.76	Down	0.000326618	AK013941	1453857_at	Ring finger protein 180 (Rnf180), mRNA	Mm.317015	71816	Rnf180	13	Biological Process:	positive regulation of proteasomal ubiquitin-dependent protein catabolic process	positive regulation of cellular process	positive regulation of cellular protein metabolic process	cellular biopolymer catabolic process	cellular macromolecule catabolic process	positive regulation of biological process	positive regulation of metabolic process	modification-dependent macromolecule catabolic process	regulation of macromolecule metabolic process	cellular process	proteolysis	modification-dependent protein catabolic process	positive regulation of macromolecule metabolic process	macromolecule metabolic process	biological regulation	regulation of proteolysis	proteasomal ubiquitin-dependent protein catabolic process	regulation of biological process	regulation of cellular process	cellular macromolecule metabolic process	positive regulation of cellular catabolic process	regulation of cellular metabolic process	protein catabolic process	positive regulation of protein metabolic process	regulation of catabolic process	proteasomal protein catabolic process	proteolysis involved in cellular protein catabolic process	macromolecule catabolic process	regulation of protein catabolic process	cellular metabolic process	biopolymer catabolic process	positive regulation of catabolic process	regulation of metabolic process	regulation of primary metabolic process	regulation of proteasomal ubiquitin-dependent protein catabolic process
0.073837	0.00281	0.010963	0.00598	6.74	Down	0.000680858	AK020934	1433363_at	RIKEN cDNA A930036I15 gene	-	77967	-	-
0.005413	0.001577	0.036408	0.004479	6.73	Up	0.00284663	BB153353	1445348_at	Cell division cycle 40 homolog (yeast), mRNA (cDNA clone MGC:182492 IMAGE:9056386)	Mm.46063	71713	Cdc40	10	Biological Process:	mRNA processing	RNA splicing	cell division	nitrogen compound metabolic process	cellular macromolecule metabolic process	cellular metabolic process	biopolymer metabolic process	RNA metabolic process	cellular process	mRNA metabolic process	macromolecule metabolic process	cellular biopolymer metabolic process	gene expression	primary metabolic process	nucleobase, nucleoside, nucleotide and nucleic acid metabolic process	metabolic process	RNA processing	Cellular Component:	nucleus	spliceosomal complex	intracellular organelle	intracellular part	membrane-bounded organelle	all	nuclear part	cell	intracellular membrane-bounded organelle	ribonucleoprotein complex	intracellular	organelle	cell part	intracellular organelle part	cellular_component	macromolecular complex	organelle part
0.063566	0.011246	0.009511	0.002173	6.68	Down	0.00917558	BB520532	1459864_at	G protein-coupled receptor 146, mRNA (cDNA clone MGC:7035 IMAGE:3156060)	Mm.478011	80290	Gpr146	5	Biological Process:	signal transduction	G-protein coupled receptor protein signaling pathway	regulation of biological process	regulation of cellular process	cell surface receptor linked signal transduction	biological regulation	cellular process	cell communication	Molecular Function:	signal transducer activity	receptor activity	G-protein coupled receptor activity	transmembrane receptor activity	molecular transducer activity	Cellular Component:	plasma membrane	membrane	integral to membrane	intrinsic to membrane	cell	all	cellular_component	cell part	membrane part
0.004924	0.000884	0.032876	0.006639	6.68	Up	0.0139946	NM_013621	1450592_at	Olfactory receptor 69 (Olfr69), mRNA	Mm.377110	18370	Olfr69	7	Biological Process:	signal transduction	G-protein coupled receptor protein signaling pathway	sensory perception of smell	sensory perception of chemical stimulus	regulation of biological process	regulation of cellular process	cell surface receptor linked signal transduction	multicellular organismal process	cellular process	cell communication	system process	sensory perception	neurological system process	cognition	biological regulation	Molecular Function:	signal transducer activity	receptor activity	G-protein coupled receptor activity	olfactory receptor activity	transmembrane receptor activity	molecular transducer activity	Cellular Component:	integral to membrane	intrinsic to membrane	membrane	cell	all	cellular_component	cell part	membrane part
0.011088	0.003488	0.073998	0.014576	6.67	Up	0.0137231	AF039026	1450495_a_at	Killer cell lectin-like receptor subfamily K, member 1 (Klrk1), transcript variant 1, mRNA	Mm.8217	27007	Klrk1	6	Biological Process:	stimulatory C-type lectin receptor signaling pathway	natural killer cell activation	positive regulation of interferon-gamma production	positive regulation of nitric oxide biosynthetic process	positive regulation of natural killer cell mediated cytotoxicity	negative regulation of gene expression	positive regulation of cellular process	immune effector process	positive regulation of natural killer cell mediated immunity	apoptosis	induction of programmed cell death	regulation of production of small RNA involved in gene silencing by RNA	immune response-activating signal transduction	cell death	regulation of nucleobase, nucleoside, nucleotide and nucleic acid metabolic process	biological regulation	leukocyte activation	regulation of multicellular organismal process	cellular biosynthetic process	response to stimulus	biosynthetic process	leukocyte mediated cytotoxicity	RNA metabolic process	innate immune response-activating signal transduction	positive regulation of response to stimulus	interferon-gamma production	positive regulation of cellular metabolic process	signal transduction	positive regulation of cell killing	lymphocyte activation	immune response	positive regulation of defense response	developmental process	positive regulation of biological process	positive regulation of metabolic process
0.047635	0.012457	0.007189	0.001976	6.63	Down	0.03269	NM_031259	1420585_a_at	Nuclear RNA export factor 2 (Nxf2), mRNA	Mm.103155	83454	Nxf2	X	Biological Process:	RNA export from nucleus	poly(A)+ mRNA export from nucleus	transport	cellular localization	establishment of localization in cell	intracellular transport	mRNA transport	cellular process	RNA localization	nucleic acid transport	nuclear export	nuclear transport	establishment of localization	macromolecule localization	mRNA export from nucleus	nucleocytoplasmic transport	nucleobase, nucleoside, nucleotide and nucleic acid transport	establishment of RNA localization	RNA transport	localization	Molecular Function:	RNA binding	mRNA binding	protein binding	binding	nucleic acid binding	Cellular Component:	nucleus	nuclear envelope	intracellular organelle	intracellular part	membrane-bounded organelle	all	organelle envelope	envelope
0.047602	0.007979	0.007191	0.002401	6.62	Down	0.00834184	AW556218	1458869_at	Transcribed locus	Mm.439579	-	-	2
0.006787	0.001133	0.044908	0.003876	6.62	Up	0.000702294	BM225203	1457179_at	NLR family, pyrin domain containing 4E, mRNA (cDNA clone MGC:170947 IMAGE:8862342)	Mm.442342	446099	Nlrp4e	7	Molecular Function:	nucleotide binding	protein binding	ATP binding	purine nucleotide binding	binding	adenyl ribonucleotide binding	purine nucleoside binding	ribonucleotide binding	adenyl nucleotide binding	nucleoside binding	purine ribonucleotide binding
0.027172	0.003407	0.004107	0.000784	6.62	Down	0.00273385	AK015295	1431924_at	Transcribed locus	Mm.159265	74630	-	17
0.002871	0.00077	0.018988	0.005562	6.61	Up	0.045448	BB471743	1459779_s_at	SET domain containing (lysine methyltransferase) 8 (Setd8), mRNA	Mm.137966	67956	Setd8	5	Biological Process:	transcription	cell cycle	mitosis	chromatin modification	regulation of transcription	cell division	cellular biopolymer biosynthetic process	mitotic cell cycle	nitrogen compound metabolic process	chromatin organization	regulation of macromolecule metabolic process	organelle organization	cellular process	cellular macromolecule biosynthetic process	M phase of mitotic cell cycle	macromolecule metabolic process	regulation of nucleobase, nucleoside, nucleotide and nucleic acid metabolic process	gene expression	biological regulation	nucleobase, nucleoside, nucleotide and nucleic acid metabolic process	regulation of cellular process	regulation of biological process	cell cycle phase	regulation of nitrogen compound metabolic process	cellular macromolecule metabolic process	regulation of cellular metabolic process	cellular biosynthetic process	chromosome organization	biosynthetic process	regulation of biosynthetic process	cellular component organization	cellular metabolic process	regulation of cellular biosynthetic process	biopolymer biosynthetic process	regulation of metabolic process
0.010788	0.001499	0.070964	0.016991	6.58	Up	0.0242738	AI426880	1447369_at	RIKEN cDNA 1190005F20 gene, mRNA (cDNA clone IMAGE:4459087)	Mm.289373	98685	1190005F20Rik	1	Biological Process:	behavior	tRNA processing	adult locomotory behavior	adult behavior	locomotory behavior	nitrogen compound metabolic process	cellular metabolic process	RNA metabolic process	multicellular organismal process	cellular process	tRNA metabolic process	macromolecule metabolic process	gene expression	primary metabolic process	nucleobase, nucleoside, nucleotide and nucleic acid metabolic process	metabolic process	RNA processing	ncRNA metabolic process	cellular macromolecule metabolic process	biopolymer metabolic process	response to stimulus	ncRNA processing	cellular biopolymer metabolic process	Molecular Function:	molecular_function	RNA binding	tRNA (guanine-N2-)-methyltransferase activity	zinc ion binding	metal ion binding	cation binding	N-methyltransferase activity	binding	transferase activity	catalytic activity	all
0.003907	0.001065	0.025669	0.002192	6.57	Up	0.000870016	BQ174268	1435513_at	5-hydroxytryptamine (serotonin) receptor 2C (Htr2c), mRNA	Mm.439670	15560	Htr2c	X	Biological Process:	signal transduction	G-protein coupled receptor protein signaling pathway	inositol phosphate-mediated signaling	regulation of biological process	regulation of cellular process	cell surface receptor linked signal transduction	second-messenger-mediated signaling	cellular process	cell communication	intracellular signaling cascade	phosphoinositide-mediated signaling	biological regulation	Molecular Function:	signal transducer activity	receptor activity	G-protein coupled receptor activity	serotonin receptor activity	serotonin binding	transmembrane receptor activity	amine receptor activity	binding	molecular transducer activity	amine binding	Cellular Component:	plasma membrane	external side of plasma membrane	membrane	integral to membrane	plasma membrane part	all	cell part	membrane part	intrinsic to membrane	cell surface	cellular_component
0.046725	0.003182	0.007115	0.002053	6.57	Down	0.000472124	BQ228391	1431371_at	Transcribed locus	Mm.101911	-	-	10
0.063439	0.007902	0.009665	0.002121	6.56	Down	0.00277319	BB182811	1441387_at	Transcribed locus	Mm.441252	-	-	5
0.068223	0.007423	0.010399	0.005033	6.56	Down	0.00297802	BG229308	1434667_at	Collagen, type VIII, alpha 2, mRNA (cDNA clone MGC:90765 IMAGE:6853989)	Mm.296327	329941	Col8a2	4	Biological Process:	cell adhesion	camera-type eye morphogenesis	epithelial cell proliferation	multicellular organismal development	anatomical structure morphogenesis	system development	developmental process	eye morphogenesis	eye development	sensory organ development	multicellular organismal process	organ development	cellular process	cell proliferation	anatomical structure development	biological adhesion	organ morphogenesis	camera-type eye development	Molecular Function:	protein binding	binding	Cellular Component:	extracellular region	proteinaceous extracellular matrix	basement membrane	extracellular matrix	extracellular region part	extracellular matrix part	all	cellular_component
0.010207	0.002421	0.066862	0.003673	6.55	Up	0.000209546	AA544511	1432580_at	radial spokehead-like 2A	-	-	-	-
0.04002	0.011597	0.006112	0.00164	6.55	Down	0.0443325	NM_133217	1421221_at	Beta-carotene oxygenase 2 (Bco2), mRNA	Mm.390149	170752	Bco2	9	Biological Process:	carotene metabolic process	retinoic acid metabolic process	retinal metabolic process	oxidation reduction	cellular aldehyde metabolic process	tetraterpenoid metabolic process	carboxylic acid metabolic process	terpene metabolic process	cellular metabolic process	organic acid metabolic process	cellular process	hormone metabolic process	fat-soluble vitamin metabolic process	diterpenoid metabolic process	cellular ketone metabolic process	secondary metabolic process	primary metabolic process	biological regulation	monocarboxylic acid metabolic process	metabolic process	carotenoid metabolic process	cellular hormone metabolic process	retinoid metabolic process	cellular lipid metabolic process	regulation of hormone levels	regulation of biological quality	lipid metabolic process	isoprenoid metabolic process	terpenoid metabolic process	vitamin A metabolic process	vitamin metabolic process	apocarotenoid metabolic process	oxoacid metabolic process	Molecular Function:	iron ion binding
0.004967	0.00279	0.032484	0.007076	6.54	Up	0.0224006	AJ293626	1427520_a_at	Myosin heavy chain IIX (MYHC-IIX gene)	Mm.422801	17879	Myh1	11	Molecular Function:	nucleotide binding	motor activity	actin binding	ATP binding	hydrolase activity, acting on acid anhydrides, in phosphorus-containing anhydrides	binding	catalytic activity	cytoskeletal protein binding	purine nucleoside binding	pyrophosphatase activity	purine ribonucleotide binding	nucleoside binding	hydrolase activity	nucleoside-triphosphatase activity	purine nucleotide binding	hydrolase activity, acting on acid anhydrides	protein binding	adenyl ribonucleotide binding	ribonucleotide binding	adenyl nucleotide binding	Cellular Component:	muscle myosin complex	myosin complex	A band	myosin filament	intracellular organelle	intracellular part	non-membrane-bounded organelle	all	cytoplasmic part	myofibril	contractile fiber	sarcomere	cell	cytoskeletal part
0.009324	0.00097	0.060605	0.01011	6.5	Up	0.00723533	BG069498	1442522_at	ESTs, Moderately similar to 2109260A B cell growth factor (H.sapiens)	-	-	-	-
0.003628	0.000988	0.023533	0.003964	6.49	Up	0.00820524	NM_007960	1450684_at	Ets variant gene 1, mRNA (cDNA clone MGC:6207 IMAGE:3257346)	Mm.4866	14009	Etv1	12	Biological Process:	transcription	regulation of transcription, DNA-dependent	axon guidance	muscle organ development	mechanosensory behavior	regulation of transcription	positive regulation of transcription	cell differentiation	neuron projection development	positive regulation of cellular process	neuron development	multicellular organismal process	cellular process	anatomical structure development	positive regulation of nucleobase, nucleoside, nucleotide and nucleic acid metabolic process	positive regulation of biosynthetic process	regulation of nucleobase, nucleoside, nucleotide and nucleic acid metabolic process	biological regulation	response to abiotic stimulus	cell projection morphogenesis	response to stimulus	cellular biosynthetic process	cell morphogenesis involved in neuron differentiation	biosynthetic process	transcription, DNA-dependent	regulation of biosynthetic process	nervous system development	anatomical structure morphogenesis	cell part morphogenesis	RNA metabolic process	regulation of metabolic process	positive regulation of nitrogen compound metabolic process	generation of neurons	biopolymer metabolic process	positive regulation of cellular metabolic process
0.005424	0.000901	0.035109	0.006096	6.47	Up	0.00853922	BC028831	1427946_s_at	Dihydropyrimidine dehydrogenase, mRNA (cDNA clone MGC:47313 IMAGE:4235971)	Mm.27907	99586	Dpyd	3	Biological Process:	'de novo' pyrimidine base biosynthetic process	pyrimidine base catabolic process	UMP biosynthetic process	metabolic process	oxidation reduction	pyrimidine nucleoside monophosphate metabolic process	nucleobase, nucleoside, nucleotide and nucleic acid catabolic process	nitrogen compound metabolic process	ribonucleotide metabolic process	nucleobase catabolic process	cellular process	pyrimidine base metabolic process	pyrimidine ribonucleotide metabolic process	pyrimidine nucleoside metabolic process	nucleotide biosynthetic process	ribonucleotide biosynthetic process	pyrimidine ribonucleoside monophosphate biosynthetic process	nucleobase, nucleoside, nucleotide and nucleic acid metabolic process	cellular biosynthetic process	nucleoside phosphate metabolic process	nitrogen compound catabolic process	nucleobase, nucleoside and nucleotide catabolic process	biosynthetic process	ribonucleoside monophosphate metabolic process	cellular nitrogen compound metabolic process	nucleoside monophosphate biosynthetic process	nucleobase metabolic process	nucleoside monophosphate metabolic process	nucleobase, nucleoside, nucleotide and nucleic acid biosynthetic process	cellular metabolic process	nucleobase, nucleoside and nucleotide biosynthetic process	ribonucleoside metabolic process	nucleobase, nucleoside and nucleotide metabolic process	pyrimidine base biosynthetic process	pyrimidine nucleotide metabolic process
0.008192	0.00424	0.052924	0.009276	6.46	Up	0.0118191	BB312292	1441843_s_at	Transcribed locus	Mm.274277	-	-	2
0.074937	0.012896	0.011631	0.00236	6.44	Down	0.00846995	BB390674	1456993_at	Transcribed locus	Mm.395905	-	-	2
0.009025	0.002844	0.058111	0.006095	6.44	Up	0.00187435	BB538651	1442461_at	Glucose-fructose oxidoreductase domain containing 1, mRNA (cDNA clone MGC:170653 IMAGE:8862048)	Mm.441399	328232	Gfod1	13	Biological Process:	metabolic process	oxidation reduction	Molecular Function:	catalytic activity	binding	electron carrier activity	oxidoreductase activity	Cellular Component:	extracellular region	all	cellular_component
0.00756	0.001368	0.047917	0.009625	6.34	Up	0.0142472	AU024004	1446863_at	KCNQ1 overlapping transcript 1	-	-	-	-
0.008542	0.00212	0.05413	0.010335	6.34	Up	0.0124377	BI737649	1427581_at	Hypermethylated in cancer 2 protein (Hic2)	Mm.261602	58180	Hic2	16	Biological Process:	transcription	regulation of transcription	cellular biopolymer biosynthetic process	nitrogen compound metabolic process	cellular metabolic process	regulation of macromolecule metabolic process	regulation of cellular biosynthetic process	cellular process	regulation of metabolic process	biopolymer biosynthetic process	regulation of primary metabolic process	cellular macromolecule biosynthetic process	macromolecule metabolic process	regulation of nucleobase, nucleoside, nucleotide and nucleic acid metabolic process	gene expression	primary metabolic process	biological regulation	nucleobase, nucleoside, nucleotide and nucleic acid metabolic process	metabolic process	regulation of gene expression	regulation of cellular process	regulation of biological process	regulation of nitrogen compound metabolic process	cellular macromolecule metabolic process	biopolymer metabolic process	regulation of cellular metabolic process	cellular biosynthetic process	biosynthetic process	cellular biopolymer metabolic process	regulation of biosynthetic process	regulation of macromolecule biosynthetic process	macromolecule biosynthetic process	Molecular Function:	nucleic acid binding	DNA binding
0.007168	0.004856	0.045394	0.009012	6.33	Up	0.0202272	BB428001	1446189_at	MYST histone acetyltransferase monocytic leukemia 4 (Myst4), mRNA	Mm.248967	54169	Myst4	14	Biological Process:	nucleosome assembly	transcription	chromatin modification	histone acetylation	regulation of transcription	cellular biopolymer biosynthetic process	anatomical structure formation	cellular component assembly	chromatin assembly or disassembly	nitrogen compound metabolic process	cellular component biogenesis	chromatin organization	regulation of macromolecule metabolic process	post-translational protein modification	cellular process	organelle organization	protein modification process	cellular macromolecule biosynthetic process	macromolecule metabolic process	regulation of nucleobase, nucleoside, nucleotide and nucleic acid metabolic process	gene expression	biological regulation	nucleobase, nucleoside, nucleotide and nucleic acid metabolic process	regulation of cellular process	regulation of biological process	regulation of nitrogen compound metabolic process	cellular macromolecule metabolic process	regulation of cellular metabolic process	biopolymer modification	macromolecular complex subunit organization	cellular biosynthetic process	chromosome organization	biosynthetic process	regulation of biosynthetic process	protein-DNA complex assembly
0.005655	0.002354	0.035776	0.004969	6.33	Up	0.0054065	BB327647	1441903_x_at	meteorin, glial cell differentiation regulator-like	-	-	-	-
0.064472	0.011614	0.010269	0.004079	6.28	Down	0.011661	BG063050	1444737_at	DNA segment, Chr 2, Wayne State University 107, expressed	-	-	-	-
0.047897	0.008103	0.007635	0.002893	6.27	Down	0.00945158	NM_008597	1448416_at	Matrix Gla protein, mRNA (cDNA clone MGC:46939 IMAGE:4990627)	Mm.243085	17313	Mgp	6	Biological Process:	ossification	multicellular organismal development	cell differentiation	regulation of bone mineralization	cartilage development	biomineral formation	bone development	developmental process	cellular process	multicellular organismal process	anatomical structure development	bone mineralization	regulation of ossification	regulation of biomineral formation	biological regulation	tissue development	regulation of biological process	system development	regulation of multicellular organismal process	cellular developmental process	organ development	regulation of developmental process	skeletal system development	Molecular Function:	calcium ion binding	cation binding	ion binding	binding	metal ion binding	Cellular Component:	extracellular region	all	cellular_component
0.096592	0.014557	0.015443	0.002291	6.25	Down	0.00530511	BB640946	1445551_at	Nuclear factor related to kappa B binding protein, mRNA (cDNA clone MGC:40701 IMAGE:4947357)	Mm.238146	235134	Nfrkb	9	Molecular Function:	DNA binding	binding	nucleic acid binding	Cellular Component:	nucleus	intracellular membrane-bounded organelle	intracellular organelle	intracellular part	intracellular	membrane-bounded organelle	organelle	cell part	all	cell	cellular_component
0.013934	0.001489	0.086211	0.009648	6.19	Up	0.0017752	AV259880	1428737_s_at	GRAM domain containing 3 (Gramd3), mRNA	Mm.24356	107022	Gramd3	18
0.005681	0.00159	0.035111	0.006591	6.18	Up	0.0122435	BE947102	1458485_at	F-box and leucine-rich repeat protein 7, mRNA (cDNA clone MGC:102204 IMAGE:30355382)	Mm.253378	448987	Fbxl7	15	Biological Process:	modification-dependent protein catabolic process	cellular biopolymer catabolic process	biopolymer catabolic process	cellular metabolic process	cellular macromolecule catabolic process	modification-dependent macromolecule catabolic process	cellular process	proteolysis	macromolecule metabolic process	primary metabolic process	catabolic process	metabolic process	cellular protein catabolic process	cellular catabolic process	cellular macromolecule metabolic process	protein metabolic process	biopolymer metabolic process	protein catabolic process	cellular protein metabolic process	macromolecule catabolic process	proteolysis involved in cellular protein catabolic process	cellular biopolymer metabolic process
0.11825	0.007909	0.019148	0.009246	6.18	Down	0.00123642	AK016334	1429732_at	Protein phosphatase 1, regulatory (inhibitor) subunit 1C, mRNA (cDNA clone MGC:163780 IMAGE:40130426)	Mm.257373	75276	Ppp1r1c	2	Biological Process:	signal transduction	regulation of biological process	regulation of cellular process	biological regulation	cellular process	cell communication	Molecular Function:	phosphoprotein phosphatase inhibitor activity	enzyme regulator activity	enzyme inhibitor activity	phosphatase inhibitor activity	protein phosphatase regulator activity	phosphatase regulator activity	Cellular Component:	cytoplasm	intracellular part	intracellular	cell	all	cellular_component	cell part
0.009923	0.006219	0.061212	0.015455	6.17	Up	0.0369769	BB555205	1457274_at	Predicted gene, OTTMUSG00000010433, mRNA (cDNA clone MGC:106202 IMAGE:30481183)	Mm.252206	194225	OTTMUSG00000010433	4
0.094954	0.013934	0.015397	0.005466	6.17	Down	0.00602564	BF462856	1459023_at	5 nucleotidase, ecto (Nt5e), mRNA	Mm.244235	23959	Nt5e	9	Biological Process:	AMP catabolic process	nucleotide catabolic process	adenosine biosynthetic process	negative regulation of inflammatory response	regulation of response to external stimulus	inflammatory response	negative regulation of gene expression	ribonucleotide metabolic process	purine nucleotide catabolic process	regulation of production of small RNA involved in gene silencing by RNA	cellular process	negative regulation of biological process	negative regulation of macromolecule metabolic process	regulation of nucleobase, nucleoside, nucleotide and nucleic acid metabolic process	biological regulation	ribonucleoside monophosphate catabolic process	purine ribonucleoside monophosphate metabolic process	regulation of defense response	response to stimulus	cellular biosynthetic process	nucleoside phosphate metabolic process	cellular response to chemical stimulus	biosynthetic process	nucleobase, nucleoside, nucleotide and nucleic acid biosynthetic process	nucleoside monophosphate metabolic process	nucleobase, nucleoside and nucleotide biosynthetic process	purine nucleotide metabolic process	response to wounding	RNA metabolic process	regulation of metabolic process	AMP metabolic process	nitrogen compound biosynthetic process	heterocycle metabolic process	purine nucleoside metabolic process	purine nucleoside monophosphate catabolic process
0.009613	0.002606	0.059191	0.012951	6.16	Up	0.0198999	BB817863	1441800_at	RAB GTPase activating protein 1 (Rabgap1), transcript variant 1, mRNA	Mm.383192	227800	Rabgap1	2	Biological Process:	cell cycle	regulation of Rab GTPase activity	Rab protein signal transduction	regulation of signal transduction	regulation of GTPase activity	regulation of Ras GTPase activity	regulation of hydrolase activity	Ras protein signal transduction	regulation of cell communication	regulation of catalytic activity	cell communication	cellular process	intracellular signaling cascade	regulation of Ras protein signal transduction	regulation of small GTPase mediated signal transduction	biological regulation	regulation of molecular function	regulation of cellular process	regulation of biological process	small GTPase mediated signal transduction	signal transduction	regulation of Rab protein signal transduction	Molecular Function:	GTPase activator activity	Rab GTPase activator activity	nucleoside-triphosphatase regulator activity	enzyme regulator activity	enzyme activator activity	small GTPase regulator activity	GTPase regulator activity	Ras GTPase activator activity	Cellular Component:	intracellular	cytoplasm	cytoskeleton
0.007796	0.003637	0.047992	0.011684	6.16	Up	0.0303682	C76313	1443312_at	ESTs	-	-	-	-
0.042304	0.01248	0.006879	0.002497	6.15	Down	0.0496519	AI746579	1447156_at	ESTs	-	-	-	-
0.014331	0.000981	0.088074	0.00612	6.15	Up	0.000285812	BG076344	1459206_at	ESTs	-	-	-	-
0.009311	0.002747	0.057144	0.00584	6.14	Up	0.00176803	BB245565	1459209_at	Ring finger protein 10, mRNA (cDNA clone MGC:12014 IMAGE:3602969)	Mm.30051	50849	Rnf10	5	Molecular Function:	protein binding	zinc ion binding	metal ion binding	cation binding	ion binding	binding	transition metal ion binding	Cellular Component:	cytoplasm	intracellular part	intracellular	cell	all	cellular_component	cell part
0.060187	0.011194	0.009831	0.006336	6.12	Down	0.0173215	BB043897	1443162_at	ESTs	-	-	-	-
0.102874	0.027359	0.016808	0.011038	6.12	Down	0.0433605	BG070100	1441183_at	ESTs	-	-	-	-
0.099674	0.016969	0.016311	0.00596	6.11	Down	0.00976901	BB490258	1457572_at	Transcribed locus	Mm.447309	-	-	6
0.004884	0.001795	0.029789	0.003648	6.1	Up	0.00360002	BB451286	1445363_at	PREDICTED: Mus musculus RIKEN cDNA 2810055G20 gene (2810055G20Rik), mRNA	Mm.394688	77994	2810055G20Rik	16
0.008433	0.00491	0.051219	0.008467	6.07	Up	0.0119536	NM_009312	1419411_at	Neurokinin B-like protein ZNEUROK1 (Zneurok1)	Mm.2374	21334	Tac2	10	Biological Process:	tachykinin receptor signaling pathway	neuropeptide signaling pathway	signal transduction	G-protein coupled receptor protein signaling pathway	regulation of biological process	regulation of cellular process	cell surface receptor linked signal transduction	biological regulation	cellular process	cell communication	Cellular Component:	extracellular region	all	cellular_component
0.006469	0.003105	0.039253	0.006316	6.07	Up	0.00960208	NM_008769	1420525_a_at	Ornithine transcarbamylase, mRNA (cDNA clone MGC:28946 IMAGE:4196455)	Mm.2611	18416	Otc	X	Biological Process:	urea cycle	cellular amino acid metabolic process	arginine biosynthetic process	cellular amino acid biosynthetic process	arginine metabolic process	carboxylic acid metabolic process	nitrogen compound metabolic process	cellular metabolic process	cellular amino acid and derivative metabolic process	organic acid metabolic process	cellular process	carboxylic acid biosynthetic process	amine biosynthetic process	cellular ketone metabolic process	primary metabolic process	nitrogen compound biosynthetic process	cellular amide metabolic process	metabolic process	glutamine family amino acid metabolic process	cellular amine metabolic process	glutamine family amino acid biosynthetic process	urea metabolic process	amine metabolic process	organic acid biosynthetic process	amide biosynthetic process	cellular biosynthetic process	biosynthetic process	cellular nitrogen compound metabolic process	oxoacid metabolic process	Molecular Function:	ornithine carbamoyltransferase activity	amino acid binding	transferase activity	carboxyl- or carbamoyltransferase activity	transferase activity, transferring one-carbon groups
0.069245	0.013906	0.011414	0.00421	6.07	Down	0.0163992	NM_133742	1418789_at	syntrophin, gamma 2	-	268534	-	-	Molecular Function:	actin binding	protein binding	cytoskeletal protein binding	binding	Cellular Component:	cytoplasm	cytoskeleton	plasma membrane	membrane	intracellular organelle	intracellular part	intracellular	organelle	non-membrane-bounded organelle	all	cell part	intracellular non-membrane-bounded organelle	cellular_component	cell
0.039041	0.009008	0.006479	0.004785	6.03	Down	0.033145	AK014233	1454471_at	RIKEN cDNA 3110062G12 gene	-	73188	-	-
0.181766	0.016678	0.030221	0.015251	6.01	Down	0.00257391	AY014836	1425931_a_at	Brain-muscle-ARNT-like protein 2a mRNA, complete cds; alternatively spliced	Mm.442075	272322	Arntl2	6	Biological Process:	transcription	regulation of transcription, DNA-dependent	regulation of transcription from RNA polymerase II promoter	signal transduction	circadian rhythm	regulation of transcription	rhythmic process	cellular biopolymer biosynthetic process	nitrogen compound metabolic process	regulation of macromolecule metabolic process	cell communication	cellular process	cellular macromolecule biosynthetic process	macromolecule metabolic process	regulation of nucleobase, nucleoside, nucleotide and nucleic acid metabolic process	gene expression	biological regulation	nucleobase, nucleoside, nucleotide and nucleic acid metabolic process	regulation of cellular process	regulation of biological process	regulation of nitrogen compound metabolic process	cellular macromolecule metabolic process	regulation of cellular metabolic process	transcription from RNA polymerase II promoter	cellular biosynthetic process	biosynthetic process	transcription, DNA-dependent	regulation of biosynthetic process	cellular metabolic process	RNA metabolic process	regulation of cellular biosynthetic process	biopolymer biosynthetic process	regulation of metabolic process	regulation of primary metabolic process	primary metabolic process
0.009615	0.002028	0.057776	0.013177	6.01	Up	0.0225106	BB201286	1439719_at	RIKEN cDNA E430004N04 gene, mRNA (cDNA clone MGC:159189 IMAGE:40130001)	Mm.123021	210757	Tsepa	10	Biological Process:	immune response	positive T cell selection	negative T cell selection	T cell receptor signaling pathway	cell differentiation	regulation of immune response	negative regulation of gene expression	regulation of production of small RNA involved in gene silencing by RNA	multicellular organismal process	cellular process	anatomical structure development	immune response-activating signal transduction	negative regulation of biological process	negative regulation of macromolecule metabolic process	regulation of nucleobase, nucleoside, nucleotide and nucleic acid metabolic process	biological regulation	immune system development	leukocyte activation	immune response-activating cell surface receptor signaling pathway	response to stimulus	cellular response to chemical stimulus	leukocyte differentiation	hemopoiesis	RNA metabolic process	activation of immune response	regulation of metabolic process	positive regulation of response to stimulus	biopolymer metabolic process	dsRNA fragmentation	organ development	signal transduction	hemopoietic or lymphoid organ development	lymphocyte activation	nitrogen compound metabolic process	developmental process
0.04329	0.003443	0.007205	0.003699	6.01	Down	0.00203527	AK007298	1432560_at	RIKEN cDNA 1700127D06 gene (1700127D06Rik), mRNA	Mm.195787	76999	1700127D06Rik	7
0.061885	0.015928	0.010319	0.006635	6	Down	0.0403952	BB503189	1456732_at	Glycerol-3-phosphate dehydrogenase 1 (soluble), mRNA (cDNA clone MGC:25620 IMAGE:4194849)	-	-	-	-
0.009784	0.003802	0.058595	0.009924	5.99	Up	0.0100848	BB556191	1453645_at	RIKEN cDNA 2700046A07 gene	-	78449	-	-
0.058193	0.011436	0.009727	0.00435	5.98	Down	0.0166624	AF065914	1449990_at	Strain C3HeB/FeJ interleukin 2 (Il2)	Mm.14190	16183	Il2	3	Biological Process:	negative regulation of B cell apoptosis	immune response	positive regulation of B cell proliferation	positive regulation of T cell proliferation	positive regulation of activated T cell proliferation	positive regulation of tyrosine phosphorylation of Stat5 protein	positive regulation of transcription from RNA polymerase II promoter	regulation of T cell homeostatic proliferation	positive regulation of isotype switching to IgG isotypes	negative regulation of lymphocyte proliferation	negative regulation of inflammatory response	positive regulation of immunoglobulin secretion	positive regulation of cell activation	negative regulation of developmental process	negative regulation of gene expression	regulation of adaptive immune response based on somatic recombination of immune receptors built from	positive regulation of cellular process	B cell activation	immune effector process	regulation of production of small RNA involved in gene silencing by RNA	JAK-STAT cascade	positive regulation of B cell activation	isotype switching	regulation of DNA recombination	immune system development	somatic diversification of immunoglobulins	regulation of biological quality	transcription from RNA polymerase II promoter	regulation of isotype switching	positive regulation of protein metabolic process	DNA metabolic process	tyrosine phosphorylation of Stat5 protein	regulation of activated T cell proliferation	RNA metabolic process	regulation of immunoglobulin mediated immune response
0.012049	0.005538	0.072081	0.01736	5.98	Up	0.0300904	AF039839	1426173_at	Adriamycin-resistant related protein (Arr)	Mm.443878	-	-	5
0.031836	0.005796	0.005323	0.002329	5.98	Down	0.0132141	BB025762	1441869_x_at	ESTs	-	-	-	-
0.013784	0.005873	0.082262	0.011906	5.97	Up	0.00670628	AF371320	1452022_at	Brain and acute leukemia, cytoplasmic (Baalc), mRNA	Mm.233837	118452	Baalc	15	Biological Process:	biological_process	all	Molecular Function:	molecular_function	all	Cellular Component:	cytoplasm	membrane	intracellular part	intracellular	cell	all	cellular_component	cell part
0.040614	0.007613	0.006847	0.001453	5.93	Down	0.0120916	AF316985	1449049_at	Toll-like receptor 1 (Tlr1), mRNA	Mm.273024	21897	Tlr1	5	Biological Process:	defense response	inflammatory response	immune response	signal transduction	innate immune response	immune system process	regulation of biological process	regulation of cellular process	response to external stimulus	response to wounding	cellular process	cell communication	response to stress	response to stimulus	biological regulation	Molecular Function:	receptor activity	transmembrane receptor activity	protein binding	molecular transducer activity	binding	signal transducer activity	Cellular Component:	plasma membrane	membrane	integral to membrane	intrinsic to membrane	cytoplasmic vesicle	intracellular organelle	intracellular part	intracellular	organelle	all	cell part	cytoplasm
0.006004	0.002686	0.035609	0.008608	5.93	Up	0.0304162	BB415206	1443947_at	Transcribed locus, strongly similar to NP_080424.2 LIM and senescent cell antigen-like domains 1 [Mus musculus]	Mm.443353	-	-	10
0.077259	0.021633	0.013105	0.002609	5.9	Down	0.0422104	BB115902	1455125_at	Centaurin, beta 1 (Centb1), mRNA	Mm.288671	216859	Centb1	11	Biological Process:	lipid metabolic process	signal transduction	intracellular signaling cascade	biological_process	lipid catabolic process	regulation of ARF GTPase activity	regulation of signal transduction	regulation of GTPase activity	regulation of Ras GTPase activity	regulation of hydrolase activity	Ras protein signal transduction	regulation of cell communication	regulation of catalytic activity	all	cellular process	cell communication	ARF protein signal transduction	regulation of Ras protein signal transduction	regulation of small GTPase mediated signal transduction	catabolic process	primary metabolic process	metabolic process	biological regulation	regulation of molecular function	regulation of cellular process	regulation of biological process	small GTPase mediated signal transduction	regulation of ARF protein signal transduction	Molecular Function:	nucleotide binding	molecular_function	phospholipase C activity	protein tyrosine kinase activity	signal transducer activity	receptor activity
0.01225	0.005728	0.072112	0.001921	5.89	Up	0.000582263	NM_021353	1421445_at	Solute carrier family 26, member 3, mRNA (cDNA clone IMAGE:4989186)	Mm.283281	13487	Slc26a3	12	Biological Process:	transport	sulfate transport	inorganic anion transport	establishment of localization	ion transport	localization	anion transport	Molecular Function:	transporter activity	secondary active sulfate transmembrane transporter activity	antiporter activity	anion exchanger activity	chloride ion binding	solute:solute antiporter activity	substrate-specific transmembrane transporter activity	substrate-specific transporter activity	binding	secondary active transmembrane transporter activity	sulfate transmembrane transporter activity	anion:anion antiporter activity	anion transmembrane transporter activity	transmembrane transporter activity	inorganic anion transmembrane transporter activity	ion transmembrane transporter activity	anion binding	active transmembrane transporter activity	ion binding	bicarbonate transmembrane transporter activity	chloride transmembrane transporter activity	Cellular Component:	integral to plasma membrane	membrane	integral to membrane	plasma membrane part	all
0.013114	0.004262	0.077158	0.019215	5.88	Up	0.0312575	AK004902	1431833_a_at	CDNA fis, clone TRACH2006528,highly similar to HYDROXYMETHYLGLUTARYL-COA SYNTHASE, MITOCHONDRIAL PRECURSOR (EC 4.1.3.5)	Mm.289131	15360	Hmgcs2	3	Biological Process:	steroid biosynthetic process	cholesterol biosynthetic process	isoprenoid biosynthetic process	lipid biosynthetic process	sterol biosynthetic process	steroid metabolic process	cellular metabolic process	sterol metabolic process	cellular process	cholesterol metabolic process	primary metabolic process	metabolic process	cellular lipid metabolic process	lipid metabolic process	cellular biosynthetic process	isoprenoid metabolic process	biosynthetic process	alcohol metabolic process	Molecular Function:	hydroxymethylglutaryl-CoA synthase activity	transferase activity	transferase activity, transferring acyl groups	transferase activity, transferring acyl groups, acyl groups converted into alkyl on transfer	catalytic activity	Cellular Component:	mitochondrion	mitochondrial inner membrane	organelle inner membrane	intracellular organelle	intracellular part	membrane-bounded organelle	all	mitochondrial envelope	cytoplasmic part	organelle envelope
0.062536	0.010021	0.010655	0.004792	5.87	Down	0.00951502	BC021607	1425387_at	Aldo-keto reductase family 1, member C20, mRNA (cDNA clone MGC:37825 IMAGE:5098938)	Mm.37605	116852	Akr1c20	13	Biological Process:	steroid biosynthetic process	steroid metabolic process	cellular metabolic process	cellular lipid metabolic process	lipid metabolic process	cellular process	cellular biosynthetic process	lipid biosynthetic process	biosynthetic process	primary metabolic process	metabolic process	Molecular Function:	aldo-keto reductase activity	oxidoreductase activity	oxidoreductase activity, acting on CH-OH group of donors	oxidoreductase activity, acting on the CH-OH group of donors, NAD or NADP as acceptor	catalytic activity	Cellular Component:	cellular_component	all
0.005892	0.002022	0.03449	0.006205	5.85	Up	0.0118538	AK018053	1454482_at	RIKEN cDNA 5830474E16 gene	-	76094	-	-
0.049573	0.014323	0.008469	0.002238	5.85	Down	0.047085	BB748650	1441775_at	Transcribed locus	Mm.450772	-	-	18
0.005356	0.001613	0.031245	0.008991	5.83	Up	0.047144	NM_009322	1416711_at	T-box brain gene 1 (Tbr1), mRNA	Mm.308525	21375	Tbr1	2	Biological Process:	transcription	regulation of transcription, DNA-dependent	axon guidance	hindbrain development	regulation of transcription	positive regulation of transcription from RNA polymerase II promoter	cell differentiation	neuron projection development	positive regulation of cellular process	neuron development	multicellular organismal process	cellular process	anatomical structure development	positive regulation of nucleobase, nucleoside, nucleotide and nucleic acid metabolic process	positive regulation of biosynthetic process	regulation of nucleobase, nucleoside, nucleotide and nucleic acid metabolic process	biological regulation	cell projection morphogenesis	transcription from RNA polymerase II promoter	positive regulation of transcription, DNA-dependent	cellular biosynthetic process	cell morphogenesis involved in neuron differentiation	biosynthetic process	transcription, DNA-dependent	regulation of biosynthetic process	nervous system development	anatomical structure morphogenesis	cell part morphogenesis	RNA metabolic process	regulation of metabolic process	positive regulation of transcription	positive regulation of RNA metabolic process	positive regulation of nitrogen compound metabolic process	generation of neurons	biopolymer metabolic process
0.053539	0.015201	0.009183	0.001938	5.83	Down	0.0443551	AI834762	1447559_at	G protein-coupled receptor 25 (Gpr25), mRNA	Mm.40367	383563	Gpr25	1
0.025842	0.003507	0.00447	0.001214	5.78	Down	0.00451131	BB281952	1439975_at	Transcribed locus	Mm.404858	-	-	5
0.053981	0.014108	0.009364	0.003804	5.76	Down	0.0378942	BM055454	1443658_at	Transcribed locus	Mm.412576	-	-	8
0.062799	0.002958	0.010906	0.002505	5.76	Down	0.00018015	NM_013925	1420748_a_at	Adenosine deaminase, tRNA-specific 1, mRNA (cDNA clone MGC:28961 IMAGE:4458235)	Mm.282162	30947	Adat1	8	Biological Process:	RNA processing	tRNA processing	ncRNA metabolic process	nitrogen compound metabolic process	cellular macromolecule metabolic process	cellular metabolic process	biopolymer metabolic process	RNA metabolic process	cellular process	tRNA metabolic process	ncRNA processing	macromolecule metabolic process	cellular biopolymer metabolic process	gene expression	primary metabolic process	nucleobase, nucleoside, nucleotide and nucleic acid metabolic process	metabolic process	Molecular Function:	RNA binding	adenosine deaminase activity	tRNA-specific adenosine deaminase activity	zinc ion binding	hydrolase activity	metal ion binding	deaminase activity	hydrolase activity, acting on carbon-nitrogen (but not peptide) bonds	cation binding	binding	catalytic activity	ion binding	transition metal ion binding	hydrolase activity, acting on carbon-nitrogen (but not peptide) bonds, in cyclic amidines	nucleic acid binding
0.0139	0.005898	0.079957	0.020198	5.75	Up	0.0348691	AK005131	1430100_at	Mitochondrial ribosomal protein S15, mRNA (cDNA clone MGC:35744 IMAGE:4457237)	Mm.195628	66407	Mrps15	4	Biological Process:	translation	cellular biopolymer biosynthetic process	cellular metabolic process	cellular process	biopolymer biosynthetic process	cellular macromolecule biosynthetic process	macromolecule metabolic process	gene expression	primary metabolic process	metabolic process	cellular macromolecule metabolic process	protein metabolic process	biopolymer metabolic process	cellular biosynthetic process	cellular protein metabolic process	biosynthetic process	cellular biopolymer metabolic process	macromolecule biosynthetic process	Molecular Function:	structural constituent of ribosome	structural molecule activity	Cellular Component:	intracellular	mitochondrion	ribosome	ribonucleoprotein complex	intracellular organelle	intracellular part	membrane-bounded organelle	non-membrane-bounded organelle	all	cytoplasmic part	cell	intracellular membrane-bounded organelle	organelle
0.02082	0.003076	0.00362	0.001757	5.75	Down	0.00831032	NM_029199	1421676_at	RIKEN cDNA 4930542N07 gene (4930542N07Rik), mRNA	Mm.159452	75185	4930542N07Rik	X
0.0648	0.019056	0.011302	0.001055	5.73	Down	0.0486574	AW495408	1442687_at	Transcribed locus	Mm.401549	-	-	5
0.009105	0.003241	0.052187	0.013958	5.73	Up	0.039686	BB358710	1457497_at	ESTs	-	-	-	-
0.005199	0.000699	0.029618	0.006699	5.7	Up	0.0222518	BM212728	1434614_at	Transcribed locus	Mm.412515	-	-	4
0.063379	0.01658	0.011126	0.008891	5.7	Down	0.0499483	AK017042	1432148_at	Transcribed locus	Mm.399302	75189	-	10
0.015771	0.00288	0.089423	0.020133	5.67	Up	0.0223296	AU067791	1446014_at	ESTs	-	-	-	-
0.009402	0.00214	0.053128	0.011017	5.65	Up	0.0175994	AK020437	1432170_at	Ts translation elongation factor, mitochondrial, mRNA (cDNA clone IMAGE:5002677)	Mm.29900	66399	Tsfm	10	Biological Process:	translation	translational elongation	cellular biopolymer biosynthetic process	cellular metabolic process	cellular process	biopolymer biosynthetic process	cellular macromolecule biosynthetic process	macromolecule metabolic process	gene expression	primary metabolic process	metabolic process	cellular macromolecule metabolic process	protein metabolic process	biopolymer metabolic process	cellular biosynthetic process	cellular protein metabolic process	biosynthetic process	cellular biopolymer metabolic process	macromolecule biosynthetic process	Molecular Function:	translation elongation factor activity	translation regulator activity	binding	translation factor activity, nucleic acid binding	nucleic acid binding	Cellular Component:	intracellular	mitochondrion	intracellular membrane-bounded organelle	intracellular organelle	intracellular part	membrane-bounded organelle	organelle	all	cell part
0.065642	0.018938	0.011636	0.00295	5.64	Down	0.0479402	AK003423	1430629_at	Solute carrier family 16 (monocarboxylic acid transporters), member 14, mRNA (cDNA clone MGC:32427 IMAGE:5041164)	Mm.158754	71781	Slc16a14	1	Biological Process:	transport	establishment of localization	localization	Molecular Function:	symporter activity	transmembrane transporter activity	transporter activity	active transmembrane transporter activity	secondary active transmembrane transporter activity	Cellular Component:	plasma membrane	membrane	integral to membrane	intrinsic to membrane	cell	all	cellular_component	cell part	membrane part
0.061973	0.008039	0.011019	0.004353	5.62	Down	0.00507775	BM241898	1442679_at	ESTs	-	-	-	-
0.083385	0.007501	0.014829	0.0044	5.62	Down	0.0014002	NM_031170	1420647_a_at	Keratin 8 (Krt8), mRNA	Mm.358618	16691	Krt8	15	Biological Process:	cell morphogenesis involved in differentiation	apoptosis	multicellular organismal development	tumor necrosis factor-mediated signaling pathway	response to other organism	cell differentiation involved in embryonic placenta development	cell differentiation	developmental process	cellular component morphogenesis	placenta development	cell communication	multicellular organismal process	cellular process	anatomical structure development	chordate embryonic development	cell death	biological regulation	regulation of biological process	regulation of cellular process	cell morphogenesis	system development	cell surface receptor linked signal transduction	in utero embryonic development	programmed cell death	embryonic development	response to stimulus	cellular component organization	anatomical structure morphogenesis	multi-organism process	embryonic development ending in birth or egg hatching	embryonic placenta development	cytokine-mediated signaling pathway	death	response to biotic stimulus	cellular developmental process
0.018046	0.003703	0.003212	0.000927	5.62	Down	0.0177424	NM_009571	1449978_at	Zinc finger protein 2, Y linked (Zfy2), mRNA	Mm.411381	22768	Zfy2	Y	Biological Process:	transcription	regulation of transcription	cellular biopolymer biosynthetic process	nitrogen compound metabolic process	cellular metabolic process	regulation of macromolecule metabolic process	regulation of cellular biosynthetic process	cellular process	regulation of metabolic process	biopolymer biosynthetic process	regulation of primary metabolic process	cellular macromolecule biosynthetic process	macromolecule metabolic process	regulation of nucleobase, nucleoside, nucleotide and nucleic acid metabolic process	gene expression	primary metabolic process	biological regulation	nucleobase, nucleoside, nucleotide and nucleic acid metabolic process	metabolic process	regulation of gene expression	regulation of cellular process	regulation of biological process	regulation of nitrogen compound metabolic process	cellular macromolecule metabolic process	biopolymer metabolic process	regulation of cellular metabolic process	cellular biosynthetic process	biosynthetic process	cellular biopolymer metabolic process	regulation of biosynthetic process	regulation of macromolecule biosynthetic process	macromolecule biosynthetic process	Molecular Function:	nucleic acid binding	DNA binding
0.010975	0.005896	0.061586	0.01609	5.61	Up	0.0418275	AF004833	1451791_at	Tissue factor pathway inhibitor, mRNA (cDNA clone MGC:37332 IMAGE:4975683)	Mm.124316	21788	Tfpi	2	Biological Process:	blood coagulation	wound healing	response to external stimulus	response to wounding	hemostasis	response to stress	regulation of biological quality	multicellular organismal process	response to stimulus	biological regulation	coagulation	regulation of body fluid levels	Molecular Function:	serine-type endopeptidase inhibitor activity	peptidase inhibitor activity	enzyme regulator activity	enzyme inhibitor activity	endopeptidase inhibitor activity	Cellular Component:	extracellular region	all	cellular_component
0.021023	0.006511	0.117617	0.004542	5.59	Up	0.00026185	AK020508	1433321_at	RIKEN cDNA 9430087B13 gene	-	77437	-	-
0.014808	0.005962	0.082494	0.003551	5.57	Up	0.000618778	AI450072	1442439_at	expressed sequence W91776	-	-	-	-
0.097838	0.01262	0.017571	0.003083	5.57	Down	0.00348557	AW212870	1460598_at	Interleukin 28 receptor alpha, mRNA (cDNA clone MGC:67648 IMAGE:5036481)	Mm.259623	242700	Il28ra	4	Biological Process:	biological_process	all	Molecular Function:	receptor activity	cytokine receptor activity	cytokine binding	protein binding	transmembrane receptor activity	molecular transducer activity	binding	signal transducer activity	Cellular Component:	cellular_component	membrane	integral to membrane	intrinsic to membrane	cell	cell part	all	membrane part
0.014598	0.006321	0.081208	0.012868	5.56	Up	0.00969015	NM_009738	1421218_at	Butyrylcholinesterase (Bche), mRNA	Mm.250719	12038	Bche	3	Biological Process:	biological_process	all	Molecular Function:	carboxylesterase activity	cholinesterase activity	hydrolase activity	hydrolase activity, acting on ester bonds	catalytic activity	Cellular Component:	nuclear envelope lumen	endoplasmic reticulum	membrane	intracellular organelle	intracellular part	membrane-bounded organelle	all	cytoplasmic part	organelle envelope	nucleus	envelope	nuclear part	cell	organelle envelope lumen	endomembrane system	nuclear envelope	intracellular membrane-bounded organelle	intracellular	organelle	cell part	cytoplasm	membrane-enclosed lumen	intracellular organelle part	cellular_component	organelle part
0.003984	0.001388	0.022107	0.006236	5.55	Up	0.0470231	BG066285	1445852_at	DNA segment, Chr 19, ERATO Doi 200, expressed	-	51995	-	-
0.053978	0.004011	0.009776	0.00076	5.52	Down	0.000412596	BB310553	1456910_at	ESTs	-	-	-	-
0.00755	0.00246	0.041646	0.006994	5.52	Up	0.0100411	AK018182	1432329_a_at	megakaryocyte-associated tyrosine kinase	-	17179	-	-	Biological Process:	protein amino acid phosphorylation	signal transduction	cellular metabolic process	post-translational protein modification	cell communication	cellular process	phosphorylation	protein modification process	macromolecule metabolic process	primary metabolic process	biological regulation	metabolic process	phosphate metabolic process	regulation of biological process	regulation of cellular process	protein metabolic process	cellular macromolecule metabolic process	biopolymer metabolic process	biopolymer modification	phosphorus metabolic process	cellular protein metabolic process	cellular biopolymer metabolic process	Molecular Function:	nucleotide binding	protein kinase activity	protein tyrosine kinase activity	non-membrane spanning protein tyrosine kinase activity	protein binding	ATP binding	kinase activity	transferase activity	purine nucleotide binding	binding	phosphotransferase activity, alcohol group as acceptor	catalytic activity
0.020016	0.003815	0.110149	0.013186	5.5	Up	0.00278291	BG807042	1440931_at	PREDICTED: Mus musculus scratch homolog 2, zinc finger protein (Drosophila) (Scrt2), mRNA	Mm.440196	545474	Scrt2	2	Biological Process:	transcription	regulation of transcription	cellular biopolymer biosynthetic process	nitrogen compound metabolic process	cellular metabolic process	regulation of macromolecule metabolic process	regulation of cellular biosynthetic process	cellular process	regulation of metabolic process	biopolymer biosynthetic process	regulation of primary metabolic process	cellular macromolecule biosynthetic process	macromolecule metabolic process	regulation of nucleobase, nucleoside, nucleotide and nucleic acid metabolic process	gene expression	primary metabolic process	biological regulation	nucleobase, nucleoside, nucleotide and nucleic acid metabolic process	metabolic process	regulation of gene expression	regulation of cellular process	regulation of biological process	regulation of nitrogen compound metabolic process	cellular macromolecule metabolic process	biopolymer metabolic process	regulation of cellular metabolic process	cellular biosynthetic process	biosynthetic process	cellular biopolymer metabolic process	regulation of biosynthetic process	regulation of macromolecule biosynthetic process	macromolecule biosynthetic process	Molecular Function:	nucleic acid binding	DNA binding
0.037166	0.007873	0.006852	0.001429	5.42	Down	0.0192905	AK005747	1428984_a_at	RIKEN cDNA 1700012B09 gene (1700012B09Rik), mRNA	Mm.440453	69325	1700012B09Rik	9
0.006493	0.000691	0.035084	0.008951	5.4	Up	0.0333872	AF143542	1419223_a_at	Alpha-dystrobrevin 2b	Mm.94371	13527	Dtna	18	Molecular Function:	calcium ion binding	protein binding	zinc ion binding	metal ion binding	cation binding	ion binding	binding	transition metal ion binding	Cellular Component:	cytoplasm	microsome	dystrobrevin complex	cell junction	sarcolemma	synapse	intracellular part	plasma membrane part	insoluble fraction	all	membrane part	plasma membrane	cell	membrane fraction	intracellular	cell part	cell fraction	protein complex	dystrophin-associated glycoprotein complex	vesicular fraction	cellular_component	macromolecular complex	membrane
0.012804	0.007595	0.069185	0.012251	5.4	Up	0.0173706	BM230059	1435876_at	Transcribed locus	Mm.393648	-	-	6
0.052374	0.009914	0.009712	0.005194	5.39	Down	0.0189131	BB648310	1453791_at	CDNA clone IMAGE:6819393	Mm.245636	-	-	13
0.038192	0.009609	0.007087	0.00149	5.39	Down	0.0329351	AK016908	1429925_at	C-type lectin domain family 12, member B (Clec12b), mRNA	Mm.79402	71183	Clec12b	6	Molecular Function:	receptor activity	binding	sugar binding	carbohydrate binding	molecular transducer activity	signal transducer activity	Cellular Component:	plasma membrane	membrane	integral to membrane	intrinsic to membrane	cell	all	cellular_component	cell part	membrane part
0.059614	0.015123	0.011075	0.008017	5.38	Down	0.0470708	AK009010	1453092_at	Cysteine-rich C-terminal 1 (Crct1), mRNA	Mm.35806	74175	Crct1	3	Biological Process:	biological_process	all	Molecular Function:	protein binding	binding	Cellular Component:	cellular_component	all
0.078073	0.010552	0.014572	0.00224	5.36	Down	0.00416286	NM_008790	1419084_a_at	Purkinje cell protein 2 (L7) (Pcp2), transcript variant 3, mRNA	Mm.440882	18545	Pcp2	8	Biological Process:	signal transduction	regulation of biological process	regulation of cellular process	biological regulation	cellular process	cell communication	Molecular Function:	guanyl-nucleotide exchange factor activity	GTPase activator activity	enzyme regulator activity	nucleoside-triphosphatase regulator activity	enzyme activator activity	GTPase regulator activity
0.010432	0.002219	0.055797	0.006282	5.35	Up	0.00243062	BM242772	1456254_at	Transcribed locus	Mm.438795	-	-	8
0.07693	0.017812	0.014428	0.005077	5.33	Down	0.0279246	BG066553	1442455_at	expressed sequence C79845	-	-	-	-
0.008307	0.00462	0.044146	0.000564	5.31	Up	0.00152996	BB827636	1458472_at	RIKEN cDNA 4932417H02 gene	-	-	-	-
0.010633	0.001908	0.056457	0.014796	5.31	Up	0.0372308	AF253414	1444649_at	Transcribed locus	Mm.444629	-	-	17
0.058487	0.014263	0.011025	0.000388	5.3	Down	0.0292041	BB496417	1444950_at	Zinc finger protein 509, mRNA (cDNA clone MGC:36529 IMAGE:5376301)	Mm.258741	75079	Zfp509	5	Biological Process:	transcription	regulation of transcription	cellular biopolymer biosynthetic process	nitrogen compound metabolic process	cellular metabolic process	regulation of macromolecule metabolic process	regulation of cellular biosynthetic process	cellular process	regulation of metabolic process	biopolymer biosynthetic process	regulation of primary metabolic process	cellular macromolecule biosynthetic process	macromolecule metabolic process	regulation of nucleobase, nucleoside, nucleotide and nucleic acid metabolic process	gene expression	primary metabolic process	biological regulation	nucleobase, nucleoside, nucleotide and nucleic acid metabolic process	metabolic process	regulation of gene expression	regulation of cellular process	regulation of biological process	regulation of nitrogen compound metabolic process	cellular macromolecule metabolic process	biopolymer metabolic process	regulation of cellular metabolic process	cellular biosynthetic process	biosynthetic process	cellular biopolymer metabolic process	regulation of biosynthetic process	regulation of macromolecule biosynthetic process	macromolecule biosynthetic process	Molecular Function:	nucleic acid binding	DNA binding
0.056144	0.012136	0.010615	0.00565	5.29	Down	0.0272523	BE199556	1436765_at	Par-3 (partitioning defective 3) homolog (C. elegans) (Pard3), transcript variant 3, mRNA	Mm.299254	93742	Pard3	8	Biological Process:	cell cycle	establishment or maintenance of cell polarity	cell-cell adhesion	cell division	anatomical structure development	anatomical structure morphogenesis	biological adhesion	cell morphogenesis	cell adhesion	developmental process	cellular component organization	cellular component morphogenesis	cellular developmental process	cellular process	Molecular Function:	protein binding	binding	Cellular Component:	cytoplasm	spindle	cytoskeleton	adherens junction	cell-cell adherens junction	tight junction	cell cortex	membrane	cell junction	intracellular organelle	intracellular part	plasma membrane part	non-membrane-bounded organelle	all	apical junction complex	occluding junction	membrane part
0.105944	0.019983	0.020034	0.008894	5.29	Down	0.0171357	BB515624	1444162_at	Fibroblast growth factor receptor substrate 2, mRNA (cDNA clone MGC:64739 IMAGE:6830555)	Mm.135965	327826	Frs2	10	Biological Process:	activation of MAPK activity	gastrulation with mouth forming second	induction of an organ	transmembrane receptor protein tyrosine kinase signaling pathway	neuroblast proliferation	fibroblast growth factor receptor signaling pathway	determination of anterior/posterior axis, embryo	forebrain development	optic placode formation involved in camera-type eye	regulation of epithelial cell proliferation	prostate epithelial cord arborization involved in prostate glandular acinus morphogenesis	anatomical structure formation	cell differentiation	reproduction	embryonic camera-type eye formation	eye morphogenesis	positive regulation of transferase activity	enzyme linked receptor protein signaling pathway	multicellular organismal process	regulation of phosphorylation	cellular process	anatomical structure development	reproductive structure development	biological regulation	morphogenesis of an epithelium	reproductive process	anterior/posterior axis specification	positive regulation of catalytic activity	biopolymer modification	regulation of cell proliferation	eye development	embryonic morphogenesis	prostate glandular acinus development	prostate gland development	cell-cell signaling
0.06582	0.015337	0.012457	0.005368	5.28	Down	0.0303819	NM_025655	1419498_at	Transmembrane and immunoglobulin domain containing 1, mRNA (cDNA clone IMAGE:4241194)	Mm.25138	66601	Tmigd1	11	Cellular Component:	membrane	integral to membrane	intrinsic to membrane	cell	all	cellular_component	cell part	membrane part
0.032269	0.009128	0.00611	0.000866	5.28	Down	0.0462573	BG070838	1458573_at	Transcribed locus	Mm.394799	-	-	6
0.00978	0.005387	0.051626	0.008087	5.28	Up	0.0125792	BB166188	1445727_at	Transcribed locus	Mm.453326	-	-	7
0.015112	0.008727	0.079592	0.005762	5.27	Up	0.00351297	AK012253	1430047_at	Ankyrin repeat domain 32, mRNA (cDNA clone MGC:19389 IMAGE:3152525)	Mm.209730	105377	Ankrd32	13	Biological Process:	biological_process	all	Molecular Function:	protein binding	binding	Cellular Component:	intracellular	nucleus	centrosome	intracellular organelle	intracellular part	membrane-bounded organelle	non-membrane-bounded organelle	all	microtubule organizing center	cytoplasmic part	cell	intracellular membrane-bounded organelle	cytoskeletal part	organelle	cell part	cytoplasm	microtubule cytoskeleton	intracellular non-membrane-bounded organelle	intracellular organelle part	cytoskeleton	cellular_component	organelle part
0.009488	0.00162	0.049971	0.013055	5.27	Up	0.0370261	AK017904	1426396_at	CD247 antigen (Cd247), transcript variant eta, mRNA	Mm.217308	12503	Cd247	1	Biological Process:	cell surface receptor linked signal transduction	T cell receptor signaling pathway	regulation of immune response	negative regulation of gene expression	immune response	nitrogen compound metabolic process	gene silencing	positive regulation of biological process	regulation of macromolecule metabolic process	regulation of production of small RNA involved in gene silencing by RNA	cellular process	cell communication	regulation of immune system process	immune response-activating signal transduction	negative regulation of biological process	macromolecule metabolic process	negative regulation of macromolecule metabolic process	gene expression	regulation of nucleobase, nucleoside, nucleotide and nucleic acid metabolic process	nucleobase, nucleoside, nucleotide and nucleic acid metabolic process	biological regulation	gene silencing by RNA	response to organic substance	production of small RNA involved in gene silencing by RNA	response to chemical stimulus	regulation of cellular process	regulation of biological process	cellular macromolecule metabolic process	regulation of nitrogen compound metabolic process	regulation of cellular metabolic process	immune response-activating cell surface receptor signaling pathway	antigen receptor-mediated signaling pathway	response to stimulus	negative regulation of metabolic process	cellular response to chemical stimulus
0.018379	0.003303	0.003492	0.00066	5.26	Down	0.0115166	AV240088	1438883_at	Fibroblast growth factor 5 (Fgf5), mRNA	Mm.5055	14176	Fgf5	5	Biological Process:	positive regulation of cell proliferation	fibroblast growth factor receptor signaling pathway	glial cell differentiation	positive regulation of cell division	cell differentiation	positive regulation of cellular process	developmental process	positive regulation of biological process	enzyme linked receptor protein signaling pathway	multicellular organismal process	cell communication	cellular process	anatomical structure development	regulation of cell division	neurogenesis	cell division	biological regulation	multicellular organismal development	regulation of cellular process	regulation of biological process	system development	cell surface receptor linked signal transduction	gliogenesis	regulation of cell proliferation	cellular developmental process	cell proliferation	signal transduction	transmembrane receptor protein tyrosine kinase signaling pathway	cell development	nervous system development	Molecular Function:	fibroblast growth factor receptor binding	growth factor activity	protein binding	growth factor receptor binding
0.009243	0.00087	0.048371	0.012265	5.23	Up	0.0334649	NM_010254	1422942_at	Galanin receptor 2 (Galr2), mRNA	Mm.57149	14428	Galr2	11	Biological Process:	signal transduction	G-protein coupled receptor protein signaling pathway	neuron projection development	cell differentiation	neuron development	developmental process	multicellular organismal process	cellular process	cell communication	anatomical structure development	neuron differentiation	neurogenesis	biological regulation	multicellular organismal development	regulation of cellular process	regulation of biological process	system development	cell surface receptor linked signal transduction	generation of neurons	cellular developmental process	cell development	cellular component organization	cell projection organization	nervous system development	Molecular Function:	signal transducer activity	receptor activity	G-protein coupled receptor activity	galanin receptor activity	neurotransmitter binding	peptide receptor activity	transmembrane receptor activity	peptide binding	neuropeptide binding	binding
0.070004	0.016586	0.013403	0.008608	5.22	Down	0.0388215	AK017135	1460533_at	Acyl-CoA thioesterase 12, mRNA (cDNA clone IMAGE:5052547)	Mm.275963	74156	Acot12	13	Biological Process:	acetyl-CoA metabolic process	lipid metabolic process	fatty acid metabolic process	carboxylic acid metabolic process	cofactor metabolic process	cellular metabolic process	cellular lipid metabolic process	organic acid metabolic process	cellular process	cellular ketone metabolic process	primary metabolic process	metabolic process	monocarboxylic acid metabolic process	coenzyme metabolic process	oxoacid metabolic process	Molecular Function:	acetyl-CoA hydrolase activity	carboxylesterase activity	ATP binding	hydrolase activity	purine nucleotide binding	binding	thiolester hydrolase activity	nucleotide binding	catalytic activity	CoA hydrolase activity	hydrolase activity, acting on ester bonds	adenyl ribonucleotide binding	purine nucleoside binding	ribonucleotide binding	adenyl nucleotide binding	purine ribonucleotide binding	nucleoside binding	Cellular Component:	cytoplasm
0.011352	0.002247	0.059119	0.014275	5.21	Up	0.0297806	BB485186	1441523_at	Transcribed locus	Mm.461040	-	-	11
0.054418	0.013556	0.010466	0.006696	5.2	Down	0.0438075	BB309608	1438706_at	Family with sequence similarity 5, member B, mRNA (cDNA clone MGC:100244 IMAGE:30363878)	Mm.329579	240843	Fam5b	1	Cellular Component:	extracellular region	all	cellular_component
0.007636	0.003899	0.039694	0.005188	5.2	Up	0.00781862	NM_021359	1422983_at	Integrin beta 6 (Itgb6), mRNA	Mm.98193	16420	Itgb6	2	Biological Process:	inflammatory response	cell adhesion	cell-matrix adhesion	integrin-mediated signaling pathway	cell-substrate adhesion	regulation of biological process	regulation of cellular process	cell surface receptor linked signal transduction	response to external stimulus	response to wounding	cell communication	cellular process	response to stress	signal transduction	response to stimulus	biological adhesion	biological regulation	defense response	Molecular Function:	receptor activity	integrin binding	binding	protein binding	molecular transducer activity	protein complex binding	receptor binding	signal transducer activity	Cellular Component:	integrin complex	membrane	integral to membrane	plasma membrane part	receptor complex	cell part	all
0.011345	0.003094	0.058974	0.006254	5.2	Up	0.00240885	BB322201	1420926_at	aristaless related homeobox /// similar to Arx homeoprotein	-	-	-	-
0.054242	0.012672	0.010459	0.004563	5.19	Down	0.0313503	NM_009843	1419334_at	Cytotoxic T-lymphocyte-associated protein 4 (Ctla4), mRNA	Mm.390	12477	Ctla4	1	Biological Process:	immune response	response to stimulus	immune system process	Cellular Component:	external side of plasma membrane	membrane	integral to membrane	plasma membrane part	all	cell part	membrane part	intrinsic to membrane	plasma membrane	cell surface	cellular_component	cell
0.069382	0.018433	0.013384	0.001004	5.18	Down	0.0386525	AW324354	1442762_at	TTL domain protein (Ttll10 gene), strain C57BL6	Mm.440232	330010	Ttll10	4	Biological Process:	protein modification process	protein polyglycylation	cellular metabolic process	cellular macromolecule metabolic process	protein metabolic process	biopolymer metabolic process	biopolymer modification	post-translational protein modification	cellular process	cellular protein metabolic process	macromolecule metabolic process	cellular biopolymer metabolic process	primary metabolic process	metabolic process	Molecular Function:	catalytic activity	tubulin-tyrosine ligase activity	ATP binding	ligase activity	protein-glycine ligase activity, elongating	protein-glycine ligase activity	purine nucleotide binding	binding	nucleotide binding	ligase activity, forming carbon-nitrogen bonds	adenyl ribonucleotide binding	purine nucleoside binding	ribonucleotide binding	adenyl nucleotide binding	purine ribonucleotide binding	acid-amino acid ligase activity	nucleoside binding	Cellular Component:	cytoplasm	cytoskeleton
0.012254	0.007924	0.063177	0.016059	5.16	Up	0.0466912	BB451000	1444471_at	Family with sequence similarity 55, member B (Fam55b), mRNA	Mm.31626	78252	Fam55b	9
0.015276	0.00323	0.078709	0.005194	5.15	Up	0.000488021	BG067273	1458747_at	Transcribed locus	Mm.440896	-	-	16
0.026782	0.004149	0.00521	0.002021	5.14	Down	0.00948513	AV076302	1438612_a_at	C57BL/6J colipase (Clps)	Mm.21160	109791	Clps	17	Biological Process:	digestion	lipid catabolic process	catabolic process	primary metabolic process	metabolic process	lipid metabolic process	multicellular organismal process	Molecular Function:	enzyme activator activity	enzyme regulator activity	Cellular Component:	extracellular region	all	cellular_component
0.078158	0.014113	0.015226	0.00544	5.13	Down	0.0141376	AV165539	1443775_x_at	Zinc finger and AT hook domain containing (Zfat), transcript variant 1, mRNA	Mm.309526	380993	Zfat	15	Biological Process:	transcription	regulation of transcription	cellular biopolymer biosynthetic process	nitrogen compound metabolic process	cellular metabolic process	regulation of macromolecule metabolic process	regulation of cellular biosynthetic process	cellular process	regulation of metabolic process	biopolymer biosynthetic process	regulation of primary metabolic process	cellular macromolecule biosynthetic process	macromolecule metabolic process	regulation of nucleobase, nucleoside, nucleotide and nucleic acid metabolic process	gene expression	primary metabolic process	biological regulation	nucleobase, nucleoside, nucleotide and nucleic acid metabolic process	metabolic process	regulation of gene expression	regulation of cellular process	regulation of biological process	regulation of nitrogen compound metabolic process	cellular macromolecule metabolic process	biopolymer metabolic process	regulation of cellular metabolic process	cellular biosynthetic process	biosynthetic process	cellular biopolymer metabolic process	regulation of biosynthetic process	regulation of macromolecule biosynthetic process	macromolecule biosynthetic process	Molecular Function:	nucleic acid binding	DNA binding
0.064355	0.017257	0.01255	0.001687	5.13	Down	0.0404276	BC003476	1425519_a_at	CD74 antigen (invariant polypeptide of major histocompatibility complex, class II antigen-associated), mRNA (cDNA clone MGC:6	Mm.439737	16149	Cd74	18	Biological Process:	protein complex assembly	intracellular protein transport	defense response	immune response	immunoglobulin mediated immune response	antigen processing and presentation	antigen processing and presentation of exogenous peptide antigen via MHC class II	positive thymic T cell selection	negative thymic T cell selection	negative regulation of T cell differentiation	positive regulation of T cell differentiation	chaperone mediated protein folding requiring cofactor	positive regulation of cell activation	negative regulation of developmental process	cell differentiation	anatomical structure formation	lymphocyte mediated immunity	positive regulation of cellular process	regulation of cell differentiation	establishment of localization in cell	immune effector process	intracellular transport	antigen processing and presentation of peptide antigen via MHC class II	multicellular organismal process	cellular process	anatomical structure development	protein complex biogenesis	positive regulation of lymphocyte activation	negative regulation of biological process	biological regulation	B cell mediated immunity	immune system development	regulation of T cell differentiation	leukocyte activation	regulation of multicellular organismal process
0.010238	0.002009	0.052292	0.004486	5.11	Up	0.00102496	BB375209	1455080_at	Transcribed locus	Mm.392660	-	-	2
0.048067	0.005659	0.009413	0.001325	5.11	Down	0.00265374	BB521934	1428455_at	Collagen type XIV, partial	Mm.297859	12818	Col14a1	15	Biological Process:	cell adhesion	biological adhesion	cellular process	Molecular Function:	structural molecule activity	protein binding	binding	Cellular Component:	extracellular region	proteinaceous extracellular matrix	extracellular matrix	extracellular region part	all	cellular_component
0.056437	0.003537	0.011057	0.006243	5.1	Down	0.00319837	BB176829	1440428_at	CDNA clone IMAGE:30843473	Mm.121485	94282	Sfxn5	6	Biological Process:	transport	ion transport	cation transport	iron ion transport	di-, tri-valent inorganic cation transport	transition metal ion transport	establishment of localization	localization	metal ion transport	Molecular Function:	iron ion binding	cation transmembrane transporter activity	substrate-specific transmembrane transporter activity	substrate-specific transporter activity	cation binding	transporter activity	ion transmembrane transporter activity	binding	ion binding	transmembrane transporter activity	transition metal ion binding	metal ion binding	Cellular Component:	mitochondrion	mitochondrial inner membrane	membrane	integral to membrane	organelle inner membrane	intracellular organelle	intracellular part	membrane-bounded organelle	all	membrane part	intrinsic to membrane	mitochondrial envelope
0.012805	0.002771	0.065293	0.018374	5.1	Up	0.0476038	AK015134	1432913_at	Leucine rich repeat containing 52 (Lrrc52), mRNA	Mm.159799	240899	Lrrc52	1	Molecular Function:	protein binding	binding	Cellular Component:	membrane	integral to membrane	intrinsic to membrane	cell	all	cellular_component	cell part	membrane part
0.030273	0.004931	0.005958	0.00265	5.08	Down	0.0122168	AK018317	1429918_at	Transcribed locus	Mm.400352	244867	-	9	Biological Process:	signal transduction	regulation of biological process	regulation of cellular process	biological regulation	cellular process	cell communication	Molecular Function:	GTPase activator activity	nucleoside-triphosphatase regulator activity	enzyme regulator activity	enzyme activator activity	GTPase regulator activity	Cellular Component:	intracellular	cell	all	cellular_component	cell part
0.091272	0.023927	0.017969	0.002987	5.08	Down	0.038402	BB531660	1457107_at	ESTs	-	-	-	-
0.008735	0.002028	0.044332	0.008854	5.08	Up	0.0172614	AV366874	1429030_at	C1q and tumor necrosis factor related protein 7, mRNA (cDNA clone IMAGE:1068225)	Mm.477022	109323	C1qtnf7	5	Biological Process:	protein homooligomerization	anatomical structure formation	cellular component assembly	cellular component biogenesis	protein oligomerization	protein complex assembly	protein complex biogenesis	macromolecular complex subunit organization	macromolecular complex assembly	cellular component organization	Molecular Function:	molecular_function	all	Cellular Component:	extracellular region	extracellular space	extracellular region part	all	cellular_component
0.044782	0.004721	0.008834	0.001676	5.07	Down	0.00199696	BB449218	1429760_at	Ribosomal protein S6 kinase polypeptide 6, mRNA (cDNA clone MGC:60789 IMAGE:30015425)	Mm.37617	67071	Rps6ka6	X	Biological Process:	protein amino acid phosphorylation	protein kinase cascade	cellular metabolic process	post-translational protein modification	cell communication	cellular process	phosphorylation	protein modification process	intracellular signaling cascade	macromolecule metabolic process	primary metabolic process	biological regulation	metabolic process	phosphate metabolic process	regulation of biological process	regulation of cellular process	protein metabolic process	cellular macromolecule metabolic process	biopolymer metabolic process	biopolymer modification	phosphorus metabolic process	signal transduction	cellular protein metabolic process	cellular biopolymer metabolic process	Molecular Function:	nucleotide binding	magnesium ion binding	protein kinase activity	protein serine/threonine kinase activity	ATP binding	kinase activity	transferase activity	metal ion binding	binding	phosphotransferase activity, alcohol group as acceptor
0.005886	0.000572	0.029736	0.007047	5.05	Up	0.0279617	BB534251	1459084_at	Transcribed locus	Mm.394999	-	-	1
0.020173	0.012313	0.101624	0.017733	5.04	Up	0.019556	BB254042	1459619_at	4.1G protein (Epb4.1l2 gene) splice variant	Mm.306026	13822	Epb4.1l2	10	Biological Process:	regulation of cell shape	actin cytoskeleton organization	cortical actin cytoskeleton organization	anatomical structure morphogenesis	actin filament-based process	developmental process	cellular component morphogenesis	organelle organization	cellular process	anatomical structure development	regulation of cellular component organization	regulation of anatomical structure morphogenesis	cytoskeleton organization	biological regulation	regulation of biological process	regulation of cellular process	cell morphogenesis	cellular developmental process	cortical cytoskeleton organization	regulation of biological quality	regulation of cell morphogenesis	regulation of developmental process	cellular component organization	Molecular Function:	actin binding	structural molecule activity	binding	cytoskeletal protein binding	spectrin binding	protein binding	Cellular Component:	cytoplasm	cytoskeleton	actin cytoskeleton	extrinsic to membrane
0.066012	0.009636	0.013118	0.004032	5.03	Down	0.00716129	AV208097	1438923_at	Fibroblast growth factor (acidic) intracellular binding protein, mRNA (cDNA clone MGC:25555 IMAGE:3969355)	Mm.329656	58249	Fibp	19	Molecular Function:	fibroblast growth factor binding	protein binding	binding	growth factor binding	Cellular Component:	nucleus	membrane	intracellular membrane-bounded organelle	intracellular organelle	intracellular part	intracellular	membrane-bounded organelle	organelle	cell part	all	cell	cellular_component
0.011965	0.006379	0.060014	0.008146	5.02	Up	0.00970489	AV378589	1435693_at	Mal, T-cell differentiation protein-like (Mall), mRNA	Mm.133036	228576	Mall	2	Cellular Component:	membrane	integral to membrane	intrinsic to membrane	cell	all	cellular_component	cell part	membrane part
0.056831	0.011389	0.011335	0.00412	5.01	Down	0.0198313	AB018194	1416986_a_at	Signal-regulatory protein alpha, mRNA (cDNA clone IMAGE:5035438)	Mm.1682	19261	Sirpa	2	Biological Process:	phagocytosis, recognition	phagocytosis, engulfment	cell motion	cytoskeleton organization	actin filament organization	cell-matrix adhesion	positive regulation of phagocytosis	positive regulation of cellular process	phagocytosis	positive regulation of biological process	positive regulation of cellular component organization	regulation of localization	organelle organization	cellular process	membrane organization	regulation of cellular component organization	biological regulation	cell-substrate adhesion	positive regulation of endocytosis	regulation of cellular process	regulation of biological process	vesicle-mediated transport	regulation of vesicle-mediated transport	cellular component organization	cell recognition	transport	actin filament-based process	localization of cell	regulation of transport	actin cytoskeleton organization	regulation of endocytosis	endocytosis	establishment of localization	positive regulation of transport	regulation of phagocytosis
0.006566	0.000719	0.03292	0.007241	5.01	Up	0.0223206	AW045551	1430579_at	TRAF2 and NCK interacting kinase, mRNA (cDNA clone MGC:183916 IMAGE:9087916)	Mm.126193	665113	Tnik	3	Biological Process:	protein amino acid phosphorylation	cellular metabolic process	post-translational protein modification	cellular process	phosphorylation	protein modification process	macromolecule metabolic process	primary metabolic process	metabolic process	phosphate metabolic process	protein metabolic process	cellular macromolecule metabolic process	biopolymer metabolic process	biopolymer modification	phosphorus metabolic process	cellular protein metabolic process	cellular biopolymer metabolic process	Molecular Function:	nucleotide binding	protein kinase activity	protein serine/threonine kinase activity	small GTPase regulator activity	ATP binding	kinase activity	transferase activity	nucleoside-triphosphatase regulator activity	binding	phosphotransferase activity, alcohol group as acceptor	catalytic activity	transferase activity, transferring phosphorus-containing groups	purine nucleoside binding	purine ribonucleotide binding	nucleoside binding	purine nucleotide binding	GTPase regulator activity
0.04553	0.011604	0.009092	0.001558	5.01	Down	0.0357964	BB519015	1446302_at	Cysteine conjugate-beta lyase 1, mRNA (cDNA clone MGC:62427 IMAGE:5687475)	Mm.216089	70266	Ccbl1	2	Biological Process:	biosynthetic process	metabolic process	Molecular Function:	catalytic activity	transaminase activity	kynurenine-oxoglutarate transaminase activity	transferase activity	transferase activity, transferring nitrogenous groups	lyase activity	1-aminocyclopropane-1-carboxylate synthase activity	pyridoxal phosphate binding	glutamine-phenylpyruvate transaminase activity	cysteine-S-conjugate beta-lyase activity	vitamin B6 binding	carbon-sulfur lyase activity	binding	vitamin binding	cofactor binding	lipid binding	steroid binding	Cellular Component:	cytoplasm	intracellular part	intracellular	cell	all	cellular_component	cell part
0.007194	0.001211	0.035997	0.00645	5	Up	0.0117904	BB706418	1457234_at	Transcribed locus	Mm.212045	-	-	4
0.020944	0.006354	0.104429	0.02679	4.99	Up	0.0386986	AV269068	1437412_at	Peroxiredoxin 6, related sequence 1, mRNA (cDNA clone MGC:107184 IMAGE:6771677)	Mm.60992	320769	Prdx6-rs1	2	Biological Process:	biological_process	all	Molecular Function:	molecular_function	all	Cellular Component:	cellular_component	mitochondrion	intracellular membrane-bounded organelle	intracellular organelle	intracellular part	intracellular	membrane-bounded organelle	organelle	cell part	all	cytoplasm	cytoplasmic part	cell
0.010932	0.003439	0.054472	0.008282	4.98	Up	0.00830679	AI451488	1444964_at	CDNA clone IMAGE:3327421	Mm.325816	214897	Csnk1g1	9	Biological Process:	protein amino acid phosphorylation	Wnt receptor signaling pathway	cellular metabolic process	post-translational protein modification	cell communication	cellular process	phosphorylation	protein modification process	macromolecule metabolic process	primary metabolic process	biological regulation	metabolic process	phosphate metabolic process	regulation of biological process	regulation of cellular process	cell surface receptor linked signal transduction	protein metabolic process	cellular macromolecule metabolic process	biopolymer metabolic process	biopolymer modification	phosphorus metabolic process	signal transduction	cellular protein metabolic process	cellular biopolymer metabolic process	Molecular Function:	nucleotide binding	protein kinase activity	protein serine/threonine kinase activity	ATP binding	kinase activity	transferase activity	purine nucleotide binding	binding	phosphotransferase activity, alcohol group as acceptor	catalytic activity
0.012059	0.004049	0.060082	0.008432	4.98	Up	0.00681996	NM_016712	1449969_at	Tropomodulin 4 (Tmod4), mRNA	Mm.71935	50874	Tmod4	3	Molecular Function:	actin binding	tropomyosin binding	cytoskeletal protein binding	protein binding	binding	Cellular Component:	cytoplasm	cytoskeleton	intracellular organelle	intracellular part	intracellular	organelle	non-membrane-bounded organelle	all	cell part	intracellular non-membrane-bounded organelle	cellular_component	cell
0.07594	0.014835	0.015319	0.004959	4.96	Down	0.0179096	BB414973	1452287_at	Mus musculus, clone IMAGE:4527696, mRNA	Mm.391995	-	-	5
0.0358	0.007318	0.007222	0.002567	4.96	Down	0.021108	BB698189	1456720_at	Transcribed locus	Mm.416591	-	-	11
0.005029	0.001992	0.024766	0.003753	4.92	Up	0.00969529	BB745211	1457869_at	PREDICTED: Mus musculus hypothetical protein LOC100041694 (LOC100041694), mRNA	Mm.259350	100041694	LOC100041694	12
0.067464	0.01034	0.013714	0.006202	4.92	Down	0.0111783	AV209128	1456076_at	Transcribed locus, moderately similar to NP_660139.1 beta-defensin 19 [Mus musculus]	Mm.467225	-	-	*
0.007938	0.004032	0.03894	0.004485	4.91	Up	0.00678841	BB742957	1426598_at	Ubiquitously transcribed tetratricopeptide repeat gene, Y chromosome (Uty), mRNA	Mm.20477	22290	Uty	Y	Biological Process:	chromatin modification	oxidation reduction	chromosome organization	chromatin organization	cellular component organization	metabolic process	cellular process	organelle organization	Molecular Function:	binding	iron ion binding	oxidoreductase activity	oxidoreductase activity, acting on single donors with incorporation of molecular oxygen, incorporation of two	metal ion binding	cation binding	catalytic activity	ion binding	transition metal ion binding	dioxygenase activity	oxidoreductase activity, acting on single donors with incorporation of molecular oxygen	Cellular Component:	nucleus	intracellular membrane-bounded organelle	intracellular organelle	intracellular part	intracellular	membrane-bounded organelle	organelle	cell part	all	cell	cellular_component
0.024173	0.006723	0.004934	0.000757	4.9	Down	0.0466998	BC003207	1425501_at	Mus musculus, clone MGC:8060 IMAGE:3587523, mRNA, complete cds	-	-	-	-
0.008281	0.003972	0.040551	0.008406	4.9	Up	0.0255622	BB021877	1440184_at	ESTs	-	-	-	-
0.058341	0.011441	0.011996	0.001139	4.86	Down	0.0157213	C77876	1458898_at	ESTs	-	-	-	-
0.061641	0.003523	0.012703	0.010862	4.85	Down	0.0127911	NM_027044	1422297_at	Prefoldin 5, mRNA (cDNA clone MGC:30379 IMAGE:3666296)	Mm.158264	56612	Pfdn5	15	Biological Process:	protein folding	cellular metabolic process	cellular macromolecule metabolic process	protein metabolic process	biopolymer metabolic process	cellular process	cellular protein metabolic process	macromolecule metabolic process	cellular biopolymer metabolic process	primary metabolic process	metabolic process	Molecular Function:	unfolded protein binding	protein binding	binding	Cellular Component:	prefoldin complex	intracellular part	intracellular	cell part	all	protein complex	cytoplasm	cytosol	cytoplasmic part	cytosolic part	cell	macromolecular complex	cellular_component
0.013638	0.00488	0.06617	0.016019	4.85	Up	0.0349506	BB540543	1439934_at	Solute carrier family 30, member 10 (Slc30a10), mRNA	Mm.227117	226781	Slc30a10	1	Biological Process:	transport	ion transport	cation transport	zinc ion transport	transition metal ion transport	establishment of localization	localization	metal ion transport	Molecular Function:	zinc ion binding	cation transmembrane transporter activity	substrate-specific transmembrane transporter activity	substrate-specific transporter activity	cation binding	transporter activity	ion transmembrane transporter activity	binding	ion binding	transmembrane transporter activity	transition metal ion binding	metal ion binding	Cellular Component:	plasma membrane	membrane	integral to membrane	intrinsic to membrane	cell	all	cellular_component	cell part	membrane part
0.011877	0.005369	0.057581	0.013792	4.85	Up	0.0366469	BC021897	1425935_at	Heat shock protein family B (small), member 11, mRNA (cDNA clone MGC:28078 IMAGE:3710627)	Mm.21787	72938	Hspb11	4	Biological Process:	response to stress	cell adhesion	biological adhesion	response to stimulus	cellular process
0.041129	0.005045	0.0085	0.00192	4.84	Down	0.00377749	BG070282	1440292_at	DNA segment, Chr 13, ERATO Doi 666, expressed	-	52695	-	-
0.002513	0.001003	0.012145	0.003092	4.83	Up	0.0414203	BB139766	1444138_at	Cytochrome P450, family 2, subfamily r, polypeptide 1, mRNA (cDNA clone MGC:124198 IMAGE:40046632)	Mm.108037	244209	Cyp2r1	7	Biological Process:	vitamin D metabolic process	oxidation reduction	steroid metabolic process	cellular metabolic process	cellular lipid metabolic process	lipid metabolic process	cellular process	fat-soluble vitamin metabolic process	cellular biosynthetic process	biosynthetic process	primary metabolic process	vitamin metabolic process	metabolic process	Molecular Function:	monooxygenase activity	iron ion binding	electron carrier activity	oxidoreductase activity	heme binding	vitamin D3 25-hydroxylase activity	metal ion binding	cholestanetriol 26-monooxygenase activity	vitamin D 25-hydroxylase activity	cation binding	oxidoreductase activity, acting on paired donors, with incorporation or reduction of molecular oxygen	binding	catalytic activity	tetrapyrrole binding	ion binding	oxidoreductase activity, acting on paired donors, with incorporation or reduction of molecular oxygen, NADH or	transition metal ion binding	Cellular Component:	cellular_component	endoplasmic reticulum	microsome
0.048111	0.004716	0.009994	0.006447	4.81	Down	0.00882788	BQ175978	1455785_at	Potassium voltage-gated channel, shaker-related subfamily, member 1 (Kcna1), mRNA	Mm.40424	16485	Kcna1	6	Biological Process:	transport	ion transport	potassium ion transport	cation transport	establishment of localization	monovalent inorganic cation transport	localization	metal ion transport	Molecular Function:	ion channel activity	voltage-gated ion channel activity	voltage-gated potassium channel activity	potassium channel activity	protein binding	potassium ion binding	cation transmembrane transporter activity	gated channel activity	substrate-specific transmembrane transporter activity	substrate-specific transporter activity	binding	transporter activity	voltage-gated cation channel activity	transmembrane transporter activity	metal ion transmembrane transporter activity	passive transmembrane transporter activity	cation binding	substrate-specific channel activity	ion transmembrane transporter activity	voltage-gated channel activity	channel activity	alkali metal ion binding	ion binding	cation channel activity	metal ion binding	Cellular Component:
0.029541	0.006444	0.00614	0.001473	4.81	Down	0.0240099	NM_022315	1415935_at	SPARC related modular calcium binding 2, mRNA (cDNA clone MGC:28521 IMAGE:4191849)	Mm.30162	64074	Smoc2	17	Biological Process:	positive regulation of cell-substrate adhesion	extracellular matrix organization	cell-substrate adhesion	positive regulation of cellular process	regulation of biological process	regulation of cellular process	regulation of cell-substrate adhesion	positive regulation of biological process	regulation of cell adhesion	positive regulation of cell adhesion	cellular process	biological adhesion	cell adhesion	cellular component organization	extracellular structure organization	biological regulation	Molecular Function:	calcium ion binding	glycosaminoglycan binding	heparin binding	carbohydrate binding	cation binding	ion binding	pattern binding	binding	polysaccharide binding	metal ion binding	Cellular Component:	extracellular region	proteinaceous extracellular matrix	basement membrane	interstitial matrix	extracellular matrix	extracellular region part	extracellular matrix part
0.009382	0.003191	0.045005	0.009147	4.8	Up	0.0212542	BB183090	1441495_at	Potassium channel tetramerisation domain containing 8, mRNA (cDNA clone MGC:151317 IMAGE:40126259)	Mm.234821	243043	Kctd8	5	Biological Process:	potassium ion transport	transport	establishment of localization	cation transport	localization	ion transport	monovalent inorganic cation transport	metal ion transport	Molecular Function:	voltage-gated potassium channel activity	protein binding	gated channel activity	cation transmembrane transporter activity	substrate-specific transmembrane transporter activity	substrate-specific transporter activity	binding	transporter activity	voltage-gated cation channel activity	voltage-gated ion channel activity	transmembrane transporter activity	metal ion transmembrane transporter activity	passive transmembrane transporter activity	potassium channel activity	ion channel activity	substrate-specific channel activity	ion transmembrane transporter activity	voltage-gated channel activity	channel activity	cation channel activity	Cellular Component:	voltage-gated potassium channel complex	membrane	cation channel complex	plasma membrane part	all
0.046247	0.008506	0.009648	0.001513	4.79	Down	0.0133053	BG066915	1459345_at	ESTs	-	-	-	-
0.00436	0.000817	0.020899	0.005374	4.79	Up	0.038314	AK015549	1454094_at	PREDICTED: Mus musculus hypothetical protein LOC100042902 (LOC100042902), mRNA	Mm.159366	100042902	100042902	10
0.075524	0.015387	0.015761	0.002282	4.79	Down	0.0184283	NM_019740	1450236_at	Forkhead box O3 (Foxo3), mRNA	Mm.338613	56484	Foxo3	10	Biological Process:	ovulation from ovarian follicle	initiation of primordial ovarian follicle growth	antral ovarian follicle growth	oocyte maturation	regulation of transcription, DNA-dependent	induction of apoptosis	response to DNA damage stimulus	glucose homeostasis	positive regulation of erythrocyte differentiation	positive regulation of transcription from RNA polymerase II promoter	cell differentiation	reproduction	regulation of cell differentiation	positive regulation of cellular process	positive regulation of programmed cell death	regulation of erythrocyte differentiation	apoptosis	induction of programmed cell death	cellular process	multicellular organismal process	anatomical structure development	positive regulation of nucleobase, nucleoside, nucleotide and nucleic acid metabolic process	myeloid cell differentiation	cell death	regulation of programmed cell death	positive regulation of biosynthetic process	regulation of nucleobase, nucleoside, nucleotide and nucleic acid metabolic process	reproductive structure development	biological regulation	immune system development	chemical homeostasis	reproductive process	regulation of multicellular organismal process	development of primary sexual characteristics	programmed cell death
0.005375	0.000641	0.025725	0.005391	4.79	Up	0.0199794	BB078712	1458111_at	Family with sequence similarity 20, member B, mRNA (cDNA clone MGC:36624 IMAGE:5352660)	Mm.229107	215015	Fam20b	1	Cellular Component:	extracellular region	all	cellular_component
0.03392	0.008167	0.007099	0.001575	4.78	Down	0.0321466	AV040981	1447673_x_at	Transcribed locus	Mm.351959	-	-	13
0.006567	0.001632	0.031363	0.007072	4.78	Up	0.0268695	AI452119	1458704_at	Transcribed locus	Mm.31757	-	-	8
0.057081	0.015272	0.011954	0.004786	4.78	Down	0.0478447	BB732603	1441776_at	Tetraspanin 11 (Tspan11), mRNA	Mm.174368	68498	Tspan11	6	Cellular Component:	membrane	integral to membrane	intrinsic to membrane	cell	all	cellular_component	cell part	membrane part
0.052918	0.01287	0.011096	0.006714	4.77	Down	0.0449612	AU040368	1442093_at	Arginine decarboxylase, mRNA (cDNA clone MGC:170601 IMAGE:8861996)	Mm.215814	242669	Adc	4	Biological Process:	ornithine metabolic process	polyamine biosynthetic process	carboxylic acid metabolic process	biogenic amine biosynthetic process	nitrogen compound metabolic process	cellular metabolic process	polyamine metabolic process	cellular amino acid and derivative metabolic process	cellular amino acid derivative biosynthetic process	organic acid metabolic process	cellular process	nonprotein amino acid metabolic process	amine biosynthetic process	nitrogen compound biosynthetic process	cellular ketone metabolic process	primary metabolic process	metabolic process	cellular amine metabolic process	biogenic amine metabolic process	cellular amino acid derivative metabolic process	amine metabolic process	cellular biosynthetic process	biosynthetic process	cellular nitrogen compound metabolic process	oxoacid metabolic process	cellular amino acid metabolic process	Molecular Function:	catalytic activity	ornithine decarboxylase activity	protein binding	arginine decarboxylase activity	ornithine decarboxylase activator activity	lyase activity	binding	enzyme regulator activity
0.022052	0.006374	0.104694	0.008456	4.75	Up	0.00145452	AV225567	1445127_at	Collagen and calcium binding EGF domains 1, mRNA (cDNA clone MGC:161179 IMAGE:40140631)	Mm.442049	320924	Ccbe1	18	Biological Process:	angiogenesis	multicellular organismal development	biological_process	anatomical structure morphogenesis	anatomical structure formation	anatomical structure formation involved in morphogenesis	blood vessel morphogenesis	system development	developmental process	all	multicellular organismal process	organ development	anatomical structure development	vasculature development	organ morphogenesis	blood vessel development	Molecular Function:	molecular_function	calcium ion binding	cation binding	ion binding	binding	all	metal ion binding	Cellular Component:	cellular_component	extracellular region	all
0.010843	0.002969	0.051292	0.01381	4.73	Up	0.0457685	AV281802	1434918_at	SRY-box containing gene 6 (Sox6), transcript variant 1, mRNA	Mm.323365	20679	Sox6	7	Biological Process:	negative regulation of transcription from RNA polymerase II promoter	cell morphogenesis	transcription	regulation of transcription, DNA-dependent	multicellular organismal development	post-embryonic development	gene silencing	hemopoiesis	cardiac cell differentiation	muscle cell differentiation	cell fate commitment	regulation of transcription	positive regulation of transcription from RNA polymerase II promoter	erythrocyte development	cartilage development	cell differentiation	negative regulation of gene expression	positive regulation of cellular process	negative regulation of cellular metabolic process	negative regulation of transcription, DNA-dependent	multicellular organismal process	cellular process	anatomical structure development	positive regulation of nucleobase, nucleoside, nucleotide and nucleic acid metabolic process	myeloid cell differentiation	negative regulation of biological process	positive regulation of biosynthetic process	negative regulation of macromolecule metabolic process	negative regulation of biosynthetic process	regulation of nucleobase, nucleoside, nucleotide and nucleic acid metabolic process	biological regulation	immune system development	regulation of biological quality	transcription from RNA polymerase II promoter	positive regulation of transcription, DNA-dependent
0.013784	0.002404	0.065089	0.010491	4.72	Up	0.00885987	AK018444	1453659_at	Centromere protein O, mRNA (cDNA clone MGC:36863 IMAGE:4481047)	Mm.478027	52504	Cenpo	12	Biological Process:	chromosome segregation	biological_process	cell division	all	cellular process	Molecular Function:	molecular_function	protein binding	binding	all	Cellular Component:	chromosome, centromeric region	cellular_component	nucleus	chromosome	intracellular organelle	intracellular part	membrane-bounded organelle	non-membrane-bounded organelle	all	cell	intracellular membrane-bounded organelle	intracellular	organelle	cell part	chromosomal part	intracellular non-membrane-bounded organelle	intracellular organelle part	organelle part
0.06721	0.014842	0.01426	0.006661	4.71	Down	0.0312342	AK016137	1429426_at	Transcribed locus	Mm.460627	75841	-	15	Biological Process:	modification-dependent protein catabolic process	cellular biopolymer catabolic process	biopolymer catabolic process	cellular metabolic process	cellular macromolecule catabolic process	modification-dependent macromolecule catabolic process	cellular process	proteolysis	macromolecule metabolic process	primary metabolic process	catabolic process	metabolic process	cellular protein catabolic process	cellular catabolic process	cellular macromolecule metabolic process	protein metabolic process	biopolymer metabolic process	protein catabolic process	cellular protein metabolic process	macromolecule catabolic process	proteolysis involved in cellular protein catabolic process	cellular biopolymer metabolic process	Molecular Function:	receptor activity	protein binding	zinc ion binding	ligase activity	metal ion binding	cation binding	molecular transducer activity	ion binding	binding	transition metal ion binding	catalytic activity	signal transducer activity
0.008337	0.002841	0.039229	0.007486	4.71	Up	0.0181728	BE980190	1441562_at	Transcribed locus	Mm.444183	320959	-	15
0.014846	0.006404	0.069727	0.00694	4.7	Up	0.00436351	D31769	1451614_a_at	Amelogenin (enamel-specific protein)	Mm.391342	11704	Amelx	X	Biological Process:	cell adhesion	signal transduction	multicellular organismal development	cell proliferation	biomineral formation	tooth mineralization	odontogenesis of dentine-containing tooth	anatomical structure morphogenesis	developmental process	odontogenesis	multicellular organismal process	cell communication	cellular process	anatomical structure development	organ morphogenesis	biological regulation	regulation of cellular process	regulation of biological process	tissue development	system development	organ development	biological adhesion	Molecular Function:	protein binding	growth factor activity	cell surface binding	hydroxyapatite binding	binding	receptor binding	Cellular Component:	extracellular region	proteinaceous extracellular matrix	basement membrane	extracellular matrix	extracellular region part
0.01304	0.000643	0.002787	0.000285	4.68	Down	0.000128725	AA517858	1420121_at	expressed sequence AA517858	-	105427	-	-
0.050705	0.001169	0.010858	0.003566	4.67	Down	0.000445496	AK010524	1453394_at	PREDICTED: Mus musculus similar to LOC637119 protein (LOC675325), mRNA	Mm.75890	637119	2410017I17Rik	17
0.005309	0.002654	0.024703	0.004623	4.65	Up	0.0220042	BE986996	1459633_at	PREDICTED: Mus musculus predicted gene, EG622645 (EG622645), mRNA	Mm.86422	622645	EG622645	17
0.10715	0.013825	0.02303	0.009023	4.65	Down	0.00700454	BM245920	1439598_at	ESTs, Moderately similar to S12207 hypothetical protein (M.musculus)	-	-	-	-
0.10213	0.024674	0.021971	0.00476	4.65	Down	0.0332194	AI447881	1445647_at	Transcribed locus	Mm.354628	99627	-	3
0.013845	0.009074	0.064241	0.014777	4.64	Up	0.0438435	BF462614	1441700_at	Solute carrier family 4 (anion exchanger), member 8, mRNA (cDNA clone MGC:40625 IMAGE:5401143)	Mm.209856	59033	Slc4a8	15	Biological Process:	transport	ion transport	sodium ion transport	anion transport	cation transport	establishment of localization	monovalent inorganic cation transport	localization	metal ion transport	Molecular Function:	inorganic anion exchanger activity	anion transmembrane transporter activity	antiporter activity	anion exchanger activity	sodium ion binding	solute:solute antiporter activity	substrate-specific transmembrane transporter activity	substrate-specific transporter activity	binding	transporter activity	secondary active transmembrane transporter activity	anion:anion antiporter activity	transmembrane transporter activity	inorganic anion transmembrane transporter activity	cation binding	ion transmembrane transporter activity	active transmembrane transporter activity	alkali metal ion binding	ion binding	bicarbonate transmembrane transporter activity	chloride transmembrane transporter activity	metal ion binding	Cellular Component:	membrane	integral to membrane
0.063867	0.00808	0.01379	0.007651	4.63	Down	0.0108204	AK015415	1433238_at	RIKEN cDNA 4930448E06 gene	-	73982	-	-
0.053838	0.009306	0.011646	0.005272	4.62	Down	0.0168927	X84237	1452539_a_at	CD247 antigen (Cd247), transcript variant eta, mRNA	Mm.217308	12503	Cd247	1	Biological Process:	cell surface receptor linked signal transduction	T cell receptor signaling pathway	regulation of immune response	negative regulation of gene expression	immune response	nitrogen compound metabolic process	gene silencing	positive regulation of biological process	regulation of macromolecule metabolic process	regulation of production of small RNA involved in gene silencing by RNA	cellular process	cell communication	regulation of immune system process	immune response-activating signal transduction	negative regulation of biological process	macromolecule metabolic process	negative regulation of macromolecule metabolic process	gene expression	regulation of nucleobase, nucleoside, nucleotide and nucleic acid metabolic process	nucleobase, nucleoside, nucleotide and nucleic acid metabolic process	biological regulation	gene silencing by RNA	response to organic substance	production of small RNA involved in gene silencing by RNA	response to chemical stimulus	regulation of cellular process	regulation of biological process	cellular macromolecule metabolic process	regulation of nitrogen compound metabolic process	regulation of cellular metabolic process	immune response-activating cell surface receptor signaling pathway	antigen receptor-mediated signaling pathway	response to stimulus	negative regulation of metabolic process	cellular response to chemical stimulus
0.023936	0.006394	0.005188	0.001208	4.61	Down	0.044957	BB805891	1441809_at	Transcribed locus	Mm.447387	-	-	10
0.151419	0.030576	0.032863	0.009134	4.61	Down	0.0205608	AK012512	1454002_at	RIKEN cDNA 2700071L08 gene	-	77009	-	-
0.006885	0.001121	0.03168	0.005347	4.6	Up	0.0105072	BB183029	1443109_at	ESTs	-	-	-	-
0.018067	0.009251	0.08306	0.01687	4.6	Up	0.0278359	BB397001	1456065_at	Ubiquitin associated and SH3 domain containing, A (Ubash3a), mRNA	Mm.387930	328795	Ubash3a	17	Biological Process:	regulation of cytokine production	negative regulation of T cell receptor signaling pathway	regulation of immune response	negative regulation of gene expression	regulation of antigen receptor-mediated signaling pathway	regulation of production of small RNA involved in gene silencing by RNA	cellular process	multicellular organismal process	immune response-activating signal transduction	negative regulation of biological process	negative regulation of macromolecule metabolic process	regulation of nucleobase, nucleoside, nucleotide and nucleic acid metabolic process	biological regulation	regulation of multicellular organismal process	negative regulation of immune system process	immune response-activating cell surface receptor signaling pathway	response to stimulus	cellular response to chemical stimulus	regulation of T cell receptor signaling pathway	RNA metabolic process	activation of immune response	regulation of metabolic process	positive regulation of response to stimulus	biopolymer metabolic process	dsRNA fragmentation	signal transduction	regulation of signal transduction	nitrogen compound metabolic process	immune response	positive regulation of biological process	gene silencing	regulation of macromolecule metabolic process	cell communication	negative regulation of cellular process	regulation of immune system process
0.030232	0.004679	0.00658	0.00191	4.59	Down	0.00944667	AK018281	1433090_at	RIKEN cDNA 6430514K02 gene	-	76885	-	-
0.020749	0.007019	0.095306	0.009784	4.59	Up	0.0034589	AK016928	1431891_at	Zinc finger, SWIM domain containing 5 (Zswim5), mRNA	Mm.218946	74464	Zswim5	4	Biological Process:	biological_process	all	Molecular Function:	molecular_function	zinc ion binding	metal ion binding	cation binding	ion binding	binding	transition metal ion binding	all	Cellular Component:	cellular_component	all
0.047933	0.006829	0.010441	0.005182	4.59	Down	0.0119356	BB005885	1458838_at	RIKEN cDNA 4732468M13 gene	-	-	-	-
0.019486	0.008198	0.089346	0.018528	4.59	Up	0.0261012	BB393620	1443754_x_at	ESTs	-	-	-	-
0.012638	0.007978	0.057942	0.01332	4.58	Up	0.0433385	AA111141	1448053_at	Transcribed locus	Mm.432125	-	-	1
0.010076	0.007692	0.046126	0.00779	4.58	Up	0.0301324	AV100992	1439408_a_at	mediator complex subunit 1	-	-	-	-
0.084935	0.00732	0.018606	0.007048	4.56	Down	0.00284519	U96702	1427834_at	serine protease inhibitor 16	-	20712	-	-	Biological Process:	biological_process	all	Molecular Function:	molecular_function	all	Cellular Component:	cellular_component	all
0.021694	0.016638	0.098988	0.011825	4.56	Up	0.0193252	NM_008790	1419085_at	Purkinje cell protein 2 (L7) (Pcp2), transcript variant 3, mRNA	Mm.440882	18545	Pcp2	8	Biological Process:	signal transduction	regulation of biological process	regulation of cellular process	biological regulation	cellular process	cell communication	Molecular Function:	guanyl-nucleotide exchange factor activity	GTPase activator activity	enzyme regulator activity	nucleoside-triphosphatase regulator activity	enzyme activator activity	GTPase regulator activity
0.07441	0.01781	0.016379	0.009653	4.54	Down	0.0457136	BB548722	1444417_at	PREDICTED: Mus musculus RIKEN cDNA 9330101J02 gene (9330101J02Rik), mRNA	Mm.458349	664857	9330101J02Rik	7
0.011519	0.002235	0.052306	0.014086	4.54	Up	0.0459404	BB514976	1453669_at	RIKEN cDNA 4930578C19 gene, mRNA (cDNA clone MGC:144770 IMAGE:40105826)	Mm.159617	75905	4930578C19Rik	X	Cellular Component:	extracellular region	all	cellular_component
0.072703	0.010378	0.016017	0.006639	4.54	Down	0.010023	BB283604	1445717_at	LUC7-like 2 (S. cerevisiae) (Luc7l2), mRNA	Mm.276133	192196	Luc7l2	6	Molecular Function:	protein binding	zinc ion binding	metal ion binding	cation binding	ion binding	binding	transition metal ion binding
0.074069	0.005389	0.016319	0.001851	4.54	Down	0.000533394	AV310518	1442931_at	Transcribed locus	Mm.453746	-	-	5
0.01466	0.003304	0.066449	0.006842	4.53	Up	0.00242205	BM118971	1458631_at	ESTs	-	-	-	-
0.034726	0.004506	0.007685	0.002389	4.52	Down	0.00607712	BB740021	1458609_at	Transcribed locus	Mm.353315	-	-	17
0.057932	0.013487	0.012834	0.005652	4.51	Down	0.0367863	BB223862	1445827_at	Protein kinase C binding protein 1 (Prkcbp1), mRNA	Mm.227598	228880	Prkcbp1	2	Molecular Function:	zinc ion binding	kinase activity	metal ion binding	cation binding	binding	transferase activity	catalytic activity	transferase activity, transferring phosphorus-containing groups	ion binding	transition metal ion binding
0.071417	0.009599	0.015823	0.011151	4.51	Down	0.0194624	C79663	1420026_at	AP2 associated kinase 1, mRNA (cDNA clone IMAGE:5367262)	Mm.221038	269774	Aak1	6	Biological Process:	protein amino acid phosphorylation	biological_process	cellular metabolic process	all	post-translational protein modification	cellular process	phosphorylation	protein modification process	macromolecule metabolic process	primary metabolic process	metabolic process	phosphate metabolic process	protein metabolic process	cellular macromolecule metabolic process	biopolymer metabolic process	biopolymer modification	phosphorus metabolic process	cellular protein metabolic process	cellular biopolymer metabolic process	Molecular Function:	nucleotide binding	molecular_function	protein kinase activity	protein serine/threonine kinase activity	ATP binding	kinase activity	transferase activity	purine nucleotide binding	binding	phosphotransferase activity, alcohol group as acceptor	catalytic activity	transferase activity, transferring phosphorus-containing groups	all	purine nucleoside binding	adenyl ribonucleotide binding
0.073333	0.016803	0.016253	0.00926	4.51	Down	0.040936	AK014621	1453798_at	Coiled-coil domain containing 93 (Ccdc93), transcript variant 3, mRNA	Mm.25788	70829	Ccdc93	1
0.015431	0.009296	0.069573	0.012199	4.51	Up	0.0242256	BB283560	1440728_at	Transcribed locus	Mm.400861	-	-	14
0.011899	0.004866	0.053632	0.008115	4.51	Up	0.0115932	AU019726	1446924_at	Transcribed locus	Mm.353911	-	-	19
0.018654	0.004187	0.083927	0.002034	4.5	Up	0.000150057	AJ437648	1427772_at	Defensin beta 15 (Defb15), mRNA	Mm.390015	246082	Defb15	8	Biological Process:	defense response	defense response to bacterium	response to stimulus	response to other organism	multi-organism process	response to biotic stimulus	response to bacterium	response to stress	Cellular Component:	extracellular region	all	cellular_component
0.07709	0.005133	0.017134	0.008433	4.5	Down	0.00371452	AK014606	1430858_at	RIKEN cDNA 4632433K11 gene (4632433K11Rik), mRNA	Mm.333548	77043	4632433K11Rik	7
0.047047	0.002904	0.010465	0.002475	4.5	Down	0.000661015	BG073195	1440394_at	Transcribed locus	Mm.471838	-	-	14
0.007596	0.003117	0.034109	0.005871	4.49	Up	0.016288	U83636	1451821_a_at	Nuclear antigen Sp100 (Sp100), mRNA	Mm.290906	20684	Sp100	1	Molecular Function:	DNA binding	binding	protein binding	nucleic acid binding	Cellular Component:	nucleus	chromosome	PML body	nucleoplasm	nuclear lumen	organelle lumen	nuclear body	intracellular organelle	intracellular part	membrane-bounded organelle	non-membrane-bounded organelle	all	nuclear part	cell	intracellular organelle lumen	intracellular membrane-bounded organelle	nucleoplasm part	intracellular	organelle	cell part	membrane-enclosed lumen	intracellular non-membrane-bounded organelle	intracellular organelle part	cellular_component	organelle part
0.026267	0.007267	0.117933	0.019835	4.49	Up	0.0122597	BB652443	1431227_at	Transcribed locus, strongly similar to NP_081425.2 WD repeat domain 20 [Mus musculus]	Mm.475762	-	-	12
0.039343	0.007977	0.00877	0.003315	4.49	Down	0.0240281	BE947394	1439941_at	Transcribed locus	Mm.39222	-	-	11
0.075317	0.005205	0.016828	0.010803	4.48	Down	0.00817522	AI592978	1445613_at	CD-1 orphan receptor TAK1 (TAK1)	Mm.87062	22026	Nr2c2	6	Biological Process:	transcription	regulation of transcription, DNA-dependent	spermatogenesis	regulation of transcription	spermatocyte division	cell differentiation	cellular biopolymer biosynthetic process	reproduction	germ cell development	nitrogen compound metabolic process	developmental process	regulation of macromolecule metabolic process	cellular process	cellular macromolecule biosynthetic process	male gamete generation	macromolecule metabolic process	regulation of nucleobase, nucleoside, nucleotide and nucleic acid metabolic process	gene expression	cell division	biological regulation	nucleobase, nucleoside, nucleotide and nucleic acid metabolic process	reproductive process	regulation of cellular process	regulation of biological process	regulation of nitrogen compound metabolic process	cellular macromolecule metabolic process	regulation of cellular metabolic process	cellular biosynthetic process	biosynthetic process	transcription, DNA-dependent	regulation of biosynthetic process	sexual reproduction	cellular metabolic process	germ-line cyst formation	RNA metabolic process
0.075682	0.009325	0.016919	0.006543	4.47	Down	0.00670542	BC026584	1424392_at	Alcohol dehydrogenase, iron containing, 1, mRNA (cDNA clone MGC:37234 IMAGE:4972323)	Mm.28514	76187	Adhfe1	1	Biological Process:	oxidation reduction	metabolic process	Molecular Function:	oxidoreductase activity	metal ion binding	hydroxyacid-oxoacid transhydrogenase activity	oxidoreductase activity, acting on CH-OH group of donors	cation binding	ion binding	binding	catalytic activity	Cellular Component:	cellular_component	mitochondrion	intracellular membrane-bounded organelle	intracellular organelle	intracellular part	intracellular	membrane-bounded organelle	organelle	cell part	all	cytoplasm	cytoplasmic part	cell
0.025622	0.006777	0.114352	0.004415	4.46	Up	0.000392229	BI249259	1459909_at	nuclear factor I/X	-	-	-	-
0.071019	0.019447	0.015918	0.003497	4.46	Down	0.0493782	AV316366	1456809_at	Transcribed locus, moderately similar to NP_081699.1 RNA polymerase III subunit RPC2 [Mus musculus]	Mm.472000	-	-	10
0.080909	0.00959	0.018181	0.000611	4.45	Down	0.00284484	C77554	1443317_at	Transcribed locus	Mm.410438	52074	-	6
0.030199	0.007993	0.006789	0.002174	4.45	Down	0.047523	BB094049	1459273_at	Transcribed locus	Mm.407598	-	-	12
0.006147	0.000722	0.027322	0.001311	4.44	Up	0.000144867	BB494544	1439474_x_at	ESTs	-	-	-	-
0.010085	0.005752	0.044819	0.010521	4.44	Up	0.0442645	NM_030726	1421590_at	MAS-related GPR, member H (Mrgprh), mRNA	Mm.160368	80978	Mrgprh	17	Biological Process:	signal transduction	G-protein coupled receptor protein signaling pathway	regulation of biological process	regulation of cellular process	cell surface receptor linked signal transduction	biological regulation	cellular process	cell communication	Molecular Function:	signal transducer activity	receptor activity	G-protein coupled receptor activity	transmembrane receptor activity	molecular transducer activity	Cellular Component:	plasma membrane	membrane	integral to membrane	intrinsic to membrane	cell	all	cellular_component	cell part	membrane part
0.022204	0.009712	0.098577	0.009611	4.44	Up	0.00502642	BB367420	1453611_at	Transcribed locus	Mm.444820	-	-	7
0.01249	0.006079	0.055412	0.01375	4.44	Up	0.0461591	NM_007972	1449305_at	Coagulation factor X, mRNA (cDNA clone MGC:6641 IMAGE:3495496)	Mm.262589	14058	F10	8	Biological Process:	proteolysis	blood coagulation	biopolymer catabolic process	wound healing	response to external stimulus	response to wounding	multicellular organismal process	macromolecule metabolic process	catabolic process	primary metabolic process	biological regulation	metabolic process	protein metabolic process	biopolymer metabolic process	protein catabolic process	hemostasis	response to stress	regulation of biological quality	response to stimulus	macromolecule catabolic process	coagulation	regulation of body fluid levels	Molecular Function:	serine-type endopeptidase activity	calcium ion binding	protein binding	peptidase activity	serine-type peptidase activity	hydrolase activity	serine hydrolase activity	endopeptidase activity	cation binding	ion binding	binding	catalytic activity
0.027861	0.004252	0.006306	0.002236	4.42	Down	0.0109325	BE687891	1438707_at	ATPase type 13A4, mRNA (cDNA clone IMAGE:1548513)	Mm.54954	224079	Atp13a4	16	Biological Process:	ATP biosynthetic process	cation transport	nitrogen compound metabolic process	ribonucleotide metabolic process	cellular process	nucleotide biosynthetic process	ribonucleoside triphosphate metabolic process	ribonucleotide biosynthetic process	nucleobase, nucleoside, nucleotide and nucleic acid metabolic process	purine nucleoside triphosphate biosynthetic process	cellular biosynthetic process	nucleoside phosphate metabolic process	ribonucleoside triphosphate biosynthetic process	biosynthetic process	ATP metabolic process	purine ribonucleoside triphosphate biosynthetic process	transport	purine nucleotide metabolic process	cellular metabolic process	nucleobase, nucleoside and nucleotide metabolic process	ion transport	nucleoside triphosphate biosynthetic process	primary metabolic process	metabolic process	heterocycle metabolic process	purine ribonucleotide biosynthetic process	purine ribonucleotide metabolic process	establishment of localization	purine nucleoside triphosphate metabolic process	nucleotide metabolic process	purine nucleotide biosynthetic process	purine ribonucleoside triphosphate metabolic process	nucleoside triphosphate metabolic process	localization	Molecular Function:
0.064064	0.014388	0.014505	0.001403	4.42	Down	0.0265767	BB371253	1441511_at	Potassium channel, subfamily T, member 1 (Kcnt1), transcript variant 2, mRNA	Mm.119462	227632	Kcnt1	2	Biological Process:	transport	ion transport	potassium ion transport	cation transport	establishment of localization	monovalent inorganic cation transport	localization	metal ion transport	Molecular Function:	ion channel activity	potassium channel activity	calcium ion binding	calcium-activated potassium channel activity	potassium ion binding	gated channel activity	calcium activated cation channel activity	cation transmembrane transporter activity	substrate-specific transmembrane transporter activity	substrate-specific transporter activity	binding	transporter activity	ion gated channel activity	transmembrane transporter activity	metal ion transmembrane transporter activity	passive transmembrane transporter activity	substrate-specific channel activity	cation binding	ion transmembrane transporter activity	channel activity	alkali metal ion binding	ion binding	cation channel activity	metal ion binding	Cellular Component:	plasma membrane
0.022639	0.001722	0.099951	0.022066	4.41	Up	0.0250514	AB045382	1416264_at	ATP-binding cassette, sub-family B (MDR/TAP), member 9 (Abcb9), mRNA	Mm.254839	56325	Abcb9	5	Biological Process:	transport	protein transport	peptide transport	establishment of protein localization	protein localization	establishment of localization	localization	macromolecule localization	Molecular Function:	nucleotide binding	ATP binding	peptide transporter activity	ATPase activity	nucleoside-triphosphatase activity	ATPase activity, coupled to transmembrane movement of substances	hydrolase activity, acting on acid anhydrides, in phosphorus-containing anhydrides	substrate-specific transporter activity	transporter activity	binding	catalytic activity	transmembrane transporter activity	purine nucleoside binding	pyrophosphatase activity	nucleoside binding	purine ribonucleotide binding	P-P-bond-hydrolysis-driven transmembrane transporter activity	hydrolase activity	purine nucleotide binding	hydrolase activity, acting on acid anhydrides	active transmembrane transporter activity	hydrolase activity, acting on acid anhydrides, catalyzing transmembrane movement of substances	ATPase activity, coupled to movement of substances	ATPase activity, coupled	adenyl ribonucleotide binding	ribonucleotide binding
0.017082	0.006128	0.075262	0.008016	4.41	Up	0.00448924	BE985731	1458225_at	FK506 binding protein 14 (Fkbp14), mRNA	Mm.274693	231997	Fkbp14	6	Biological Process:	protein folding	cellular metabolic process	cellular macromolecule metabolic process	protein metabolic process	biopolymer metabolic process	cellular process	cellular protein metabolic process	macromolecule metabolic process	cellular biopolymer metabolic process	primary metabolic process	metabolic process	Molecular Function:	peptidyl-prolyl cis-trans isomerase activity	calcium ion binding	isomerase activity	cation binding	cis-trans isomerase activity	ion binding	binding	catalytic activity	metal ion binding	Cellular Component:	endoplasmic reticulum	intracellular membrane-bounded organelle	intracellular organelle	intracellular part	intracellular	membrane-bounded organelle	organelle	cell part	all	cytoplasm	cytoplasmic part	cell	cellular_component
0.067649	0.010697	0.015385	0.009101	4.4	Down	0.020454	BC016892	1449051_at	Peroxisome proliferator activated receptor alpha, mRNA (cDNA clone MGC:18607 IMAGE:4222384)	Mm.212789	19013	Ppara	15	Biological Process:	glucose metabolic process	transcription	regulation of transcription, DNA-dependent	lipid metabolic process	fatty acid metabolic process	epidermis development	regulation of fatty acid metabolic process	negative regulation of appetite	wound healing	regulation of transcription	positive regulation of transcription	positive regulation of transcription from RNA polymerase II promoter	regulation of response to external stimulus	negative regulation of gene expression	positive regulation of cellular process	regulation of production of small RNA involved in gene silencing by RNA	multicellular organismal process	cellular process	anatomical structure development	positive regulation of nucleobase, nucleoside, nucleotide and nucleic acid metabolic process	negative regulation of response to nutrient levels	negative regulation of biological process	positive regulation of biosynthetic process	negative regulation of macromolecule metabolic process	regulation of nucleobase, nucleoside, nucleotide and nucleic acid metabolic process	biological regulation	monosaccharide metabolic process	response to nutrient levels	regulation of response to food	transcription from RNA polymerase II promoter	regulation of biological quality	positive regulation of transcription, DNA-dependent	response to stimulus	cellular biosynthetic process	cellular response to chemical stimulus
0.010674	0.005107	0.046906	0.007329	4.39	Up	0.0154013	AV269411	1438654_x_at	Monocyte to macrophage differentiation-associated 2, mRNA (cDNA clone MGC:36872 IMAGE:4502289)	Mm.48712	75104	Mmd2	5	Biological Process:	cytolysis	cell death	death	cellular process	Molecular Function:	receptor activity	molecular transducer activity	signal transducer activity	Cellular Component:	membrane	integral to membrane	intrinsic to membrane	cell	all	cellular_component	cell part	membrane part
0.097662	0.015852	0.022251	0.008376	4.39	Down	0.0136291	NM_054085	1449573_at	Alpha-kinase 3 (Alpk3), mRNA	Mm.475768	116904	Alpk3	7	Biological Process:	protein amino acid phosphorylation	multicellular organismal development	heart development	cellular metabolic process	developmental process	post-translational protein modification	multicellular organismal process	cellular process	phosphorylation	anatomical structure development	protein modification process	macromolecule metabolic process	primary metabolic process	metabolic process	phosphate metabolic process	system development	protein metabolic process	cellular macromolecule metabolic process	biopolymer metabolic process	biopolymer modification	organ development	phosphorus metabolic process	cellular protein metabolic process	cellular biopolymer metabolic process	Molecular Function:	protein serine/threonine kinase activity	ATP binding	kinase activity	transferase activity	purine nucleotide binding	binding	protein kinase activity	nucleotide binding	phosphotransferase activity, alcohol group as acceptor	catalytic activity
0.105198	0.017914	0.024019	0.007654	4.38	Down	0.0140643	BB077224	1440224_at	Transcribed locus	Mm.476203	319574	-	8
0.076287	0.003985	0.017428	0.005966	4.38	Down	0.00120279	BG067584	1458860_at	ESTs	-	-	-	-
0.025173	0.002935	0.110072	0.017578	4.37	Up	0.00887989	AK015582	1433317_at	RIKEN cDNA 4930477O15 gene	-	74983	-	-
0.077991	0.016143	0.01784	0.002695	4.37	Down	0.0212948	AF059486	1419148_at	Advillin (Avil), mRNA	Mm.10739	11567	Avil	10	Biological Process:	response to stress	cytoskeleton organization	actin filament organization	actin filament capping	anatomical structure formation	negative regulation of cellular metabolic process	regulation of protein complex disassembly	cellular process	protein complex biogenesis	regulation of cellular component size	protein polymerization	actin polymerization or depolymerization	cellular component disassembly	regulation of cellular component organization	negative regulation of biological process	negative regulation of macromolecule metabolic process	biological regulation	regulation of actin cytoskeleton organization	negative regulation of organelle organization	negative regulation of cellular component organization	regulation of cytoskeleton organization	protein depolymerization	regulation of actin filament depolymerization	regulation of biological quality	macromolecular complex subunit organization	response to stimulus	negative regulation of protein complex disassembly	regulation of protein polymerization	regulation of organelle organization	regulation of cellular component biogenesis	actin filament polymerization	actin cytoskeleton organization	regulation of metabolic process	cellular protein complex disassembly	negative regulation of cytoskeleton organization
0.010692	0.003079	0.046671	0.009805	4.37	Up	0.024873	AK004853	1417312_at	Dickkopf homolog 3 (Xenopus laevis) (Dkk3), mRNA	Mm.55143	50781	Dkk3	7	Biological Process:	multicellular organismal development	Wnt receptor signaling pathway	negative regulation of Wnt receptor signaling pathway	regulation of signal transduction	negative regulation of signal transduction	developmental process	regulation of cell communication	cellular process	cell communication	multicellular organismal process	negative regulation of cellular process	negative regulation of biological process	biological regulation	regulation of cellular process	regulation of biological process	cell surface receptor linked signal transduction	negative regulation of cell communication	signal transduction	regulation of Wnt receptor signaling pathway	Cellular Component:	extracellular region	extracellular space	extracellular region part	all	cellular_component
0.019499	0.007004	0.085007	0.009499	4.36	Up	0.00515523	NM_009813	1422598_at	Calsequestrin 1 (Casq1), nuclear gene encoding mitochondrial protein, mRNA	Mm.12829	12372	Casq1	1	Biological Process:	regulation of muscle contraction	muscle system process	regulation of biological process	regulation of multicellular organismal process	multicellular organismal process	system process	regulation of system process	biological regulation	muscle contraction	Molecular Function:	calcium ion binding	cation binding	ion binding	binding	metal ion binding	Cellular Component:	mitochondrion	sarcoplasmic reticulum	sarcoplasmic reticulum lumen	endoplasmic reticulum part	organelle lumen	intracellular organelle	intracellular part	membrane-bounded organelle	all	cytoplasmic part	cell	intracellular organelle lumen	intracellular membrane-bounded organelle	endoplasmic reticulum	intracellular	organelle	cell part	endoplasmic reticulum lumen	membrane-enclosed lumen
0.0527	0.008957	0.0121	0.001594	4.36	Down	0.011138	AK015738	1431546_at	PREDICTED: Mus musculus RIKEN cDNA 4930509K18 gene (4930509K18Rik), mRNA	Mm.399244	75819	4930509K18Rik	4
0.073221	0.014958	0.016823	0.012023	4.35	Down	0.04244	AV278529	1458430_at	expressed sequence C87436	-	-	-	-
0.098142	0.018837	0.022571	0.012748	4.35	Down	0.0293117	BB189586	1441036_at	Stomatin (Epb7.2)-like 3 (Stoml3), mRNA	Mm.222810	229277	Stoml3	3	Biological Process:	signal transduction	regulation of biological process	regulation of cellular process	biological regulation	cellular process	cell communication	Molecular Function:	protein binding	binding	Cellular Component:	plasma membrane	membrane	integral to membrane	membrane raft	intrinsic to membrane	cell	all	cellular_component	cell part	membrane part
0.009704	0.002323	0.042151	0.010659	4.34	Up	0.0409749	AF213393	1427546_at	ATP-binding cassette, sub-family A (ABC1), member 8b (Abca8b), mRNA	Mm.341004	27404	Abca8b	11	Biological Process:	transport	establishment of localization	localization	Molecular Function:	nucleotide binding	ATP binding	ATPase activity	nucleoside-triphosphatase activity	ATPase activity, coupled to transmembrane movement of substances	hydrolase activity, acting on acid anhydrides, in phosphorus-containing anhydrides	transporter activity	binding	catalytic activity	transmembrane transporter activity	purine nucleoside binding	pyrophosphatase activity	nucleoside binding	purine ribonucleotide binding	hydrolase activity	P-P-bond-hydrolysis-driven transmembrane transporter activity	purine nucleotide binding	hydrolase activity, acting on acid anhydrides	active transmembrane transporter activity	hydrolase activity, acting on acid anhydrides, catalyzing transmembrane movement of substances	ATPase activity, coupled to movement of substances	ATPase activity, coupled	adenyl ribonucleotide binding	ribonucleotide binding	adenyl nucleotide binding	primary active transmembrane transporter activity	Cellular Component:	mitochondrial inner membrane	plasma membrane	membrane	integral to membrane
0.015459	0.010793	0.067069	0.007896	4.34	Up	0.0181565	BC003725	1425411_at	ADP-ribosylation factor-like 4A	-	11861	-	-	Biological Process:	small GTPase mediated signal transduction	brown fat cell differentiation	cell differentiation	fat cell differentiation	regulation of biological process	regulation of cellular process	developmental process	cellular developmental process	cellular process	cell communication	signal transduction	intracellular signaling cascade	biological regulation	Molecular Function:	nucleotide binding	GTPase activity	GTP binding	hydrolase activity	hydrolase activity, acting on acid anhydrides, in phosphorus-containing anhydrides	purine nucleotide binding	nucleoside-triphosphatase activity	hydrolase activity, acting on acid anhydrides	binding	catalytic activity	guanyl nucleotide binding	guanyl ribonucleotide binding	ribonucleotide binding	pyrophosphatase activity	purine ribonucleotide binding	Cellular Component:	intracellular	nucleus	intracellular membrane-bounded organelle	intracellular organelle	intracellular part
0.043695	0.008115	0.010072	0.003761	4.34	Down	0.0197902	BB330347	1436772_at	Glutamate receptor, ionotropic, AMPA4 (alpha 4) (Gria4), transcript variant 1, mRNA	Mm.209263	14802	Gria4	9	Biological Process:	transport	ion transport	establishment of localization	localization	Molecular Function:	receptor activity	ionotropic glutamate receptor activity	ion channel activity	extracellular-glutamate-gated ion channel activity	protein binding	gated channel activity	substrate-specific transmembrane transporter activity	transmembrane receptor activity	substrate-specific transporter activity	binding	transporter activity	transmembrane transporter activity	passive transmembrane transporter activity	substrate-specific channel activity	ligand-gated ion channel activity	ion transmembrane transporter activity	ligand-gated channel activity	signal transducer activity	channel activity	molecular transducer activity	glutamate receptor activity	excitatory extracellular ligand-gated ion channel activity	extracellular ligand-gated ion channel activity	Cellular Component:	plasma membrane	membrane	integral to membrane	cell junction	alpha-amino-3-hydroxy-5-methyl-4-isoxazolepropionic acid selective glutamate receptor complex	synapse
0.080409	0.008795	0.018548	0.007341	4.34	Down	0.00569308	BB270375	1457651_x_at	rad and gem related GTP binding protein 2	-	-	-	-
0.195095	0.002599	0.045103	0.020636	4.33	Down	0.00196021	NM_013705	1449813_at	Zinc finger protein 30 (Zfp30), mRNA	Mm.292690	22693	Zfp30	7	Biological Process:	transcription	regulation of transcription, DNA-dependent	regulation of transcription	cellular biopolymer biosynthetic process	nitrogen compound metabolic process	regulation of macromolecule metabolic process	cellular process	cellular macromolecule biosynthetic process	macromolecule metabolic process	regulation of nucleobase, nucleoside, nucleotide and nucleic acid metabolic process	gene expression	biological regulation	nucleobase, nucleoside, nucleotide and nucleic acid metabolic process	regulation of cellular process	regulation of biological process	regulation of nitrogen compound metabolic process	cellular macromolecule metabolic process	regulation of cellular metabolic process	cellular biosynthetic process	biosynthetic process	transcription, DNA-dependent	regulation of biosynthetic process	cellular metabolic process	RNA metabolic process	regulation of cellular biosynthetic process	biopolymer biosynthetic process	regulation of metabolic process	regulation of primary metabolic process	primary metabolic process	metabolic process	regulation of gene expression	biopolymer metabolic process	RNA biosynthetic process	regulation of RNA metabolic process	cellular biopolymer metabolic process
0.016656	0.007526	0.072031	0.011238	4.32	Up	0.0149256	BG066238	1457379_at	Phosphatidylinositol 4-kinase, catalytic, alpha polypeptide (Pi4ka), mRNA	Mm.5718	224020	Pi4ka	16	Molecular Function:	kinase activity	transferase activity	catalytic activity	transferase activity, transferring phosphorus-containing groups
0.066246	0.007824	0.015329	0.004936	4.32	Down	0.00531462	BB201301	1458607_at	Transcribed locus	Mm.441407	-	-	9
0.013796	0.006561	0.059343	0.00988	4.3	Up	0.0184539	AK004219	1423036_at	Thioredoxin domain containing 17, mRNA (cDNA clone MGC:40618 IMAGE:3673521)	Mm.27670	52700	Txndc17	11	Biological Process:	biological_process	cell redox homeostasis	regulation of biological process	regulation of cellular process	all	regulation of biological quality	cellular process	homeostatic process	cellular homeostasis	biological regulation	Cellular Component:	cellular_component	cytoplasm	intracellular part	intracellular	cell	cell part	all
0.053417	0.008005	0.012442	0.003568	4.29	Down	0.00948136	BB318221	1438619_x_at	NEW1 domain containing protein	Mm.399660	224454	Zdhhc14	17	Biological Process:	biological_process	all	Molecular Function:	molecular_function	zinc ion binding	acyltransferase activity	transferase activity	metal ion binding	transferase activity, transferring acyl groups other than amino-acyl groups	cation binding	binding	transferase activity, transferring acyl groups	catalytic activity	all	ion binding	transition metal ion binding	Cellular Component:	cellular_component	membrane	integral to membrane	intrinsic to membrane	cell	cell part	all	membrane part
0.022691	0.007506	0.097274	0.023847	4.29	Up	0.0406062	BB489416	1439238_at	Unc-84 homolog B (C. elegans), mRNA (cDNA clone IMAGE:5325151)	Mm.202715	223697	Unc84b	15	Biological Process:	nuclear envelope organization	membrane organization	nucleus organization	cellular component organization	cellular process	organelle organization	Molecular Function:	protein binding	binding	Cellular Component:	nuclear chromosome, telomeric region	condensed nuclear chromosome	nucleus	nuclear envelope	endosome	membrane	integral to membrane	nuclear chromosome	intracellular organelle	intracellular part	membrane-bounded organelle	non-membrane-bounded organelle	all	membrane part	intrinsic to membrane	cytoplasmic part	condensed chromosome	chromosome, telomeric region	organelle envelope	chromosome	envelope	nuclear part	cell	endomembrane system	intracellular membrane-bounded organelle
0.057769	0.009572	0.013503	0.004496	4.28	Down	0.013854	BB151286	1458000_at	Desmoglein 1 alpha, mRNA (cDNA clone MGC:179618 IMAGE:40049012)	Mm.37953	13510	Dsg1a	18	Biological Process:	cell adhesion	homophilic cell adhesion	cell-cell adhesion	biological adhesion	cellular process	Molecular Function:	calcium ion binding	protein binding	cation binding	ion binding	binding	metal ion binding	Cellular Component:	plasma membrane	membrane	integral to membrane	cell junction	desmosome	anchoring junction	plasma membrane part	all	cell part	apical junction complex	membrane part	cell-cell junction	intrinsic to membrane	cellular_component	cell	apicolateral plasma membrane
0.048154	0.003277	0.011261	0.005487	4.28	Down	0.00447031	BQ126961	1430027_at	Transcribed locus	Mm.45859	-	-	14
0.015447	0.011269	0.066049	0.00703	4.28	Up	0.0189424	AA822260	1458657_at	ESTs	-	-	-	-
0.092918	0.022047	0.021747	0.008549	4.27	Down	0.0395577	AW493555	1453861_at	Transcribed locus	Mm.445623	226610	-	1
0.013411	0.007411	0.057289	0.009121	4.27	Up	0.0202335	BG068522	1443265_at	CD44 antigen, mRNA (cDNA clone IMAGE:3153835)	Mm.423621	12505	Cd44	2	Biological Process:	branching involved in ureteric bud morphogenesis	healing during inflammatory response	cell adhesion	branching involved in prostate gland morphogenesis	reproduction	inflammatory response	kidney development	developmental process	response to external stimulus	metanephros development	cellular process	multicellular organismal process	anatomical structure development	epithelium development	reproductive structure development	defense response	morphogenesis of an epithelium	reproductive process	system development	prostate gland development	response to stimulus	ureteric bud morphogenesis	tissue morphogenesis	morphogenesis of a branching structure	prostate gland morphogenesis	anatomical structure morphogenesis	prostate gland epithelium morphogenesis	ureteric bud development	wound healing	tube morphogenesis	response to wounding	urogenital system development	reproductive developmental process	gland development	branching morphogenesis of a tube
0.0313	0.005841	0.007363	0.002591	4.25	Down	0.0200105	BB283617	1443570_at	COP9 (constitutive photomorphogenic) homolog, subunit 3 (Arabidopsis thaliana) (Cops3), mRNA	Mm.40	26572	Cops3	11	Biological Process:	in utero embryonic development	multicellular organismal development	embryonic development	chordate embryonic development	developmental process	embryonic development ending in birth or egg hatching	multicellular organismal process	Molecular Function:	protein binding	binding	Cellular Component:	nucleus	cytoplasm	signalosome	intracellular organelle	intracellular part	membrane-bounded organelle	all	nuclear part	cell	intracellular membrane-bounded organelle	intracellular	organelle	cell part	protein complex	intracellular organelle part	cellular_component	macromolecular complex	organelle part
0.008149	0.004557	0.034624	0.004652	4.25	Up	0.0152764	BB129488	1447500_at	Transcribed locus	Mm.156172	-	-	5
0.018199	0.005317	0.077267	0.012452	4.25	Up	0.0120384	BM934740	1458970_at	Transcribed locus	Mm.444275	-	-	11
0.136453	0.005354	0.032225	0.009348	4.23	Down	0.000638528	BB794320	1458897_at	Uronyl-2-sulfotransferase, mRNA (cDNA clone MGC:169779 IMAGE:8861174)	Mm.41163	338362	Ust	10	Molecular Function:	transferase activity	catalytic activity	Cellular Component:	Golgi apparatus	membrane	integral to membrane	intracellular membrane-bounded organelle	intracellular organelle	intracellular part	intracellular	membrane-bounded organelle	organelle	cell part	all	membrane part	cytoplasm	intrinsic to membrane	cytoplasmic part	cell	cellular_component
0.054231	0.007795	0.01284	0.001555	4.22	Down	0.00648497	BC025940	1451373_at	UDP glycosyltransferases 3 family, polypeptide A2, mRNA (cDNA clone MGC:37957 IMAGE:5134131)	Mm.422853	223337	Ugt3a2	15	Biological Process:	metabolic process	Molecular Function:	glucuronosyltransferase activity	transferase activity	transferase activity, transferring glycosyl groups	transferase activity, transferring hexosyl groups	UDP-glycosyltransferase activity	catalytic activity	Cellular Component:	membrane	integral to membrane	intrinsic to membrane	cell	all	cellular_component	cell part	membrane part
0.05494	0.010539	0.013022	0.003817	4.22	Down	0.0201251	AK020358	1454498_at	RIKEN cDNA 9230118N17 gene	-	77751	-	-
0.016953	0.0074	0.071418	0.009019	4.21	Up	0.00952944	BB775836	1456330_at	Strain ILS mel-18 protein	Mm.2418	22658	Pcgf2	11	Biological Process:	negative regulation of transcription from RNA polymerase II promoter	in utero embryonic development	transcription	anterior/posterior pattern formation	histone acetylation	negative regulation of apoptosis	regulation of transcription	embryonic skeletal system morphogenesis	embryonic skeletal system development	negative regulation of developmental process	negative regulation of gene expression	negative regulation of cellular metabolic process	negative regulation of transcription, DNA-dependent	apoptosis	multicellular organismal process	cellular process	anatomical structure development	chordate embryonic development	cell death	regulation of programmed cell death	negative regulation of biological process	negative regulation of macromolecule metabolic process	negative regulation of biosynthetic process	regulation of nucleobase, nucleoside, nucleotide and nucleic acid metabolic process	biological regulation	biopolymer modification	embryonic morphogenesis	programmed cell death	transcription from RNA polymerase II promoter	embryonic development	cellular biosynthetic process	biosynthetic process	chromatin modification	transcription, DNA-dependent	regulation of biosynthetic process
0.054011	0.009748	0.012836	0.004455	4.21	Down	0.0184336	BB040841	1447853_x_at	KIF13A	-	-	-	-
0.043766	0.008447	0.010405	0.005913	4.21	Down	0.0318096	NM_008105	1450238_at	Glucosaminyl (N-acetyl) transferase 2, I-branching enzyme (Gcnt2), transcript variant 2, mRNA	Mm.314757	14538	Gcnt2	13	Molecular Function:	N-acetyllactosaminide beta-1,6-N-acetylglucosaminyltransferase activity	acetylglucosaminyltransferase activity	transferase activity	transferase activity, transferring glycosyl groups	transferase activity, transferring hexosyl groups	UDP-glycosyltransferase activity	catalytic activity	Cellular Component:	Golgi apparatus	membrane	integral to membrane	intracellular membrane-bounded organelle	intracellular organelle	intracellular part	intracellular	membrane-bounded organelle	organelle	cell part	all	membrane part	cytoplasm	intrinsic to membrane	cytoplasmic part	cell	cellular_component
0.04674	0.007061	0.011115	0.005811	4.21	Down	0.0176076	AV121537	1447633_x_at	ESTs	-	-	-	-
0.008383	0.002566	0.035249	0.003188	4.2	Up	0.00278657	AK016552	1454398_at	RIKEN cDNA 4932437C15 gene	-	74380	-	-
0.009155	0.003399	0.03848	0.006835	4.2	Up	0.0184323	AK017930	1433242_at	Activating transcription factor 7 interacting protein (Atf7ip), mRNA	Mm.173271	54343	Atf7ip	6	Biological Process:	negative regulation of transcription from RNA polymerase II promoter	transcription	regulation of transcription	cellular biopolymer biosynthetic process	negative regulation of gene expression	negative regulation of cellular metabolic process	nitrogen compound metabolic process	negative regulation of cellular biosynthetic process	negative regulation of transcription, DNA-dependent	regulation of macromolecule metabolic process	cellular process	negative regulation of cellular process	cellular macromolecule biosynthetic process	negative regulation of biological process	macromolecule metabolic process	negative regulation of macromolecule metabolic process	negative regulation of biosynthetic process	regulation of nucleobase, nucleoside, nucleotide and nucleic acid metabolic process	gene expression	negative regulation of nucleobase, nucleoside, nucleotide and nucleic acid metabolic process	nucleobase, nucleoside, nucleotide and nucleic acid metabolic process	biological regulation	regulation of cellular process	regulation of biological process	cellular macromolecule metabolic process	regulation of nitrogen compound metabolic process	regulation of cellular metabolic process	negative regulation of RNA metabolic process	transcription from RNA polymerase II promoter	cellular biosynthetic process	negative regulation of metabolic process	biosynthetic process	transcription, DNA-dependent	regulation of biosynthetic process	cellular metabolic process
0.020062	0.010706	0.084267	0.011783	4.2	Up	0.0156951	BB279561	1444686_at	Family with sequence similarity 173, member B (Fam173b), mRNA	Mm.119185	68073	Fam173b	15	Cellular Component:	membrane	integral to membrane	intrinsic to membrane	cell	all	cellular_component	cell part	membrane part
0.017728	0.008139	0.07435	0.005806	4.19	Up	0.00479281	BC016100	1426069_s_at	Solute carrier family 7 (cationic amino acid transporter, y+ system), member 4 (Slc7a4), mRNA	Mm.298878	224022	Slc7a4	16	Biological Process:	transport	amino acid transport	establishment of localization	amine transport	cellular process	transmembrane transport	carboxylic acid transport	organic acid transport	localization	Molecular Function:	amino acid transmembrane transporter activity	substrate-specific transmembrane transporter activity	carboxylic acid transmembrane transporter activity	substrate-specific transporter activity	amine transmembrane transporter activity	organic acid transmembrane transporter activity	transporter activity	active transmembrane transporter activity	transmembrane transporter activity	Cellular Component:	membrane	integral to membrane	intrinsic to membrane	cell	all	cellular_component	cell part	membrane part
0.018369	0.010752	0.076933	0.015262	4.19	Up	0.0349498	NM_008833	1422287_at	per-hexamer repeat gene 2	-	18687	-	-
0.024268	0.013675	0.101378	0.015937	4.18	Up	0.0213543	BB279458	1456675_at	Expressed sequence AA536749, mRNA (cDNA clone IMAGE:4018524)	Mm.2402	26936	Mprip	11	Molecular Function:	actin binding	cytoskeletal protein binding	protein binding	binding	Cellular Component:	cytoplasm	cytoskeleton	intracellular organelle	intracellular part	intracellular	organelle	non-membrane-bounded organelle	all	cell part	intracellular non-membrane-bounded organelle	cellular_component	cell
0.029819	0.007103	0.007143	0.000594	4.17	Down	0.0334926	BM220110	1435579_at	Transcribed locus	Mm.427140	-	-	4
0.068102	0.012639	0.016376	0.006883	4.16	Down	0.0228764	BB322227	1447658_x_at	Transcribed locus	Mm.448655	-	-	9
0.016773	0.007836	0.069696	0.015708	4.16	Up	0.0393634	AK017969	1433037_at	RIKEN cDNA 5830434F19 gene	-	76034	-	-
0.007363	0.000648	0.030584	0.005278	4.15	Up	0.011999	AU017197	1420007_at	WW, C2 and coiled-coil domain containing 1, mRNA (cDNA clone MGC:47054 IMAGE:5116674)	Mm.31267	211652	Wwc1	11	Molecular Function:	protein binding	binding
0.017768	0.00262	0.004287	0.000303	4.14	Down	0.00692514	NM_023881	1418368_at	Resistin like beta, mRNA (cDNA clone MGC:31267 IMAGE:4216606)	Mm.21123	57263	Retnlb	16	Molecular Function:	hormone activity	protein binding	binding	receptor binding	Cellular Component:	extracellular region	all	cellular_component
0.023783	0.011299	0.098521	0.009208	4.14	Up	0.00685032	AV046468	1438745_at	predicted gene, ENSMUSG00000074178	-	-	-	-
0.012581	0.00623	0.052015	0.00499	4.13	Up	0.0078147	BB644362	1442635_at	Transcribed locus	Mm.382825	-	-	2
0.091801	0.014095	0.022208	0.012848	4.13	Down	0.0217909	BQ175340	1436134_at	SCN2B mRNA for sodium channel beta2 subunit	Mm.477575	72821	Scn2b	9	Biological Process:	transport	ion transport	sodium ion transport	cation transport	establishment of localization	monovalent inorganic cation transport	localization	metal ion transport	Molecular Function:	ion channel activity	voltage-gated ion channel activity	voltage-gated sodium channel activity	sodium channel activity	sodium ion binding	cation transmembrane transporter activity	gated channel activity	substrate-specific transmembrane transporter activity	substrate-specific transporter activity	binding	transporter activity	voltage-gated cation channel activity	transmembrane transporter activity	metal ion transmembrane transporter activity	passive transmembrane transporter activity	substrate-specific channel activity	cation binding	ion transmembrane transporter activity	voltage-gated channel activity	channel activity	alkali metal ion binding	ion binding	cation channel activity	metal ion binding	Cellular Component:	membrane
0.06021	0.007224	0.014572	0.005612	4.13	Down	0.00755024	AK018840	1429611_at	RIKEN cDNA 1700034E13 gene (1700034E13Rik), mRNA	Mm.273327	78414	1700034E13Rik	18
0.01527	0.001738	0.06309	0.01175	4.13	Up	0.0157872	NM_007576	1418037_at	Complement component 4 binding protein, mRNA (cDNA clone MGC:18586 IMAGE:4163203)	Mm.306720	12269	C4bp	1	Biological Process:	immune response	complement activation, classical pathway	innate immune response	lymphocyte mediated immunity	inflammatory response	regulation of immune response	negative regulation of gene expression	immune effector process	regulation of production of small RNA involved in gene silencing by RNA	cellular process	negative regulation of biological process	negative regulation of macromolecule metabolic process	regulation of nucleobase, nucleoside, nucleotide and nucleic acid metabolic process	biological regulation	B cell mediated immunity	response to stimulus	humoral immune response	cellular response to chemical stimulus	response to wounding	activation of immune response	RNA metabolic process	leukocyte mediated immunity	regulation of metabolic process	positive regulation of response to stimulus	adaptive immune response based on somatic recombination of immune receptors built from immunoglobuli	activation of plasma proteins involved in acute inflammatory response	complement activation	protein metabolic process	biopolymer metabolic process	response to stress	dsRNA fragmentation	nitrogen compound metabolic process	immunoglobulin mediated immune response	positive regulation of biological process	gene silencing
0.037675	0.019512	0.155388	0.037389	4.12	Up	0.0492553	BC024842	1425162_at	RAR-related orphan receptor beta (Rorb), transcript variant 2, mRNA	Mm.477128	225998	Rorb	19	Biological Process:	transcription	regulation of transcription, DNA-dependent	multicellular organismal development	visual perception	eye photoreceptor cell development	positive regulation of gene-specific transcription	regulation of transcription	response to stimulus	cell differentiation	positive regulation of cellular process	neuron development	eye morphogenesis	multicellular organismal process	cellular process	anatomical structure development	positive regulation of nucleobase, nucleoside, nucleotide and nucleic acid metabolic process	positive regulation of biosynthetic process	sensory perception	regulation of nucleobase, nucleoside, nucleotide and nucleic acid metabolic process	biological regulation	eye development	positive regulation of transcription, DNA-dependent	cellular biosynthetic process	system process	biosynthetic process	transcription, DNA-dependent	regulation of biosynthetic process	nervous system development	anatomical structure morphogenesis	photoreceptor cell differentiation	RNA metabolic process	sensory organ development	regulation of metabolic process	positive regulation of transcription	positive regulation of RNA metabolic process
0.017343	0.008535	0.071443	0.00877	4.12	Up	0.0115038	AK019427	1422800_at	HLA-B associated transcript 2, mRNA (cDNA clone IMAGE:3499233)	Mm.272462	53761	Bat2	17	Biological Process:	biological_process	all	Molecular Function:	molecular_function	all	Cellular Component:	cellular_component	nucleus	cytoplasm	intracellular membrane-bounded organelle	intracellular organelle	intracellular part	intracellular	membrane-bounded organelle	organelle	cell part	all	cell
0.101924	0.010037	0.02475	0.016135	4.12	Down	0.0153322	BG069523	1444991_at	ESTs	-	-	-	-
0.014141	0.003684	0.058198	0.007908	4.12	Up	0.00723169	BC027411	1451174_at	Leucine rich repeat containing 33 (Lrrc33), mRNA	Mm.33498	224109	Lrrc33	16	Molecular Function:	protein binding	binding	Cellular Component:	membrane	integral to membrane	intrinsic to membrane	cell	all	cellular_component	cell part	membrane part
0.018472	0.005945	0.075947	0.018386	4.11	Up	0.0409643	NM_009167	1450326_at	Src homology 2 domain-containing transforming protein C3 (Shc3), mRNA	Mm.131870	20418	Shc3	13	Biological Process:	intracellular signaling cascade	learning or memory	synaptic transmission, glutamatergic	transmission of nerve impulse	regulation of biological process	regulation of cellular process	behavior	cell-cell signaling	multicellular organismal process	cellular process	cell communication	signal transduction	response to stimulus	system process	nerve-nerve synaptic transmission	synaptic transmission	neurological system process	cognition	biological regulation	Molecular Function:	protein binding	binding
0.08537	0.012824	0.020814	0.008777	4.1	Down	0.014211	AW492102	1457401_at	Dynein, axonemal, heavy chain 9 (Dnahc9), mRNA	Mm.459279	237806	Dnahc9	11	Biological Process:	biological_process	all	Molecular Function:	molecular_function	all	Cellular Component:	cilium axoneme	axoneme	intracellular organelle	intracellular part	membrane-bounded organelle	all	cell projection	cell	intracellular membrane-bounded organelle	intracellular	organelle	cilium part	cilium	cell part	intracellular organelle part	cellular_component	organelle part	cell projection part
0.034564	0.008335	0.008431	0.003183	4.1	Down	0.0428584	BB387126	1459357_at	Neurofascin, mRNA (cDNA clone IMAGE:5686983)	Mm.380307	269116	Nfasc	1	Biological Process:	cell adhesion	axon guidance	synapse organization	cell differentiation	anatomical structure morphogenesis	neuron projection development	neuron development	cell part morphogenesis	developmental process	localization of cell	cellular component morphogenesis	multicellular organismal process	cellular process	anatomical structure development	axonogenesis	cell morphogenesis involved in differentiation	neuron differentiation	neurogenesis	extracellular structure organization	multicellular organismal development	cell morphogenesis	system development	generation of neurons	cell projection morphogenesis	cellular developmental process	biological adhesion	cell morphogenesis involved in neuron differentiation	cell development	neuron projection morphogenesis	cell projection organization	localization	cellular component organization	nervous system development	cell motion	Molecular Function:
0.013823	0.003452	0.056559	0.010664	4.09	Up	0.0188949	BM200788	1429120_at	Limb and neural patterns (Lnp), transcript variant 2, mRNA	Mm.156113	69605	Lnp	2	Biological Process:	multicellular organismal development	blood coagulation	embryonic forelimb morphogenesis	embryonic digit morphogenesis	anatomical structure morphogenesis	wound healing	developmental process	response to external stimulus	response to wounding	appendage development	limb morphogenesis	multicellular organismal process	anatomical structure development	limb development	embryonic appendage morphogenesis	appendage morphogenesis	biological regulation	embryonic morphogenesis	hemostasis	regulation of biological quality	response to stress	forelimb morphogenesis	embryonic development	response to stimulus	embryonic limb morphogenesis	coagulation	regulation of body fluid levels	Molecular Function:	molecular_function	all	Cellular Component:	cellular_component	membrane	integral to membrane	intrinsic to membrane
0.004468	0.001029	0.01827	0.001206	4.09	Up	0.000958516	AA522017	1448097_at	ESTs	-	-	-	-
0.052935	0.012594	0.012963	0.003147	4.08	Down	0.0369628	U18812	1422582_at	Leptin, mRNA (cDNA clone IMAGE:1513077)	Mm.277072	16846	Lep	6	Biological Process:	response to dietary excess	glucose metabolic process	regulation of gluconeogenesis	lipid metabolic process	signal transduction	cholesterol metabolic process	bile acid metabolic process	adult feeding behavior	regulation of metabolic process	central nervous system neuron development	insulin secretion	regulation of intestinal cholesterol absorption	negative regulation of appetite	response to insulin stimulus	hormone metabolic process	eating behavior	positive regulation of myeloid cell differentiation	regulation of insulin secretion	regulation of steroid biosynthetic process	cell differentiation	negative regulation of gene expression	positive regulation of cellular process	neuron development	regulation of production of small RNA involved in gene silencing by RNA	hexose biosynthetic process	regulation of nucleobase, nucleoside, nucleotide and nucleic acid metabolic process	regulation of glucose metabolic process	biological regulation	immune system development	response to nutrient levels	regulation of response to food	regulation of peptide secretion	regulation of multicellular organismal process	regulation of hormone levels	peptide transport
0.049441	0.009771	0.012113	0.008685	4.08	Down	0.0461497	BE687981	1426807_at	Mus musculus, clone IMAGE:5009780, mRNA	Mm.271071	16993	Lta4h	10	Biological Process:	proteolysis	leukotriene biosynthetic process	carboxylic acid metabolic process	icosanoid biosynthetic process	cellular alkene metabolic process	organic acid metabolic process	unsaturated fatty acid biosynthetic process	cellular process	icosanoid metabolic process	fatty acid metabolic process	leukotriene metabolic process	macromolecule metabolic process	fatty acid biosynthetic process	monocarboxylic acid metabolic process	protein catabolic process	organic acid biosynthetic process	lipid metabolic process	cellular biosynthetic process	lipid biosynthetic process	macromolecule catabolic process	biosynthetic process	alkene biosynthetic process	biopolymer catabolic process	cellular metabolic process	carboxylic acid biosynthetic process	primary metabolic process	catabolic process	cellular ketone metabolic process	metabolic process	unsaturated fatty acid metabolic process	protein metabolic process	biopolymer metabolic process	cellular lipid metabolic process	oxoacid metabolic process	Molecular Function:
0.085172	0.010577	0.02088	0.010435	4.08	Down	0.0123792	NM_008268	1418415_at	Homeo box B5 (Hoxb5), mRNA	Mm.207	15413	Hoxb5	11	Biological Process:	transcription	regulation of transcription, DNA-dependent	multicellular organismal development	anterior/posterior pattern formation	endothelial cell differentiation	regulation of transcription	embryonic skeletal system morphogenesis	embryonic skeletal system development	cell differentiation	cellular biopolymer biosynthetic process	nitrogen compound metabolic process	developmental process	regulation of macromolecule metabolic process	multicellular organismal process	cellular process	anatomical structure development	chordate embryonic development	cellular macromolecule biosynthetic process	macromolecule metabolic process	regionalization	regulation of nucleobase, nucleoside, nucleotide and nucleic acid metabolic process	gene expression	biological regulation	nucleobase, nucleoside, nucleotide and nucleic acid metabolic process	regulation of cellular process	regulation of biological process	system development	regulation of nitrogen compound metabolic process	cellular macromolecule metabolic process	regulation of cellular metabolic process	embryonic morphogenesis	embryonic development	cellular biosynthetic process	biosynthetic process	transcription, DNA-dependent
0.023158	0.003313	0.093733	0.011932	4.05	Up	0.00468482	AI643646	1442342_at	Kruppel like factor (Klf14 gene)	Mm.156282	83395	Sp6	11	Biological Process:	transcription	transcription from RNA polymerase II promoter	positive regulation of cell proliferation	regulation of transcription	cellular biopolymer biosynthetic process	positive regulation of cellular process	nitrogen compound metabolic process	positive regulation of biological process	regulation of macromolecule metabolic process	cellular process	cellular macromolecule biosynthetic process	macromolecule metabolic process	regulation of nucleobase, nucleoside, nucleotide and nucleic acid metabolic process	gene expression	biological regulation	nucleobase, nucleoside, nucleotide and nucleic acid metabolic process	regulation of biological process	regulation of cellular process	regulation of nitrogen compound metabolic process	cellular macromolecule metabolic process	regulation of cellular metabolic process	regulation of cell proliferation	cellular biosynthetic process	biosynthetic process	regulation of biosynthetic process	transcription, DNA-dependent	cellular metabolic process	RNA metabolic process	regulation of cellular biosynthetic process	biopolymer biosynthetic process	regulation of metabolic process	regulation of primary metabolic process	primary metabolic process	metabolic process	regulation of gene expression
0.017111	0.007802	0.069159	0.011832	4.04	Up	0.0213454	BB471471	1446778_at	ESTs	-	-	-	-
0.014087	0.003501	0.003488	7.4e-05	4.04	Down	0.0389082	BB053697	1446068_at	adenosine kinase	-	-	-	-
0.014348	0.00927	0.057859	0.008575	4.03	Up	0.0261581	BB199135	1443087_at	CDC23 (cell division cycle 23, yeast, homolog), mRNA (cDNA clone MGC:69646 IMAGE:6813730)	Mm.196638	52563	Cdc23	18	Biological Process:	cell cycle	mitosis	modification-dependent protein catabolic process	regulation of mitotic metaphase/anaphase transition	cell division	regulation of mitotic cell cycle	mitotic cell cycle	cellular biopolymer catabolic process	cellular macromolecule catabolic process	modification-dependent macromolecule catabolic process	organelle organization	cellular process	mitotic metaphase/anaphase transition	proteolysis	regulation of cellular component organization	macromolecule metabolic process	M phase of mitotic cell cycle	biological regulation	regulation of biological process	regulation of cellular process	cell cycle phase	cellular macromolecule metabolic process	protein catabolic process	proteolysis involved in cellular protein catabolic process	macromolecule catabolic process	regulation of organelle organization	cellular component organization	cellular metabolic process	biopolymer catabolic process	nuclear division	catabolic process	primary metabolic process	metabolic process	M phase	cellular protein catabolic process
0.053272	0.009941	0.013213	0.005731	4.03	Down	0.0250966	BM938208	1440126_at	CDNA sequence BC037704, mRNA (cDNA clone IMAGE:4164863)	Mm.313570	269087	BC037704	19
0.011689	0.001446	0.04704	0.006277	4.02	Up	0.00536923	NM_016708	1419008_at	Neuropeptide Y receptor Y5 (Npy5r), mRNA	Mm.10685	18168	Npy5r	8	Biological Process:	signal transduction	G-protein coupled receptor protein signaling pathway	neuropeptide signaling pathway	synaptic transmission	transmission of nerve impulse	regulation of biological process	regulation of cellular process	cell surface receptor linked signal transduction	multicellular organismal process	cell-cell signaling	cellular process	cell communication	system process	neurological system process	biological regulation	Molecular Function:	peptide YY receptor activity	pancreatic polypeptide receptor activity	signal transducer activity	receptor activity	G-protein coupled receptor activity	neuropeptide Y receptor activity	neurotransmitter binding	transmembrane receptor activity	peptide receptor activity	peptide binding	neuropeptide binding	binding	peptide receptor activity, G-protein coupled	neuropeptide receptor activity	molecular transducer activity	neurotransmitter receptor activity	Cellular Component:	plasma membrane	membrane
0.009309	0.0064	0.037455	0.006764	4.02	Up	0.0390567	BG067719	1445806_at	Transcribed locus, strongly similar to XP_001479508.1 PREDICTED: hypothetical protein [Mus musculus]	Mm.173068	-	-	12
0.04436	0.00969	0.011045	0.004421	4.02	Down	0.0352622	AK020162	1433183_at	RIKEN cDNA 6720477C19 gene	-	77731	-	-
0.075187	0.015018	0.018759	0.004904	4.01	Down	0.0233366	BB038598	1441255_at	P-cadherin	Mm.4658	12560	Cdh3	8	Biological Process:	cell adhesion	homophilic cell adhesion	cell-cell adhesion	biological adhesion	cellular process	Molecular Function:	calcium ion binding	protein binding	cation binding	ion binding	binding	metal ion binding	Cellular Component:	plasma membrane	cell-cell adherens junction	membrane	integral to membrane	anchoring junction	plasma membrane part	all	cell part	membrane part	intrinsic to membrane	cell-cell junction	adherens junction	cell junction	cellular_component	cell
0.014717	0.005147	0.058967	0.014609	4.01	Up	0.0460747	BM249512	1447615_at	ESTs	-	-	-	-
0.014465	0.007862	0.057884	0.004611	4	Up	0.00888142	BB148128	1421186_at	Chemokine (C-C motif) receptor 2 (Ccr2), mRNA	Mm.6272	12772	Ccr2	9	Biological Process:	inflammatory response	immune response	humoral immune response	cellular defense response	signal transduction	G-protein coupled receptor protein signaling pathway	cytokine-mediated signaling pathway	sensory perception of pain	hemopoiesis	regulation of cell migration	hemopoietic or lymphoid organ development	regulation of cell motion	developmental process	regulation of localization	response to external stimulus	multicellular organismal process	cellular process	cell communication	anatomical structure development	regulation of locomotion	sensory perception	neurological system process	biological regulation	defense response	immune system development	regulation of cellular process	regulation of biological process	cell migration	system development	cell surface receptor linked signal transduction	response to stimulus	system process	locomotion	cell motion	localization of cell
0.016309	0.002618	0.004108	0.00105	3.97	Down	0.0123886	BB667305	1446675_at	Adenosine kinase (Adk), mRNA	Mm.188734	11534	Adk	14	Biological Process:	purine ribonucleoside salvage	dATP biosynthetic process	nitrogen compound metabolic process	purine deoxyribonucleotide biosynthetic process	cellular process	nucleotide biosynthetic process	nucleobase, nucleoside, nucleotide and nucleic acid metabolic process	purine deoxyribonucleoside triphosphate biosynthetic process	purine nucleoside triphosphate biosynthetic process	deoxyribonucleoside triphosphate biosynthetic process	nucleoside salvage	2'-deoxyribonucleotide metabolic process	cellular biosynthetic process	dATP metabolic process	nucleoside phosphate metabolic process	biosynthetic process	purine ribonucleoside metabolic process	purine salvage	cellular metabolic process	purine nucleotide metabolic process	nucleobase, nucleoside and nucleotide metabolic process	ribonucleoside metabolic process	deoxyribonucleotide metabolic process	nucleoside triphosphate biosynthetic process	purine deoxyribonucleoside triphosphate metabolic process	primary metabolic process	metabolic process	heterocycle metabolic process	purine nucleoside metabolic process	nucleoside metabolic process	purine deoxyribonucleotide metabolic process	cellular metabolic compound salvage	purine nucleoside triphosphate metabolic process	nucleotide metabolic process	2'-deoxyribonucleotide biosynthetic process
0.021091	0.011526	0.083614	0.011258	3.96	Up	0.0178347	AK015353	1431344_at	Transcribed locus	Mm.410822	108068	-	9	Biological Process:	signal transduction	G-protein coupled receptor protein signaling pathway	synaptic transmission	transmission of nerve impulse	regulation of biological process	regulation of cellular process	cell surface receptor linked signal transduction	multicellular organismal process	cell-cell signaling	cellular process	cell communication	system process	neurological system process	biological regulation	Molecular Function:	group II metabotropic glutamate receptor activity	signal transducer activity	receptor activity	G-protein coupled receptor activity	calcium channel regulator activity	transmembrane receptor activity	auxiliary transport protein activity	channel regulator activity	adenylate cyclase inhibiting metabotropic glutamate receptor activity	molecular transducer activity	glutamate receptor activity	Cellular Component:	plasma membrane	membrane	integral to membrane	intrinsic to membrane	cell	all	cellular_component	cell part
0.06262	0.010294	0.015822	0.006411	3.96	Down	0.0181644	AK013657	1454504_at	Kv channel-interacting protein 1	-	70357	-	-	Biological Process:	transport	ion transport	potassium ion transport	cation transport	establishment of localization	monovalent inorganic cation transport	localization	metal ion transport	Molecular Function:	ion channel activity	voltage-gated ion channel activity	potassium channel activity	calcium ion binding	potassium ion binding	cation transmembrane transporter activity	gated channel activity	substrate-specific transmembrane transporter activity	substrate-specific transporter activity	binding	transporter activity	transmembrane transporter activity	metal ion transmembrane transporter activity	passive transmembrane transporter activity	substrate-specific channel activity	cation binding	ion transmembrane transporter activity	voltage-gated channel activity	channel activity	alkali metal ion binding	ion binding	cation channel activity	metal ion binding	Cellular Component:	plasma membrane	membrane
0.002657	0.00039	0.010509	0.002609	3.96	Up	0.0408621	AW491495	1429840_at	Transcribed locus	Mm.87075	66774	-	2
0.084033	0.014555	0.021253	0.00509	3.95	Down	0.015205	BB779582	1459686_at	ESTs	-	-	-	-
0.012921	0.001306	0.051001	0.01153	3.95	Up	0.0304498	AK017474	1451019_at	Cathepsin F, mRNA (cDNA clone IMAGE:3497695)	Mm.29561	56464	Ctsf	19	Biological Process:	proteolysis	biopolymer catabolic process	protein metabolic process	biopolymer metabolic process	protein catabolic process	macromolecule catabolic process	macromolecule metabolic process	catabolic process	primary metabolic process	metabolic process	Molecular Function:	cysteine-type endopeptidase activity	peptidase activity	cysteine-type peptidase activity	hydrolase activity	endopeptidase activity	catalytic activity	peptidase activity, acting on L-amino acid peptides	Cellular Component:	lysosome	intracellular membrane-bounded organelle	intracellular organelle	intracellular part	intracellular	membrane-bounded organelle	organelle	vacuole	cell part	all	cytoplasm	cytoplasmic part	lytic vacuole	cell	cellular_component
0.021968	0.017066	0.086561	0.012864	3.94	Up	0.0390696	BG277370	1431034_at	G protein-coupled receptor 125, mRNA (cDNA clone IMAGE:5006570)	Mm.272974	70693	Gpr125	5	Biological Process:	signal transduction	cell surface receptor linked signal transduction	G-protein coupled receptor protein signaling pathway	neuropeptide signaling pathway	regulation of biological process	regulation of cellular process	cellular process	cell communication	biological regulation	Molecular Function:	signal transducer activity	receptor activity	transmembrane receptor activity	G-protein coupled receptor activity	protein binding	molecular transducer activity	binding	Cellular Component:	plasma membrane	external side of plasma membrane	membrane	integral to membrane	plasma membrane part	all	cell part	membrane part	intrinsic to membrane	cell surface	cellular_component	cell
0.09863	0.009856	0.025062	0.001536	3.94	Down	0.00180109	BB665367	1430779_at	Domesticus laminet-1A (Lmnt1) mRNA, complete cds; alternatively spliced	Mm.39262	80883	Ntng1	3	Biological Process:	multicellular organismal development	nervous system development	axonogenesis	cell differentiation	anatomical structure morphogenesis	neuron projection development	neuron development	cell part morphogenesis	developmental process	cellular component morphogenesis	cellular process	multicellular organismal process	anatomical structure development	cell morphogenesis involved in differentiation	neuron differentiation	neurogenesis	cell morphogenesis	system development	generation of neurons	cell projection morphogenesis	cellular developmental process	cell morphogenesis involved in neuron differentiation	cell development	neuron projection morphogenesis	cell projection organization	cellular component organization	Cellular Component:	proteinaceous extracellular matrix	plasma membrane	membrane	anchored to membrane	anchored to plasma membrane	extracellular matrix	extracellular region part	plasma membrane part
0.035012	0.001892	0.008916	0.003451	3.93	Down	0.00268336	BB462381	1446555_at	Transcribed locus	Mm.130270	-	-	17
0.090399	0.005461	0.023042	0.012205	3.92	Down	0.00729523	BB208506	1439715_at	O-sialoglycoprotein endopeptidase-like 1, mRNA (cDNA clone IMAGE:5053559)	Mm.212846	227102	Ormdl1	1	Cellular Component:	endoplasmic reticulum	membrane	integral to membrane	intracellular membrane-bounded organelle	intracellular organelle	intracellular part	intracellular	membrane-bounded organelle	organelle	cell part	all	membrane part	cytoplasm	intrinsic to membrane	cytoplasmic part	cell	cellular_component
0.084502	0.011695	0.021553	0.006081	3.92	Down	0.008804	AA185884	1459916_at	Transcribed locus	Mm.138828	-	-	4
0.017337	0.008629	0.067881	0.005859	3.92	Up	0.00836522	BG071075	1459184_at	ESTs	-	-	-	-
0.07392	0.014616	0.018896	0.001974	3.91	Down	0.0202839	AF467896	1451842_a_at	Nicotinic acetylcholine receptor beta 3 subunit (Chrnb3)	Mm.110444	108043	Chrnb3	8	Biological Process:	transport	ion transport	establishment of localization	localization	Molecular Function:	receptor activity	nicotinic acetylcholine-activated cation-selective channel activity	ion channel activity	extracellular ligand-gated ion channel activity	cation transmembrane transporter activity	gated channel activity	substrate-specific transmembrane transporter activity	substrate-specific transporter activity	transporter activity	transmembrane transporter activity	metal ion transmembrane transporter activity	passive transmembrane transporter activity	substrate-specific channel activity	ligand-gated ion channel activity	ion transmembrane transporter activity	ligand-gated channel activity	signal transducer activity	channel activity	molecular transducer activity	cation channel activity	excitatory extracellular ligand-gated ion channel activity	Cellular Component:	plasma membrane	membrane	integral to membrane	cell junction	synapse	postsynaptic membrane	synapse part	plasma membrane part
0.051676	0.010539	0.013264	0.005552	3.9	Down	0.0321373	BG067889	1459079_at	ESTs	-	-	-	-
0.074828	0.006954	0.019208	0.013798	3.9	Down	0.022766	BB187157	1432602_at	Transcribed locus	Mm.403814	-	-	5
0.007232	0.003137	0.028149	0.001319	3.89	Up	0.0035506	AV253967	1437272_at	Transcribed locus, strongly similar to XP_001053342.1 PREDICTED: similar to dpy-19-like 1, like [Rattus norvegicus]	Mm.46158	-	-	9
0.008985	0.004664	0.034968	0.001289	3.89	Up	0.00580676	AF345291	1425655_at	Keratin associated protein 16-1 (Krtap16-1), mRNA	Mm.196827	170651	Krtap16-1	16	Cellular Component:	intermediate filament	intracellular organelle	intracellular part	non-membrane-bounded organelle	all	cell	cytoskeletal part	intermediate filament cytoskeleton	intracellular	organelle	protein complex	cell part	intracellular non-membrane-bounded organelle	intracellular organelle part	cytoskeleton	cellular_component	macromolecular complex	organelle part
0.040591	0.003722	0.010432	0.003668	3.89	Down	0.00447522	BB460127	1443756_at	Serine (or cysteine) peptidase inhibitor, clade I, member 1, mRNA (cDNA clone MGC:6413 IMAGE:3588856)	Mm.41560	20713	Serpini1	3	Molecular Function:	serine-type endopeptidase inhibitor activity	peptidase inhibitor activity	enzyme regulator activity	enzyme inhibitor activity	endopeptidase inhibitor activity	Cellular Component:	extracellular region	all	cellular_component
0.054847	0.008149	0.0141	0.007183	3.89	Down	0.0199297	NM_030237	1450653_at	BHLH-Zip transcription factor SPZ1 (Spz1)	Mm.23520	79401	Spz1	13	Biological Process:	transcription	regulation of transcription	cellular biopolymer biosynthetic process	nitrogen compound metabolic process	cellular metabolic process	regulation of macromolecule metabolic process	regulation of cellular biosynthetic process	cellular process	regulation of metabolic process	biopolymer biosynthetic process	regulation of primary metabolic process	cellular macromolecule biosynthetic process	macromolecule metabolic process	regulation of nucleobase, nucleoside, nucleotide and nucleic acid metabolic process	gene expression	primary metabolic process	biological regulation	nucleobase, nucleoside, nucleotide and nucleic acid metabolic process	metabolic process	regulation of gene expression	regulation of cellular process	regulation of biological process	regulation of nitrogen compound metabolic process	cellular macromolecule metabolic process	biopolymer metabolic process	regulation of cellular metabolic process	cellular biosynthetic process	biosynthetic process	cellular biopolymer metabolic process	regulation of biosynthetic process	regulation of macromolecule biosynthetic process	macromolecule biosynthetic process	Molecular Function:	DNA binding	transcription factor activity
0.040603	0.008123	0.010471	0.004094	3.88	Down	0.0295817	NM_010099	1419597_at	Ectodysplasin-A (Eda), mRNA	Mm.328086	13607	Eda	X	Biological Process:	hair follicle development	immune response	cell-matrix adhesion	multicellular organismal development	gene expression	cell differentiation	positive regulation of NF-kappaB import into nucleus	odontogenesis of dentine-containing tooth	positive regulation of I-kappaB kinase/NF-kappaB cascade	pigmentation	skin development	salivary gland cavitation	anatomical structure formation	positive regulation of cellular process	establishment of localization in cell	intracellular transport	regulation of localization	positive regulation of protein kinase cascade	cellular process	multicellular organismal process	intracellular protein transport	anatomical structure development	protein targeting	biological regulation	nuclear transport	regulation of establishment of protein localization	positive regulation of protein import into nucleus	response to stimulus	protein localization	positive regulation of cell communication	anatomical structure morphogenesis	transport	regulation of I-kappaB kinase/NF-kappaB cascade	hair cycle	regulation of NF-kappaB import into nucleus
0.020804	0.004403	0.00537	0.000446	3.87	Down	0.0251804	AV237157	1458171_at	Transcribed locus, strongly similar to NP_780525.1 solute carrier organic anion transporter family, member 2b1 [Mus musculus]	Mm.442286	101488	-	7	Biological Process:	transport	ion transport	organic anion transport	establishment of localization	localization	anion transport	Molecular Function:	transporter activity	organic anion transmembrane transporter activity	substrate-specific transmembrane transporter activity	substrate-specific transporter activity	anion transmembrane transporter activity	transmembrane transporter activity	ion transmembrane transporter activity	Cellular Component:	basal plasma membrane	membrane	integral to membrane	basal part of cell	basolateral plasma membrane	plasma membrane part	all	cell part	membrane part	intrinsic to membrane	plasma membrane	cellular_component	cell
0.015149	0.008003	0.058666	0.003807	3.87	Up	0.00798499	BG792981	1442748_at	BTB (POZ) domain containing 3 (Btbd3), transcript variant 1, mRNA	Mm.153405	228662	Btbd3	2	Molecular Function:	protein binding	binding
0.009739	0.002824	0.037705	0.002994	3.87	Up	0.00244989	NM_011348	1419717_at	Sema domain, immunoglobulin domain (Ig), short basic domain, secreted, (semaphorin) 3E (Sema3e), mRNA	Mm.134093	20349	Sema3e	5	Biological Process:	multicellular organismal development	nervous system development	cell differentiation	anatomical structure development	system development	developmental process	cellular developmental process	cellular process	multicellular organismal process	Cellular Component:	extracellular region	all	cellular_component
0.007679	0.002718	0.029705	0.005508	3.87	Up	0.023038	BF100813	1437347_at	Endothelin receptor type B, mRNA (cDNA clone MGC:36102 IMAGE:4971909)	Mm.229532	13618	Ednrb	14	Biological Process:	neural crest cell migration	regulation of pH	signal transduction	G-protein coupled receptor protein signaling pathway	peripheral nervous system development	posterior midgut development	regulation of blood pressure	melanocyte differentiation	pigmentation	pigmentation during development	cell differentiation	mesenchymal cell development	pigment cell differentiation	developmental process	cell communication	multicellular organismal process	cellular process	anatomical structure development	mesenchyme development	ion homeostasis	monovalent inorganic cation homeostasis	biological regulation	chemical homeostasis	regulation of biological process	regulation of cellular process	cell surface receptor linked signal transduction	system development	cell migration	cation homeostasis	regulation of biological quality	system process	circulatory system process	locomotion	mesenchymal cell differentiation	nervous system development
0.052666	0.007831	0.013628	0.007865	3.86	Down	0.0245084	AV277090	1441250_at	ENTH domain containing 1	-	-	-	-
0.022009	0.006647	0.085022	0.011734	3.86	Up	0.0094999	BB203098	1428149_at	Coronin 7 (Coro7), mRNA	Mm.325512	78885	Coro7	16	Cellular Component:	integral to membrane of membrane fraction	soluble fraction	cytoplasm	Golgi apparatus	membrane	cytoplasmic vesicle	intracellular membrane-bounded organelle	intracellular organelle	intracellular part	membrane-bounded organelle	intracellular	organelle	all	cell part	cell fraction	insoluble fraction	cytoplasmic part	vesicle	membrane fraction	cellular_component	cell
0.042812	0.006912	0.011097	0.008842	3.86	Down	0.0475473	NM_019423	1416444_at	Elongation of very long chain fatty acids (FEN1/Elo2, SUR4/Elo3, yeast)-like 2 (Elovl2), mRNA	Mm.2567	54326	Elovl2	13	Biological Process:	very-long-chain fatty acid metabolic process	fatty acid biosynthetic process	lipid biosynthetic process	carboxylic acid metabolic process	cellular metabolic process	organic acid metabolic process	cellular process	carboxylic acid biosynthetic process	fatty acid metabolic process	primary metabolic process	cellular ketone metabolic process	monocarboxylic acid metabolic process	metabolic process	cellular lipid metabolic process	lipid metabolic process	organic acid biosynthetic process	cellular biosynthetic process	biosynthetic process	oxoacid metabolic process	Molecular Function:	transferase activity, transferring acyl groups other than amino-acyl groups	transferase activity	transferase activity, transferring acyl groups	catalytic activity	Cellular Component:	endoplasmic reticulum	microsome	membrane	integral to membrane	intracellular organelle	intracellular part	membrane-bounded organelle	insoluble fraction	all	membrane part
0.018317	0.007972	0.070626	0.009759	3.86	Up	0.0142504	BB248611	1447020_at	ESTs	-	-	-	-
0.021719	0.009933	0.083592	0.018374	3.85	Up	0.0414618	AK018030	1454429_at	RIKEN cDNA 5830462O15 gene	-	76110	-	-
0.014566	0.009925	0.055879	0.004771	3.84	Up	0.0199193	NM_030720	1420591_at	G protein-coupled receptor 84, mRNA (cDNA clone MGC:30824 IMAGE:3995193)	Mm.160369	80910	Gpr84	15	Biological Process:	signal transduction	G-protein coupled receptor protein signaling pathway	regulation of biological process	regulation of cellular process	cell surface receptor linked signal transduction	biological regulation	cellular process	cell communication	Molecular Function:	signal transducer activity	receptor activity	G-protein coupled receptor activity	transmembrane receptor activity	molecular transducer activity	Cellular Component:	plasma membrane	membrane	integral to membrane	intrinsic to membrane	cell	all	cellular_component	cell part	membrane part
0.109445	0.012048	0.028594	0.021617	3.83	Down	0.0308772	C78075	1444884_at	C57BL/6J palmitoyl-protein thioesterase precursor	Mm.277719	19063	Ppt1	4	Biological Process:	protein depalmitoylation	protein modification process	receptor-mediated endocytosis	pinocytosis	lysosome organization	neurotransmitter secretion	visual perception	grooming behavior	associative learning	adult locomotory behavior	regulation of phospholipase A2 activity	cellular protein catabolic process	cellular macromolecule catabolic process	transmission of nerve impulse	cellular biopolymer catabolic process	regulation of hydrolase activity	establishment of localization in cell	regulation of catalytic activity	lipoprotein catabolic process	multicellular organismal process	cell communication	organelle organization	lipoprotein metabolic process	cellular process	membrane organization	macromolecule metabolic process	sensory perception	neurological system process	biological regulation	regulation of lipase activity	cellular macromolecule metabolic process	biopolymer modification	protein catabolic process	cell-cell signaling	regulation of biological quality
0.017213	0.004384	0.065854	0.003131	3.83	Up	0.000833203	BB473438	1446332_at	ESTs	-	-	-	-
0.023959	0.011005	0.091344	0.010955	3.81	Up	0.0122572	BB325889	1441529_at	ESTs	-	-	-	-
0.009306	0.00513	0.035411	0.005506	3.81	Up	0.0256075	AV271377	1439003_s_at	RIKEN cDNA 1700008F21 gene (1700008F21Rik), mRNA	Mm.286964	75453	1700008F21Rik	8
0.02106	0.006376	0.080048	0.010399	3.8	Up	0.0084253	BB229373	1459314_at	ESTs	-	-	-	-
0.041156	0.005025	0.010834	0.002393	3.8	Down	0.00551297	AF241244	1421201_a_at	Magphinin-gamma	Mm.3597	56191	Tro	X	Biological Process:	cell adhesion	negative regulation of cell growth	regulation of cell growth	cellular process	negative regulation of cellular process	regulation of cellular component size	negative regulation of cell size	growth	negative regulation of biological process	regulation of anatomical structure size	regulation of growth	biological regulation	regulation of biological process	regulation of cellular process	cell growth	regulation of biological quality	biological adhesion	negative regulation of growth	regulation of cell size	Cellular Component:	nucleus	cytoplasm	plasma membrane	intracellular membrane-bounded organelle	intracellular organelle	intracellular part	intracellular	membrane-bounded organelle	organelle	cell part	all	membrane	cell	cellular_component
0.046166	0.004782	0.012157	0.005184	3.8	Down	0.00851007	BB799439	1447415_at	B double prime 1, subunit of RNA polymerase III transcription initiation factor IIIB, mRNA (cDNA clone IMAGE:5367860)	Mm.288546	544971	Bdp1	13	Biological Process:	transcription	regulation of transcription, DNA-dependent	regulation of transcription	cellular biopolymer biosynthetic process	nitrogen compound metabolic process	regulation of macromolecule metabolic process	cellular process	cellular macromolecule biosynthetic process	macromolecule metabolic process	regulation of nucleobase, nucleoside, nucleotide and nucleic acid metabolic process	gene expression	biological regulation	nucleobase, nucleoside, nucleotide and nucleic acid metabolic process	regulation of cellular process	regulation of biological process	regulation of nitrogen compound metabolic process	cellular macromolecule metabolic process	regulation of cellular metabolic process	cellular biosynthetic process	biosynthetic process	transcription, DNA-dependent	regulation of biosynthetic process	cellular metabolic process	RNA metabolic process	regulation of cellular biosynthetic process	biopolymer biosynthetic process	regulation of metabolic process	regulation of primary metabolic process	primary metabolic process	metabolic process	regulation of gene expression	biopolymer metabolic process	RNA biosynthetic process	regulation of RNA metabolic process	cellular biopolymer metabolic process
0.076904	0.012423	0.02026	0.005427	3.8	Down	0.0139368	AW121574	1444914_at	Transcribed locus	Mm.384161	-	-	18
0.056261	0.008651	0.014837	0.010097	3.79	Down	0.0356841	BB654880	1459918_at	Transcribed locus	Mm.441749	-	-	7
0.011175	0.006751	0.04236	0.003726	3.79	Up	0.0155497	NM_024183	1421222_at	FIP1 like 1 (S. cerevisiae), mRNA (cDNA clone MGC:7777 IMAGE:3499130)	Mm.272468	66899	Fip1l1	5	Biological Process:	mRNA processing	nitrogen compound metabolic process	cellular macromolecule metabolic process	cellular metabolic process	biopolymer metabolic process	RNA metabolic process	cellular process	mRNA metabolic process	macromolecule metabolic process	cellular biopolymer metabolic process	gene expression	primary metabolic process	nucleobase, nucleoside, nucleotide and nucleic acid metabolic process	metabolic process	RNA processing	Molecular Function:	RNA binding	binding	nucleic acid binding	Cellular Component:	nucleus	intracellular membrane-bounded organelle	intracellular organelle	intracellular part	intracellular	membrane-bounded organelle	organelle	cell part	all	cell	cellular_component
0.110585	0.019902	0.029225	0.008659	3.78	Down	0.0199711	BB017755	1446851_at	PREDICTED: Mus musculus collagen, type XXII, alpha 1, transcript variant 2 (Col22a1), mRNA	Mm.322500	69700	Col22a1	15
0.026993	0.009921	0.101998	0.011398	3.78	Up	0.00768571	BB278628	1438675_at	splicing factor, arginine/serine-rich 8	-	-	-	-
0.052227	0.004427	0.013847	0.010394	3.77	Down	0.0273485	BB168690	1438114_x_at	Embryonal Fyn-associated substrate, mRNA (cDNA clone MGC:18407 IMAGE:3669513)	-	-	-	-
0.023835	0.009161	0.089747	0.018806	3.77	Up	0.0344844	BB484081	1446427_at	GATA-like 1 (Glp1), mRNA	Mm.461217	100009600	Glp1	9	Biological Process:	negative regulation of transcription from RNA polymerase II promoter	transcription	regulation of transcription, DNA-dependent	multicellular organismal development	spermatogenesis	regulation of transcription	oocyte development	cell differentiation	reproduction	negative regulation of gene expression	negative regulation of cellular metabolic process	negative regulation of transcription, DNA-dependent	multicellular organismal process	cellular process	male gamete generation	negative regulation of biological process	negative regulation of macromolecule metabolic process	negative regulation of biosynthetic process	regulation of nucleobase, nucleoside, nucleotide and nucleic acid metabolic process	biological regulation	reproductive process	transcription from RNA polymerase II promoter	cellular biosynthetic process	biosynthetic process	transcription, DNA-dependent	regulation of biosynthetic process	oogenesis	RNA metabolic process	regulation of metabolic process	negative regulation of nitrogen compound metabolic process	biopolymer metabolic process	cell development	RNA biosynthetic process	cellular biopolymer biosynthetic process	nitrogen compound metabolic process
0.018933	0.01235	0.071258	0.01199	3.76	Up	0.0384091	BB200692	1444845_at	Sec1 family domain containing 1, mRNA (cDNA clone MGC:38021 IMAGE:5151118)	Mm.216511	76983	Scfd1	12	Biological Process:	transport	vesicle docking during exocytosis	biological_process	protein transport	vesicle-mediated transport	establishment of protein localization	cellular localization	establishment of localization in cell	all	cellular process	vesicle docking	establishment of localization	exocytosis	macromolecule localization	secretion by cell	secretion	protein localization	localization	membrane docking	Molecular Function:	molecular_function	all	Cellular Component:	cellular_component	cytoplasm	endoplasmic reticulum	Golgi apparatus	membrane	intracellular membrane-bounded organelle	intracellular organelle	intracellular part	membrane-bounded organelle	intracellular	organelle	cell part
0.025312	0.004749	0.095111	0.0065	3.76	Up	0.000973385	AK007017	1430670_at	Coiled-coil domain containing 91, mRNA (cDNA clone MGC:28290 IMAGE:4010938)	Mm.209774	67015	Ccdc91	6	Biological Process:	transport	protein transport	establishment of protein localization	protein localization	establishment of localization	localization	macromolecule localization	Molecular Function:	identical protein binding	protein binding	binding	Cellular Component:	Golgi apparatus	membrane	intracellular membrane-bounded organelle	intracellular organelle	intracellular part	intracellular	membrane-bounded organelle	organelle	cell part	all	cytoplasm	cytoplasmic part	cell	cellular_component
0.025182	0.014893	0.094508	0.015407	3.75	Up	0.0318209	NM_030732	1422761_at	Transducin (beta)-like 1X-linked receptor 1, mRNA (cDNA clone IMAGE:3590612)	Mm.202966	81004	Tbl1xr1	3	Biological Process:	transcription	chromatin modification	modification-dependent protein catabolic process	proteasomal ubiquitin-dependent protein catabolic process	regulation of transcription	negative regulation of transcription, DNA-dependent	negative regulation of gene expression	negative regulation of cellular metabolic process	modification-dependent macromolecule catabolic process	cellular process	negative regulation of biological process	negative regulation of macromolecule metabolic process	negative regulation of biosynthetic process	regulation of nucleobase, nucleoside, nucleotide and nucleic acid metabolic process	biological regulation	protein catabolic process	cellular biosynthetic process	macromolecule catabolic process	biosynthetic process	transcription, DNA-dependent	regulation of biosynthetic process	biopolymer catabolic process	RNA metabolic process	regulation of metabolic process	negative regulation of nitrogen compound metabolic process	cellular protein catabolic process	protein metabolic process	biopolymer metabolic process	regulation of transcription, DNA-dependent	cellular protein metabolic process	RNA biosynthetic process	cellular biopolymer biosynthetic process	nitrogen compound metabolic process	chromatin organization	cellular biopolymer catabolic process
0.067082	0.016562	0.01788	0.00394	3.75	Down	0.044561	BM238331	1440314_at	Transcribed locus	Mm.436743	-	-	1
0.01835	0.007003	0.068706	0.0144	3.74	Up	0.0346896	AV336083	1437201_at	Leucine rich repeat containing 4C, mRNA (cDNA clone MGC:106508 IMAGE:30617370)	Mm.241682	241568	Lrrc4c	2	Biological Process:	regulation of axonogenesis	cell differentiation	neuron projection development	neuron development	regulation of cell differentiation	regulation of neuron projection development	developmental process	cellular component morphogenesis	multicellular organismal process	cellular process	anatomical structure development	axonogenesis	neuron differentiation	cell morphogenesis involved in differentiation	neurogenesis	regulation of cellular component organization	biological regulation	regulation of biological process	regulation of cellular process	cell morphogenesis	system development	regulation of multicellular organismal process	cell projection morphogenesis	regulation of cell morphogenesis	cell morphogenesis involved in neuron differentiation	regulation of cell projection organization	cellular component organization	nervous system development	regulation of nervous system development	anatomical structure morphogenesis	cell part morphogenesis	regulation of neurogenesis	regulation of anatomical structure morphogenesis	regulation of cell development	regulation of cell morphogenesis involved in differentiation
0.054193	0.008476	0.014475	0.008354	3.74	Down	0.0289064	AV380874	1445339_at	Cyclic nucleotide gated channel alpha 4 (Cnga4), mRNA	Mm.99556	233649	Cnga4	7	Biological Process:	transport	ion transport	sensory perception of smell	response to stimulus	sensory perception of chemical stimulus	system process	establishment of localization	sensory perception	localization	neurological system process	cognition	multicellular organismal process	Molecular Function:	nucleotide binding	ion channel activity	cAMP binding	substrate-specific transmembrane transporter activity	substrate-specific transporter activity	transporter activity	binding	AMP binding	purine nucleoside binding	transmembrane transporter activity	purine ribonucleotide binding	nucleoside binding	passive transmembrane transporter activity	substrate-specific channel activity	purine nucleotide binding	ion transmembrane transporter activity	channel activity	cyclic nucleotide binding	adenyl ribonucleotide binding	ribonucleotide binding	adenyl nucleotide binding	Cellular Component:
0.013456	0.006815	0.050377	0.007628	3.74	Up	0.0225634	BB232686	1447153_x_at	ESTs	-	-	-	-
0.046919	0.007096	0.012552	0.00115	3.74	Down	0.00877142	AK020305	1432468_at	Lipocalin 9 (Lcn9), mRNA	Mm.159974	77704	Lcn9	2	Biological Process:	transport	establishment of localization	localization	Molecular Function:	transporter activity	binding	pheromone binding	odorant binding	Cellular Component:	extracellular region	all	cellular_component
0.00646	0.003029	0.024137	0.003827	3.74	Up	0.0223222	BI076717	1456808_at	ESTs	-	-	-	-
0.019343	0.004128	0.072165	0.003027	3.73	Up	0.000497591	AK020472	1432632_at	Transcribed locus	Mm.402745	77359	-	7
0.017037	0.012719	0.063541	0.00859	3.73	Up	0.0387846	NM_138648	1419534_at	Oxidized low density lipoprotein (lectin-like) receptor 1 (Olr1), mRNA	Mm.293626	108078	Olr1	6	Biological Process:	inflammatory response	immune response	cell adhesion	immune system process	response to external stimulus	response to wounding	cellular process	response to stress	response to stimulus	biological adhesion	defense response	Molecular Function:	receptor activity	low-density lipoprotein receptor activity	binding	protein binding	sugar binding	carbohydrate binding	transmembrane receptor activity	lipoprotein receptor activity	low-density lipoprotein binding	signal transducer activity	lipoprotein binding	molecular transducer activity	Cellular Component:	extracellular region	plasma membrane	membrane	integral to membrane	extrinsic to plasma membrane	plasma membrane part	cell part	all	extrinsic to membrane	membrane part
0.018329	0.006174	0.068326	0.014197	3.73	Up	0.0319923	BG067753	1426594_at	FERM domain containing 4B, mRNA (cDNA clone IMAGE:5042223)	Mm.27789	232288	Frmd4b	6	Molecular Function:	binding	Cellular Component:	cytoplasm	cytoskeleton	intracellular organelle	intracellular part	intracellular	organelle	non-membrane-bounded organelle	all	cell part	intracellular non-membrane-bounded organelle	cellular_component	cell
0.031848	0.003277	0.008581	0.00302	3.71	Down	0.0064221	AK009336	1453552_at	RIKEN cDNA 1600029D21 gene (1600029D21Rik), mRNA	Mm.29959	76509	1600029D21Rik	9	Cellular Component:	membrane	integral to membrane	intrinsic to membrane	cell	all	cellular_component	cell part	membrane part
0.161314	0.013843	0.043541	0.011051	3.7	Down	0.0026566	NM_019424	1448408_at	Hermansky-Pudlak syndrome 1 homolog (human) (Hps1), mRNA	Mm.218381	192236	Hps1	19	Biological Process:	organelle organization	blood coagulation	melanocyte differentiation	positive regulation of natural killer cell activation	secretion of lysosomal enzymes	pigmentation	positive regulation of cell activation	cell differentiation	pigment cell differentiation	protein secretion	positive regulation of cellular process	lymphocyte activation	establishment of localization in cell	positive regulation of biological process	developmental process	response to external stimulus	multicellular organismal process	cellular process	regulation of immune system process	positive regulation of lymphocyte activation	protein transport	regulation of lymphocyte activation	biological regulation	leukocyte activation	regulation of cellular process	regulation of biological process	macromolecule localization	regulation of biological quality	response to stimulus	secretion	protein localization	pigmentation during development	positive regulation of immune system process	cellular component organization	establishment of protein localization
0.007735	0.001389	0.028657	0.006509	3.7	Up	0.0347346	AK005293	1428394_at	phytanoyl-CoA dioxygenase domain containing 1	-	227696	-	-	Biological Process:	oxidation reduction	metabolic process	Molecular Function:	iron ion binding	oxidoreductase activity	oxidoreductase activity, acting on single donors with incorporation of molecular oxygen, incorporation of two	metal ion binding	cation binding	binding	catalytic activity	ion binding	transition metal ion binding	dioxygenase activity	oxidoreductase activity, acting on single donors with incorporation of molecular oxygen
0.121165	0.017156	0.032724	0.021898	3.7	Down	0.0335578	NM_015823	1420532_at	Membrane associated guanylate kinase, WW and PDZ domain containing 2 (Magi2), mRNA	Mm.332231	50791	Magi2	5	Biological Process:	signal transduction	regulation of biological process	regulation of cellular process	biological regulation	cellular process	cell communication	Molecular Function:	signal transducer activity	protein binding	molecular transducer activity	binding	Cellular Component:	plasma membrane	membrane	synaptosome	cell junction	synapse	plasma membrane part	cell fraction	insoluble fraction	all	cell part	membrane part	cellular_component	cell	membrane fraction
0.009438	0.001513	0.034925	0.004879	3.7	Up	0.00754705	AK017352	1453439_at	PREDICTED: Mus musculus amelotin (Amtn), mRNA	Mm.79700	71421	Amtn	5	Biological Process:	cell adhesion	biomineral formation	odontogenesis of dentine-containing tooth	anatomical structure morphogenesis	multicellular organismal development	tissue development	system development	developmental process	odontogenesis	multicellular organismal process	organ development	cellular process	anatomical structure development	biological adhesion	organ morphogenesis	Molecular Function:	protein binding	binding	Cellular Component:	extracellular region	proteinaceous extracellular matrix	basal lamina	cell-cell junction	extracellular matrix	extracellular region part	plasma membrane part	cell part	all	membrane part	cell junction	basement membrane	plasma membrane	extracellular matrix part	membrane	cell
0.06718	0.013607	0.0182	0.008395	3.69	Down	0.0375333	BB281781	1456537_at	Transcribed locus	Mm.396529	-	-	10
0.039933	0.003934	0.010827	0.000803	3.69	Down	0.00192256	AK019902	1432950_at	RIKEN cDNA 5330421F21 gene	-	78288	-	-
0.115138	0.026087	0.031259	0.007365	3.68	Down	0.0364188	BB154436	1430064_at	Tubulin tyrosine ligase-like family, member 11 (Ttll11), transcript variant 1, mRNA	Mm.21591	74410	Ttll11	2	Biological Process:	protein modification process	cellular metabolic process	cellular macromolecule metabolic process	protein metabolic process	biopolymer metabolic process	biopolymer modification	cellular process	cellular protein metabolic process	macromolecule metabolic process	cellular biopolymer metabolic process	primary metabolic process	metabolic process	Molecular Function:	tubulin-tyrosine ligase activity	ligase activity	catalytic activity	ligase activity, forming carbon-nitrogen bonds	acid-amino acid ligase activity	Cellular Component:	cytoplasm	cytoskeleton	cilium	cell projection	intracellular organelle	intracellular part	intracellular	organelle	non-membrane-bounded organelle	all	cell part	intracellular non-membrane-bounded organelle	cellular_component	cell
0.126276	0.011254	0.034452	0.022201	3.67	Down	0.0210341	BG070450	1442448_at	RIKEN cDNA 1810064F22 gene, mRNA (cDNA clone MGC:182536 IMAGE:9056430)	Mm.442269	69862	1810064F22Rik	9
0.064258	0.011195	0.017537	0.012073	3.66	Down	0.0469789	BB124976	1440546_at	Transcribed locus	Mm.403176	-	-	12
0.018321	0.009908	0.06707	0.012956	3.66	Up	0.0403832	BM934941	1445465_at	Expressed sequence N28178, mRNA (cDNA clone MGC:73464 IMAGE:5703966)	Mm.240965	230085	N28178	4	Molecular Function:	zinc ion binding	metal ion binding	cation binding	ion binding	binding	transition metal ion binding
0.049505	0.009596	0.013535	0.002396	3.66	Down	0.0220278	AK017428	1433010_at	RIKEN cDNA 5530400N10 gene	-	71420	-	-
0.042847	0.018003	0.156673	0.017149	3.66	Up	0.0101998	D16220	1451950_a_at	Strain SJL/J B lymphocyte activation antigen CD80 precursor (Cd80)	Mm.89474	12519	Cd80	16	Biological Process:	T cell costimulation	positive regulation of alpha-beta T cell proliferation	positive regulation of cell activation	lymphocyte activation	positive regulation of cellular process	positive regulation of biological process	T cell proliferation	lymphocyte costimulation	alpha-beta T cell activation	multicellular organismal process	cellular process	regulation of immune system process	positive regulation of lymphocyte activation	leukocyte proliferation	regulation of T cell proliferation	positive regulation of lymphocyte proliferation	regulation of lymphocyte activation	biological regulation	regulation of biological process	regulation of cellular process	leukocyte activation	regulation of mononuclear cell proliferation	regulation of cell proliferation	regulation of lymphocyte proliferation	lymphocyte proliferation	positive regulation of immune system process	positive regulation of mononuclear cell proliferation	T cell activation	regulation of leukocyte proliferation	positive regulation of leukocyte proliferation	positive regulation of alpha-beta T cell activation	regulation of alpha-beta T cell proliferation	positive regulation of leukocyte activation	positive regulation of cell proliferation	regulation of cell activation
0.028136	0.00363	0.007705	0.001406	3.65	Down	0.00630224	BB211718	1444462_at	Transcribed locus	Mm.247140	-	-	1
0.099076	0.018797	0.027163	0.00859	3.65	Down	0.0253605	BB337052	1446774_at	Transcribed locus	Mm.407726	-	-	19
0.123736	0.009922	0.033947	0.02198	3.64	Down	0.0204177	NM_022318	1417806_at	Popeye domain containing 2 (Popdc2), transcript variant 2, mRNA	Mm.390856	64082	Popdc2	16	Cellular Component:	membrane	integral to membrane	intrinsic to membrane	cell	all	cellular_component	cell part	membrane part
0.041789	0.004596	0.011478	0.003913	3.64	Down	0.00737773	AK018228	1430413_at	PREDICTED: Mus musculus hypothetical protein LOC100040101 (LOC100040101), mRNA	Mm.277309	382245	Tmem29	X
0.041401	0.006531	0.011375	0.001539	3.64	Down	0.0110342	AK013714	1433179_at	MORN repeat containing 1, mRNA (cDNA clone MGC:175631 IMAGE:40131047)	Mm.200590	76866	Morn1	4
0.040135	0.005143	0.011028	0.008609	3.64	Down	0.0440076	BB426857	1456995_at	RIKEN cDNA 2700045P11 gene (2700045P11Rik), mRNA	Mm.310139	72555	2700045P11Rik	16
0.022728	0.002904	0.006268	0.003239	3.63	Down	0.0193682	C77296	1458011_s_at	DNA segment, Chr 4, ERATO Doi 117, expressed	-	52164	-	-
0.01573	0.008616	0.056975	0.00921	3.62	Up	0.0307789	BE950979	1447237_at	Transcribed locus	Mm.437432	-	-	4
0.05891	0.007115	0.01627	0.004387	3.62	Down	0.00697824	BG143672	1444375_at	Transcribed locus	Mm.410670	-	-	17
0.023615	0.007468	0.085485	0.02065	3.62	Up	0.0479507	BB466044	1446592_at	ESTs	-	-	-	-
0.040653	0.005132	0.011245	0.00112	3.62	Down	0.00499842	U62386	1451951_at	Clone 9d7d6 anti-fluorescein immunoglobulin light chain	Mm.333117	545847	Igkv14-111	6
0.014127	0.005831	0.051031	0.010604	3.61	Up	0.0380465	BG067993	1442378_x_at	ESTs, Weakly similar to env polyprotein, retrovirus-related (M.musculus)	-	-	-	-
0.01016	0.004642	0.036691	0.003573	3.61	Up	0.010588	BE631955	1455101_at	Mus musculus, clone IMAGE:2647821, mRNA	Mm.384376	215789	Phactr2	10
0.016721	0.005421	0.060232	0.010598	3.6	Up	0.0216695	AK015021	1432182_at	Transcribed locus, strongly similar to XP_999182.1 PREDICTED: hypothetical protein LOC70954 [Mus musculus]	Mm.166744	70954	-	8
0.068685	0.007125	0.01907	0.007859	3.6	Down	0.00946646	BB160234	1444420_at	Transcribed locus	Mm.446579	414103	-	7
0.026092	0.008129	0.0938	0.020813	3.59	Up	0.0387715	NM_008476	1422784_at	Keratin 6A (Krt6a), mRNA	Mm.302399	16687	Krt6a	15	Biological Process:	morphogenesis of an epithelium	keratinization	intermediate filament organization	cell differentiation	anatomical structure morphogenesis	developmental process	organelle organization	cellular process	multicellular organismal process	intermediate filament-based process	anatomical structure development	intermediate filament cytoskeleton organization	epidermal cell differentiation	epithelium development	cytoskeleton organization	organ morphogenesis	keratinocyte differentiation	multicellular organismal development	tissue development	system development	cellular developmental process	organ development	cellular component organization	tissue morphogenesis	ectoderm development	epidermis development	Molecular Function:	structural molecule activity	Cellular Component:	intermediate filament	keratin filament	intracellular organelle	intracellular part	non-membrane-bounded organelle	all
0.01747	0.005515	0.062709	0.005108	3.59	Up	0.00383964	NM_026509	1420551_at	Muscle-related coiled-coil protein (Murc), mRNA	Mm.133444	68016	Murc	4	Biological Process:	transcription	Rho protein signal transduction	multicellular organismal development	muscle organ development	cell differentiation	regulation of transcription	positive regulation of transcription from RNA polymerase II promoter	cardiac myofibril assembly	anatomical structure formation	actomyosin structure organization	positive regulation of cellular process	Ras protein signal transduction	multicellular organismal process	cellular process	anatomical structure development	positive regulation of nucleobase, nucleoside, nucleotide and nucleic acid metabolic process	cardiac cell differentiation	positive regulation of biosynthetic process	regulation of nucleobase, nucleoside, nucleotide and nucleic acid metabolic process	biological regulation	cardiac muscle cell differentiation	muscle cell development	transcription from RNA polymerase II promoter	positive regulation of transcription, DNA-dependent	cellular biosynthetic process	muscle tissue development	biosynthetic process	transcription, DNA-dependent	regulation of biosynthetic process	muscle cell differentiation	anatomical structure morphogenesis	cardiac muscle cell development	RNA metabolic process	actin cytoskeleton organization	regulation of metabolic process
0.020934	0.007145	0.074911	0.008021	3.58	Up	0.00736038	AV375098	1439727_at	Chloride channel calcium activated 6 (Clca6), mRNA	Mm.442050	99663	Clca6	3	Biological Process:	transport	chloride transport	inorganic anion transport	establishment of localization	ion transport	localization	anion transport	Molecular Function:	chloride channel activity	ligand-gated ion channel activity	chloride ion binding	gated channel activity	substrate-specific transmembrane transporter activity	substrate-specific transporter activity	binding	transporter activity	anion channel activity	anion transmembrane transporter activity	transmembrane transporter activity	passive transmembrane transporter activity	ion channel activity	substrate-specific channel activity	ion transmembrane transporter activity	anion binding	ligand-gated channel activity	channel activity	ion binding	Cellular Component:	extracellular region	plasma membrane	membrane	integral to membrane	intrinsic to membrane	cell	cell part
0.101982	0.006871	0.028526	0.015564	3.58	Down	0.0124719	AA409545	1420130_s_at	DNA segment, Chr 10, Wayne State University 52, expressed (D10Wsu52e), mRNA	Mm.9257	28088	D10Wsu52e	10	Biological Process:	biological_process	all	Molecular Function:	molecular_function	all	Cellular Component:	cellular_component	all
0.028891	0.004533	0.008086	0.004775	3.57	Down	0.0341893	BG071073	1445792_at	Transcribed locus	Mm.437046	-	-	7
0.054957	0.010903	0.015391	0.005941	3.57	Down	0.0333257	AV250295	1454299_at	RIKEN cDNA 4833422B07 gene	-	74587	-	-
0.031896	0.006771	0.008939	0.001351	3.57	Down	0.0292401	BB751277	1456276_at	RIKEN cDNA 2300009A05 gene (2300009A05Rik), mRNA	Mm.113942	69478	2300009A05Rik	9	Cellular Component:	extracellular region	all	cellular_component
0.088478	0.006784	0.024839	0.005243	3.56	Down	0.00175889	AK015193	1432375_a_at	Spermatogenesis associated 3 (Spata3), transcript variant 1, mRNA	Mm.196313	70060	Spata3	1
0.159717	0.014702	0.044887	0.024057	3.56	Down	0.0151863	BF140264	1431186_at	Discs, large homolog 5 (Drosophila), mRNA (cDNA clone IMAGE:5027138)	Mm.68971	71228	Dlg5	14	Biological Process:	biological_process	all	Molecular Function:	beta-catenin binding	cytoskeletal protein binding	protein binding	binding	Cellular Component:	cell-cell adherens junction	anchoring junction	plasma membrane part	all	cell part	membrane part	cell-cell junction	adherens junction	cell junction	plasma membrane	membrane	cellular_component	cell
0.009918	0.001217	0.002792	0.000424	3.55	Down	0.00522471	AA406997	1447364_x_at	Myosin IB (Myo1b), mRNA	Mm.3390	17912	Myo1b	1	Molecular Function:	nucleotide binding	motor activity	actin binding	calmodulin binding	ATP binding	hydrolase activity, acting on acid anhydrides, in phosphorus-containing anhydrides	binding	catalytic activity	cytoskeletal protein binding	purine nucleoside binding	pyrophosphatase activity	purine ribonucleotide binding	nucleoside binding	hydrolase activity	nucleoside-triphosphatase activity	purine nucleotide binding	hydrolase activity, acting on acid anhydrides	protein binding	adenyl ribonucleotide binding	ribonucleotide binding	adenyl nucleotide binding	Cellular Component:	myosin complex	intracellular organelle	intracellular part	non-membrane-bounded organelle	all	cell	cytoskeletal part	intracellular	organelle	actin cytoskeleton	protein complex	cell part	intracellular non-membrane-bounded organelle
0.020353	0.005107	0.072266	0.013272	3.55	Up	0.0217598	BC018377	1420709_s_at	D-amino acid oxidase, mRNA (cDNA clone MGC:25981 IMAGE:4242375)	Mm.20115	13142	Dao	5	Biological Process:	leucine metabolic process	oxidation reduction	cellular amine metabolic process	carboxylic acid metabolic process	branched chain family amino acid metabolic process	nitrogen compound metabolic process	cellular metabolic process	cellular amino acid and derivative metabolic process	amine metabolic process	organic acid metabolic process	cellular process	cellular ketone metabolic process	primary metabolic process	metabolic process	oxoacid metabolic process	cellular amino acid metabolic process	Molecular Function:	D-amino-acid oxidase activity	oxidoreductase activity	oxidoreductase activity, acting on the CH-NH2 group of donors	oxidoreductase activity, acting on the CH-NH2 group of donors, oxygen as acceptor	catalytic activity	Cellular Component:	peroxisome	intracellular membrane-bounded organelle	intracellular organelle	intracellular part	intracellular	membrane-bounded organelle	organelle	cell part	all	cytoplasm	microbody	cytoplasmic part
0.018581	0.004238	0.065969	0.004817	3.55	Up	0.00179087	M18237	1427855_at	Anti-fluorescein immunoglobulin light chain	Mm.288753	16120	Igk-V38	6
0.029678	0.019613	0.105347	0.016388	3.55	Up	0.0415302	BM243756	1434248_at	Protein kinase C, eta, mRNA (cDNA clone MGC:36148 IMAGE:5059633)	Mm.341677	18755	Prkch	12	Biological Process:	protein amino acid phosphorylation	intracellular signaling cascade	cellular metabolic process	post-translational protein modification	cell communication	cellular process	phosphorylation	protein modification process	macromolecule metabolic process	primary metabolic process	biological regulation	metabolic process	phosphate metabolic process	regulation of biological process	regulation of cellular process	protein metabolic process	cellular macromolecule metabolic process	biopolymer metabolic process	biopolymer modification	phosphorus metabolic process	signal transduction	cellular protein metabolic process	cellular biopolymer metabolic process	Molecular Function:	nucleotide binding	protein kinase activity	protein serine/threonine kinase activity	protein kinase C activity	ATP binding	zinc ion binding	kinase activity	transferase activity	diacylglycerol binding	metal ion binding	binding
0.016208	0.005563	0.057496	0.004095	3.55	Up	0.00393825	BM224713	1447121_at	Transcribed locus	Mm.444054	-	-	10
0.005214	0.001656	0.018483	0.004438	3.54	Up	0.0487529	NM_023617	1418858_at	Aldehyde oxidase 3 (Aox3), mRNA	Mm.20108	71724	Aox3	1	Molecular Function:	aldehyde oxidase activity	iron ion binding	electron carrier activity	molybdenum ion binding	metal ion binding	iron-sulfur cluster binding	2 iron, 2 sulfur cluster binding	cation binding	oxidoreductase activity, acting on the aldehyde or oxo group of donors, oxygen as acceptor	binding	metal cluster binding	catalytic activity	oxidoreductase activity	oxidoreductase activity, acting on the aldehyde or oxo group of donors	ion binding	transition metal ion binding
0.08676	0.007315	0.024501	0.013432	3.54	Down	0.0152151	AI462870	1447569_at	RIKEN cDNA 1700081L11 gene, mRNA (cDNA clone IMAGE:4951876)	Mm.136418	76719	1700081L11Rik	11
0.041084	0.000386	0.011623	0.006159	3.53	Down	0.00881454	NM_007556	1450759_at	Bone morphogenetic protein 6 (Bmp6), mRNA	Mm.385759	12161	Bmp6	13	Biological Process:	ossification	osteoblast differentiation	inflammatory response	multicellular organismal development	cell differentiation	BMP signaling pathway	growth	cartilage development	bone development	developmental process	enzyme linked receptor protein signaling pathway	response to external stimulus	response to wounding	cell communication	cellular process	multicellular organismal process	anatomical structure development	biological regulation	defense response	tissue development	regulation of biological process	regulation of cellular process	cell surface receptor linked signal transduction	system development	cellular developmental process	organ development	response to stress	signal transduction	transmembrane receptor protein serine/threonine kinase signaling pathway	response to stimulus	skeletal system development	Molecular Function:	cytokine activity	protein binding	growth factor activity
0.008654	0.005529	0.030523	0.003271	3.53	Up	0.0271709	BB016751	1438763_at	Dynein, axonemal, heavy chain 2 (Dnahc2), mRNA	Mm.247478	327954	Dnahc2	11	Biological Process:	microtubule-based movement	microtubule-based process	cellular process	Molecular Function:	nucleotide binding	motor activity	microtubule motor activity	ATP binding	ATPase activity	nucleoside-triphosphatase activity	hydrolase activity, acting on acid anhydrides, in phosphorus-containing anhydrides	binding	catalytic activity	purine nucleoside binding	pyrophosphatase activity	purine ribonucleotide binding	nucleoside binding	hydrolase activity	purine nucleotide binding	hydrolase activity, acting on acid anhydrides	adenyl ribonucleotide binding	ribonucleotide binding	adenyl nucleotide binding	Cellular Component:	cytoplasm	cytoskeleton	microtubule	cilium	dynein complex	cell projection	intracellular organelle	intracellular part	microtubule associated complex	non-membrane-bounded organelle	all
0.018912	0.014143	0.066703	0.007373	3.53	Up	0.0400828	BB625617	1457127_at	Defensin beta 42, mRNA (cDNA clone MGC:175909 IMAGE:40131325)	Mm.387101	619548	Defb42	14
0.053717	0.00577	0.015265	0.00626	3.52	Down	0.0106873	BB500298	1439635_at	Regulator of G-protein signaling 9-2 isoform (RGS9)	Mm.38548	19739	Rgs9	11	Biological Process:	signal transduction	G-protein coupled receptor protein signaling pathway	intracellular signaling cascade	visual perception	negative regulation of signal transduction	response to stimulus	regulation of signal transduction	regulation of cell communication	multicellular organismal process	cellular process	cell communication	negative regulation of cellular process	negative regulation of biological process	sensory perception	neurological system process	biological regulation	regulation of cellular process	regulation of biological process	cell surface receptor linked signal transduction	negative regulation of cell communication	sensory perception of light stimulus	system process	cognition	Molecular Function:	signal transducer activity	GTPase activator activity	protein binding	nucleoside-triphosphatase regulator activity	enzyme regulator activity	molecular transducer activity	enzyme activator activity	binding	GTPase regulator activity	Cellular Component:	heterotrimeric G-protein complex
0.086794	0.004197	0.024672	0.00942	3.52	Down	0.00382694	BB187210	1441933_x_at	phosphatidylinositol glycan anchor biosynthesis, class Z	-	-	-	-
0.039955	0.00733	0.011367	0.006095	3.51	Down	0.0399846	AV291471	1430660_at	Transcribed locus	Mm.460880	-	-	3
0.056766	0.002394	0.016183	0.011724	3.51	Down	0.0274896	BB667208	1455947_at	Membrane-associated ring finger (C3HC4) 11, mRNA (cDNA clone MGC:171049 IMAGE:8862444)	Mm.54257	211147	2010-03-11	15
0.031489	0.011393	0.110376	0.008108	3.51	Up	0.00486035	BG073077	1446786_at	ESTs, Weakly similar to TYROSINE-PROTEIN KINASE JAK3 (M.musculus)	-	-	-	-
0.075946	0.009766	0.021683	0.004678	3.5	Down	0.00743061	AI644298	1430746_at	RIKEN cDNA 1110050P16 gene	-	-	-	-
0.02459	0.00889	0.08613	0.013271	3.5	Up	0.0182633	BB233318	1458959_at	AF4/FMR2 family, member 4, mRNA (cDNA clone IMAGE:1245708)	Mm.395281	93736	Aff4	11	Biological Process:	transcription	spermatid development	regulation of transcription	cell differentiation	cellular biopolymer biosynthetic process	reproduction	germ cell development	nitrogen compound metabolic process	developmental process	regulation of macromolecule metabolic process	cellular process	cellular macromolecule biosynthetic process	male gamete generation	macromolecule metabolic process	regulation of nucleobase, nucleoside, nucleotide and nucleic acid metabolic process	gene expression	biological regulation	nucleobase, nucleoside, nucleotide and nucleic acid metabolic process	spermatid differentiation	reproductive process	regulation of cellular process	regulation of biological process	regulation of nitrogen compound metabolic process	cellular macromolecule metabolic process	regulation of cellular metabolic process	cellular biosynthetic process	biosynthetic process	regulation of biosynthetic process	sexual reproduction	cellular metabolic process	regulation of cellular biosynthetic process	biopolymer biosynthetic process	regulation of metabolic process	regulation of primary metabolic process	spermatogenesis
0.012268	0.001863	0.042952	0.006045	3.5	Up	0.0083338	BM940173	1442052_at	Transcribed locus	Mm.441239	-	-	5
0.029299	0.006431	0.008384	0.001176	3.49	Down	0.032933	AV266586	1431445_at	Family with sequence similarity 47, member A, mRNA (cDNA clone MGC:144831 IMAGE:40106467)	Mm.66681	70864	Fam47a	X
0.019837	0.007374	0.069218	0.006455	3.49	Up	0.00728813	BB022314	1457903_at	Transcribed locus	Mm.437844	-	-	6
0.019691	0.003962	0.068589	0.007325	3.48	Up	0.0042024	NM_027639	1450320_at	RIKEN cDNA 4931432E15 gene	-	70991	-	-
0.115709	0.013048	0.033229	0.017166	3.48	Down	0.0186945	BB478668	1440489_at	Zinc finger and BTB domain containing 46, mRNA (cDNA clone MGC:67874 IMAGE:5326477)	Mm.307728	72147	Zbtb46	2	Biological Process:	transcription	biological_process	regulation of transcription	cellular biopolymer biosynthetic process	nitrogen compound metabolic process	cellular metabolic process	regulation of macromolecule metabolic process	all	regulation of cellular biosynthetic process	cellular process	regulation of metabolic process	biopolymer biosynthetic process	regulation of primary metabolic process	cellular macromolecule biosynthetic process	macromolecule metabolic process	regulation of nucleobase, nucleoside, nucleotide and nucleic acid metabolic process	gene expression	primary metabolic process	biological regulation	nucleobase, nucleoside, nucleotide and nucleic acid metabolic process	metabolic process	regulation of gene expression	regulation of cellular process	regulation of biological process	regulation of nitrogen compound metabolic process	cellular macromolecule metabolic process	biopolymer metabolic process	regulation of cellular metabolic process	cellular biosynthetic process	biosynthetic process	cellular biopolymer metabolic process	regulation of biosynthetic process	regulation of macromolecule biosynthetic process	macromolecule biosynthetic process	Molecular Function:
0.019035	0.007994	0.066036	0.008224	3.47	Up	0.0148753	AV205672	1432772_at	Transcribed locus	Mm.410863	73477	-	5
0.020742	0.014785	0.07187	0.010758	3.46	Up	0.0489976	BM247240	1443249_at	ESTs	-	-	-	-
0.160133	0.007828	0.046335	0.007949	3.46	Down	0.000520458	NM_009062	1416287_at	Regulator of G-protein signaling 4, mRNA (cDNA clone MGC:6650 IMAGE:3496887)	Mm.41642	19736	Rgs4	1	Biological Process:	G-protein coupled receptor protein signaling pathway	negative regulation of signal transduction	regulation of signal transduction	regulation of biological process	regulation of cellular process	cell surface receptor linked signal transduction	negative regulation of cell communication	regulation of cell communication	cellular process	cell communication	negative regulation of cellular process	signal transduction	negative regulation of biological process	biological regulation	Molecular Function:	signal transducer activity	GTPase activator activity	nucleoside-triphosphatase regulator activity	enzyme regulator activity	molecular transducer activity	enzyme activator activity	GTPase regulator activity	Cellular Component:	cytoplasm	intracellular part	intracellular	cell	all	cellular_component	cell part
0.106582	0.016377	0.030854	0.007646	3.45	Down	0.0138094	BG066416	1446706_at	expressed sequence C79123	-	-	-	-
0.010111	0.004689	0.034914	0.004043	3.45	Up	0.0160456	AK019557	1454319_at	RIKEN cDNA 4930402H05 gene	-	78794	-	-
0.081471	0.00557	0.023607	0.011256	3.45	Down	0.00997375	AV167760	1452987_at	TATA box binding protein (Tbp)-associated factor, RNA polymerase I, D (Taf1d), transcript variant 2, mRNA	Mm.354115	75316	Taf1d	9	Biological Process:	transcription	regulation of transcription	cellular biopolymer biosynthetic process	nitrogen compound metabolic process	cellular metabolic process	regulation of macromolecule metabolic process	regulation of cellular biosynthetic process	cellular process	regulation of metabolic process	biopolymer biosynthetic process	regulation of primary metabolic process	cellular macromolecule biosynthetic process	macromolecule metabolic process	regulation of nucleobase, nucleoside, nucleotide and nucleic acid metabolic process	gene expression	primary metabolic process	biological regulation	nucleobase, nucleoside, nucleotide and nucleic acid metabolic process	metabolic process	regulation of gene expression	regulation of cellular process	regulation of biological process	regulation of nitrogen compound metabolic process	cellular macromolecule metabolic process	biopolymer metabolic process	regulation of cellular metabolic process	cellular biosynthetic process	biosynthetic process	cellular biopolymer metabolic process	regulation of biosynthetic process	regulation of macromolecule biosynthetic process	macromolecule biosynthetic process	Molecular Function:	DNA binding	binding
0.043261	0.003467	0.012545	0.005318	3.45	Down	0.00840847	BG076222	1446459_at	ESTs	-	-	-	-
0.058411	0.013511	0.016988	0.004546	3.44	Down	0.0438603	X06762	1427494_at	homeo box B7	-	15415	-	-	Biological Process:	transcription	regulation of transcription, DNA-dependent	multicellular organismal development	anterior/posterior pattern formation	myeloid cell differentiation	regulation of transcription	embryonic skeletal system morphogenesis	embryonic skeletal system development	cell differentiation	cellular biopolymer biosynthetic process	hemopoietic or lymphoid organ development	nitrogen compound metabolic process	developmental process	regulation of macromolecule metabolic process	multicellular organismal process	cellular process	anatomical structure development	chordate embryonic development	cellular macromolecule biosynthetic process	macromolecule metabolic process	regionalization	regulation of nucleobase, nucleoside, nucleotide and nucleic acid metabolic process	gene expression	biological regulation	nucleobase, nucleoside, nucleotide and nucleic acid metabolic process	immune system development	regulation of cellular process	regulation of biological process	system development	regulation of nitrogen compound metabolic process	cellular macromolecule metabolic process	regulation of cellular metabolic process	embryonic morphogenesis	embryonic development	cellular biosynthetic process
0.084195	0.010502	0.024499	0.005028	3.44	Down	0.0068529	BB151599	1443080_at	Adenylate cyclase 5, mRNA (cDNA clone IMAGE:5367019)	Mm.41137	224129	Adcy5	16	Biological Process:	adenosine receptor signaling pathway	cAMP biosynthetic process	activation of adenylate cyclase activity by G-protein signaling pathway	activation of adenylate cyclase activity by dopamine receptor signaling pathway	inhibition of adenylate cyclase activity by dopamine receptor signaling pathway	intracellular signaling cascade	locomotory behavior	cyclic nucleotide biosynthetic process	neuromuscular process controlling balance	positive regulation of cyclase activity	negative regulation of cyclase activity	multicellular organismal process	cellular process	regulation of nucleobase, nucleoside, nucleotide and nucleic acid metabolic process	cAMP-mediated signaling	biological regulation	neuromuscular process	positive regulation of catalytic activity	regulation of cyclic nucleotide biosynthetic process	regulation of adenylate cyclase activity	response to stimulus	cellular biosynthetic process	system process	regulation of cAMP biosynthetic process	nucleoside phosphate metabolic process	biosynthetic process	regulation of biosynthetic process	nucleoside monophosphate metabolic process	cyclic-nucleotide-mediated signaling	purine nucleotide metabolic process	regulation of metabolic process	regulation of lyase activity	heterocycle metabolic process	regulation of cyclase activity	regulation of molecular function
0.055361	0.010118	0.016135	0.003344	3.43	Down	0.0211859	NM_019394	1419608_a_at	RAB4B, member RAS oncogene family (Rab4b), mRNA	Mm.262447	12587	Mia1	7	Biological Process:	cell-matrix adhesion	extracellular matrix organization	cell-substrate adhesion	biological adhesion	cell adhesion	cellular component organization	extracellular structure organization	cellular process	Molecular Function:	growth factor activity	protein binding	binding	receptor binding	Cellular Component:	extracellular region	all	cellular_component
0.013263	0.00277	0.045485	0.003182	3.43	Up	0.00157879	BF020563	1438747_at	Transcribed locus	Mm.387130	-	-	16
0.066103	0.007868	0.019293	0.013248	3.43	Down	0.0384777	AK018540	1432978_at	Transcribed locus	Mm.446113	75754	-	19
0.013291	0.008673	0.045531	0.006666	3.43	Up	0.0420834	AV169581	1453625_at	dystrobrevin alpha	-	-	-	-
0.013985	0.005258	0.047839	0.006037	3.42	Up	0.0133819	BE628912	1451054_at	Orosomucoid 1, mRNA (cDNA clone MGC:14080 IMAGE:4162961)	Mm.4777	18405	Orm1	4	Biological Process:	regulation of immune system process	transport	acute-phase response	inflammatory response	immune system process	regulation of biological process	establishment of localization	response to external stimulus	response to wounding	response to stress	response to stimulus	localization	biological regulation	defense response	acute inflammatory response	Molecular Function:	transporter activity	binding	Cellular Component:	extracellular region	extracellular space	extracellular region part	all	cellular_component
0.040284	0.005819	0.011797	0.002552	3.41	Down	0.0109624	AW107722	1447141_at	Transcribed locus	Mm.442577	106391	-	16
0.008168	0.002841	0.027836	0.005759	3.41	Up	0.0375634	BB048100	1458456_x_at	RIKEN cDNA 6430571L13 gene, mRNA (cDNA clone MGC:144888 IMAGE:40107115)	Mm.71039	235599	6430571L13Rik	9	Cellular Component:	membrane	integral to membrane	intrinsic to membrane	cell	all	cellular_component	cell part	membrane part
0.015095	0.002893	0.004433	0.001412	3.41	Down	0.0295833	BM241206	1446670_at	ESTs	-	-	-	-
0.046386	0.007294	0.013662	0.002655	3.4	Down	0.0135222	BE979981	1440465_at	Transcribed locus	Mm.437421	-	-	5
0.11126	0.016928	0.032835	0.013802	3.39	Down	0.0229476	BE947444	1444637_at	PREDICTED: Mus musculus RIKEN cDNA E230016M11 gene (E230016M11Rik), mRNA	Mm.72235	320172	E230016M11Rik	6
0.018957	0.010621	0.064221	0.012303	3.39	Up	0.0495712	NM_011674	1419063_at	UDP galactosyltransferase 8A, mRNA (cDNA clone MGC:18397 IMAGE:4223057)	Mm.306021	22239	Ugt8a	3	Biological Process:	metabolic process	glycolipid biosynthetic process	myelination	transmission of nerve impulse	developmental process	multicellular organismal process	axon ensheathment	cellular process	anatomical structure development	membrane lipid biosynthetic process	ion homeostasis	neurological system process	biological regulation	chemical homeostasis	system development	regulation of biological quality	lipid metabolic process	ensheathment of neurons	regulation of membrane potential	cellular biosynthetic process	system process	lipid biosynthetic process	cellular homeostasis	biosynthetic process	membrane lipid metabolic process	cellular chemical homeostasis	nervous system development	glycolipid metabolic process	cellular metabolic process	primary metabolic process	multicellular organismal development	cellular lipid metabolic process	regulation of action potential in neuron	regulation of action potential	homeostatic process
0.034454	0.017139	0.116524	0.001021	3.38	Up	0.00877618	NM_008852	1449917_at	Paired-like homeodomain transcription factor 3 (Pitx3), mRNA	Mm.6255	18742	Pitx3	19	Biological Process:	regulation of transcription, DNA-dependent	multicellular organismal development	locomotory behavior	midbrain development	regulation of transcription	neuron development	cell differentiation	cellular biopolymer biosynthetic process	nitrogen compound metabolic process	developmental process	regulation of macromolecule metabolic process	multicellular organismal process	cellular process	anatomical structure development	cellular macromolecule biosynthetic process	neuron differentiation	neurogenesis	macromolecule metabolic process	regulation of nucleobase, nucleoside, nucleotide and nucleic acid metabolic process	gene expression	nucleobase, nucleoside, nucleotide and nucleic acid metabolic process	biological regulation	regulation of biological process	regulation of cellular process	system development	cellular macromolecule metabolic process	regulation of nitrogen compound metabolic process	regulation of cellular metabolic process	response to stimulus	cellular biosynthetic process	central nervous system development	biosynthetic process	transcription, DNA-dependent	regulation of biosynthetic process	nervous system development
0.108092	0.01283	0.031999	0.008327	3.38	Down	0.00762468	NM_010473	1419109_at	Histidine-rich Ca2+ binding protein	Mm.39968	15464	Hrc	7	Biological Process:	regulation of heart contraction	calcium ion homeostasis	blood circulation	di-, tri-valent inorganic cation homeostasis	multicellular organismal process	ion homeostasis	regulation of system process	biological regulation	chemical homeostasis	regulation of biological process	metal ion homeostasis	regulation of multicellular organismal process	cation homeostasis	regulation of biological quality	heart process	system process	circulatory system process	heart contraction	homeostatic process	Cellular Component:	sarcoplasmic reticulum membrane	endoplasmic reticulum part	intracellular organelle	intracellular part	membrane-bounded organelle	all	membrane part	cytoplasmic part	nuclear envelope-endoplasmic reticulum network	sarcoplasmic reticulum	endoplasmic reticulum membrane	cell	endomembrane system	intracellular membrane-bounded organelle	endoplasmic reticulum
0.060914	0.007588	0.018034	0.008138	3.38	Down	0.0182403	BE945716	1425234_at	Transcribed locus	Mm.462520	-	-	2
0.016304	0.007476	0.055063	0.007874	3.38	Up	0.0233803	BC018383	1448991_a_at	Internexin neuronal intermediate filament protein, alpha (Ina), mRNA	Mm.276251	226180	Ina	19	Biological Process:	multicellular organismal development	nervous system development	cell differentiation	intermediate filament cytoskeleton organization	neurofilament cytoskeleton organization	system development	developmental process	cellular developmental process	organelle organization	cellular process	multicellular organismal process	intermediate filament-based process	anatomical structure development	cellular component organization	cytoskeleton organization	Molecular Function:	structural molecule activity	Cellular Component:	intermediate filament	neurofilament	intracellular organelle	intracellular part	non-membrane-bounded organelle	all	cell	cytoskeletal part	intermediate filament cytoskeleton	intracellular	organelle	protein complex	cell part	intracellular non-membrane-bounded organelle	intracellular organelle part	cytoskeleton	cellular_component
0.078447	0.005396	0.023268	0.012212	3.37	Down	0.0144581	AB070896	1426122_a_at	Coro6 mRNA for coronin6/clipinE type A	Mm.33477	216961	Coro6	11	Biological Process:	biological_process	all	Molecular Function:	molecular_function	all	Cellular Component:	cellular_component	all
0.020114	0.001879	0.005967	0.001705	3.37	Down	0.00507251	NM_011389	1421390_at	solute carrier family 12, member 1	-	20495	-	-	Biological Process:	transport	ion transport	potassium ion transport	sodium ion transport	chloride transport	inorganic anion transport	cation transport	establishment of localization	monovalent inorganic cation transport	localization	anion transport	metal ion transport	Molecular Function:	transporter activity	protein binding	symporter activity	cation:chloride symporter activity	potassium ion binding	sodium ion binding	cation transmembrane transporter activity	substrate-specific transmembrane transporter activity	substrate-specific transporter activity	solute:cation symporter activity	binding	secondary active transmembrane transporter activity	anion transmembrane transporter activity	transmembrane transporter activity	cation binding	ion transmembrane transporter activity	active transmembrane transporter activity	alkali metal ion binding	ion binding	anion:cation symporter activity	metal ion binding	Cellular Component:
0.013276	0.005116	0.044693	0.00396	3.37	Up	0.00830467	AI931488	1428424_at	polycomb group ring finger 3	-	69587	-	-	Biological Process:	transcription	regulation of transcription	cellular biopolymer biosynthetic process	nitrogen compound metabolic process	cellular metabolic process	regulation of macromolecule metabolic process	regulation of cellular biosynthetic process	cellular process	regulation of metabolic process	biopolymer biosynthetic process	regulation of primary metabolic process	cellular macromolecule biosynthetic process	macromolecule metabolic process	regulation of nucleobase, nucleoside, nucleotide and nucleic acid metabolic process	gene expression	primary metabolic process	biological regulation	nucleobase, nucleoside, nucleotide and nucleic acid metabolic process	metabolic process	regulation of gene expression	regulation of cellular process	regulation of biological process	regulation of nitrogen compound metabolic process	cellular macromolecule metabolic process	biopolymer metabolic process	regulation of cellular metabolic process	cellular biosynthetic process	biosynthetic process	cellular biopolymer metabolic process	regulation of biosynthetic process	regulation of macromolecule biosynthetic process	macromolecule biosynthetic process	Molecular Function:	protein binding	zinc ion binding
0.114862	0.026308	0.386209	0.042041	3.36	Up	0.00542946	AV148480	1455946_x_at	Thymosin, beta 10 (Tmsb10), mRNA	Mm.3532	19240	Tmsb10	6	Biological Process:	cytoskeleton organization	actin cytoskeleton organization	sequestering of actin monomers	anatomical structure formation	negative regulation of cellular metabolic process	cellular process	protein complex biogenesis	regulation of cellular component size	protein polymerization	actin polymerization or depolymerization	actin filament organization	regulation of cellular component organization	negative regulation of biological process	negative regulation of macromolecule metabolic process	biological regulation	regulation of actin cytoskeleton organization	negative regulation of organelle organization	negative regulation of cellular component organization	regulation of cytoskeleton organization	regulation of biological quality	macromolecular complex subunit organization	protein localization	regulation of protein polymerization	regulation of organelle organization	regulation of cellular component biogenesis	actin filament polymerization	regulation of metabolic process	negative regulation of cytoskeleton organization	regulation of actin polymerization or depolymerization	protein metabolic process	biopolymer metabolic process	regulation of cellular protein metabolic process	regulation of protein metabolic process	regulation of actin filament polymerization	cellular protein metabolic process
0.123726	0.011806	0.036807	0.010837	3.36	Down	0.00560333	AK006261	1433360_at	RIKEN cDNA 1700023B13 gene	-	73279	-	-
0.004763	0.000157	0.015962	0.00176	3.35	Up	0.00317385	AU040200	1444367_at	Fibronectin type III domain containing 7, mRNA (cDNA clone MGC:132926 IMAGE:40061374)	Mm.244233	320181	Fndc7	3	Cellular Component:	extracellular region	all	cellular_component
0.012389	0.008999	0.041463	0.003427	3.35	Up	0.0391967	BF457410	1444533_at	CUG triplet repeat, RNA binding protein 2	-	-	-	-
0.030404	0.002967	0.0091	0.005219	3.34	Down	0.0238286	AW123137	1459066_at	Transcribed locus	Mm.398040	234725	-	8	Biological Process:	transcription	cellular biopolymer biosynthetic process	nitrogen compound metabolic process	cellular metabolic process	cellular process	biopolymer biosynthetic process	cellular macromolecule biosynthetic process	macromolecule metabolic process	gene expression	primary metabolic process	nucleobase, nucleoside, nucleotide and nucleic acid metabolic process	metabolic process	cellular macromolecule metabolic process	biopolymer metabolic process	cellular biosynthetic process	biosynthetic process	cellular biopolymer metabolic process	macromolecule biosynthetic process	Molecular Function:	zinc ion binding	metal ion binding	cation binding	ion binding	binding	transition metal ion binding	Cellular Component:	nucleus	intracellular membrane-bounded organelle	intracellular organelle	intracellular part	intracellular	membrane-bounded organelle	organelle	cell part	all
0.019974	0.009145	0.066662	0.010748	3.34	Up	0.0296997	BB663717	1423270_at	Neural precursor cell expressed, developmentally down-regulated gene 4-like, mRNA (cDNA clone MGC:49433 IMAGE:3157137)	Mm.98668	83814	Nedd4l	18	Biological Process:	protein modification process	negative regulation of sodium ion transport	modification-dependent protein catabolic process	cellular biopolymer catabolic process	cation transport	cellular macromolecule catabolic process	regulation of localization	modification-dependent macromolecule catabolic process	cellular process	proteolysis	negative regulation of biological process	macromolecule metabolic process	biological regulation	regulation of metal ion transport	regulation of biological process	cellular macromolecule metabolic process	monovalent inorganic cation transport	biopolymer modification	protein catabolic process	regulation of sodium ion transport	proteolysis involved in cellular protein catabolic process	macromolecule catabolic process	metal ion transport	transport	biopolymer catabolic process	cellular metabolic process	ion transport	regulation of transport	regulation of ion transport	negative regulation of transport	primary metabolic process	catabolic process	metabolic process	cellular protein catabolic process	cellular catabolic process
0.078298	0.003237	0.023489	0.010713	3.33	Down	0.00805986	BB084626	1433791_at	Rab9B	Mm.44557	319642	Rab9b	X	Biological Process:	transport	small GTPase mediated signal transduction	protein transport	establishment of protein localization	regulation of biological process	regulation of cellular process	establishment of localization	macromolecule localization	cellular process	cell communication	signal transduction	intracellular signaling cascade	protein localization	localization	biological regulation	Molecular Function:	nucleotide binding	GTP binding	guanyl ribonucleotide binding	purine nucleotide binding	ribonucleotide binding	binding	purine ribonucleotide binding	guanyl nucleotide binding	Cellular Component:	plasma membrane	membrane	cell	all	cellular_component	cell part
0.073009	0.011292	0.021904	0.011234	3.33	Down	0.0326379	BG087177	1439594_at	RIKEN cDNA D130062J10 gene, mRNA (cDNA clone IMAGE:1264858)	Mm.442069	319386	D130062J10Rik	13
0.021769	0.005236	0.072398	0.01536	3.33	Up	0.035529	NM_134160	1450148_at	Mucolipin 3 (Mcoln3)	Mm.114683	171166	Mcoln3	3	Biological Process:	transport	ion transport	sensory perception of sound	locomotory behavior	auditory receptor cell differentiation	cell differentiation	inner ear development	developmental process	mechanoreceptor differentiation	sensory organ development	cellular process	multicellular organismal process	anatomical structure development	neuron differentiation	inner ear receptor cell differentiation	neurogenesis	sensory perception	neurological system process	multicellular organismal development	system development	establishment of localization	generation of neurons	sensory perception of mechanical stimulus	behavior	cellular developmental process	organ development	response to stimulus	system process	cell development	localization	cognition	ear development	nervous system development	Molecular Function:	ion channel activity
0.005172	0.000898	0.017181	0.001758	3.32	Up	0.00368846	BB209836	1446298_at	RIKEN cDNA C630016I17 gene	-	320000	-	-
0.016879	0.008106	0.056019	0.006853	3.32	Up	0.0210641	NM_009897	1417089_a_at	Creatine kinase, mitochondrial 1, ubiquitous, mRNA (cDNA clone MGC:14054 IMAGE:4216758)	Mm.252145	12716	Ckmt1	2	Molecular Function:	nucleotide binding	catalytic activity	creatine kinase activity	ATP binding	kinase activity	transferase activity	transferase activity, transferring phosphorus-containing groups	phosphotransferase activity, nitrogenous group as acceptor	purine nucleotide binding	binding	purine nucleoside binding	adenyl ribonucleotide binding	ribonucleotide binding	adenyl nucleotide binding	purine ribonucleotide binding	nucleoside binding	Cellular Component:	mitochondrion	mitochondrial inner membrane	membrane	organelle inner membrane	intracellular organelle	intracellular part	membrane-bounded organelle	all	mitochondrial envelope	cytoplasmic part	organelle envelope	mitochondrial part	mitochondrial membrane	envelope	cell	intracellular membrane-bounded organelle	intracellular	organelle
0.009012	0.001383	0.029869	0.00393	3.31	Up	0.00745805	BG071817	1445006_at	ESTs	-	-	-	-
0.023896	0.004858	0.079089	0.01479	3.31	Up	0.0238979	AF017174	1418328_at	Carnitine palmitoyltransferase 1b, muscle, mRNA (cDNA clone MGC:25227 IMAGE:4920625)	Mm.358582	12895	Cpt1b	15	Biological Process:	lipid metabolic process	fatty acid metabolic process	transport	long-chain fatty acid transport	carboxylic acid metabolic process	cellular metabolic process	fatty acid transport	organic acid metabolic process	cellular process	carboxylic acid transport	monocarboxylic acid transport	organic acid transport	cellular ketone metabolic process	primary metabolic process	metabolic process	monocarboxylic acid metabolic process	establishment of localization	cellular lipid metabolic process	localization	lipid transport	oxoacid metabolic process	Molecular Function:	carnitine O-palmitoyltransferase activity	acyltransferase activity	kinase activity	transferase activity	transferase activity, transferring acyl groups other than amino-acyl groups	carnitine O-acyltransferase activity	transferase activity, transferring acyl groups	transferase activity, transferring phosphorus-containing groups	catalytic activity	O-acyltransferase activity	palmitoyltransferase activity	O-palmitoyltransferase activity	Cellular Component:
0.03427	0.013986	0.113208	0.015679	3.3	Up	0.019824	AV241666	1441566_at	Transcribed locus	Mm.384100	-	-	16
0.024931	0.008878	0.082197	0.002494	3.3	Up	0.0034213	NM_028238	1417700_at	RAB38	Mm.276669	72433	Rab38	7	Biological Process:	transport	small GTPase mediated signal transduction	protein transport	establishment of protein localization	regulation of biological process	regulation of cellular process	establishment of localization	macromolecule localization	cellular process	cell communication	signal transduction	intracellular signaling cascade	protein localization	localization	biological regulation	Molecular Function:	nucleotide binding	protein binding	GTP binding	guanyl ribonucleotide binding	purine nucleotide binding	ribonucleotide binding	binding	purine ribonucleotide binding	guanyl nucleotide binding	Cellular Component:	plasma membrane	membrane	cell	all	cellular_component	cell part
0.038842	0.022377	0.127981	0.016969	3.29	Up	0.0337251	NM_011926	1422123_s_at	Carcinoembryonic antigen-related cell adhesion molecule 1 (Ceacam1), transcript variant 3, mRNA	Mm.322502	26365	Ceacam1	7	Biological Process:	positive regulation of MAP kinase activity	interspecies interaction between organisms	positive regulation of kinase activity	multi-organism process	cellular metabolic process	positive regulation of transferase activity	regulation of catalytic activity	phosphorylation	cellular process	regulation of phosphorus metabolic process	regulation of phosphorylation	regulation of phosphate metabolic process	regulation of metabolic process	regulation of MAP kinase activity	regulation of protein kinase activity	metabolic process	biological regulation	regulation of molecular function	phosphate metabolic process	regulation of biological process	regulation of cellular process	positive regulation of catalytic activity	regulation of kinase activity	regulation of cellular metabolic process	positive regulation of protein kinase activity	phosphorus metabolic process	regulation of transferase activity	positive regulation of molecular function	Molecular Function:	receptor activity	molecular transducer activity	signal transducer activity	Cellular Component:	plasma membrane	membrane
0.018077	0.004829	0.059548	0.0079	3.29	Up	0.0109996	BB284011	1447210_at	Transcribed locus	Mm.461903	-	-	13
0.045706	0.007999	0.01388	0.005504	3.29	Down	0.0305635	AI875120	1447191_at	Expressed sequence AI317237, mRNA (cDNA clone IMAGE:5354634)	Mm.243658	239667	Dip2b	15	Biological Process:	metabolic process	Molecular Function:	catalytic activity	transcription factor binding	protein binding	binding	Cellular Component:	nucleus	intracellular membrane-bounded organelle	intracellular organelle	intracellular part	intracellular	membrane-bounded organelle	organelle	cell part	all	cell	cellular_component
0.013455	0.002641	0.044096	0.009295	3.28	Up	0.0338301	BE945410	1452819_at	Latrophilin 3, mRNA (cDNA clone IMAGE:30549106)	Mm.273631	319387	Lphn3	5	Biological Process:	signal transduction	cell surface receptor linked signal transduction	G-protein coupled receptor protein signaling pathway	neuropeptide signaling pathway	regulation of biological process	regulation of cellular process	cellular process	cell communication	biological regulation	Molecular Function:	signal transducer activity	receptor activity	transmembrane receptor activity	G-protein coupled receptor activity	sugar binding	carbohydrate binding	molecular transducer activity	binding	Cellular Component:	plasma membrane	membrane	integral to membrane	intrinsic to membrane	cell	all	cellular_component	cell part	membrane part
0.077418	0.006557	0.023677	0.00755	3.27	Down	0.00579219	AK014708	1432769_at	Solute carrier family 44, member 1 (Slc44a1), mRNA	Mm.270088	100434	Slc44a1	4	Biological Process:	transport	choline transport	cation transport	quaternary ammonium group transport	establishment of localization	amine transport	ion transport	organic alcohol transport	organic cation transport	localization	Molecular Function:	choline transmembrane transporter activity	substrate-specific transmembrane transporter activity	substrate-specific transporter activity	transmembrane transporter activity	amine transmembrane transporter activity	transporter activity	active transmembrane transporter activity	Cellular Component:	membrane	integral to membrane	intrinsic to membrane	cell	all	cellular_component	cell part	membrane part
0.012392	0.004224	0.040516	0.007259	3.27	Up	0.0286015	AK012864	1432102_at	regulating synaptic membrane exocytosis 2	-	116838	-	-	Biological Process:	transport	neurotransmitter transport	intracellular protein transport	exocytosis	calcium ion-dependent exocytosis	cAMP-mediated signaling	insulin secretion	establishment of localization in cell	intracellular transport	cell communication	cellular process	intracellular signaling cascade	protein transport	biological regulation	regulation of biological process	regulation of cellular process	second-messenger-mediated signaling	cellular protein localization	regulation of hormone levels	peptide transport	regulation of biological quality	cell-cell signaling	macromolecule localization	vesicle-mediated transport	secretion	protein localization	peptide secretion	establishment of protein localization	cyclic-nucleotide-mediated signaling	cellular localization	hormone secretion	hormone transport	establishment of localization	peptide hormone secretion	cellular macromolecule localization
0.128212	0.018949	0.039366	0.012942	3.26	Down	0.0179665	AI561826	1459700_at	LEM domain containing 3 (Lemd3), mRNA	Mm.339371	380664	Lemd3	10	Molecular Function:	nucleotide binding	DNA binding	binding	nucleic acid binding	Cellular Component:	nucleus	nuclear envelope	integral to nuclear inner membrane	membrane	integral to membrane	organelle inner membrane	intracellular organelle	intracellular part	membrane-bounded organelle	all	integral to organelle membrane	membrane part	intrinsic to membrane	organelle envelope	envelope	intrinsic to nuclear inner membrane	nuclear part	cell	nuclear membrane part	endomembrane system	intracellular membrane-bounded organelle	nuclear inner membrane	intracellular	organelle	cell part	nuclear membrane	organelle membrane	intracellular organelle part	intrinsic to organelle membrane	cellular_component
0.007773	0.000795	0.02527	0.00499	3.25	Up	0.0257469	BB124417	1447041_at	RIKEN cDNA 9530066K23 gene, mRNA (cDNA clone MGC:161848 IMAGE:40141293)	Mm.225253	214112	Nipal4	11	Molecular Function:	receptor activity	molecular transducer activity	signal transducer activity	Cellular Component:	membrane	integral to membrane	intrinsic to membrane	cell	all	cellular_component	cell part	membrane part
0.121138	0.013344	0.037263	0.021319	3.25	Down	0.0289721	AU020421	1420099_at	Transcribed locus	Mm.395784	52680	-	13
0.014832	0.005061	0.048175	0.008	3.25	Up	0.0244053	BG072149	1446947_at	ESTs, Weakly similar to S26689 hypothetical protein hc1 - mouse (M.musculus)	-	-	-	-
0.022556	0.002488	0.073243	0.008601	3.25	Up	0.00479966	NM_010115	1421788_x_at	Kallikrein 1-related petidase b26, mRNA (cDNA clone MGC:18572 IMAGE:4167696)	Mm.439663	16618	Klk1b26	7	Biological Process:	proteolysis	biopolymer catabolic process	protein metabolic process	biopolymer metabolic process	protein catabolic process	macromolecule catabolic process	macromolecule metabolic process	catabolic process	primary metabolic process	metabolic process	Molecular Function:	serine-type endopeptidase activity	peptidase activity	serine-type peptidase activity	hydrolase activity	serine hydrolase activity	endopeptidase activity	catalytic activity	peptidase activity, acting on L-amino acid peptides
0.079389	0.011883	0.02446	0.000535	3.25	Down	0.00989696	BB196262	1445829_at	PREDICTED: Mus musculus dynein heavy chain domain 1 (Dnhd1), mRNA	Mm.456008	77505	Dnhd1	7
0.022757	0.005005	0.073794	0.013418	3.24	Up	0.023509	AV332053	1443291_at	Ankyrin 1, erythroid (Ank1), transcript variant 2, mRNA	Mm.334444	11733	Ank1	8	Biological Process:	porphyrin biosynthetic process	signal transduction	monovalent inorganic cation transport	erythrocyte development	cell differentiation	cofactor biosynthetic process	hemopoietic or lymphoid organ development	cofactor metabolic process	nitrogen compound metabolic process	cation transport	heterocycle biosynthetic process	developmental process	multicellular organismal process	cell communication	cellular process	anatomical structure development	porphyrin metabolic process	myeloid cell differentiation	biological regulation	immune system development	regulation of biological process	regulation of cellular process	system development	tetrapyrrole biosynthetic process	regulation of biological quality	cellular biosynthetic process	biosynthetic process	hemopoiesis	tetrapyrrole metabolic process	cellular nitrogen compound metabolic process	transport	cellular metabolic process	homeostasis of number of cells	ion transport	erythrocyte differentiation
0.016458	0.00242	0.0533	0.011489	3.24	Up	0.0349181	AF402613	1451659_at	FYVE, RhoGEF and PH domain containing 4 (Fgd4), transcript variant beta, mRNA	Mm.256131	224014	Fgd4	16	Biological Process:	activation of JUN kinase activity	lamellipodium assembly	microspike assembly	regulation of Rho protein signal transduction	anatomical structure formation	negative regulation of gene expression	positive regulation of transferase activity	Ras protein signal transduction	regulation of production of small RNA involved in gene silencing by RNA	regulation of phosphorylation	cellular process	negative regulation of biological process	negative regulation of macromolecule metabolic process	regulation of nucleobase, nucleoside, nucleotide and nucleic acid metabolic process	biological regulation	positive regulation of catalytic activity	activation of MAPK activity	biopolymer modification	response to stimulus	cellular response to chemical stimulus	cellular response to stress	JNK cascade	RNA metabolic process	regulation of metabolic process	MAPKKK cascade	regulation of Ras protein signal transduction	regulation of stress-activated protein kinase signaling pathway	regulation of small GTPase mediated signal transduction	regulation of protein kinase activity	stress-activated protein kinase signaling pathway	regulation of protein modification process	phosphate metabolic process	regulation of molecular function	protein metabolic process	biopolymer metabolic process
0.025282	0.003558	0.081642	0.013229	3.23	Up	0.0146828	AV139249	1450467_at	Bassoon (Bsn), mRNA	Mm.20425	12217	Bsn	9	Molecular Function:	zinc ion binding	metal ion binding	cation binding	ion binding	binding	transition metal ion binding	Cellular Component:	peripheral to membrane of membrane fraction	cytoplasm	cytoskeleton	integral to membrane	synaptosome	cell junction	synapse	presynaptic active zone	intracellular organelle	intracellular part	plasma membrane part	non-membrane-bounded organelle	all	insoluble fraction	membrane part	intrinsic to membrane	plasma membrane	membrane fraction	cell	synapse part	intracellular	organelle	cell fraction	cell part	intracellular non-membrane-bounded organelle	cellular_component	membrane
0.029435	0.020378	0.094993	0.006133	3.23	Up	0.0369094	BG067509	1457470_at	DNA segment, Chr 3, ERATO Doi 452, expressed	-	-	-	-
0.10108	0.013036	0.031333	0.021125	3.23	Down	0.0483298	BB373481	1446150_at	Transcribed locus	Mm.417639	-	-	X
0.004181	0.000798	0.013485	0.000326	3.23	Up	0.000418549	BM932705	1455460_at	Mus musculus, clone IMAGE:5356935	Mm.458192	100040120	100040120	3
0.08124	0.013344	0.025306	0.013294	3.21	Down	0.0411643	BM022687	1455514_at	Potassium voltage-gated channel, Shal-related family, member 1 (Kcnd1), mRNA	Mm.335968	16506	Kcnd1	X	Biological Process:	transport	ion transport	potassium ion transport	cation transport	establishment of localization	monovalent inorganic cation transport	localization	metal ion transport	Molecular Function:	ion channel activity	voltage-gated ion channel activity	voltage-gated potassium channel activity	potassium channel activity	protein binding	zinc ion binding	potassium ion binding	metal ion binding	cation transmembrane transporter activity	gated channel activity	substrate-specific transmembrane transporter activity	substrate-specific transporter activity	binding	transporter activity	voltage-gated cation channel activity	transmembrane transporter activity	metal ion transmembrane transporter activity	passive transmembrane transporter activity	cation binding	substrate-specific channel activity	ion transmembrane transporter activity	voltage-gated channel activity	channel activity	alkali metal ion binding	ion binding	transition metal ion binding
0.048563	0.01739	0.155592	0.030804	3.2	Up	0.0389467	BB132493	1436058_at	Viperin (Vig1)	Mm.24045	58185	Rsad2	12	Biological Process:	biological_process	response to virus	defense response to virus	immune system process	immune response	multi-organism process	response to biotic stimulus	immune effector process	all	response to stress	response to stimulus	response to other organism	defense response	Molecular Function:	catalytic activity	iron ion binding	metal ion binding	iron-sulfur cluster binding	cation binding	ion binding	binding	transition metal ion binding	metal cluster binding	Cellular Component:	endoplasmic reticulum	membrane	intracellular membrane-bounded organelle	intracellular organelle	intracellular part	intracellular	membrane-bounded organelle	organelle	cell part	all	cytoplasm
0.015261	0.006646	0.048868	0.006069	3.2	Up	0.0202214	NM_023868	1421126_at	Ryanodine receptor 2, cardiac (Ryr2), mRNA	Mm.239871	20191	Ryr2	13	Biological Process:	transport	ion transport	calcium ion transport	response to caffeine	response to organic cyclic substance	response to purine	response to chemical stimulus	cation transport	establishment of localization	divalent metal ion transport	response to stimulus	di-, tri-valent inorganic cation transport	localization	response to alkaloid	response to organic substance	metal ion transport	Molecular Function:	receptor activity	ion channel activity	ryanodine-sensitive calcium-release channel activity	protein binding	cation transmembrane transporter activity	gated channel activity	substrate-specific transmembrane transporter activity	substrate-specific transporter activity	intracellular ligand-gated calcium channel activity	binding	transporter activity	calcium-release channel activity	transmembrane transporter activity	metal ion transmembrane transporter activity	passive transmembrane transporter activity	substrate-specific channel activity	intracellular ligand-gated ion channel activity	ligand-gated ion channel activity
0.026294	0.014366	0.084137	0.011413	3.2	Up	0.0344267	AK019136	1430916_at	Fanconi anemia, complementation group D2, mRNA (cDNA clone MGC:170631 IMAGE:8862026)	Mm.160061	211651	Fancd2	6	Biological Process:	DNA repair	response to DNA damage stimulus	cell cycle	synapsis	multicellular organismal development	gamete generation	reproduction	nitrogen compound metabolic process	developmental process	multicellular organismal process	M phase of meiotic cell cycle	organelle organization	cellular process	macromolecule metabolic process	nucleobase, nucleoside, nucleotide and nucleic acid metabolic process	meiosis I	reproductive process	cell cycle phase	cellular macromolecule metabolic process	response to stimulus	chromosome organization	cellular component organization	cellular response to DNA damage stimulus	chromosome organization involved in meiosis	DNA metabolic process	cellular response to stress	sexual reproduction	cellular metabolic process	primary metabolic process	metabolic process	M phase	biopolymer metabolic process	response to stress	meiosis	cellular response to stimulus
0.003543	0.001309	0.011335	0.000944	3.2	Up	0.0084739	BB420117	1446756_at	Growth hormone secretagogue receptor, mRNA (cDNA clone MGC:169506 IMAGE:8860901)	Mm.194721	208188	Ghsr	3	Biological Process:	signal transduction	G-protein coupled receptor protein signaling pathway	adult feeding behavior	growth hormone secretion	response to food	positive regulation of appetite	cellular response to insulin stimulus	positive regulation of insulin-like growth factor receptor signaling pathway	negative regulation of insulin secretion	regulation of synaptogenesis	anatomical structure formation	negative regulation of gene expression	positive regulation of cellular process	regulation of production of small RNA involved in gene silencing by RNA	regulation of synapse structure and activity	regulation of cellular component organization	regulation of nucleobase, nucleoside, nucleotide and nucleic acid metabolic process	biological regulation	regulation of response to food	response to nutrient levels	regulation of multicellular organismal process	regulation of peptide secretion	regulation of hormone levels	peptide transport	negative regulation of peptide secretion	regulation of biological quality	cell-cell signaling	response to stimulus	adult behavior	synaptic transmission	positive regulation of cell communication	feeding behavior	nervous system development	regulation of cellular component biogenesis	RNA metabolic process
0.077889	0.002219	0.024366	0.008124	3.2	Down	0.00314141	AK014605	1417066_at	Chaperone, ABC1 activity of bc1 complex like (S. pombe), mRNA (cDNA clone MGC:31744 IMAGE:4922892)	Mm.38330	67426	Cabc1	1	Molecular Function:	nucleotide binding	ATP binding	kinase activity	transferase activity	purine nucleotide binding	binding	catalytic activity	transferase activity, transferring phosphorus-containing groups	adenyl ribonucleotide binding	purine nucleoside binding	ribonucleotide binding	adenyl nucleotide binding	nucleoside binding	purine ribonucleotide binding	Cellular Component:	mitochondrion	intracellular membrane-bounded organelle	intracellular organelle	intracellular part	intracellular	membrane-bounded organelle	organelle	cell part	all	cytoplasm	cytoplasmic part	cell	cellular_component
0.020034	0.008967	0.063922	0.004479	3.19	Up	0.011887	AK007419	1452326_at	ATPase, Ca++ transporting, type 2C, member 2, mRNA (cDNA clone IMAGE:4984604)	Mm.46251	69047	Atp2c2	8	Biological Process:	ATP biosynthetic process	transport	ion transport	cation transport	calcium ion transport	metabolic process	nitrogen compound metabolic process	ribonucleotide metabolic process	cellular process	divalent metal ion transport	nucleotide biosynthetic process	ribonucleoside triphosphate metabolic process	ribonucleotide biosynthetic process	nucleobase, nucleoside, nucleotide and nucleic acid metabolic process	purine nucleoside triphosphate biosynthetic process	cellular biosynthetic process	nucleoside phosphate metabolic process	ribonucleoside triphosphate biosynthetic process	biosynthetic process	ATP metabolic process	metal ion transport	purine ribonucleoside triphosphate biosynthetic process	purine nucleotide metabolic process	cellular metabolic process	nucleobase, nucleoside and nucleotide metabolic process	nucleoside triphosphate biosynthetic process	primary metabolic process	heterocycle metabolic process	purine ribonucleotide biosynthetic process	purine ribonucleotide metabolic process	establishment of localization	purine nucleoside triphosphate metabolic process	nucleotide metabolic process	di-, tri-valent inorganic cation transport	purine nucleotide biosynthetic process
0.021063	0.011132	0.067176	0.007454	3.19	Up	0.026249	BB237434	1440590_at	ESTs	-	-	-	-
0.035419	0.0141	0.112589	0.010355	3.18	Up	0.0115892	AI528529	1435058_x_at	Syntaxin binding protein 3A (Stxbp3a), mRNA	Mm.316894	20912	Stxbp3a	3	Biological Process:	transport	exocytosis	vesicle docking during exocytosis	brain development	protein transport	glucose transport	vesicle-mediated transport	protein to membrane docking	insulin secretion	response to insulin stimulus	establishment of localization in cell	developmental process	cell communication	multicellular organismal process	cellular process	response to endogenous stimulus	anatomical structure development	response to peptide hormone stimulus	biological regulation	response to organic substance	response to chemical stimulus	system development	regulation of hormone levels	peptide transport	regulation of biological quality	cell-cell signaling	macromolecule localization	response to stimulus	central nervous system development	secretion	protein localization	peptide secretion	membrane docking	nervous system development	establishment of protein localization
0.081332	0.013402	0.0256	0.009915	3.18	Down	0.0287537	BB315961	1452989_at	Transcribed locus	Mm.393972	-	-	12
0.096063	0.017334	0.030247	0.009829	3.18	Down	0.0298529	BB379430	1435289_at	RIKEN cDNA D230014K01 gene, mRNA (cDNA clone IMAGE:40097898)	Mm.473963	217364	Engase	11	Biological Process:	metabolic process	Molecular Function:	hydrolase activity	hydrolase activity, acting on glycosyl bonds	mannosyl-glycoprotein endo-beta-N-acetylglucosaminidase activity	hydrolase activity, hydrolyzing O-glycosyl compounds	catalytic activity	Cellular Component:	intracellular	cytoplasm	intracellular part	cell	all	cellular_component	cell part
0.017739	0.00795	0.056255	0.002023	3.17	Up	0.00934124	AV338324	1434752_at	PREDICTED: Mus musculus hypothetical protein LOC100043601 (LOC100043601), mRNA	Mm.473836	100043601	LOC100043601	11
0.010617	0.0046	0.033668	0.005633	3.17	Up	0.0338733	AV316207	1459384_at	ESTs	-	-	-	-
0.121004	0.008744	0.038203	0.026358	3.17	Down	0.0406741	AK021045	1433332_at	RIKEN cDNA C030004M13 gene	-	78693	-	-
0.045052	0.006299	0.014228	0.006641	3.17	Down	0.0281024	AW123012	1439919_at	Transcribed locus	Mm.398030	-	-	3
0.003134	0.000908	0.009923	0.001941	3.17	Up	0.0339299	BG066969	1440032_at	Transcribed locus	Mm.441769	-	-	1
0.059681	0.00797	0.018877	0.006554	3.16	Down	0.0167587	BB025554	1446365_at	vesicle transport through interaction with t-SNAREs homolog 1A (yeast)	-	53611	-	-	Biological Process:	transport	intracellular protein transport	protein transport	establishment of protein localization	cellular localization	establishment of localization in cell	establishment of localization	intracellular transport	cellular macromolecule localization	cellular protein localization	cellular process	macromolecule localization	protein localization	localization	Cellular Component:	Golgi apparatus	membrane	integral to membrane	intracellular membrane-bounded organelle	intracellular organelle	intracellular part	intracellular	membrane-bounded organelle	organelle	cell part	all	membrane part	cytoplasm	intrinsic to membrane	cytoplasmic part	cell	cellular_component
0.124417	0.019384	0.039428	0.012453	3.16	Down	0.0210414	AF458900	1426330_at	Calcium channel, voltage-dependent, gamma subunit 5 (Cacng5), mRNA	Mm.87663	140723	Cacng5	11	Biological Process:	transport	ion transport	calcium ion transport	divalent metal ion transport	di-, tri-valent inorganic cation transport	cation transport	establishment of localization	localization	metal ion transport	Molecular Function:	ion channel activity	voltage-gated ion channel activity	calcium channel activity	calcium ion binding	cation transmembrane transporter activity	gated channel activity	substrate-specific transmembrane transporter activity	substrate-specific transporter activity	binding	transporter activity	transmembrane transporter activity	metal ion transmembrane transporter activity	passive transmembrane transporter activity	substrate-specific channel activity	cation binding	ion transmembrane transporter activity	voltage-gated channel activity	channel activity	ion binding	cation channel activity	metal ion binding	Cellular Component:	membrane	integral to membrane	intrinsic to membrane
0.006583	0.001817	0.020661	0.004096	3.14	Up	0.0347902	AV329219	1440244_at	Avian erythroblastosis virus E-26 (v-ets) oncogene related (Erg), mRNA	Mm.164531	13876	Erg	16	Biological Process:	transcription	regulation of transcription, DNA-dependent	regulation of transcription	cellular biopolymer biosynthetic process	nitrogen compound metabolic process	regulation of macromolecule metabolic process	cellular process	cellular macromolecule biosynthetic process	macromolecule metabolic process	regulation of nucleobase, nucleoside, nucleotide and nucleic acid metabolic process	gene expression	biological regulation	nucleobase, nucleoside, nucleotide and nucleic acid metabolic process	regulation of cellular process	regulation of biological process	regulation of nitrogen compound metabolic process	cellular macromolecule metabolic process	regulation of cellular metabolic process	cellular biosynthetic process	biosynthetic process	transcription, DNA-dependent	regulation of biosynthetic process	cellular metabolic process	RNA metabolic process	regulation of cellular biosynthetic process	biopolymer biosynthetic process	regulation of metabolic process	regulation of primary metabolic process	primary metabolic process	metabolic process	regulation of gene expression	biopolymer metabolic process	RNA biosynthetic process	regulation of RNA metabolic process	cellular biopolymer metabolic process
0.008899	0.002855	0.027881	0.003657	3.13	Up	0.0149613	AV265592	1445319_at	Transcribed locus	Mm.60709	-	-	15
0.061425	0.003398	0.019621	0.012309	3.13	Down	0.0306802	BG074777	1442288_at	Annexin A6, mRNA (cDNA clone MGC:6574 IMAGE:3482035)	Mm.265347	11749	Anxa6	11	Biological Process:	calcium ion transport	regulation of muscle contraction	transport	muscle system process	cation transport	ion transport	multicellular organismal process	divalent metal ion transport	regulation of system process	biological regulation	regulation of biological process	establishment of localization	regulation of multicellular organismal process	di-, tri-valent inorganic cation transport	system process	localization	muscle contraction	metal ion transport	Molecular Function:	calcium ion binding	calcium-dependent phospholipid binding	lipid binding	phospholipid binding	cation binding	ion binding	binding	metal ion binding	Cellular Component:	cytoplasm	perinuclear region of cytoplasm	cytoplasmic part	intracellular part	intracellular	cell	all
0.019224	0.007739	0.060092	0.009721	3.13	Up	0.0302392	BG072064	1458731_at	Transcribed locus	Mm.17896	-	-	6
0.051354	0.010946	0.016452	0.005845	3.12	Down	0.0481836	BB151309	1459943_at	Transcribed locus	Mm.131709	-	-	9
0.049298	0.007012	0.015796	0.009572	3.12	Down	0.0476552	BB484479	1443223_at	Transcribed locus	Mm.459598	-	-	10
0.04366	0.004293	0.014	0.005173	3.12	Down	0.0115808	U39203	1418110_a_at	Inositol phosphatase s-SHIPD183 (ShipD183)	Mm.15105	16331	Inpp5d	1	Biological Process:	apoptosis	immune response	intracellular signaling cascade	negative regulation of cell proliferation	determination of adult lifespan	negative regulation of signal transduction	immunoglobulin mediated immune response	negative regulation of granulocyte differentiation	negative regulation of B cell proliferation	positive regulation of apoptosis	negative regulation of interleukin-6 biosynthetic process	positive regulation of B cell differentiation	positive regulation of lymphocyte differentiation	positive regulation of erythrocyte differentiation	negative regulation of monocyte differentiation	negative regulation of neutrophil differentiation	negative regulation of osteoclast differentiation	negative regulation of bone resorption	negative regulation of immune response	negative regulation of B cell activation	positive regulation of cell activation	negative regulation of developmental process	cell differentiation	negative regulation of gene expression	negative regulation of cellular metabolic process	positive regulation of cellular process	B cell activation	cytokine biosynthetic process	immune effector process	regulation of production of small RNA involved in gene silencing by RNA	bone remodeling	osteoclast differentiation	positive regulation of B cell activation	cell death	negative regulation of mononuclear cell proliferation
0.021181	0.005277	0.066043	0.007437	3.12	Up	0.00793223	BF660952	1456893_at	ESTs, Weakly similar to I49130 reverse transcriptase - mouse (M.musculus)	-	-	-	-
0.083799	0.003216	0.026907	0.01938	3.11	Down	0.0442942	BQ176787	1437386_at	Putative transmembrane protein mV/BamHI#3	Mm.246605	235402	Lingo1	9	Biological Process:	central nervous system neuron development	neuron projection development	protein kinase B signaling cascade	negative regulation of oligodendrocyte differentiation	negative regulation of developmental process	cell differentiation	regulation of cell differentiation	neuron development	developmental process	cell communication	multicellular organismal process	cellular process	negative regulation of cellular process	negative regulation of glial cell differentiation	anatomical structure development	intracellular signaling cascade	neuron differentiation	protein kinase cascade	central nervous system neuron differentiation	neurogenesis	negative regulation of biological process	biological regulation	negative regulation of cell differentiation	regulation of biological process	regulation of cellular process	regulation of multicellular organismal process	system development	gliogenesis	central nervous system development	oligodendrocyte differentiation	regulation of gliogenesis	cellular component organization	regulation of nervous system development	nervous system development	regulation of oligodendrocyte differentiation
0.018191	0.009735	0.056641	0.007731	3.11	Up	0.0364699	NM_008165	1448972_at	Glutamate receptor, ionotropic, AMPA1 (alpha 1) (Gria1), transcript variant 2, mRNA	Mm.4920	14799	Gria1	11	Biological Process:	transport	ion transport	long-term memory	receptor internalization	cellular metabolic process	cellular process	multicellular organismal process	membrane organization	macromolecule metabolic process	receptor-mediated endocytosis	metabolic process	neurological system process	endocytosis	cellular macromolecule metabolic process	establishment of localization	learning or memory	behavior	response to stimulus	memory	membrane invagination	vesicle-mediated transport	system process	receptor metabolic process	cellular component organization	localization	cognition	Molecular Function:	receptor activity	ionotropic glutamate receptor activity	ion channel activity	extracellular-glutamate-gated ion channel activity	protein binding	gated channel activity	substrate-specific transmembrane transporter activity	transmembrane receptor activity
0.031492	0.005535	0.010124	0.001977	3.11	Down	0.0220515	BB014833	1430790_at	Transcribed locus	Mm.401978	-	-	2
0.052701	0.011469	0.016961	0.005081	3.11	Down	0.0464313	BB481523	1444430_at	ESTs	-	-	-	-
0.033446	0.001491	0.103845	0.024187	3.1	Up	0.0438953	U20658	1426091_a_at	Wingless related MMTV integration site 10b (Wnt10b), mRNA	Mm.4709	22410	Wnt10b	15	Biological Process:	signal transduction	Wnt receptor signaling pathway, calcium modulating pathway	cell-cell signaling	multicellular organismal development	organ morphogenesis	positive regulation of gene-specific transcription from RNA polymerase II promoter	Wnt receptor signaling pathway	positive regulation of cellular process	multicellular organismal process	cellular process	regulation of gene-specific transcription from RNA polymerase II promoter	anatomical structure development	positive regulation of nucleobase, nucleoside, nucleotide and nucleic acid metabolic process	positive regulation of biosynthetic process	regulation of nucleobase, nucleoside, nucleotide and nucleic acid metabolic process	biological regulation	transcription from RNA polymerase II promoter	positive regulation of transcription, DNA-dependent	cellular biosynthetic process	biosynthetic process	transcription, DNA-dependent	regulation of biosynthetic process	positive regulation of gene-specific transcription	anatomical structure morphogenesis	RNA metabolic process	regulation of metabolic process	positive regulation of transcription	positive regulation of RNA metabolic process	regulation of gene-specific transcription	positive regulation of transcription from RNA polymerase II promoter	positive regulation of nitrogen compound metabolic process	biopolymer metabolic process	regulation of transcription, DNA-dependent	transcription	positive regulation of cellular metabolic process
0.018952	0.00585	0.058809	0.009377	3.1	Up	0.0226334	BE197989	1430766_at	Transcribed locus	Mm.399749	75958	-	13
0.092514	0.007808	0.02986	0.014148	3.1	Down	0.0178819	BG072747	1444898_at	ESTs	-	-	-	-
0.03923	0.006016	0.121486	0.017951	3.1	Up	0.0122068	NM_013571	1450114_at	Kinase suppressor of ras 1 (Ksr1), mRNA	Mm.4745	16706	Ksr1	11	Biological Process:	protein amino acid phosphorylation	intracellular signaling cascade	cellular metabolic process	post-translational protein modification	cell communication	cellular process	phosphorylation	protein modification process	macromolecule metabolic process	primary metabolic process	biological regulation	metabolic process	phosphate metabolic process	regulation of biological process	regulation of cellular process	protein metabolic process	cellular macromolecule metabolic process	biopolymer metabolic process	biopolymer modification	phosphorus metabolic process	signal transduction	cellular protein metabolic process	cellular biopolymer metabolic process	Molecular Function:	protein kinase activity	protein serine/threonine kinase activity	protein tyrosine kinase activity	protein binding	ATP binding	zinc ion binding	diacylglycerol binding	metal ion binding	binding	transferase activity	phosphotransferase activity, alcohol group as acceptor
0.063561	0.002999	0.020536	0.009694	3.1	Down	0.0132612	AW490544	1428718_at	Secernin 1, mRNA (cDNA clone MGC:38061 IMAGE:5252046)	Mm.41557	69938	Scrn1	6	Biological Process:	exocytosis	transport	cellular localization	establishment of localization in cell	establishment of localization	cellular process	secretion by cell	vesicle-mediated transport	secretion	localization	Cellular Component:	cytoplasm	intracellular part	intracellular	cell	all	cellular_component	cell part
0.105054	0.010345	0.033963	0.013764	3.09	Down	0.0145058	AI844658	1434984_at	Polo-like kinase 5 (Drosophila), mRNA (cDNA clone MGC:113809 IMAGE:30679265)	Mm.17613	216166	Plk5	10	Biological Process:	protein amino acid phosphorylation	cell cycle	cellular metabolic process	post-translational protein modification	cellular process	phosphorylation	protein modification process	macromolecule metabolic process	primary metabolic process	metabolic process	phosphate metabolic process	protein metabolic process	cellular macromolecule metabolic process	biopolymer metabolic process	biopolymer modification	phosphorus metabolic process	cellular protein metabolic process	cellular biopolymer metabolic process	Molecular Function:	nucleotide binding	magnesium ion binding	protein kinase activity	protein serine/threonine kinase activity	protein binding	ATP binding	kinase activity	transferase activity	polo kinase kinase activity	metal ion binding	binding	phosphotransferase activity, alcohol group as acceptor	catalytic activity	transferase activity, transferring phosphorus-containing groups	purine nucleoside binding	receptor signaling protein serine/threonine kinase activity
0.019484	0.004473	0.006301	0.001371	3.09	Down	0.0479398	BG068747	1458034_at	ESTs	-	-	-	-
0.080774	0.009726	0.026133	0.005717	3.09	Down	0.00838029	AI593684	1420061_s_at	Ubiquitin protein ligase E3C, mRNA (cDNA clone IMAGE:5039467)	Mm.137746	100763	Ube3c	5	Biological Process:	protein modification process	modification-dependent protein catabolic process	cellular biopolymer catabolic process	biopolymer catabolic process	cellular metabolic process	cellular macromolecule catabolic process	modification-dependent macromolecule catabolic process	cellular process	proteolysis	macromolecule metabolic process	catabolic process	primary metabolic process	metabolic process	cellular protein catabolic process	cellular catabolic process	protein metabolic process	cellular macromolecule metabolic process	biopolymer metabolic process	biopolymer modification	protein catabolic process	cellular protein metabolic process	macromolecule catabolic process	proteolysis involved in cellular protein catabolic process	cellular biopolymer metabolic process	Molecular Function:	ligase activity	acid-amino acid ligase activity	ligase activity, forming carbon-nitrogen bonds	catalytic activity	Cellular Component:	intracellular	nucleus	intracellular membrane-bounded organelle	intracellular organelle	intracellular part
0.019704	0.009678	0.060843	0.000716	3.09	Up	0.0132742	BM116117	1444498_at	Gephyrin, mRNA (cDNA clone IMAGE:5031146)	Mm.363753	268566	Gphn	12	Biological Process:	Mo-molybdopterin cofactor biosynthetic process	establishment of synaptic specificity at neuromuscular junction	molybdopterin cofactor biosynthetic process	cell differentiation	neuromuscular junction development	cofactor biosynthetic process	nitrogen compound metabolic process	cofactor metabolic process	heterocycle biosynthetic process	developmental process	coenzyme biosynthetic process	multicellular organismal process	cellular process	anatomical structure development	synapse organization	pteridine and derivative biosynthetic process	macromolecule metabolic process	extracellular structure organization	muscle organ development	coenzyme metabolic process	Mo-molybdopterin cofactor metabolic process	system development	cellular macromolecule metabolic process	muscle fiber development	striated muscle tissue development	cellular biosynthetic process	muscle tissue development	biosynthetic process	cellular component organization	cellular nitrogen compound metabolic process	cellular metabolic process	cellular aromatic compound metabolic process	prosthetic group metabolic process	pteridine and derivative metabolic process	skeletal muscle fiber development
0.004987	0.000293	0.015387	0.00035	3.09	Up	2.19554e-05	AK005970	1428934_at	CKLF-like MARVEL transmembrane domain containing 2B (Cmtm2b), mRNA	Mm.232593	75502	Cmtm2b	8	Biological Process:	chemotaxis	taxis	response to stimulus	response to chemical stimulus	locomotory behavior	locomotion	response to external stimulus	behavior	Molecular Function:	cytokine activity	protein binding	binding	receptor binding	Cellular Component:	extracellular space	membrane	integral to membrane	extracellular region part	cell part	all	membrane part	intrinsic to membrane	extracellular region	cellular_component	cell
0.06202	0.002889	0.020102	0.003406	3.09	Down	0.000718142	AW822287	1445665_at	Transcribed locus	Mm.453465	-	-	X
0.042169	0.014027	0.130057	0.013683	3.08	Up	0.0109468	AB008453	1415958_at	Solute carrier family 2 (facilitated glucose transporter), member 4, mRNA (cDNA clone MGC:13736 IMAGE:4207674)	Mm.10661	20528	Slc2a4	11	Biological Process:	transport	carbohydrate transport	glucose transport	glucose homeostasis	brown fat cell differentiation	transmembrane transport	cell differentiation	fat cell differentiation	chemical homeostasis	carbohydrate homeostasis	establishment of localization	developmental process	cellular developmental process	cellular process	regulation of biological quality	homeostatic process	localization	hexose transport	biological regulation	monosaccharide transport	Molecular Function:	transporter activity	glucose transmembrane transporter activity	insulin-responsive hydrogen:glucose symporter activity	substrate-specific transmembrane transporter activity	cation transmembrane transporter activity	substrate-specific transporter activity	solute:cation symporter activity	secondary active transmembrane transporter activity	monosaccharide transmembrane transporter activity	transmembrane transporter activity	carbohydrate transmembrane transporter activity	sugar:hydrogen symporter activity	solute:hydrogen symporter activity	cation:sugar symporter activity
0.025655	0.011787	0.078897	0.006926	3.08	Up	0.0176242	AV343573	1433607_at	Cerebellin 4 precursor protein, mRNA (cDNA clone MGC:163656 IMAGE:40130302)	Mm.40555	228942	Cbln4	2	Biological Process:	biological_process	all	Molecular Function:	molecular_function	all	Cellular Component:	cellular_component	extracellular region	cell junction	synapse	plasma membrane part	cell part	all	membrane part	plasma membrane	cell	membrane
0.01059	0.002428	0.003445	0.000434	3.07	Down	0.0442487	AK020749	1430394_a_at	ATP-binding cassette, sub-family B (MDR/TAP), member 9	-	56325	-	-	Biological Process:	transport	protein transport	peptide transport	establishment of protein localization	protein localization	establishment of localization	localization	macromolecule localization	Molecular Function:	nucleotide binding	ATP binding	peptide transporter activity	ATPase activity	nucleoside-triphosphatase activity	ATPase activity, coupled to transmembrane movement of substances	hydrolase activity, acting on acid anhydrides, in phosphorus-containing anhydrides	substrate-specific transporter activity	transporter activity	binding	catalytic activity	transmembrane transporter activity	purine nucleoside binding	pyrophosphatase activity	nucleoside binding	purine ribonucleotide binding	P-P-bond-hydrolysis-driven transmembrane transporter activity	hydrolase activity	purine nucleotide binding	hydrolase activity, acting on acid anhydrides	active transmembrane transporter activity	hydrolase activity, acting on acid anhydrides, catalyzing transmembrane movement of substances	ATPase activity, coupled to movement of substances	ATPase activity, coupled	adenyl ribonucleotide binding	ribonucleotide binding
0.119359	0.018959	0.038874	0.016943	3.07	Down	0.0340072	AW491448	1444307_at	Transcribed locus	Mm.100895	-	-	4
0.026548	0.009548	0.081488	0.013983	3.07	Up	0.0315318	NM_007710	1417614_at	Creatine kinase, muscle (Ckm), mRNA	Mm.2375	12715	Ckm	7	Biological Process:	phosphocreatine metabolic process	phosphocreatine biosynthetic process	phosphagen biosynthetic process	cellular metabolic process	phosphagen metabolic process	cellular amino acid and derivative metabolic process	cellular amino acid derivative metabolic process	cellular amino acid derivative biosynthetic process	cellular process	cellular biosynthetic process	biosynthetic process	primary metabolic process	metabolic process	Molecular Function:	nucleotide binding	catalytic activity	creatine kinase activity	ATP binding	kinase activity	transferase activity	transferase activity, transferring phosphorus-containing groups	phosphotransferase activity, nitrogenous group as acceptor	purine nucleotide binding	binding	purine nucleoside binding	adenyl ribonucleotide binding	ribonucleotide binding	adenyl nucleotide binding	purine ribonucleotide binding	nucleoside binding	Cellular Component:	cytoplasm	intracellular part	intracellular	cell
0.014832	0.005618	0.045522	0.000644	3.07	Up	0.00558965	BB270074	1447596_at	Transcribed locus	Mm.105529	-	-	7
0.01892	0.010239	0.058044	0.00483	3.07	Up	0.0259141	BG075874	1456453_at	ESTs	-	-	-	-
0.013052	0.007394	0.040011	0.005889	3.07	Up	0.0463045	BB392770	1460097_at	ESTs	-	-	-	-
0.033334	0.022373	0.102123	0.010585	3.06	Up	0.0498593	BC006605	1425163_at	Expressed sequence AI661453, mRNA (cDNA clone IMAGE:5051947)	Mm.218444	224833	AI661453	17
0.079511	0.005525	0.02597	0.015079	3.06	Down	0.0290009	BM213788	1436977_at	Transcribed locus	Mm.444946	-	-	6
0.022146	0.007998	0.067685	0.008919	3.06	Up	0.0190809	BB086152	1444437_at	Ubiquitin specific peptidase 34, mRNA (cDNA clone IMAGE:5708348)	Mm.119155	17847	Usp34	11	Biological Process:	ubiquitin-dependent protein catabolic process	modification-dependent protein catabolic process	cellular biopolymer catabolic process	biopolymer catabolic process	cellular metabolic process	cellular macromolecule catabolic process	modification-dependent macromolecule catabolic process	cellular process	proteolysis	macromolecule metabolic process	primary metabolic process	catabolic process	metabolic process	cellular protein catabolic process	cellular catabolic process	cellular macromolecule metabolic process	protein metabolic process	biopolymer metabolic process	protein catabolic process	cellular protein metabolic process	macromolecule catabolic process	proteolysis involved in cellular protein catabolic process	cellular biopolymer metabolic process	Molecular Function:	ubiquitin thiolesterase activity	peptidase activity	cysteine-type peptidase activity	hydrolase activity	hydrolase activity, acting on ester bonds	thiolester hydrolase activity	peptidase activity, acting on L-amino acid peptides	catalytic activity
0.038547	0.003696	0.117698	0.011408	3.05	Up	0.00272987	BB238840	1446164_at	Trimethylguanosine synthase homolog (S. cerevisiae), mRNA (cDNA clone IMAGE:4159018)	Mm.171323	116940	Tgs1	4	Biological Process:	RNA methylation	transcription	RNA capping	regulation of transcription	cellular biopolymer biosynthetic process	nitrogen compound metabolic process	regulation of macromolecule metabolic process	cellular process	cellular macromolecule biosynthetic process	biopolymer methylation	macromolecule metabolic process	regulation of nucleobase, nucleoside, nucleotide and nucleic acid metabolic process	gene expression	biological regulation	RNA modification	nucleobase, nucleoside, nucleotide and nucleic acid metabolic process	regulation of cellular process	regulation of biological process	regulation of nitrogen compound metabolic process	cellular macromolecule metabolic process	regulation of cellular metabolic process	biopolymer modification	cellular biosynthetic process	biosynthetic process	regulation of biosynthetic process	cellular metabolic process	RNA metabolic process	regulation of cellular biosynthetic process	biopolymer biosynthetic process	regulation of metabolic process	regulation of primary metabolic process	primary metabolic process	methylation	metabolic process	RNA processing
0.068012	0.01411	0.022291	0.008407	3.05	Down	0.0496332	BG067899	1445964_at	ESTs	-	-	-	-
0.015728	0.008189	0.04797	0.003631	3.05	Up	0.0227738	NM_007442	1421737_at	Aristaless-like homeobox 4 (Alx4), mRNA	Mm.389389	11695	Alx4	2	Biological Process:	transcription	regulation of transcription, DNA-dependent	regulation of transcription from RNA polymerase II promoter	multicellular organismal development	pattern specification process	muscle organ development	anterior/posterior pattern formation	limb morphogenesis	embryonic forelimb morphogenesis	embryonic hindlimb morphogenesis	regulation of apoptosis	regulation of transcription	positive regulation of transcription from RNA polymerase II promoter	embryonic skeletal system morphogenesis	skeletal system morphogenesis	palate development	embryonic skeletal system development	positive regulation of cellular process	apoptosis	multicellular organismal process	cellular process	anatomical structure development	chordate embryonic development	positive regulation of nucleobase, nucleoside, nucleotide and nucleic acid metabolic process	cell death	regulation of programmed cell death	positive regulation of biosynthetic process	regulation of nucleobase, nucleoside, nucleotide and nucleic acid metabolic process	biological regulation	programmed cell death	embryonic morphogenesis	transcription from RNA polymerase II promoter	embryonic development	positive regulation of transcription, DNA-dependent	cellular biosynthetic process
0.017303	0.006166	0.052741	0.002931	3.05	Up	0.00655962	BB210656	1458689_at	ESTs	-	-	-	-
0.01908	0.009824	0.058141	0.005624	3.05	Up	0.0260416	BB269604	1420210_at	solute carrier family 8 (sodium/calcium exchanger), member 1	-	-	-	-
0.016605	0.004513	0.050542	0.009702	3.04	Up	0.0338026	BM247863	1423526_at	AT rich interactive domain 3B (BRIGHT-like) (Arid3b), mRNA	Mm.425588	56380	Arid3b	9	Biological Process:	transcription	multicellular organismal development	regulation of transcription	cellular biopolymer biosynthetic process	nitrogen compound metabolic process	developmental process	regulation of macromolecule metabolic process	multicellular organismal process	cellular process	cellular macromolecule biosynthetic process	macromolecule metabolic process	regulation of nucleobase, nucleoside, nucleotide and nucleic acid metabolic process	gene expression	biological regulation	nucleobase, nucleoside, nucleotide and nucleic acid metabolic process	regulation of cellular process	regulation of biological process	regulation of nitrogen compound metabolic process	cellular macromolecule metabolic process	regulation of cellular metabolic process	cellular biosynthetic process	biosynthetic process	regulation of biosynthetic process	cellular metabolic process	regulation of cellular biosynthetic process	biopolymer biosynthetic process	regulation of metabolic process	regulation of primary metabolic process	primary metabolic process	metabolic process	regulation of gene expression	biopolymer metabolic process	cellular biopolymer metabolic process	regulation of macromolecule biosynthetic process	macromolecule biosynthetic process
0.007049	0.002878	0.021452	0.003555	3.04	Up	0.0345583	AK015318	1454114_a_at	Na+/H+ exchanger domain containing 1 (Nhedc1), mRNA	Mm.85000	74446	Nhedc1	3	Biological Process:	transport	cation transport	establishment of localization	ion transport	localization	Molecular Function:	solute:hydrogen antiporter activity	cation transmembrane transporter activity	solute:solute antiporter activity	substrate-specific transmembrane transporter activity	substrate-specific transporter activity	transporter activity	ion transmembrane transporter activity	active transmembrane transporter activity	secondary active transmembrane transporter activity	antiporter activity	solute:cation antiporter activity	transmembrane transporter activity	Cellular Component:	membrane	integral to membrane	intrinsic to membrane	cell	all	cellular_component	cell part	membrane part
0.082579	0.009746	0.02717	0.013923	3.04	Down	0.0310754	AK006122	1432023_a_at	Solute carrier family 17, member 9 (Slc17a9), mRNA	Mm.87189	228993	Slc17a9	2
0.05422	0.001917	0.017876	0.006247	3.03	Down	0.00511701	AK007848	1430856_at	peroxisomal biogenesis factor 11 gamma	-	69129	-	-	Biological Process:	peroxisome fission	peroxisome organization	organelle fission	cellular component organization	cellular process	organelle organization	Cellular Component:	peroxisome	peroxisomal membrane	membrane	integral to membrane	intracellular organelle	intracellular part	membrane-bounded organelle	all	membrane part	intrinsic to membrane	cytoplasmic part	microbody part	microbody membrane	cell	intracellular membrane-bounded organelle	intracellular	organelle	cell part	peroxisomal part	microbody	cytoplasm	organelle membrane	intracellular organelle part	cellular_component	organelle part
0.021388	0.013869	0.064805	0.007058	3.03	Up	0.0493085	BB351248	1435558_at	Brain-specific angiogenesis inhibitor 2, mRNA (cDNA clone MGC:66520 IMAGE:5705854)	Mm.262241	230775	Bai2	4	Biological Process:	signal transduction	cell surface receptor linked signal transduction	G-protein coupled receptor protein signaling pathway	neuropeptide signaling pathway	peripheral nervous system development	multicellular organismal development	regulation of biological process	regulation of cellular process	system development	developmental process	multicellular organismal process	cellular process	cell communication	anatomical structure development	biological regulation	nervous system development	Molecular Function:	signal transducer activity	receptor activity	transmembrane receptor activity	G-protein coupled receptor activity	brain-specific angiogenesis inhibitor activity	molecular transducer activity	Cellular Component:	plasma membrane	membrane	integral to membrane	intrinsic to membrane	cell	all	cellular_component	cell part	membrane part
0.044152	0.00741	0.014584	0.006774	3.03	Down	0.0421725	BM120561	1444269_at	ESTs, Weakly similar to TYROSINE-PROTEIN KINASE JAK3 (M.musculus)	-	-	-	-
0.027142	0.008213	0.081827	0.016149	3.01	Up	0.0392238	AI662501	1444196_at	Transcribed locus	Mm.440945	103817	-	11
0.028247	0.014619	0.085143	0.014136	3.01	Up	0.0489201	U85714	1425782_at	Strain ILS phospholipase C beta 1	Mm.330607	18795	Plcb1	2	Biological Process:	lipid metabolic process	signal transduction	intracellular signaling cascade	lipid catabolic process	regulation of biological process	regulation of cellular process	cellular process	cell communication	catabolic process	primary metabolic process	metabolic process	biological regulation	Molecular Function:	phosphoinositide phospholipase C activity	phospholipase C activity	signal transducer activity	calcium ion binding	phosphoric diester hydrolase activity	hydrolase activity	inositol or phosphatidylinositol phosphodiesterase activity	cation binding	phospholipase activity	binding	catalytic activity	hydrolase activity, acting on ester bonds	lipase activity	molecular transducer activity	ion binding	metal ion binding	phosphoric ester hydrolase activity	Cellular Component:	cytoplasm	intracellular part	intracellular	cell
0.026938	0.012248	0.081101	0.007423	3.01	Up	0.0194053	BB244362	1458473_at	POU domain, class 6, transcription factor 2, mRNA (cDNA clone MGC:169775 IMAGE:8861170)	Mm.352263	218030	Pou6f2	13	Biological Process:	transcription	regulation of transcription, DNA-dependent	biological_process	regulation of transcription	cellular biopolymer biosynthetic process	nitrogen compound metabolic process	regulation of macromolecule metabolic process	cellular process	cellular macromolecule biosynthetic process	macromolecule metabolic process	regulation of nucleobase, nucleoside, nucleotide and nucleic acid metabolic process	gene expression	biological regulation	nucleobase, nucleoside, nucleotide and nucleic acid metabolic process	regulation of cellular process	regulation of biological process	regulation of nitrogen compound metabolic process	cellular macromolecule metabolic process	regulation of cellular metabolic process	cellular biosynthetic process	biosynthetic process	transcription, DNA-dependent	regulation of biosynthetic process	cellular metabolic process	RNA metabolic process	all	regulation of cellular biosynthetic process	biopolymer biosynthetic process	regulation of metabolic process	regulation of primary metabolic process	primary metabolic process	metabolic process	regulation of gene expression	biopolymer metabolic process	RNA biosynthetic process
0.06431	0.007289	0.021366	0.004412	3.01	Down	0.00728144	AA016705	1455650_at	Transcribed locus	Mm.392348	-	-	2
0.004592	0.000561	0.013793	0.00243	3	Up	0.0210386	BM199862	1458921_at	Transcribed locus	Mm.446035	-	-	8
0.00432	0.001236	0.012971	0.002361	3	Up	0.0314862	AV133559	1459971_at	Potassium channel, subfamily T, member 2 (Kcnt2), mRNA	Mm.329016	240776	Kcnt2	1	Biological Process:	potassium ion transport	transport	establishment of localization	cation transport	localization	ion transport	monovalent inorganic cation transport	metal ion transport	Molecular Function:	potassium channel activity	cation transmembrane transporter activity	ion channel activity	substrate-specific transmembrane transporter activity	substrate-specific channel activity	substrate-specific transporter activity	transporter activity	ion transmembrane transporter activity	channel activity	transmembrane transporter activity	metal ion transmembrane transporter activity	passive transmembrane transporter activity	cation channel activity	Cellular Component:	plasma membrane	cell	all	cellular_component	cell part	membrane
0.027184	0.01809	0.081534	0.00643	3	Up	0.0473007	X57938	1427713_x_at	POU domain, class 2, transcription factor 2 (Pou2f2), mRNA	Mm.208700	18987	Pou2f2	7	Biological Process:	mature B cell differentiation	immunoglobulin secretion during immune response	transcription	regulation of transcription, DNA-dependent	regulation of transcription	positive regulation of transcription	immunoglobulin secretion	cell maturation	cell differentiation	lymphocyte mediated immunity	positive regulation of cellular process	B cell activation	establishment of localization in cell	immune effector process	multicellular organismal process	cellular process	anatomical structure development	positive regulation of nucleobase, nucleoside, nucleotide and nucleic acid metabolic process	positive regulation of biosynthetic process	regulation of nucleobase, nucleoside, nucleotide and nucleic acid metabolic process	biological regulation	B cell mediated immunity	immune system development	leukocyte activation	cellular biosynthetic process	response to stimulus	protein localization	leukocyte differentiation	biosynthetic process	transcription, DNA-dependent	regulation of biosynthetic process	hemopoiesis	transport	RNA metabolic process	leukocyte mediated immunity
0.09497	0.007237	0.031705	0.003276	3	Down	0.00134694	AF022072	1425458_a_at	Growth factor receptor bound protein 10, mRNA (cDNA clone IMAGE:1313582)	Mm.273117	14783	Grb10	11	Biological Process:	signal transduction	negative regulation of glucose import	negative regulation of insulin receptor signaling pathway	insulin-like growth factor receptor signaling pathway	negative regulation of gene expression	enzyme linked receptor protein signaling pathway	regulation of localization	regulation of production of small RNA involved in gene silencing by RNA	cellular process	response to endogenous stimulus	negative regulation of biological process	negative regulation of macromolecule metabolic process	regulation of nucleobase, nucleoside, nucleotide and nucleic acid metabolic process	biological regulation	glucose transport	response to stimulus	regulation of glucose import	cellular response to chemical stimulus	transport	regulation of insulin receptor signaling pathway	RNA metabolic process	regulation of transport	negative regulation of transport	regulation of metabolic process	response to hormone stimulus	hexose transport	negative regulation of glucose transport	biopolymer metabolic process	dsRNA fragmentation	cellular response to hormone stimulus	glucose import	regulation of signal transduction	nitrogen compound metabolic process	gene silencing	regulation of macromolecule metabolic process
0.003602	0.000588	0.010784	0.000262	2.99	Up	0.000366637	AK002481	1460459_at	Progestin and adipoQ receptor family member V, mRNA (cDNA clone MGC:118370 IMAGE:30919009)	Mm.273267	74090	Paqr5	9	Biological Process:	multicellular organismal development	cell differentiation	oogenesis	sexual reproduction	reproduction	reproductive process	developmental process	gamete generation	cellular developmental process	female gamete generation	cellular process	multicellular organismal process	Molecular Function:	receptor activity	steroid binding	lipid binding	molecular transducer activity	binding	signal transducer activity	Cellular Component:	membrane	integral to membrane	intrinsic to membrane	cell	all	cellular_component	cell part	membrane part
0.045442	0.00785	0.015198	0.00696	2.99	Down	0.0448847	BB093903	1441353_at	Neuron navigator 2, mRNA (cDNA clone IMAGE:9087590)	Mm.333881	78286	Nav2	7	Molecular Function:	heparin binding	carbohydrate binding	glycosaminoglycan binding	binding	pattern binding	polysaccharide binding	Cellular Component:	interstitial matrix	extracellular matrix	extracellular region	extracellular region part	proteinaceous extracellular matrix	all	cellular_component
0.059403	0.0032	0.019935	0.009368	2.98	Down	0.0163077	AI315285	1444580_at	Transcribed locus	Mm.395195	-	-	4
0.02867	0.012782	0.08541	0.009622	2.98	Up	0.0238744	BM117428	1436057_at	GTL2, imprinted maternally expressed untranslated mRNA, mRNA (cDNA clone IMAGE:5365391)	Mm.289645	17263	Meg3	12
0.030988	0.012188	0.092208	0.011351	2.98	Up	0.0212824	AI481304	1457394_at	Transcribed locus	Mm.391639	70226	-	X
0.043386	0.007464	0.014595	0.00642	2.97	Down	0.0430547	AI503516	1449737_at	ESTs	-	-	-	-
0.028172	0.018623	0.083722	0.007283	2.97	Up	0.0499241	BB177836	1433450_at	Cyclin dependent kinase 5 regulatory subunit (Cdk5a)	Mm.142275	12569	Cdk5r1	11	Molecular Function:	protein binding	cytoskeletal protein binding	kinase activity	cyclin-dependent protein kinase 5 activator activity	protein kinase activator activity	kinase regulator activity	binding	transferase activity	kinase activator activity	catalytic activity	transferase activity, transferring phosphorus-containing groups	enzyme regulator activity	protein serine/threonine kinase activator activity	enzyme activator activity	protein kinase regulator activity	Cellular Component:	nucleus	cytoplasm	plasma membrane	membrane	cyclin-dependent protein kinase 5 activator complex	intracellular organelle	intracellular part	membrane-bounded organelle	all	nuclear part	cell	intracellular membrane-bounded organelle	intracellular	organelle	cell part	protein complex	intracellular organelle part	cellular_component	macromolecular complex
0.060589	0.013604	0.020388	0.004011	2.97	Down	0.0471293	AK017515	1432915_at	RIKEN cDNA 5730407I07 gene	-	70515	-	-
0.077074	0.015313	0.02594	0.009216	2.97	Down	0.0458801	AK019899	1430627_at	P21 (CDKN1A)-activated kinase 2, mRNA (cDNA clone IMAGE:4208039)	Mm.234204	224105	Pak2	16	Biological Process:	protein amino acid phosphorylation	apoptosis	regulation of growth	protein amino acid autophosphorylation	cellular metabolic process	post-translational protein modification	cellular process	phosphorylation	protein modification process	growth	cell death	macromolecule metabolic process	primary metabolic process	biological regulation	metabolic process	death	phosphate metabolic process	regulation of biological process	protein metabolic process	cellular macromolecule metabolic process	biopolymer metabolic process	biopolymer modification	programmed cell death	phosphorus metabolic process	cellular protein metabolic process	cellular biopolymer metabolic process	Molecular Function:	nucleotide binding	protein kinase activity	protein serine/threonine kinase activity	protein binding	ATP binding	kinase activity	transferase activity	purine nucleotide binding
0.023857	0.002694	0.008038	0.001335	2.97	Down	0.00624437	AB030202	1426927_at	MRNA, partial cds, clone:2-73	Mm.322894	11775	Ap3b2	7	Biological Process:	transport	intracellular protein transport	endocytosis	protein transport	vesicle-mediated transport	establishment of protein localization	cellular localization	establishment of localization in cell	intracellular transport	cellular process	membrane organization	establishment of localization	cellular protein localization	cellular macromolecule localization	macromolecule localization	membrane invagination	protein localization	localization	cellular component organization	Molecular Function:	binding	protein binding	protein transporter activity	substrate-specific transporter activity	transporter activity	Cellular Component:	Golgi apparatus	trans-Golgi network	membrane	membrane coat	cytoplasmic vesicle	intracellular organelle	intracellular part	membrane-bounded organelle	all
0.018676	0.003204	0.055321	0.011749	2.96	Up	0.0395898	AK017313	1433318_at	RIKEN cDNA 5430416B10 gene	-	71430	-	-
0.007067	0.000636	0.020903	0.000781	2.96	Up	0.000162752	AK006309	1430477_s_at	RIKEN cDNA 1700024N20 gene	-	71852	-	-
0.113328	0.022873	0.038324	0.008024	2.96	Down	0.0364222	BE982794	1439043_at	Transformer 2 alpha homolog (Drosophila) (Tra2a), mRNA	Mm.196598	101214	Tra2a	6	Biological Process:	mRNA processing	biological_process	RNA splicing	nitrogen compound metabolic process	cellular macromolecule metabolic process	cellular metabolic process	biopolymer metabolic process	RNA metabolic process	all	cellular process	mRNA metabolic process	macromolecule metabolic process	cellular biopolymer metabolic process	gene expression	primary metabolic process	nucleobase, nucleoside, nucleotide and nucleic acid metabolic process	metabolic process	RNA processing	Molecular Function:	nucleotide binding	nucleic acid binding	RNA binding	binding	Cellular Component:	nucleus	intracellular membrane-bounded organelle	intracellular organelle	intracellular part	intracellular	membrane-bounded organelle	organelle	cell part	all	cell	cellular_component
0.125316	0.015878	0.042492	0.004651	2.95	Down	0.00745872	AW911807	1435749_at	Guanine deaminase [Mus spretus], mRNA sequence	Mm.45054	14544	Gda	19	Molecular Function:	protein binding	zinc ion binding	guanine deaminase activity	hydrolase activity	metal ion binding	deaminase activity	hydrolase activity, acting on carbon-nitrogen (but not peptide) bonds	cation binding	binding	catalytic activity	ion binding	transition metal ion binding	hydrolase activity, acting on carbon-nitrogen (but not peptide) bonds, in cyclic amidines
0.042267	0.022403	0.124615	0.011807	2.95	Up	0.0313229	BG075843	1442977_at	ESTs, Weakly similar to phosphatase (Caenorhabditis elegans) (C.elegans)	-	-	-	-
0.030269	0.00403	0.010284	0.00179	2.94	Down	0.0105633	BI076722	1459526_at	ESTs	-	-	-	-
0.041265	0.005687	0.01404	0.002849	2.94	Down	0.0128452	NM_033037	1448842_at	Cysteine dioxygenase 1, cytosolic, mRNA (cDNA clone MGC:18800 IMAGE:4194939)	Mm.241056	12583	Cdo1	18	Biological Process:	L-cysteine catabolic process to taurine	taurine metabolic process	L-cysteine metabolic process	oxidation reduction	carboxylic acid metabolic process	nitrogen compound metabolic process	organic acid metabolic process	cellular process	sulfur metabolic process	serine family amino acid metabolic process	cellular amine metabolic process	amine metabolic process	nitrogen compound catabolic process	cysteine metabolic process	sulfur compound catabolic process	cellular nitrogen compound metabolic process	amine catabolic process	L-cysteine catabolic process	serine family amino acid catabolic process	cellular metabolic process	cellular amino acid and derivative metabolic process	cellular amino acid catabolic process	carboxylic acid catabolic process	sulfur amino acid metabolic process	primary metabolic process	cellular ketone metabolic process	catabolic process	metabolic process	cysteine catabolic process	organic acid catabolic process	cellular catabolic process	cellular amino acid derivative metabolic process	sulfur amino acid catabolic process	oxoacid metabolic process	cellular amino acid metabolic process
0.009351	0.000967	0.027467	0.005243	2.94	Up	0.0273338	BG070604	1445075_at	ESTs	-	-	-	-
0.013498	0.004631	0.039623	0.001598	2.94	Up	0.00595301	BB156696	1459778_at	ESTs	-	-	-	-
0.022652	0.008212	0.066246	0.009854	2.92	Up	0.0273116	NM_007673	1422075_at	Caudal type homeo box 2 (Cdx2), mRNA	Mm.20358	12591	Cdx2	5	Biological Process:	negative regulation of transcription from RNA polymerase II promoter	blood vessel development	blastocyst development	trophectodermal cell differentiation	placenta development	transcription	regulation of transcription, DNA-dependent	multicellular organismal development	pattern specification process	cell differentiation	somatic stem cell maintenance	regulation of transcription	positive regulation of cell differentiation	negative regulation of developmental process	anatomical structure formation	negative regulation of gene expression	positive regulation of cellular process	stem cell development	regulation of cell differentiation	negative regulation of cellular metabolic process	negative regulation of transcription, DNA-dependent	multicellular organismal process	cellular process	anatomical structure development	chordate embryonic development	vasculature development	negative regulation of biological process	negative regulation of macromolecule metabolic process	negative regulation of biosynthetic process	regulation of nucleobase, nucleoside, nucleotide and nucleic acid metabolic process	biological regulation	in utero embryonic development	transcription from RNA polymerase II promoter	embryonic development	cellular biosynthetic process
0.020005	0.007071	0.058391	0.001804	2.92	Up	0.00625433	BB464028	1443068_at	Syntaxin 16, mRNA (cDNA clone MGC:170169 IMAGE:8861564)	Mm.277977	228960	Stx16	2	Biological Process:	transport	intracellular protein transport	protein transport	establishment of protein localization	cellular localization	establishment of localization in cell	establishment of localization	intracellular transport	cellular macromolecule localization	cellular protein localization	cellular process	macromolecule localization	protein localization	localization	Molecular Function:	SNAP receptor activity	protein binding	binding	Cellular Component:	Golgi apparatus	membrane	integral to membrane	intracellular membrane-bounded organelle	intracellular organelle	intracellular part	intracellular	membrane-bounded organelle	organelle	cell part	all	membrane part	cytoplasm	intrinsic to membrane	cytoplasmic part	cell
0.127447	0.017062	0.043783	0.013532	2.91	Down	0.0184289	BF227641	1423379_at	Nuclear factor of activated T-cells, cytoplasmic, calcineurin-dependent 4, mRNA (cDNA clone MGC:25538 IMAGE:3670623)	Mm.27908	73181	Nfatc4	14	Biological Process:	transcription	regulation of transcription, DNA-dependent	heart development	cell differentiation	cellular respiration	regulation of transcription	cellular biopolymer biosynthetic process	nitrogen compound metabolic process	developmental process	regulation of macromolecule metabolic process	multicellular organismal process	cellular process	anatomical structure development	cellular macromolecule biosynthetic process	macromolecule metabolic process	regulation of nucleobase, nucleoside, nucleotide and nucleic acid metabolic process	gene expression	biological regulation	nucleobase, nucleoside, nucleotide and nucleic acid metabolic process	regulation of cellular process	regulation of biological process	system development	regulation of nitrogen compound metabolic process	cellular macromolecule metabolic process	regulation of cellular metabolic process	cellular biosynthetic process	energy derivation by oxidation of organic compounds	biosynthetic process	transcription, DNA-dependent	regulation of biosynthetic process	cellular metabolic process	RNA metabolic process	regulation of cellular biosynthetic process	biopolymer biosynthetic process	regulation of metabolic process
0.014919	0.008258	0.043408	0.005515	2.91	Up	0.0455184	AV277075	1439331_at	Transcribed locus	Mm.443882	103405	-	10
0.035681	0.014187	0.103764	0.009452	2.91	Up	0.0162125	NM_007773	1420536_at	Crystallin, beta B2 (Crybb2), mRNA	Mm.1215	12961	Crybb2	5	Biological Process:	visual perception	camera-type eye development	multicellular organismal development	system development	developmental process	eye development	organ development	sensory organ development	multicellular organismal process	anatomical structure development	sensory perception of light stimulus	system process	sensory perception	cognition	neurological system process	Molecular Function:	structural constituent of eye lens	protein homodimerization activity	protein binding	structural molecule activity	protein dimerization activity	binding	identical protein binding
0.023483	0.008899	0.06819	0.009759	2.9	Up	0.0276599	BB545823	1457499_at	WW domain containing E3 ubiquitin protein ligase 2, mRNA (cDNA clone IMAGE:3499982)	Mm.390058	66894	Wwp2	8	Biological Process:	protein modification process	modification-dependent protein catabolic process	cellular biopolymer catabolic process	biopolymer catabolic process	cellular metabolic process	cellular macromolecule catabolic process	modification-dependent macromolecule catabolic process	cellular process	proteolysis	macromolecule metabolic process	catabolic process	primary metabolic process	metabolic process	cellular protein catabolic process	cellular catabolic process	protein metabolic process	cellular macromolecule metabolic process	biopolymer metabolic process	biopolymer modification	protein catabolic process	cellular protein metabolic process	macromolecule catabolic process	proteolysis involved in cellular protein catabolic process	cellular biopolymer metabolic process	Molecular Function:	protein binding	ligase activity	acid-amino acid ligase activity	binding	ligase activity, forming carbon-nitrogen bonds	catalytic activity	Cellular Component:	intracellular	cell	all
0.069987	0.012286	0.024128	0.009421	2.9	Down	0.0414741	BB488016	1458571_at	Transcribed locus, weakly similar to XP_526121.2 PREDICTED: SET domain and mariner transposase fusion [Pan troglodytes]	Mm.406432	-	-	6
0.087773	0.006002	0.03031	0.009423	2.9	Down	0.00677596	NM_007817	1448792_a_at	Cytochrome P450, family 2, subfamily f, polypeptide 2, mRNA (cDNA clone MGC:29973 IMAGE:5123751)	Mm.4515	13107	Cyp2f2	7	Biological Process:	response to toxin	naphthalene metabolic process	oxidation reduction	response to chemical stimulus	benzene and derivative metabolic process	response to xenobiotic stimulus	cellular metabolic process	cellular alkene metabolic process	cellular process	cellular aromatic compound metabolic process	xenobiotic metabolic process	response to stimulus	metabolic process	Molecular Function:	monooxygenase activity	iron ion binding	electron carrier activity	oxidoreductase activity	oxygen binding	heme binding	metal ion binding	cation binding	binding	catalytic activity	tetrapyrrole binding	ion binding	transition metal ion binding	Cellular Component:	endoplasmic reticulum	microsome	membrane	intracellular organelle	intracellular part	membrane-bounded organelle	insoluble fraction
0.005006	0.000475	0.014483	0.001844	2.89	Up	0.00760567	BB469140	1446185_at	FK506 binding protein 12-rapamycin associated protein 1 (Frap1), mRNA	Mm.21158	56717	Frap1	4	Biological Process:	protein amino acid phosphorylation	germ cell development	positive regulation of lamellipodium assembly	negative regulation of macroautophagy	peptidyl-threonine phosphorylation	cell projection organization	positive regulation of actin filament polymerization	ruffle organization	regulation of Rac GTPase activity	response to insulin stimulus	response to amino acid stimulus	negative regulation of cell size	regulation of protein kinase activity	protein amino acid autophosphorylation	positive regulation of peptidyl-tyrosine phosphorylation	positive regulation of stress fiber formation	anatomical structure formation	cell differentiation	negative regulation of gene expression	negative regulation of cellular metabolic process	positive regulation of cellular process	regulation of hydrolase activity	actin filament bundle formation	positive regulation of cellular component organization	regulation of production of small RNA involved in gene silencing by RNA	regulation of phosphorylation	protein complex biogenesis	regulation of cellular component size	protein polymerization	regulation of cellular component organization	regulation of nucleobase, nucleoside, nucleotide and nucleic acid metabolic process	biological regulation	positive regulation of protein polymerization	response to nutrient levels	peptidyl-amino acid modification
0.033773	0.015146	0.097663	0.007612	2.89	Up	0.0196193	BM238730	1447465_at	ESTs	-	-	-	-
0.036357	0.0067	0.104876	0.007571	2.88	Up	0.00247387	AV171029	1420844_at	Ubiquilin 2, mRNA (cDNA clone IMAGE:4009660)	Mm.430772	54609	Ubqln2	X	Cellular Component:	nucleus	cytoplasm	membrane	intracellular membrane-bounded organelle	intracellular organelle	intracellular part	intracellular	membrane-bounded organelle	organelle	cell part	all	cell	cellular_component
0.115357	0.017565	0.040073	0.018948	2.88	Down	0.0435126	BM232535	1443219_at	Transcribed locus	Mm.197126	-	-	11
0.020887	0.011747	0.060066	0.005529	2.88	Up	0.0392495	BG068804	1446666_at	CDNA clone IMAGE:40143547	Mm.224825	239337	Adamts12	15	Biological Process:	proteolysis	biopolymer catabolic process	protein metabolic process	biopolymer metabolic process	protein catabolic process	macromolecule catabolic process	macromolecule metabolic process	catabolic process	primary metabolic process	metabolic process	Molecular Function:	metalloendopeptidase activity	peptidase activity	metallopeptidase activity	zinc ion binding	hydrolase activity	metal ion binding	endopeptidase activity	cation binding	ion binding	binding	transition metal ion binding	catalytic activity	peptidase activity, acting on L-amino acid peptides	Cellular Component:	extracellular region	proteinaceous extracellular matrix	extracellular matrix	extracellular region part	all	cellular_component
0.030863	0.013596	0.088508	0.01526	2.87	Up	0.0478086	BE282424	1431754_at	RIKEN cDNA 4930578N16 gene, mRNA (cDNA clone MGC:178571 IMAGE:9053563)	Mm.195726	75051	4930578N16Rik	2
0.071194	0.007071	0.024863	0.010276	2.86	Down	0.0205794	BC027327	1424363_at	MYCBP associated protein (Mycbpap), mRNA	Mm.84725	104601	Mycbpap	11	Biological Process:	multicellular organismal development	spermatogenesis	cell differentiation	sexual reproduction	reproduction	reproductive process	developmental process	cellular developmental process	gamete generation	cellular process	multicellular organismal process	male gamete generation	Molecular Function:	protein binding	binding	Cellular Component:	cytoplasm	membrane	intracellular part	intracellular	cell	all	cellular_component	cell part
0.00736	0.001928	0.021063	0.004021	2.86	Up	0.0371827	AV327778	1444615_x_at	runt-related transcription factor 1; translocated to, 1 (cyclin D-related)	-	-	-	-
0.014516	0.003024	0.005073	0.000231	2.86	Down	0.0357363	AK016553	1428641_at	PREDICTED: Mus musculus heat shock transcription factor 2 binding protein (Hsf2bp), mRNA	Mm.75856	74377	Hsf2bp	17	Biological Process:	response to stress	response to stimulus
0.07151	0.005822	0.024995	0.015172	2.86	Down	0.0458212	BE945978	1439592_at	PREDICTED: Mus musculus hypothetical protein LOC100043911 (LOC100043911), mRNA	Mm.260590	100043911	LOC100043911	2
0.030638	0.003218	0.087646	0.003335	2.86	Up	0.000250862	AI844869	1444380_at	Transcribed locus	Mm.441905	98445	-	1
0.093042	0.007861	0.032585	0.011717	2.86	Down	0.0127983	BM946369	1436250_at	PREDICTED: Mus musculus RIKEN cDNA 5430405G05 gene (5430405G05Rik), mRNA	Mm.103494	108832	5430405G05Rik	2
0.1043	0.014015	0.03657	0.016924	2.85	Down	0.0368457	AA016422	1423286_at	Cerebellin 1 precursor protein (Cbln1), mRNA	Mm.4880	12404	Cbln1	8	Molecular Function:	protein binding	protein homodimerization activity	protein dimerization activity	binding	identical protein binding	Cellular Component:	extracellular region	membrane	cell junction	synapse	plasma membrane part	cell part	all	membrane part	plasma membrane	cellular_component	cell
0.011142	0.00151	0.003915	0.000737	2.85	Down	0.0126262	AW547407	1446716_at	Transcribed locus	Mm.182614	-	-	16
0.026284	0.003556	0.00924	0.004432	2.84	Down	0.0399639	AK020729	1433258_at	RIKEN cDNA A330102K18 gene	-	77919	-	-
0.025112	0.010763	0.071328	0.008703	2.84	Up	0.0288611	BB161981	1442470_at	Transcribed locus	Mm.403562	-	-	6
0.052389	0.0101	0.018488	0.003774	2.83	Down	0.0347089	AW049749	1458561_at	Neuralized 1	Mm.313651	18011	Neurl1a	19	Biological Process:	sperm axoneme assembly	lactation	response to external stimulus	sperm motility	multicellular organism reproduction	cell differentiation	spermatid development	anatomical structure formation	cellular component assembly	reproduction	flagellum assembly	anatomical structure formation involved in morphogenesis	germ cell development	cellular component biogenesis	developmental process	cellular component morphogenesis	cellular component assembly involved in morphogenesis	multicellular organismal process	organelle organization	cellular process	anatomical structure development	male gamete generation	spermatid differentiation	reproductive process	system development	response to stimulus	microtubule bundle formation	locomotion	cellular component organization	cell motion	anatomical structure morphogenesis	microtubule-based process	sexual reproduction	localization of cell	flagellar axoneme assembly
0.039837	0.007028	0.014112	0.005277	2.82	Down	0.042941	BC005747	1420521_at	Papilin, proteoglycan-like sulfated glycoprotein (Papln), mRNA	Mm.133443	170721	Papln	12	Molecular Function:	metalloendopeptidase activity	serine-type endopeptidase inhibitor activity	peptidase activity	metallopeptidase activity	zinc ion binding	peptidase inhibitor activity	enzyme inhibitor activity	hydrolase activity	endopeptidase activity	cation binding	binding	endopeptidase inhibitor activity	catalytic activity	peptidase activity, acting on L-amino acid peptides	enzyme regulator activity	ion binding	transition metal ion binding	metal ion binding	Cellular Component:	extracellular region	proteinaceous extracellular matrix	basement membrane	extracellular matrix	extracellular region part	extracellular matrix part	all	cellular_component
0.076649	0.008172	0.027166	0.010263	2.82	Down	0.0195724	BM207017	1426450_at	Phospholipase C-like 2, mRNA (cDNA clone MGC:29392 IMAGE:5065782)	Mm.217362	224860	Plcl2	17	Biological Process:	lipid metabolic process	signal transduction	intracellular signaling cascade	regulation of biological process	regulation of cellular process	primary metabolic process	biological regulation	metabolic process	cellular process	cell communication	Molecular Function:	phosphoinositide phospholipase C activity	phospholipase C activity	signal transducer activity	calcium ion binding	phosphoric diester hydrolase activity	hydrolase activity	inositol or phosphatidylinositol phosphodiesterase activity	cation binding	phospholipase activity	binding	catalytic activity	hydrolase activity, acting on ester bonds	lipase activity	molecular transducer activity	ion binding	metal ion binding	phosphoric ester hydrolase activity	Cellular Component:	cytoplasm	intracellular part	intracellular	cell	all	cellular_component
0.079823	0.013356	0.028302	0.010915	2.82	Down	0.0404618	AK006604	1453548_at	predicted gene, 672398	-	195656	-	-
0.011944	0.006322	0.033676	0.001836	2.82	Up	0.0298997	AV271189	1459989_at	ESTs	-	-	-	-
[truncated: 27,639 more rows]
[truncated: 206 more columns]
