# Supplementary material for: Microarray analysis of Foxl2 mediated gene regulation in the mouse ovary derived KK1 granulosa cell line: Over-expression of Foxl2 leads to activation of the gonadotropin releasing hormone receptor gene promoter
Source: J Ovarian Res. 2010 Feb 18;3:4. doi: 10.1186/1757-2215-3-4 (PMC2831895; doi:10.1186/1757-2215-3-4)
Supplement: Additional file 4 — Comprehensive listing of potential Foxl2 target genes of known function generated by microarray analysis. Group designations: (-) decreased fold expression; (+) increased fold expression. NA = Normal: Activated (mock transfected compared to Foxl2-VP16 transfected). NR = Normal: Repressed (mock transfected compared Foxl2-Mad transfected). RA = Repressed: Activated (Foxl2-Mad compared to Foxl2-VP16). E16 = mouse embryonic stage day 16. E13 = mouse embryonic stage day 13. P0 = mouse birth stage. [file 1757-2215-3-4-S4.XLS]

## Sheet: Sheet1
	Comprehensive List of Potential Foxl2 Target Genes in KK1 cells
	Blue font denotes genes with expression levels that are altered between 1.75 and 2 fold in KK1 cells.
	Superscriptb indicates which of these genes are also found in the KGN cell line study [1]
	Purple font and superscriptg indicates genes with altered expression levels in the P0, E13, and E16 stages in the mouse ovary [2] and KK1 cells.
	All other genes listed are altered over 2 fold in KK1 cells
Symbol	Name	Entrez Gene ID	Group
Aak1g	AP2 associated kinase 1	269774	E13,P0
Abca8b	ATP-binding cassette, sub-family A (ABC1), member 8b	27404	RA +4.4
Abcb9	ATP-binding cassette, sub-family B (MDR/TAP), member 9	56325	NR -2.4
Abcb9g			RA +4.4
			P0
Abcc5g	ATP-binding cassette, sub-family C (CFTR/MRP), member 5	27416	E13
Abcc6b	ATP-binding cassette, sub-family C (CFTR/MRP), member 6	27421	NA +3.5
Abcg8	ATP-binding cassette, sub-family G (WHITE), member 8	67470	NA -2.7
Abhd13g	abhydrolase domain containing 13	68904	E16
Acaca	acetyl-Coenzyme A carboxylase alpha	107476	RA-1.99
Acot4	acyl-CoA thioesterase 4	171282	NA-2.1
Acot4g			NR-3.3
			NR-7.5
			E13
Acsm1	acyl-CoA synthetase medium-chain family member 1	117147	NA -3.3
Acsm3	acyl-CoA synthetase medium-chain family member 3	20216	NA -2.3
Acta2g	actin, alpha 2, smooth muscle, aorta	11475	E16
Adam10g	a disintegrin and metallopeptidase domain 10	11487	E16
Adam15	a disintegrin and metallopeptidase domain 15 (metargidin)	11490	NA-1.76
Adam22	a disintegrin and metallopeptidase domain 22	11496	NR -5
Adamts8	a disintegrin-like and metallopeptidase (reprolysin type) with thrombospondin type 1 motif, 8	30806	NA-1.89
Adarb1	adenosine deaminase, RNA specific B1	110532	RA -2.2
Adarb2	adenosine deaminase, RNA-specific, B2	94191	RA-1.89
Adat1	adenosine deaminase, tRNA specific 1	30947	NA -7
Adat1g			RA -5.8
			E13
Adck4g	aarF domain containing kinase 4	76889	P0
Adm	adrenomedullin	11535	NA -9.5
Aff4g	AF4/FMR2 family, member 4	93736	E13,E16
Afm	Afamin (alpha albumin)	280662	NA -2.1 NR-2.5
Afp	Alpha fetoprotein	11576	NR -2.6
Agrp	agouti related protein	11604	NR -2.2
Ak1	Adenylate kinase 1	11636	NA +4.7
Akr1c20	aldo-keto reductase family 1, member C20	116852	RA-5.9
Akt1g	thymoma viral proto-oncogene 1	11651	E16
Akt1s1g	AKT1 substrate 1 (proline-rich)	67605	E16,P0
Akt2g	thymoma viral proto-oncogene 2	11652	P0
Aldh2	aldehyde dehydrogenase 2, mitochondrial	11669	NA-1.81
Alkbh4	alkB, alkylation repair homolog 4 (E. coli)	72041	NR+1.86
Alpk3g	alpha-kinase 3	116904	E13
Alx4	aristaless 4	11695	RA +3
Angpt4	angiopoietin 4	11602	RA +7.5
Angptl2g	angiopoietin-like 2	26360	E13,E16
Ankrd2	ankyrin repeat domain 2 (stretch responsive muscle)	56642	NR-1.96
Ankrd49	ankyrin repeat domain 49	56503	NA -2.1
Ankzf1	ankyrin repeat and zinc finger domain containing 1	52231	RA+1.78
Anxa6g	annexin A6	11749	P0
Ap2a2g	adaptor protein complex AP-2, alpha 2 subunit	11772	E16
Ap3s2g	adaptor-related protein complex 3, sigma 2 subunit	11778	P0
Apbb1g	amyloid beta (A4) precursor protein-binding, family B, member 1	11785	E13,P0
Aplp1	amyloid beta (A4) precursor-like protein 1	11803	NR +3
Apom	apolipoprotein M	55938	NA +2.4
Arf2g	ADP-ribosylation factor 2	11841	E16
Arfgef2g	ADP-ribosylation factor guanine nucleotide-exchange factor 2 (brefeldin A-inhibited)	99371	E13
Arhgap4b	Rho GTPase activating protein 4	171207	RA -2.1
Arhgap6	Rho GTPase activating protein 6	11856	NR -2.9
Arhgap17	Rho GTPase activating protein 17	70497	NA-1.96
Arhgap29g	Rho GTPase activating protein 29	214137	E13
Arhgef2g	Rho/Rac guanine nucleotide exchange factor (GEF) 2	16800	E16
Arhgef7	Rho guanine nucleotide exchange factor (GEF7)	54126	NA +3.8
Arid3a	AT rich interactive domain 3A (Bright like)	13496	NA +2.4
Arid3b	AT rich interactive domain 3B (Bright like)	56380	RA +3.1
Arid3bg			P0
Arl6ip1g	ADP-ribosylation factor-like 6 interacting protein 1	54208	E16
Armc8g	armadillo repeat containing 8	74125	E13
Arntl2	aryl hydrocarbon receptor nuclear translocator-like 2	272322	RA -6
Arpc1b	Actin related protein 2/3 complex, subunit 1B	11867	NR -2
Arrdc1	arrestin domain containing 1	215705	NR+1.95
Arsg	arylsulfatase G	74008	NA-1.75
Arsgg			E13,P0
Asb11	ankyrin repeat and SOCS box-containing protein 11	68854	NA -6.1
Astn1	astrotactin 1	11899	NA -5
Asxl2g	additional sex combs like 2 (Drosophila)	75302	E13
Atf2g	activating transcription factor 2	11909	E13
Atp5lg	ATP synthase, H+ transporting, mitochondrial F0 complex, subunit g	27425	P0
Atp6v0a1	ATPase, H+ transporting, lysosomal V0 subunit A1	11975	NR+1.91
Atp6v1fg	ATPase, H+ transporting, lysosomal V1 subunit F	66144	P0
Atp7b	Atpase, Cu++ transporting, beta polypeptide	11979	NA -2.1
Atp7bg			E13
Atp8b4	Atpase, class I, type 8b, member 4	241633	NA -2.5
Atp9a	ATPase, class II, type 9a	11981	NR -5.8
Atp10a	ATPase, class V, type 10A	11982	NA+1.78
Atp13a2g	ATPase type 13A2	74772	P0
Aurkaip1g	aurora kinase A interacting protein 1	66077	E13
Avil	advillin	11567	NR +4.6 RA -4.4
B3galt2	UDP-Gal:betaGlcNAc beta 1,3-galactosyltransferase, polypeptide 2	26878	NA -4.9
B3gat1g	beta-1,3-glucuronyltransferase 1 (glucuronosyltransferase P)	76898	E13,E16
B3gnt5	UDP-GlcNAc:betaGal beta-1,3-N-acetylglucosaminyltransferase 5	108105	RA -11.9
B4galnt2	beta-1,4-N-acetyl-galactosaminyl transferase 2	14422	RA +2.3
Baalc	brain and acute leukemia, cytoplasmic	118452	RA +6
Baiap2	Brain specific angiogenesis inhibitor 1-associated protein 2	108100	NA -2.9
Barx2	BarH-like homeobox 2	12023	RA +2
Bche	butyrylcholinesterase	12038	RA +5.6
Bcheg			E16
Bcl11a	B cell CLL/lymphoma 11a (zinc finger protein)	14025	NA -4.5
Bcl11ab
Bcl2l1	Bcl2-like 1	12048	NA -4.2
Bco2	beta-carotene oxygenase 2	170752	RA -6.6
Bdp1	B double prime 1, subunit of RNA polymerase III transcription initiation factor IIIB	544971	NR-1.85
Blvrbg	biliverdin reductase B (flavin reductase (NADPH))	233016	P0
Bmp6	bone morphogenetic protein 6	12161	RA -3.5
Bmp8b	bone morphogenetic protein 8b	12164	NA -2.5
Bola2g	bolA-like 2 (E. coli)	66162	E13
Bpgmg	2,3-bisphosphoglycerate mutase	12183	E16,P0
Brpf1g	bromodomain and PHD finger containing, 1	78783	E16
Bsn	Bassoon	12217	RA +3.2
Bsnd	Bartter syndrome, infantile, with sensorineural deafness (Barttin)	140475	NA +7.9
Btf3l4g	basic transcription factor 3-like 4	70533	E13,P0
Btrc	beta-transducin repeat containing protein	12234	RA-1.82
Bub3g	budding uninhibited by benzimidazoles 3 homolog (yeast)	12237	E16
Bzw1g	basic leucine zipper and W2 domains 1	66882	E16
C4bp	complement component 4 binding protein	12269	RA +4.1
C5ar1	complement component 5a receptor 1	12273	NA -6.9
Cacng5	calcium channel, voltage-dependent, gamma subunit 5	140723	RA -3.2
Calb1	calbindin 1, 28kDa	12307	NR -2.1
Caln1	calneuron 1	140904	NR -7.8
Caln1g			P0
Camta1g	calmodulin binding transcription activator 1	100072	E13
Caprin1g	Cell cycle associated protein 1	53872	E16
Capza3	capping protein (actin filament) muscle Z-line, alpha 3	12344	NA -3.3
Car3	carbonic anhydrase 3	12350	NR +4.2
Car3g			P0
Car4	carbonic anhydrase 4	12351	RA +2.2
Car5a	carbonic anhydrase 5a, mitochondrial	12352	NA -3
Casq1	calsequestrin 1	12372	RA +4.4
Catsper1	cation channel of sperm 1	225865	NA -3.3, NR-2.7
Catsper1g			P0
Cbara1	calcium binding atopy-related autoantigen 1	216001	NA+1.78
Cbfa2t3	Core binding factor, runt domain, alpha subunit 2, translocated to, 3 (human)	12398	RA -2.3
Cbln1	Cerebellin 1 precursor protein	12404	RA -2.9
Cbx2	chromobox homolog 2 (Drosophila Pc class)	12416	NR+1.77
Ccbe1g	collagen and calcium binding EGF domains 1	320924	P0
Ccdc12	coiled-coil domain containing 1	72654	NA+1.75
Ccdc69g	coiled-coil domain containing 69	52570	E13
Ccdc151	coiled-coil domain containing 151	77609	NR+1.85
Cck	cholecystokinin	12424	RA +2.6
Ccl28g	chemokine (C-C motif) ligand 28	56838	P0
Ccr2	chemokine (C-C motif) receptor 2	12772	RA+4
Ccr4	chemokine (C-C motif) receptor 4	12773	NA +4
Cct7g	chaperonin containing Tcp1, subunit 7 (eta)	12468	P0
Cd1d2	Cd1d2 antigen	12480	RA-1.97
Cd5	CD5 antigen	12507	NR -2.8
Cd8b1	CD8 antigen, beta chain 1	12526	NR -2.1
Cd80	CD80 antigen	12519	NR -4
			RA +3.7
Cd84	CD84 antigen	12523	RA +5.7
Cd209c	CD209c antigen	170776	RA+1.75
Cd247	CD247 antigen	12503	RA -4.6
Cd247g			E16
Cdc25ag	cell division cycle 25 homolog A (S. pombe)	12530	P0
Cdc27g	cell division cycle 27 homolog (S. cerevisiae)	217232	E13
Cdc34g	cell division cycle 34 homolog (S. cerevisiae)	216150	P0
Cdh23	Cadherin 23 (otocadherin)	22295	NA -3.2
Cdipt	CDP-diacylglycerol--inositol 3-phosphatidyltransferase (phosphatidylinositol synthase	52858	NA -3.2
Cdk5r1	Cyclin-dependent kinase 5, regulatory subunit (p35) 1	12569	RA +3
Cdk5r1			NA-1.86
Cdo1	cysteine dioxygenase 1, cytosolic	12583	RA -2.9
Cdx2	caudal type homeo box 2	12591	RA +2.9
Ceacam1	CEA-related cell adhesion molecule 1	26365	RA +3.3
Ceacam11	CEA-related cell adhesion molecule 11	66996	NA -14.6
Cebpa	CCAAT/enhancer binding protein (C/EBP), alpha	12606	NA +3.1
Cep110g	centrosomal protein 110	26920	E16
Chid1g	chitinase domain containing 1	68038	P0
Chml	choroideremia-like	12663	RA-1.86
Chrm3	cholinergic receptor, muscarinic 3, cardiac	12671	NA +4.1
Chrna4	cholinergic receptor, nicotinic, alpha polypeptide 4	11438	NA -3.8
Chrna7g	cholinergic receptor, nicotinic, alpha polypeptide 7	11441	P0
Chrnb3	cholinergic receptor, nicotinic, beta polypeptide 3	108043	RA -3.9
Chst10	carbohydrate sulfotransferase 10	98388	NA -2.1
Ckm	creatine kinase, muscle	12715	RA +3.1
Ckmt1	creatine kinase, mitochondrial 1, ubiquitous	12716	NR -3.1 RA +3.3
Clasp1g	CLIP associating protein 1	76707	P0
Clcn2	chloride channel 2	12724	RA-1.9
Clcn5g	chloride channel 5	12728	E13
Cldnd1	Claudin domain containing 1	224250	NA -13.7
Cldn10ag	claudin 10A	58187	P0
Clec4e Clec4eg	C-type lectin domain family 4, member e	56619	NA -7.3 NR -5.9
			E13,E16
Clec4gb	C-type lectin domain family 4, member g	75863	NR-1.8
Clgn	calmegin	12745	RA -2.3
Clip2	CAP-GLY domain containing linker protein 2	269713	NA -5
Cml1	camello-like 1	66116	RA-1.75
Cml2	camello-like 2	93673	NA -6.3
Cnot6l	CCR4-NOT transcription complex	231464	NA-1.92
Col4a3bpg	collagen, type IV, alpha 3 (Goodpasture antigen) binding protein	68018	E13,E16
Col4a4g	collagen, type IV, alpha 4	12829	E13
Col9a3	collagen, type IX, alpha 3	12841	NA-4.4
			NR-5.6
			RA-17.1
Coro6	coronin, actin binding protein 6	216961	RA -3.4
Col7a1	procollagen, type VII, alpha 1	12836	NA -2.5
Col14a1	collagen, type XIV, alpha 1	12818	RA -5.1
Col19a1	collagen, type XIX, alpha 1	12823	NA -4
Copg2as2	Coatomer protein complex, subunit gamma 2, antisense 2	54158	RA +7
Copg2as2g	coatomer protein complex, subunit gamma 2, antisense 2	100044236	P0
Cp	Ceruloplasmin	12870	RA -7
Cpt1b	Carnitine palmitoyltransferase 1b, muscle	12895	RA +3.3
Cpvlg	carboxypeptidase, vitellogenic-like	71287	E13
Cr2	complement receptor type 2	12902	NA +3.7
Crct1g	cysteine-rich C-terminal 1	74175	P0
Creb1g	cAMP responsive element binding protein 1	12912	E16
Crhr2	corticotropin releasing hormone receptor 2	12922	NR -3.7
Crispldi	cysteine-rich secretory protein LCCL domain containing 1	83691	NA -4.7
Crybb1	crystallin, beta B1	12960	NR -2.5
Crybb2	crystallin, beta B2	12961	RA +2.9
Csn1s2a	casein alpha s2-like A	12993	RA -2.1
			NA -2.5
Csnk2a1g	casein kinase 2, alpha 1 polypeptide	12995	E16
Ctla4	cytotoxic T-lymphocyte-associated protein 4	12477	RA -5.2
Ctse	cathepsin E	13034	NA +3 NR +2.6
Ctsh	cathepsin H	13036	NR -2.1
Ctsh			NA-1.76
Cul3g	Cullin3	26554	P0
Cxcl13	chemokine (C-X-C motif) ligand 13	55985	NR -4.4
Cyfip2	cytoplasmic FMR1 interacting protein 2	76884	RA+1.95
Cygb	cytoglobin	114886	NA -4.4
Cyp2e1	cytochome p450, family 2, subfamily e, polypeptide 1	13106	NR -3.6
Cyp2f2	cytochrome p450, family 2, subfamily f, polypeptide 2	13107	RA -2.9
Cyp11ag	cytochrome P450, family 11, subfamily A, polypeptide 1	13070	E16
Cyp17a1	cytochrome P450, family 17, subfamily a, polypeptide 1	13074	NR+1.84
Cyth1g	Cytohesin1	19157	E13
D6Mm5e	DNA segment, Chr 6, Miriam Meisler 5, expressed	110958	NR +2.6
Dazl	deleted in azoospermia-like	13164	NA -3.1
Dbil5	diazepam binding inhibitor-like 5	13168	NR -2.4
Dbn1g	drebrin 1	56320	P0
Dbndd2g	dysbindin (dystrobrevin binding protein 1) domain containing 2	52840	P0
Dclk1g	doublecortin-like kinase 1	13175	P0
Dcun1d1g	DCN1, defective in cullin neddylation 1, domain containing 1 (S. cerevisiae)	114893	P0
Dcx	Doublecortin	13193	NA +6
Ddx3y	DEAD (Asp-Glu-Ala-Asp) box polypeptide 3, Y-linked	26900	NR +5.1
Ddx58g	DEAD (Asp-Glu-Ala-Asp) box polypeptide 58	230073	P0
Defb6	Defensin beta 6	116746	NA -2.2 NR-3.2
Defb6g			E16
Defb11	Defensin beta 11	246081	RA +4.5
Defb35	Defensin beta 35	246084	NR-2.5 RA+2.4
Defb35 g			P0
Defcr15	Defensin related cryptdin 15	13234	NR -2.8
Dennd2dg	DENN/MADD domain containing 2D	72121	E16,P0
Dhrs3	dehydrogenase/reductase (SDR family) member 3	20148	NR+2.8
Dhx35g	DEAH (Asp-Glu-Ala-His) box polypeptide 35	71715	P0
Dido1	Death inducer- obliterator- 1	23856	RA +2.1
Dirc2g	disrupted in renal carcinoma 2 (human)	224132	P0
Dkk1	dickkopf homolog 1	13380	RA -8.1
Dkk3	dickkopf homolog 3	50781	NR -8.1 RA +4.4
Dkk3g			E16
Dlg5	Discs, large homolog 5	71228	NA -3.7 RA -3.6
Dlg5g			E13
Dlgap4g	discs, large homolog-associated protein 4 (Drosophila)	228836	E13
Dmd	Dystrophin, muscular dystrophy	13405	NA -2
Dmdg			E16
Dnaja2g	DnaJ (Hsp40) homolog, subfamily A, member 2	56445	E13
Dnaja4g	DnaJ (Hsp40) homolog, subfamily A, member 4	58233	E13
Dnalc1	dynein, axonemal, light chain 1	105000	RA+1.89
Dpf1	D4, zinc and double PHD fingers family 1	29861	NR +2.6
			RA -9.1
Dpysl2	dihydropyrimidinase-like 2	12934	NR +3.8
Drd4	dopamine receptor 4	13491	NR -2.4
Dsg2g	desmoglein 2	13511	P0
Dspp	dentin sialophosphoprotein	666279	NR +2.4
Dstg	dystonin	13158	E16
Dynlt3g	dynein light chain Tctex-type 3	67117	P0
Dyrk1b	dual-specificity tyrosine-(Y)-phosphorylation regulated kinase 1b	13549	NR-1.83
Dysfip1g	dysferlin interacting protein 1	68701	P0
E2f8g	E2F transcription factor 8	108961	E16
Ears2g	glutamyl-tRNA synthetase 2 (mitochondrial)(putative)	67417	E13
Ebf3	early B-cell factor 3	13593	NA -3.9 NR-2.9
Ebp4.1l4b	erythrocyte protein band 4.1-like 4b	54357	NA+6 NR+5.1
Eda	ectodysplasin-A	13607	RA -3.9
Edar	ectodysplasin- A receptor	13608	RA +2.5
Eed	Embryonic ectoderm development	13626	RA +2.6
Eepd1g	endonuclease/exonuclease/phosphatase family domain containing 1	67484	E16
Efcab1g	EF hand calcium binding domain 1	68226	E13
Efnb2g	ephrin B2	13642	P0
Efs	Embryonal fyn-associated substrate	13644	RA -3.8
Eif2ak2	eukaryotic translation initiation factor 2-alpha kinase 2	19106	RA -2.6
Eif4ebp1	eukaryotic translation initiation factor 4E binding protein 1	13685	RA-1.78
Eif4ebp2	eukaryotic translation initiation factor 4E binding protein 2	13688	NA+3.9 NR +2.8
Eif4hg	eukaryotic translation initiation factor 4H	22384	E16,P0
Elk1	ELK1, member of ETS oncogene family	13712	RA +2.4
Elovl2	elongation of very long chain fatty acids (FEN1/Elo2, SUR4/Elo3, yeast)-like 2	54326	RA -3.9
Embg	embigin	13723	P0
Eml5g	echinoderm microtubule associated protein like 5	319670	E16
Emr4	EGF-like module containing, mucin-like, hormone receptor-like sequence 4	52614	NA +/-6.7
Emx2	empty spiracles homolog 2 (Drosophila)	13797	RA-1.88
Enam	enamelin	13801	NR -9.3
Enamg			P0
Enpp1	Ectonucleotide pyrophosphatase/phophodiesterase 1	18605	NR -4.3 RA+2.7
Entpd1	ectonucleoside triphosphate diphosphohydrolase 1	12495	RA+1.84
Ep400g	E1A binding protein p400	75560	P0
Epb4.1	erythrocyte protein band 4.1	269587	NA-1.9
Epb4.1g			P0
Epb4.9	erythrocyte protein band 4.9	13829	NR-1.78
Ephb2	Eph receptor B2	13844	RA -2.2
Ephb4g	Eph receptor B4	13846	E13
Epm2a	epilepsy, progressive myoclonic epilepsy, type 2 gene alpha	13853	NR -4.4
Eprsg	glutamyl-prolyl-tRNA synthetase	107508	E13
Eraf	erythroid associated factor	170812	NA +2.2 RA +2.5
Erafg			P0
Erf	Est2 repressor factor	13875	NA +3.4
Erp29g	endoplasmic reticulum protein 29	67397	E16,P0
Esf1g	ESF1, nucleolar pre-rRNA processing protein, homolog (S. cerevisiae)	66580	P0
Etv1	ets variant gene 1	14009	RA +6.5
Etv1g			E16
Evi5g	ecotropic viral integration site 5	14020	E13
Exoc4g	exocyst complex component 4	20336	E13
F10	coagulation factor X	14058	NR -4.3 RA +4.5
Fabp1	fatty acid binding protein 1, liver	14080	NR +2.5
Fahd2ag	fumarylacetoacetate hydrolase domain containing 2A	68126	E13
Fam20bg	family with sequence similarity 20, member B	215015	E13
Fam98bg	family with sequence similarity 98, member B	68215	P0
Fam101bg	family with sequence similarity 101, member B	76566	P0
Fam132ag	family with sequence similarity 132, member A	67389	E16
Fam160b1g	family with sequence similarity 160, member B1	226252	E16
Fank1	fibronectin type 3 and ankyrin repeat domains 1	66930	NR-1.77
Fbxl16	F-box and leucine-rich repeat protein 16	214931	NA-1.85
Fbxo30g	F-box protein 30	71865	E13
Fbxw9	F-box and WD-40 domain protein 9	68628	NR-1.99
Fbxw14	F-box and WD-40 domain protein 14	50757	NR -5.2
Fcer2a	Fc receptor, IgE, low affinity II, alpha polypeptide	14128	NA -3.4
Fgd4	FYVE, RhoGEF and PH domain containing 4	224014	RA +3.2
Fgf 8	fibroblast growth factor 8	14179	NR -4.8
Fgf11	fibroblast growth factor 11	14166	NA-1.78
Fgf14	fibroblast growth factor 14	14169	NR -5.9
Fgf23	Fibroblast growth factor 23	64654	NR -2.1
Fibp	Fibroblast growth factor (acidic) intracellular binding protein	58249	RA -5
Fibpg			P0
Flt3l	FMS-like tyrosine kinase 3 ligand	14256	NR +3.1
Flt3lg			P0
Fmn2	formin 2	54418	NA-16.7 NR-6.5
			NA -4.2
Fmo5	flavin containing monooxygenase 5	14263	NA -2.4 NR-2.7
Fmod	Fibromodulin	14264	NA -8.1
Foxa3	forkhead box A3	15377	NA-1.89
Foxk2	forkhead box K2	68837	NR-1.76
Foxm1g	Forkhead box M1	14235	P0
Foxo3a	forkhead box O3a	56484	RA -4.8
Frat1	frequently rearranged in advanced T-cell lymphomas	14296	NR -3
Frem2	Fras1 related extracellular matrix protein 2	242022	RA+1.94
Frmd4b	FERM domain containing 4B	232288	NA +4.7 RA+3.7
Fuk	fucokinase	234730	NR-1.83
Fut4	fucosyltransferase 4	14345	NA -7.9
G6pc	glucose-6-phosphatase, catalytic	14377	NR +6.3
Gabpag	GA repeat binding protein, alpha	14390	P0
Gabra2g	gamma-aminobutyric acid (GABA) A receptor, subunit alpha 2	14395	P0
Gabrb1	gamma-aminobutyric acid (GABA-A) receptor, subunit beta 1	14400	NA +8
Gabrb2	gamma-aminobutyric acid (GABA) A receptor, subunit beta 2	14401	NA-1.77
Gabrb2g			P0
Gad1	glutamic acid decarboxylase 1	14415	NA -3.3
Gadd45bg	growth arrest and DNA-damage-inducible 45 beta	17873	E13
Gadd45gip1g	growth arrest and DNA-damage-inducible, gamma interacting protein 1	102060	E16
Galr2	galanin receptor 2	14428	NA +8.3 RA -5.4
Galr3	galanin receptor 3	14429	NR +2.1
Gapvd1	GTPase activating protein and VPS9 domains 1	66691	NR-1.8
Gbp1	guanylate binding protein 1	14468	NR +2.4
Gcm2	glial cells missing homolog 2	107889	NR -2.7
Gcn1l1	GCN1 general control of amino-acid synthesis 1-like 1	231659	NA+1.97
Gcnt2	Glucosaminyl (N-acetyl) transferase 2, I- branching enzyme	14538	NR +8.6 RA -4.2
Gdf11	growth differentiation factor 11	14561	RA-1.99
Gemin5g	gem (nuclear organelle) associated protein 5	216766	E13
Glb1	Galactosidase beta 1	12091	NR -2
Gle1g	GLE1 RNA export mediator homolog (yeast)	74412	P0
Gnaqg	guanine nucleotide binding protein, alpha q polypeptide	14682	E13,P0
Gnrhr	gonadotropin releasing hormone receptor	14715	NA-2.5 NR-3.3
Gp1ba	glycoprotein 1b, alpha polypeptide	14723	RA-1.92
Gp1bb	Glycoprotein Ib, beta polypeptide	14724	RA -2.3
Gpd1	Glycerol-3-phosphate dehydrogenase 1, soluble	14555	RA -6
Gphng	gephyrin	268566	E16,E13
Gpr22g	G protein coupled receptor 22	73010	E13
Gpr56	G protein-coupled receptor 56	14766	NA-1.88
Gpr84	G protein coupled receptor 84	80910	RA +3.9
Gpr88	G protein coupled receptor 88	64378	NR +4.3
Gpr97	G protein coupled receptor 97	54672	NA -2.5 NR-2.2
Gpr143	G protein-coupled receptor 143	18241	NA -3.1
Greb1g	growth regulation by estrogen in breast cancer 1	268527	E13,E16
Gria1	glutamate receptor, ionotropic, AMPA1 (alpha 1)	14799	RA +3.1
Grpr	gastrin releasing peptide receptor	14829	NA -4.6
Gsg1	germ cell specific gene 1	14840	NA -6.8 NR-2.7
Gng2	Guanine nucleotide binding protein (G-protein), gamma 2	14702	NA -3.2
Gsx1	GS homeobox 1	14842	NA-1.88
Gtf3c6g	general transcription factor IIIC, polypeptide 6, alpha 35kDa	67371	E16
Gtl3g	Gene trap locus 3	14894	E16
Gucy1b3	guanylate cyclase 1, soluble, beta 3	54195	NR -2.7
H1foo	H1 histone family, member O, oocyte specific	171506	NR -5.1
H2-Ab1	histocompatibility 2, class II antigen A, beta 1	14961	NR +3.1
H2-D4	histocompatability 2, D region locus 4	14967	RA -2.7
H2-DMb2	histocompatability 2, class II, locus Mb2	15000	RA +2.2
H2-T18	histocompatibility 2, T region locus 18	15033	NA -3.7
Hace1	HECT domain and ankyrin repeat containing, E3 ubiquitin protein ligase 1	209462	RA-1.9
Hamp	hepcidin antimicrobial protein	84506	NR -3.1
Hand1	heart and neural crest derivatives expressed transcript 1	15110	NR -3
Has2	hyaluronan synthase 2	15117	NA-1.79
Hbb-b2	Hemoglobin beta adult minor chain	15130	NA -7.7
Hc	hemolytic complement	15139	NR -3
Hdac1g	histone deacetylase 1	433759	E13
Hdac8	histone deacetylase 8	70315	NR-1.76
Helbg	helicase (DNA) B	117599	P0
Herc4g	hect domain and RLD 4	67345	E16
Hes2	hairy and enhancer of split 2	15206	NA -4.2
Hgsnat	heparan-alpha-glucosaminide N-acetyltransferase	52120	NA+1.99
Hic2	Hypermethylated in cancer 2	58180	RA +6.3
			NA +1.8
Hif3ag	hypoxia inducible factor 3, alpha subunit	53417	E13,P0
Hist4	histone cluster 4	15269	NA +7.2
Hivep3g	human immunodeficiency virus type I enhancer binding protein 3	16656	P0
Hmgclg	3-hydroxymethyl-3-methylglutaryl-Coenzyme A lyase	15356	E16
Hmx3	H6 homeo box 3	15373	NA +3.6
Homer1	homer homolog 1 (Drosophila)	26556	NR +4.6
Hox2.7	homeo box B3	15410	NA -2.7
Hoxa11	homeo box A11	15396	NA -3.1
Hoxb3g	Homeo box B3	15410	P0
			NR-1.87
Hoxb5	homeo box B5	15413	RA -5.1
Hoxb5g			E16
Hoxb7	homeo box B7	15415	NA -4.8 RA -3.4
Hoxc5	homeo box C5	15424	NA-4.1 NR-15.4
Hoxd4	homeo box D4	15436	NR -9.9
Hpca	hippocalcin	15444	NA +3.1
Hps1	Hermansky-Pudlak syndrome 1 homolog	192236	NR +3.3
			RA -3.7
Hrg	hairless	15460	P0
Hrc	histidine rich calcium binding protein	15464	RA -3.4
Hsd3b4	Hydroxy-delta-5-steroid dehydrogenase, 3-beta- and steroid delta-isomerase 4	15495	NA-4.3
			NR-7.1
Hspg2g	heparan sulfate proteoglycan 2	15530	E16,P0
Htr2b	5-hydroxytryptamine(serotonin) receptor 2B	15559	NA +6.9
Hyou1	hypoxia up-regulated 1	12282	NA -3.4
Iap	Intracisternal A particles	15598	RA -3
Id4	Inhibitor of DNA binding 4	15904	NA -5.6
Ier2g	immediate early response 2	15936	E16,P0
Ier5g	immediate early response 5	15139	E13,E16
Ifna7	interferon alpha 7	15970	NR +2.5
Igf2	insulin like growth factor 2	16002	RA +2.4
Igf2bp1	insulin-like growth factor 2 mRNA binding protein 1	140486	NR+1.98
Igfbp1	insulin like growth factor binding protein 1	16006	NR -4.6
Igh-6	immunoglobulin heavy chain 6 (heavy chain of IgM)	16019	NR -4.6
Igk-V28	Immunoglobulin kappa chain variable 28 (V28)	16114	NR -3.6
Ikbkbg	inhibitor of kappaB kinase beta	16150	P0
Ikbke	inhibitor of kappaB kinase epsilon	56489	NA+1.75
Il1rn	interleukin 1 receptor antagonist	16181	NA-2.7
			NR-5.7
Il2	interleukin 2	16183	NA -5.9, RA -6
Il2rg	Il2 receptor, gamma chain	16186	NA-4.3, NR-3.9
Il7	interleukin 7	16196	NA -2.8, NR-3.2
Il7r	interleukin 7 receptor	16197	NR +2.1
Il7r			NA+1.83
Il12b	interleukin 12b	16160	NA -3.1
Il16g	interleukin 16	16170	E13
Il24	interleukin 24	93672	NA -3.8
			NR -5.7
Inag	internexin neuronal intermediate filament protein, alpha	226180	E16
Incenpg	inner centromere protein	16319	P0
Ing2g	inhibitor of growth family, member 2	69260	E13
Inhbe	Inhibin beta E	16326	NA -4.1
Ino80dg	INO80 complex subunit D	227195	P0
Ino80eg	INO80 complex subunit E	233875	E16,P0
Inpp5d	inositol polyphosphate-5-phosphatase D	16331	RA -3.1
Insc	inscuteable homolog (Drosophila)	233752	NR+1.79
Insm2	insulinoma-associated 2	56856	RA +8.3
Insr	Insulin receptor	16337	NA -2.5
Ints8g	integrator complex subunit 8	72656	E13
Iqgap1	IQ motif containing GTPase activating protein 1	29875	NA-1.81
Iqgap3g	IQ motif containing GTPase activating protein 3	404710	P0
Irak1g	interleukin-1 receptor-associated kinase 1	16179	E16
Irak3g	interleukin-1 receptor-associated kinase 3	73914	P0
Irf8	interferon regulatory factor 8	15900	NA-11.3
Irf8g			NR-6.7
			NA -3.5
			E13
Irs1g	insulin receptor substrate 1	16367	E13
Itgae	integrin alpha E, epithelial-associated	16407	NA-1.75
Itga4	Integrin alpha 4	16401	NR -7.9
Itgb1	Integrin beta 1 (fibronectin receptor beta)	16412	NA -12.7
Itgb1g			P0
Itgb6	integrin beta 6	16420	RA -5.2
Itih5g	inter-alpha (globulin) inhibitor H5	209378	E16
Itm2bg	integral membrane protein 2B	16432	P0
Itpr1g	inositol 1,4,5-triphosphate receptor 1	16438	E13
Jam2g	junctional adhesion molecule 2	67374	E16,P0
Jdp2	Jun dimerization protein 2	81703	NA-5.5
			NR-12.8
Kcnh3	Potassium voltage gated channel, subfamily H (eag-related), member 3	16512	NR +2.4
Kcnh3			NA+1.88
Kcnj4	potassium inwardly-rectifying channel, subfamily J, member 4	16520	NA -2.6
Kcnj6	potassium inwardly-rectifying channel, subfamily J, member 6	16522	NR -3.4 RA+2.8
Kcnmb1	potassium large conductance calcium-activated channel, subfamily M, beta member 1	16533	RA +7.6
Kcnq1ot1	KCNQ1 overlapping transcript 1	63830	RA +6.3
Khdrbs1	KH domain containing, RNA binding, signal transduction associated 1	20218	NA +3
Khdrbs2	KH domain containing, RNA binding, signal transduction associated 2	170771	RA -2.1
Kif5c	kinesin family member 5C	16574	NA-1.96
Kit	kit oncogene	16590	RA-1.95
Klf13	Kruppel-like factor 13	50794	RA -2.1
Klf13g			P0
Klhl11g	kelch-like 11 (Drosophila)	217194	P0
Klk1g	kallikrein related-peptidase 1	16612	P0
Klk1b27	kallikrein 1-related peptidase b27	16619	NR-1.83
Klk6	kallikrein related-peptidase 6	19144	NA +2.8
Klk13	kallikrein related-peptidase 13	626834	RA +3.3
Klra1g	killer cell lectin-like receptor subfamily A, member 1	16627	E16
Klra16	killer cell lectin-like receptor, subfamily A, member 16	27424	NR -4
Klrk1	killer cell lectin-like receptor subfamily K, member 1	27007	RA +6.6
Krt6ab	keratin 6a	16687	NR -4.4
			RA +3.6
Krt8	keratin 8	16691	RA -5.6
Krt8g			NR +6.6
			P0
Krt14	keratin 1	16664	NA-1.96
Krtap11-1g	keratin associated protein 11-1	16693	E13
Krtap12-1	keratin associated protein 12-1	16694	NA -3.7
Krtap12-1g			P0
Krtap16-1	keratin associated protein 16-1	170651	RA +3.9
Krtap16-3	keratin associated protein 16-3	170653	NR -4.3
Krtdap	Keratinocyte differentiation associated protein	64661	NA -3
Ksr	kinase suppressor of ras 1	16706	RA +3.1
L3mbtl3g	l(3)mbt-like 3 (Drosophila)	237339	E16
Lama3	laminin, alpha 3	16774	NR +3.3
Lama3g			E16
Lama4	laminin, alpha 4	16775	NA -2.4
Lasp1	LIM and SH3 protein 1	16796	NR-1.86
Lass4g	LAG1 homolog, ceramide synthase 4	67260	E13
Lbp	lipopolysaccharide binding protein	16803	NR +2.4
Lcn2	Lipocalin 2	16819	RA -2
Ldb3	LIM domain binding 3	24131	NR-1.76
Lemd3g	Lem domain containing 3	380664	E16
Lenep	Lens epithelial protein	57275	NA -2.5
Lep	Leptin	16846	RA -4.1
Lepr	leptin receptor	16847	NR -7.3
Lhx6	LIM homeobox protein 6	16874	NR -3.3
Lhx6g			E16
Lin7a	lin-7 homolog A (C. elegans)	108030	NR-1.95
Lin7cg	lin-7 homolog C (C. elegans)	22343	E13,P0
Lingo2	leucine rich repeat and Ig domain containing 2	242384	NR-1.94
Lmo1	LIM domain only 1	109594	NR -13.6
Lnpg	limb and neural patterns	69605	P0
Lpcat2g	lysophosphatidylcholine acyltransferase 2	270084	E16
Lpin3	Lipin 3	64899	NA -4.1
Lpo	lactoperoxidase	76113	NA -2.7
Lrch4b	leucine-rich repeats and calponin homology (CH) domain containing 4	231798	NR-1.86
Lrpap1g	low density lipoprotein receptor-related protein associated protein 1	16976	E13,E16
Lrrtm3g	leucine rich repeat transmembrane neuronal 3	216028	E13
Lst1	Leukocyte specific transcript	16988	NA-7.3
			NR-3.5
Ltk	leukocyte tyrosine kinase	17005	NA -2.9
Ly6g6eg	lymphocyte antigen 6 complex, locus G6E	70274	E13
lzts2g	leucine zipper, putative tumor suppressor 2	226154	P0
Macf1g	microtubule-actin crosslinking factor 1	11426	E16
Maffg	v-maf musculoaponeurotic fibrosarcoma oncogene family, protein F (avian)	17133	E16
Mageh1	melanoma antigen, family H, 1	75625	NR-2
Magi2	membrane associated guanylate kinase, WW and PDZ domain containing 2	50791	NR +5.9 RA -3.7
Magix	MAGI family member, X-linked	54634	NA -15.2
Map2k2	mitogen activated protein kinase kinase 2	26396	NR +2.7
Map2k7	mitogen activated protein kinase kinase 7	26400	NA +2.3
Map3k7	mitogen-activated protein kinase kinase kinase 7 interacting protein 1	26409	NA +2
Mapk6g	mitogen activated protein kinase 6	50772	E16
Mapk8ip1	mitogen-activated protein kinase 8 interacting protein 1	19099	RA-1.77
Mapk10	mitogen activated protein kinase 10	26414	RA +2.7
Maptg	microtubule-associated protein tau	17762	E13
Mavsg	mitochondrial antiviral signaling protein	228607	E13,E16
Mbd5	methyl-CpG binding domain protein 5	109241	NA+1.93
Mbd5g			E13
Mbl1	mannose binding lectin	17194	NR -2.9
Mbl1g			P0
Mbnl1g	muscleblind-like (Drosophila)	56758	E16
Mcm3g	minichromosome maintenance deficient 3 (S. cerevisiae)	17215	E16
Mcm7g	minichromosome maintenance deficient 7 (S. cerevisiae)	17220	E16,P0
Mcoln3	mucolipin-3	171166	RA +3.3
Mc2r	melanocortin 2 receptor	17200	NR -5.4
Mccc2	methylcrotonoyl-Coenzyme A carboxylase 2 (beta)	78038	NR+1.66
Mcm9	minichromosome maintenance complex component 9	71567	RA-1.92
Mecp2	Methyl CpG binding protein 2	17257	RA -2.1
Med1	mediator complex subunit 1	19014	RA +4.6
Med19g	mediator of RNA polymerase II transcription, subunit 19 homolog (yeast)	381379	P0
Meg3	Maternally expressed gene 3	17263	RA +3
Metrnlg	meteorin, glial cell differentiation regulator-like	210029	P0
Mex3dg	mex3 homolog D (C. elegans)	237400	E16
Mfap3g	microfibrillar-associated protein 3	216760	P0
Mga	MAX gene associated	29808	NA-1.94
Mgll	monoglyceride lipase	23945	NA -1.97
Mink1g	misshapen-like kinase 1 (zebrafish)	50932	E13
Mllt3g	myeloid/lymphoid or mixed-lineage leukemia (trithorax homolog, Drosophila); translocated to, 3	70122	E16
Mmp1a	matrix metallopeptidase 1a (interstitial collagenase)	83995	NR-10.5
Mmp1ag			P0
Mmp24g	matrix metallopeptidase 24	17391	E13
Mnt	max binding protein	17428	RA+1.91
Mpg	N-Methylpurine-DNA glycosylase	268395	NA +2
Mrasg	muscle and microspikes RAS	17532	E13
Mrgpreb	MAS-related GPR, member E	244238	NA-1.91
Mrgprh	MAS-related GPR, member H	80978	RA +4.4
Mrpl15g	Mitochondrial ribosomal protein 15	27395	E16
Mrpl30g	Mitochondrial ribosomal protein 30	107734	E16
Mtap4g	microtubule-associated protein 4	17758	E16
Mtap9g	microtubule-associated protein 9	213582	P0
Mtdhg	metadehrin	67154	P0
Mthfd1	methylenetetrahydrofolate dehydrogenase (NADP+ dependent) 1, methenyltetrahydrofolate cyclohydrolase, formyltetrahydrofolate synthetase	108156	E13,E16
Mthfr	5,10-methylenetetrahydrofolate reductase	17769	NA+1.81
Muc13	mucin 13, epithelial transmembrane	17063	NR +4.7
			NR +2
			RA -2.5
Mug1	murinoglobulin 1	17836	RA +7.7
Mus81g	MUS81 endonuclease homolog (S. cerevisiae)	71711	P0
Mycg	myelocytomatosis oncogene	17869	E16
Mycbpapg	MYCBP associated protein	104604	P0
Myh1	Myosin, heavy polypeptide 1, skeletal muscle, adult	17879	RA +6.6
			NR -3.3
Myh6	myosin, heavy polypeptide 6, cardiac muscle, alpha	17888	NA-3.1
			NR-7.7
Myh7	myosin heavy polypeptide 7, cardiac muscle, beta	140781	NA -3.2
Myl6g	myosin, light polypeptide 6, alkali, smooth muscle and non-muscle	17904	P0
Myo7b	myosin VIIb	17922	NA -4.1
			NR -4.2
N4bp2l2g	NEDD4 binding protein 2-like 2	381695	E16
Nap1l3	nucleosome assembly protein 1-like 3	54561	NR -4.1
Napb	N-ethylmaleimide sensitive fusion protein attachment beta	17957	NR -2.1
Narg2g	NMDA receptor-regulated gene 2	93697	E13
Ncbp2g	nuclear cap binding protein subunit 2	68092	P0
Ncoa2g	nuclear receptor coactivator 2	17978	E13
Ndn	Necdin	17984	RA -8.8
Ndrg1g	N-myc downstream regulated gene 1	17988	E16,P0
Ndufa5g	NADH dehydrogenase (ubiquinone) 1 alpha subcomplex, 5	68202	P0
Ndufb8g	NADH dehydrogenase (ubiquinone) 1 beta subcomplex 8	67264	P0
Nedd4l	neural precursor cell expressed, developmentally down-regulated gene 4-like	83814	RA +3.3
Neurod4	neurogenic differentiation 4	11923	RA -8.3
Neurod6	neurogenic differentiation 6	11922	RA -13.4
Nf2	neurofibromatosis 2	18016	NR+1.8
Neurl	Neuralized-like homolog (drosophila)	18011	NR -3.6
Nfatc2	nuclear factor of activated T-cells, cytoplasmic, calcineurin-dependent 2	18019	NR +4.7
			RA -2.5
Nfatc4	Nuclear factor of activated T-cells, cytoplasmic, calcineurin dependent 4	73181	RA -2.9
Nfatc4g			P0
Nfrkbg	nuclear factor related to kappa B binding protein	235134	P0
Ngef	neuronal guanine nucleotide exchange factor	53972	NA +3
			RA +8.5
Nhp2g	NHP2 ribonucleoprotein homolog (yeast)	52530	E16
Nkd2	naked cuticle 2 homolog (Drosophila)	72293	NA +2.7
Nkx1-2	NK1 transcription factor related, locus 2 (Drosophila)	20231	RA -2.7
Nkx2-2	NK2 transcription factor related, locus 2	18088	NR -6.5
Nkx3-2	NK3 homeobox 2	12020	NA -9.1
Nmu	Neuromedin U	56183	NA +2.7
			RA +6.8
Nmur2	Neuromedin U receptor 2	216749	NA -3.6
Nnat	Neuronatin	18111	RA -7.8
Nog	noggin	18121	NA-10.3
			NR-9.5
Nol7g	nucleolar protein 7	70078	E13
Nop10g	NOP10 ribonucleoprotein homolog (yeast)	66181	E16
Nos1	Nitric oxide synthase 1, neuronal	18125	NA -3.2
Notch1	Notch gene homolog 1 (Drosophila)	18128	NA -3.7
Nptxr	neuronal pentraxin receptor	73340	NA-1.97
Npvf	neuropeptide VF precursor	60531	NA +2.1
Npy1rb	neuropeptide Y receptor Y1	18166	RA-1.79
Npy5r	neuropeptide Y receptor Y5	18168	RA +4
Nr2c1g	nuclear receptor subfamily 2, group C, member 1	22025	P0
Nr4a2g	nuclear receptor subfamily 4, group A, member 2	18227	E16
Nrap	nebulin related anchoring protein	18175	RA -2.4
Nrxn2g	Neurexin II	18190	E13
Nt5eg	5' nucleotidase, ecto	23959	P0
Ntrk1	neurotrophic tyrosine kinase, receptor, type 1	18211	NA-1.88
Ntrk3	Neurotrophic tyrosine kinase, receptor, type 3	18213	NA-3.2, NR-2.7
Ntrk3g			P0
Nudt19g	nudix (nucleoside diphosphate linked moiety X)-type motif 19	110959	P0
Nxf2	nuclear RNA export factor 2	83454	RA +6.6
Oas1H	2’,5’-oligoadenylate synthetase 1H	246729	NR +5.3
Oaz3	ornithine decarboxylase antizyme 3	53814	NR+1.79
Odc1g	ornithine decarboxylase, structural 1	18263	E16
Odf2g	outer dense fiber of sperm tails 2	18286	E16
Ogfod2g	2-oxoglutarate and iron-dependent oxygenase domain containing 2	66627	E13
Olfr69	olfactory receptor 69	18370	RA +6.7
Olfr1344g	olfactory receptor 1344	257882	P0
Olr1	oxidized low density lipoprotein (lectin-like) receptor 1	108078	RA +3.7
Omg	oligodendrocyte myelin glycoprotein	18377	NA-1.97
Onecut1	one cut domain, family member 1	15379	NA +2
Oprl1	opioid receptor-like 1	18389	NA -3
Optc	opticin	269120	NA-6.3
			NR-4.1
Orc21g	origin recognition complex, subunit 2-like (S. cerevisiae)	18393	E13
Orm1	Orosomomucoid 1	18405	RA +3.4
Osbpl7g	oxysterol binding protein-like 7	71240	P0
Osbpl11g	oxysterol binding protein-like 11	106326	E16
Oscar	osteoclast associated receptor	232790	NA +2.6
Ostag	organic solute transporter alpha	106407	P0
Otc	ornithine transcarbamylase	18416	NR -7.8
			RA +6.1
Ovol1	OVO homolog-like 1	18426	NA-10.3
Ovol1g			NR-4.3
			P0
Pa2g4g	proliferation-associated 2G4	18813	E13,E16P0
Papss2	3’-phosphoadenosine 5’-phosphosulfate synthase 2	23972	NA -2.9
Pard3g	par-3 (partitioning defective 3) homolog (C. elegans)	263803	E13
Pard6gg	par-6 partitioning defective 6 homolog gamma (C. elegans)	93737	E13
Parp14	poly (ADP-ribose) polymerase family, member 14	547253	RA-1.88
Paxip1	PAX interacting (with transcription-activation domain) protein 1	55982	NR -2.5
Pcbp4g	poly(rC) binding protein 4	55092	E16
Pcdh7	protocadherin 7	54216	NA+1.85
Pcdh7g			P0
Pcdh8	protocadherin 8	18530	NR -7.1
Pcdh20g	Protocadherin 20	219257	P0
Pcdhb2	protocadherin beta 2	93873	RA +9.6
Pcdhb13	protocadherin beta 13	93884	NR +4.3
			RA -7.4
Pcgf2	polycomb group ring finger 2	22658	RA -4.3
Pcmtd1g	protein-L-isoaspartate (D-aspartate) O-methyltransferase domain containing 1	319263	E13
Pcp2	purkinje cell protein 2 (L7)	18545	NR +6.3
			RA -5.4
			RA +4.6
Pcyox1g	prenylcysteine oxidase 1	66881	E16
Pdcd4g	programmed cell death 4	18569	E13
Pdcd10g	programmed cell death 10	56426	E16
Pdgfra	Platelet derived growth factor receptor, alpha polypeptide	18595	RA -7
Pdlim3	PDZ and LIM domain 3	53318	NR -2.5
Pds5bg	PDS5, regulator of cohesion maintenance, homolog B (S. cerevisiae)	100710	E13
Pdzk1ip1b	PDZK1 interacting protein 1	67182	NR+1.88
Peli1g	Pelino 1	67245	E13
Per2g	period homolog 2 (Drosophila)	18627	E13
Pfkfb2g	6-phosphofructo-2-kinase/fructose-2,6-biphosphatase 2	18640	E13
Pfpl	Pore forming protein-like	56093	NR -3.3
Pgap2g	post-GPI attachment to proteins 2	233575	E13
Phactr2g	phosphatase and actin regulator 2	215789	P0
Phf11g	PHD finger protein 11	219131	E16
Phipg	pleckstrin homology domain interacting protein	83946	E16
Phxr2	per hexamer repeat gene 2	18687	RA +4.2
Pi16	peptidase inhibitor 16	74116	RA+1.82
Pitx3	paired-like homeodomain transcription factor 3	18742	RA +3.4
Pkn3g	protein kinase N3	263803	E13,E16
Plagl1	pleiomorphic adenoma gene-like 1	22634	NA +5.3
Plagl2	pleiomorphic adenoma gene-like 2	54711	NA-1.92
Plagl2g			E16
Plcb1	Phospholipase C, beta-1	18795	RA +3
Plce1	Phospholipase C, epsilon 1	74055	NA -2.7
			NR -2.4
Plcl2	Phospholipase C- like 2	224860	RA -2.8
Plk4g	polo-like kinase 4 (Drosophila)	20873	E13
Pln	Phospholamban	18821	NA -3.1
Plng			NA +3.6
			P0
Plp1	proteolipid protein (myelin) 1	18823	NA -2.9
Plscr3g	Phospholipid scramblase 3	70310	E16
Plxnb1g	Plexin b1	235611	E16
Plxnb2	Plexin B2	140570	NA-5.7, NR-4.4
Pnp1g	purine-nucleoside phosphorylase 1	18950	E16
Pnpla3	patatin-like phospholipase domain containing 3	116939	NA -2.5
	(adiponutrin)
Polh	polymerase (DNA directed), eta (RAD 30 related)	80905	NR+1.83
Polr2bg	polymerase (RNA) II (DNA directed) polypeptide B	231329	P0
Popdc2	popeye domain containing 2	64082	RA -3.6
Pou2f2	POU domain, class 2, transcription factor 2	18987	RA +3
Pou2f2g			P0
Ppara	Peroxisome proliferator activated receptor alpha	19013	RA -4.4
Ppifg	peptidylprolyl isomerase F (cyclophilin F)	105675	P0
Ppihg	peptidyl prolyl isomerase H	66101	E13
Ppm1bg	protein phosphatase 1B, magnesium dependent, beta isoform	19043	E13
Ppp1r1bg	protein phosphatase 1, regulatory (inhibitor) subunit 1B	19049	P0
Ppp1r3c	Protein phosphatase 1, regulatory (inhibitor) subunit 3C	53412	NA -2.6
Ppp1r3g	protein phosphatase 1, regulatory (inhibitor) subunit 3G	76487	RA-1.88
Ppp2r2ag	protein phosphatase 2 (formerly 2A), regulatory subunit B, alpha isoform	71978	E16,P0
Ppp5cg	protein phosphatase 5, catalytic subunit	19060	P0
Prdx6	Peroxiredoxin 6	11758	NR -4.6
Prg4	Proteoglycan4 (megakaryocyte stimulating factor, articular superficial zone protein)	96875	NA -6.6
Prima1	Proline rich membrane anchor 1	170952	NA -2.5
Prl8a2	prolactin family 8, subfamily a, member 2	13529	NA -6.6
Prl8a6	prolactin family 8, subfamily a, member 6	19112	NA -2.4
Prl8a9	prolactin family 8, subfamily a, member 9	67310	NA-5.2
			NR-3.4
Prlr	prolactin receptor	19116	NA-7.3
Prlrg			NR-7.3
			E16
Prl7b1	prolactin family 7, subfamily b, member 1	75596	RA+1.81
Prodh	proline dehydrogenase	19125	NA +2.4
Prokr1	prokineticin receptor 1	58182	NR +7
Prop1	paired like homeodomain factor 1	19127	NA +4
Prop1g			P0
Prrx1g	paired related homeobox 1	18933	E16
Prss29	protease, serine, 29	11462	NR -4.7
Psd3g	pleckstrin and Sec7 domain containing 3	234353	E16
Psg19	pregnancy specific glycoprotein 19	26439	NA -9.9
			NR -3.1
Psma6	proteasome (prosome, macropain) subunit, alpha type 6	26443	NR-1.98
Pstpip2	Proline- serine- threonine phosphatase-interacting protein 2	19201	RA +2.7
Ptcd3	pentatricopeptide repeat domain 3	69956	NA-1.91
Pter	phosphotriesterase related	19212	NA-1.77
Ptgdr	prostaglandin D receptor	19214	NR -3.8
Ptgds2	prostaglandin D2 synthase 2, hematopoetic	54486	NA +5.7
Ptger2	Prostaglandin E receptor 2 (subtype EP2)	19217	NR +5.6
Ptger2g			RA -16.4
			P0
Pth	parathyroid hormone	19226	NR -6.6
Ptn	Pleiotrophin	19242	NA -8.3
Ptp4a3	protein tyrosine phosphatase 4a3	19245	NR+1.98
Ptpdc1g	protein tyrosine phosphatase domain containing 1	218232	P0
Ptplb	protein tyrosine phosphatase-like (proline instead of catalytic arginine), member b	70757	NA-1.77
Ptpn1g	protein tyrosine phosphatase, non-receptor type 1	19246	E16
Ptpn6	protein tyrosine phosphatase, non-receptor type 6	15170	NR -2.5
Ptpn6g			RA +2.1
			P0
Plxnb1b	Plexin b1	235611	E16
Pwwp2a	PWWP domain containing 2A	70802	NR-1.79
Rab2a	RAB2A, member RAS oncogene family	59021	NR -2
Rab3d	RAB3D, member RAS oncogene family	19340	RA -2.3
Rab28	RAB28, member RAS oncogene family	100972	NA+1.97
Rab28g			E16,E13
			P0
Rab38	Rab38, member of RAS oncogene family	72433	RA +3.3
Rapgef1g	Rap guanine nucleotide exchange factor (GEF) 1	107746	E16
Rasl11ag	RAS-like, family 11, member A	68895	E13
Raver1	ribonucleoprotein, PTB-binding 1	71766	NA-1.93
Rb1cc1g	RB1-inducible coiled-coil 1	12421	E16,P0
Rbp1	retinol binding protein 1, cellular	19659	NR -3.7
Rbp2	retinol binding protein 2, cellular	19660	RA -10
Rbp7	retinol binding protein 7, cellular	63954	NA +3.7
Rbm16g	RNA binding motif protein 16	106583	E16
Rbms1g	RNA binding motif, single stranded interacting protein 1	56878	E16
Rbmxrt	RNA binding motif protein, X chromosome retrogene	19656	NR +3.4
Rbpjg	recombination signal binding protein for immunoglobulin kappa J region	19664	E13,P0
Reep5g	receptor accessory protein 5	13476	E16
Reln	reelin	19699	NR +7.7
Rem1	rad and gem related GTP binding protein 1	19700	NA -2.5
Rem1g			E16
Retnlb	resistin like beta	57263	NA -2.8
			RA -4.2
Rgs4	Regulator of G-protein signaling 4	19736	NR +3.2
			RA -3.5
Rgs16	regulator of G-protein signaling 16	19734	NA-1.85
Rhog	rhodopsin	212541	E13
Rhox5	reproductive homeobox 5	18617	NA -2.2
Rhpn1	rhophilin, Rho GTPase binding protein 1	14787	NA +7.4
Ribc1	RIB43A domain with coiled-coils 1	66611	RA+1.96
Ripk1g	receptor (TNFRSF)-interacting serine-threonine kinase 1	19766	E16
Rlbp1	retinaldehyde binding protein 1	19771	NA -4.1
Rltprg	RGD motif, leucine rich repeats, tropomodulin domain and proline-rich containing	234695	E13
Rnf6g	ring finger protein (C3H2C3 type) 6	74132	E16
Rnf39g	ring finger protein 39	386454	E13
Rnf165b	ring finger protein 165	225743	RA-1.8
Rnf181g	Ring finger protein 181	66510	E16
Rnmtg	RNA (guanine-7-) methyltransferase	67897	E16
Ropn	ropporin, rhophilin-associated protein	76378	NR -2.1
Ror2	Receptor tyrosine kinase-like orphan receptor 2	26564	NA-3.3
			NR-3.5
Rpaing	RPA interacting protein	69723	P0
Rpl8g	Ribosomal protein L8	26961	P0
Rpl14g	Ribosomal protein L14	67118	P0
Rpl17g	ribosomal protein L17	319195	P0
Rpl27ag	ribosomal protein L27A	26451	E16
Rps6g	ribosomal protein S6	20104	E16
Rps6ka2	ribosomal protein S6 kinase, polypeptide 2	20112	RA-1.97
Rsph1	radial spoke head 1 homolog (Chlamydomonas)	22092	NR+1.77
Rspo3g	R-spondin 3 homolog (Xenopus laevis)	72780	P0
Rtn4ip1	reticulon 4 interacting protein 1	170728	NR-1.75
Rxfp2	relaxin/insulin-like family peptide receptor 2	140498	NA +3
Ryr2	ryanocine receptor 2, cardiac	20191	RA +3.2
Saa2g	serum amyloid A 2	20209	P0
Saa3g	serum amyloid A 3	20210	E16
Sae1	SUMO1 activating enzyme subunit 1	56459	NA-1.86
Sc4molg	sterol-C4-methyl oxidase-like	66234	P0
Scn2a1	sodium channel, voltage-gated, type II, alpha 1	110876	NA +3
Scn2a2g	sodium channel, voltage-gated, type II, alpha 2	110876	P0
Scn3b	sodium channel, voltage-gated, type III, beta	235281	NA -2.5
Scrt2g	scratch homolog 2, zinc finger protein (Drosophila)	545474	E16
Scube1	signal peptide, CUB domain, EGF-like 1	64706	NA -3
Sdc1g	Syndecan1	20969	P0
Sdc2g	Syndecan 2	15529	E16
Sec1g	secretory blood group 1	56546	P0
Sec61a1g	Sec61 alpha 1 subunit	53421	E13,E16
Sel1lg	sel-1 suppressor of lin-12-like (C. elegans)	20338	E13
Sema3eg	sema domain, immunoglobulin domain (Ig), short basic domain, secreted, (semaphorin) 3E	20349	E13
Sema6c	sema domain, transmembrane domain (TM), and cytoplasmic domain, (semaphorin) 6C	20360	NA-1.84
2010-09-04	Septin 4	18952	RA -7.3
Serpine2	serine (or cysteine) peptidase inhibitor, clade E, member 2	20720	NR +2.4
Sf1g	splicing factor 1	22668	E13
Sfrp1	secreted frizzled related protein 1	20377	NA+4.5
			NR+5.7
Sftpc	surfactant associated protein C	20389	RA +8.4
Sgcg	sarcoglycan gamma (dystrophin-associated glycoprotein)	24053	NA-3.3
			NR-3.9
Sgsmg	small G protein signaling modulator 1	52580	E13
Shc3	src homology 2 domain containing transforming protein C3	20418	RA +4.1
Shpk	sedoheptulokinase	74637	NA +3.1
Sh3rf2g	SH3 domain containing ring finger 2	269016	E13,E16
Sh3rf3g	SH3 domain containing ring finger 3	237353	P0
Sigmar1g	sigma non-opioid intracellular receptor 1	18391	P0
Sipa1l1g	signal-induced proliferation-associated 1 like 1	217692	E13
Sirpa	signal-regulatory protein alpha	19261	RA -5
Slain2g	SLAIN motif family, member 2	75991	E13
Slamf1	signaling lymphocytic activation molecule family member 1	27218	NR-1.76
Slamf6	SLAM family member 6	30925	NR -4.9
Slc2a1g	solute carrier family 2 (facilitated glucose transporter), member 1	20525	E13
Slc2a4	Solute carrier family 2 (facilitated glucose transporter), member 4	20528	NR -2.7
Slc2a4g			RA +3.1
			E13
Slc5a2b	solute carrier family 5 (sodium/glucose cotransporter), member 2	246787	NR -1.9
Slc6a20b	solute carrier family 6 (neurotransmitter transporter), member 20B	22599	RA +8.8
Slc7a6g	solute carrier family 7 (cationic amino acid transporter, y+ system), member 6	330836	P0
Slc7a7	solute carrier family 7 (cationic amino acid transporter, y+ system), member 7	20540	NR -3.2
Slc9a2g	solute carrier family 9 (sodium/hydrogen exchanger), member 2	226999	E13
Slc9a3r2	solute carrier family 9 (sodium/hydrogen exchanger), member 3 regulator 2	65962	RA-1.79
Slc12a1	solute carrier family 12, member 1	20495	RA -3.4
Slc12a2g	solute carrier family 12, member 2	20496	E16,P0
Slc12a3	solute carrier family 12, member 3	20497	NA -5.1
Slc12a9g	solute carrier family 12 (potassium/chloride transporters), member 9	83704	P0
Slc13a3	Solute carrier family 13 (sodium dependent dicarboxylate transporter), member 3	114644	NA +3.5
Slc14a2	solute carrier family 14 (urea transporter), member 2	27411	RA+1.81
Slc15a2g	solute carrier family 15 (H+/peptide transporter), member 2	57738	P0
Slc19a3	solute carrier family 19 (sodium/hydrogen exchanger), member 3	80721	NA -9.6
Slc19a3g			E13
Slc22a2	solute carrier family 22 (organic cation transporter), member 2	20518	NR -3
Slc22a5g	solute carrier family 22 (organic cation transporter), member 5	20520	E13
Slc22a17	solute carrier family 22 (organic cation transporter), member 17	59049	RA+1.75
Slc25a35g	solute carrier family 25, member 35	71998	P0
Slc25a44	solute carrier family 25, member 44	229517	RA-1.75
Slc25a45	solute carrier family 25, member 45	107375	RA+1.89
Slc25a46g	solute carrier family 25, member 46	67453	P0
Slc26a3	solute carrier family 26, member 3	13487	RA +5.9
Slc35a2g	solute carrier family 35, member A2	22232	E13
Slc35a5	solute carrier family 35, member A5	74102	NA-1.85
Slc37a1b	solute carrier family 37 (glycerol-3-phosphate transporter), member 1	224674	NR-1.79
Slc38a5b	solute carrier family 38, member 5	209837	NR-1.95
Slc40a1g	solute carrier family 40 (iron-regulated transporter), member 1	53945	P0
Slit2	Slit homolog 2 (drosophila)	20563	NA-6
			NR-11.6
Slitrk3	SLIT and NTRK-like family, member 3	386750	NR-1.98
Smarcd1	SWI/SNF related, matrix associated, actin dependent regulator of chromatin, subfamily d, member 1	83797	NR+1.79
Smarce1g	SWI/SNF related, matrix associated, actin dependent regulator of chromatin, subfamily e, member 1	57376	P0
Smchd1	SMC hinge domain containing 1	74355	NR-1.99
Smoc2	SPARC related modular calcium binding 2	64074	RA -4.8
Smok2	sperm motility kinase 2	27263	NA -2.8, NR-3.1
Smok3ag	Sperm motility kinase 3A	545814	E16
Smpd3	Spingomyelin phosphodiesterase 3, neutral	58994	NR+3
Snai3	snail homolog 3 (drosophila)	30927	NA -2.1
			NR-2
Snn	stannin	20621	NA -4.4
Snupng	snurportin 1	66069	P0
Snw1g	SNW domain containing 1	66354	E16,P0
Snx1g	sorting nexin 1	56440	P0
Snx5g	sorting nexin 5	69178	E16,P0
Snx18g	sorting nexin 18	170625	P0
Sorcs3	sortilin-related VPS10 domain containing receptor 3	66673	NA -4.3
Sorl1	sortilin-related receptor, LDLR class A repeats-containing	20660	RA+1.97
Sox5	SRY-box containing gene 5	20678	RA +2.1
Sox5g			NR -3.9
			E16
Sox6	SRY-box containing gene 6	20679	NA -4.1
Sox6g			RA-7.9
			P0
Sox12	SRY-box containing gene 12	20667	NA-1.8
Sox21	SRY-box containing gene 21	223227	NR +2.5
Sp6g	Sp6 transcription factor	83395	E16
Sp8g	trans-acting transcription factor 8	320145	P0
Sp100	nuclear antigen Sp100	20684	RA +4.5
Speg	SPEG complex locus	11790	NA -3
Spi16	Serine protease inhibitor 16	20712	NR +3.1
			RA -4.6
Spna1	Spectrin alpha 1, erythroid	20739	NR +3
Spon1g	spondin 1, (f-spondin) extracellular matrix protein	233744	P0
Sprr2f	small proline-rich protein 2F	20760	NA+1.84
Spsb1g	splA/ryanodine receptor domain and SOCS box containing 1	74646	P0
Spz1	spermatogenic Zip1	79401	RA -3.9
Sry	Sex determining region of Chr Y	21674	NR +3.1
Sstr1	somatostatin receptor 1	20605	NA -2.3
Sstr3g	somatostatin receptor 3	20607	E16
St3gal2g	ST3 beta-galactoside alpha-2,3-sialyltransferase 2	20444	E16,P0
St3gal6	ST3 beta-galactoside alpha-2,3-sialyltransferase 6	54613	RA +2.2
St3gal6g			P0,E13
Stac3	SH3 and cysteine rich domain 3	237611	RA+1.9
StAR	steroidogenic acute regulatory protein	20845	NA +2.7
			NR +3.9
Stau2g	staufen, RNA binding protein, homolog 2 (Drosophila)	29819	E16
Stc1g	stanniocalcin 1	20855	P0
Stk3g	serine/threonine kinase 3 (STE20 homolog, yeast)	56274	E16
			NR-1.86
Stk39	Serine/threonine kinase 39, STE20/SPS1 homolog	53416	NA +5.7
Stmn3	Stathmin-like 3	20262	NR -2.6
Strbp	spermatid perinuclear RNA binding protein	20744	RA-1.91
Strn4g	striatin, calmodulin binding protein 4	97387	P0
Stx5ag	Syntaxin 5a	56389	P0
Stx16g	Syntaxin 16	228960	P0
Stxbp3a	Syntaxin binding protein 3A	20912	RA +3.2
Suhw4g	suppressor of hairy wing homolog 4 (Drosophila)	235469	E13
Sulf1g	Sulfatase 1	240725	E13
Sult1c2	sulfotransferase family, cytosolic,1C, member 2	69083	NR -6.3
Suv420h1g	suppressor of variegation 4-20 homolog 1 (Drosophila)	225888	E16
Svs2	seminal vesicle secretory protein 2	53878	NA -3
Tac2	tachykinin 2	21334	NA +8, RA +6.1
Taf1dg	TATA box binding protein (Tbp)-associated factor, RNA polymerase I, D	75316	E13
Taf3	TAF3 RNA polymerase II, TATA box binding protein (TBP)-associated factor	209361	NR-1.8
Tbc1d1g	TBC1 domain family, member 1	57915	P0
Tbr1	T-box brain gene 1	21375	RA +5.8
Tbx5	T- box 5	21388	NR -5.7
Tc2n	tandem C2 domains, nuclear	74413	NR-1.26
Tcfap2bg	transcription factor AP-2 beta	21419	P0
Tcrb- v8.2	T cell receptor beta, variable 8.2	21607	RA +2.6
Tcrg-v4	T cell receptor gamma, variable 4	21638	NR-5.5, NR-4.2
Tcte3g	t-complex-associated testis expressed 3	21647	E13
Tdo2	tryptophan 2,3-dioxygenase	56720	NA-1.93
Tek	endothelial specific tyrosine kinase	21687	NA -2.7
Tex261g	testis expressed gene 261	21766	P0
Tfb1mg	transcription factor B1, mitochondrial	224481	P0
Tfpi	tissue factor pathway inhibitor	21788	RA +5.6
Tgfa	transforming growth factor alpha	21802	NA+4.6, NR+6.5
Tgs1g	trimethylguanosine synthase homolog (S. cerevisiae)	116940	E13
Thbd	thrombomodulin	21824	NA -2.3, NR-2.5
Thbs2g	thrombospondin 2	21826	E13,E16P0
Timp2g	tissue inhibitor of metalloproteinase 2	21858	E13
Tktl1	transketolase like 1	83553	NR -4.1
Tlcd1g	TLC domain containing 1	68385	E16
Tln1	talin 1	21894	NR-1.81
Tlr1	toll-like receptor 1	21897	RA -6
Tm7sf2g	transmembrane 7 superfamily member 2	73166	P0
Tm9sf2	Transmembrane 9 superfamily member 2	68059	NA+3, NR+3
Tm9sf2g			P0
Tmc2	transmembrane, channel-like gene family 2	192140	NA -7.9
Tmem9g	transmembrane protein 9	66241	E16
Tmem14g	transmembrane protein 14A	75712	P0
Tmem47	transmembrane protein 47	192216	NA-4.4, NR-4
Tmem144g	Transmembrane protein 144	70652	E13
Tmem169g	Transmembrane protein 169	271711	P0
Tmem59l	transmembrane protein 59-like	67937	NA+1.98
Tmem210	transmembrane protein 210	78217	RA-1.84
Tmod4	tropomodulin 4	50874	NR -6.8, RA +5
Tmod4g			E16
Tmprss2	Transmembrane protease, serine 2	50528	NR +4.8
Tmsb10	Thymosin, beta 10	19240	RA +3.4
Tmsb10g			E13
Tmx4g	thioredoxin-related transmembrane protein 4	52837	E16
Tnc	tenascin C	21923	RA +2.7
Tnfrsf1b	tumor necrosis factor receptor superfamily, member 1b	21938	NR +2.9
Tnfrsf9g	tumor necrosis factor receptor superfamily, member 9	21942	E13
Tnfsf12	tumor necrosis factor (ligand) superfamily, member 12	21944	NR-1.91
Tnni1	troponin I, skeletal, slow 1	21952	NA +3.2
Tpk1g	thiamine pyrophosphokinase	29807	P0
Tra2ag	transformer 2 alpha homolog (Drosophila)	101214	E13
Traf6	TNF receptor-associated factor 6	22034	NA-1.93
Trdmt1	tRNA aspartic acid methyltransferase 1	13434	NR -5
Trhr	Thyrotropin releasing hormone receptor	22045	NA +3.1
Trim12	tripartite motif containing 12	76681	NR +4.6
Trim26	tripartite motif containing 26	22670	NR +2.3
Trim37g	tripartite motif-containing 37	68729	P0
Trim60	tripartite motif containing 60	234329	RA +2.1
Trim68g	tripartite motif-containing 68	101700	P0
Trip11g	thyroid hormone receptor interactor 11	109181	E13
Tro	trophinin	56191	RA -3.8
			NA +2.5
Trub2g	TruB pseudouridine (psi) synthase homolog 2 (E. coli)	227682	E13,E16
Tspan13g	Tetraspanin 13	66109	E16
Tstg	thiosulfate sulfurtransferase, mitochondrial	22117	P0
Ttc13g	tetratricopeptide repeat domain 13	234875	E13
Ttc28g	tetratricopeptide repeat domain 28	209683	E13
Ttc39bg	tetratricopeptide repeat domain 39B	69863	E13,E16
Ttn	titin	22138	NA-1.77
Txndc17g	thioredoxin domain containing 17	52700	P0
Txnipg	thioredoxin interacting protein	56338	E13
Txnrd1g	thioredoxin reductase 1	50493	P0
Tyms	thymidylate synthase	22171	RA+1.95
Tyr	tyrosinase	22173	NR-1.94
Tyro3g	TYRO3 protein tyrosine kinase 3	22174	E16
Ube2g2g	ubiquitin-conjugating enzyme E2G 2	22213	E16
Ube2l6	ubiquitin-conjugating enzyme E2L 6	56791	RA+1.92
Ube2zg	ubiquitin-conjugating enzyme E2Z (putative)	268470	E13
Ubox5	U box domain containing 5	140629	NR-1.98
Ubqln2	ubiquilin 2	29978	RA +2.9
Ucp3	uncoupling protein 3 (mitochondrial, proton carrier)	22229	NA +2.6
Ugt8a	UDP galactosyltransferase 8A	22239	RA +3.4
Unc5c	unc-5 homolog C (C. elegans)	22253	NA +2.3
Unc119g	unc-119 homolog (C. elegans)	22248	P0
Upf1	UPF1 regulator of nonsense transcripts homolog (yeast)	19704	NR+1.8
Upk3b	uroplakin 3B	100647	RA-1.75
Urm1	ubiquitin related modifier 1 homolog (S. cerevisiae)	68205	NR+1.88
Usp2	ubiquitin specific peptidase 2	53376	NA -6.3
Usp4g	ubiquitin specific peptidase 4 (proto-oncogene)	22258	E13
Usp9xg	ubiquitin specific peptidase 9, X chromosome	22284	E13,P0
Usp9y	ubiquitin specific protease 9, Y Chromosome	107868	RA+11.3
Usp19g	ubiquitin specific peptidase 19	71472	P0
Usp48g	ubiquitin specific peptidase 48	170707	E16
Uty	Ubiquitously transcribed tetratricopeptide repeat gene, Y chromosome	22290	RA +4.9
V1rc1	vomeronasal 1 receptor, C1	113858	NR -3.2
V1rc8g	vomeronasal 1 receptor, C8	113865	P0
V1rc22	vomeronasal 1 receptor, C22	171195	NA -15.1
V2r1	Vomeronasal 2, receptor, 1	22300	NR -2.9
V3r7	pheromone receptor	232957	NA -4.4
Vdr	Vitamin D receptor	22337	RA +2.6
Vldlr	very low density lipoprotein receptor	22359	NR +2.1
Vsx2	visual system homeobox 2	12677	NA -2.4
Vtn	vitronectin	22370	RA +2.5
Wap	whey acidic protein	NR-1.81	22373
Waslg	Wiskott-Aldrich syndrome-like (human)	73178	E13
Wdr37g	WD repeat domain 37	207615	NA-1.86
Wdr67	WD repeat domain 67	210544	NR-1.79
Wnt8a	wingless related MMTV integration site 8a	20890	NA +2.8
Wnt9ag	wingless related MMTV integration site 9a	216795	P0
Wnt10b	wingless related MMTV integration site 10b	22410	RA +3.1
Yjefn3g	YjeF N-terminal domain containing 3	234365	P0
Ywhagg	tyrosine 3-monooxygenase/tryptophan 5-monooxygenase activation protein, gamma polypeptide	22628	P0
Zbtb33	zinc finger and BTB domain containing 33	56805	NR +2.3
Zc3h12db	zinc finger CCCH type containing 12D	237256	NA-1.84
Zfp30	zinc finger protein 30	22693	NR +2.6, RA -4.3
Zfp36	zinc finger protein 36	22695	RA -2
Zfp59	zinc finger protein 59	22717	NR -4.6
Zfp92	zinc finger protein 92	22754	NR +2.6, RA -2.5
Zfp106	zinc finger protein 106	20402	NR +5.1
Zfp112	zinc finger protein 112	57745	NA -3
Zfp207	Zinc finger protein 207	22680	NA +2.7, RA +3.2
Zfp287	zinc finger protein 287	170740	RA -8.4
Zfp296	zinc finger protein 296	365511	NA -5.6, NR -3
Zfp329	Zinc finger protein 329	67230	NA+1.87
Zfp423	zinc finger protein 423	94187	NR +2.5
Zfp516g	Zinc finger protein 516	329003	E16
Zfp592g	Zinc finger protein 592	233410	P0
Zfp704	zinc finger protein 704	170753	NA -3.3 NR -2
Zfp704g			E13
Zfpm1	zinc finger protein, multitype 1	22761	RA-1.84
Zfy2	zinc finger protein 2, Y linked	22768	RA -5.6
Zh2c2	zinc finger, H2C2 domain containing	252876	NR-1.84
Zim1g	zinc finger, imprinted 1	22776	P0
Zpbp	zona pellucida binding protein	53604	NR +3.5
Zscan12g	zinc finger and SCAN domain containing 12	22758	P0
Zscan21g	zinc finger and SCAN domain containing 21	22697	E16
Zswim5g	zinc finger, SWIM domain containing 5	74464	P0
Zyx	Zyxin	22793	NR-2.8
1Batista F, Vaiman D, Dausset J, Fellous M, Veitia RA: Potential targets of FOXL2, a transcription factor involved
in craniofacial and follicular development, identified by transcriptomics. Proc Natl Acad Sci U S A 2007, 104:3330-3335
2Garcia-Ortiz JE, Pelosi E, Omari S, Nedorezov T, Piao Y, Karmazin J, Uda M, Cao A, Cole SW, Forabosco A, et al:
Foxl2 functions in sex determination and histogenesis throughout mouse ovary development. BMC Dev Biol 2009, 9:36
