# Supplementary material for: Microarray analysis of Foxl2 mediated gene regulation in the mouse ovary derived KK1 granulosa cell line: Over-expression of Foxl2 leads to activation of the gonadotropin releasing hormone receptor gene promoter
Source: J Ovarian Res. 2010 Feb 18;3:4. doi: 10.1186/1757-2215-3-4 (PMC2831895; doi:10.1186/1757-2215-3-4)
Supplement: Additional file 5 — Combined analysis of differentially expressed genes in KK1 cells. Normal: mock transfected. Activated: Foxl2-VP16 transfected. Repressed: Fodl2-Mad transfected. [file 1757-2215-3-4-S5.XLS]

## Sheet: additional file 6
Condition 1 : normal
Condition 2 : activated
Condition 3 : repressed
Statistics:	ANOVA
Correction:	No Correction
Data Transformation:	Log Transformed
ANOVA	No Correction	mean 1	mean 2	mean 3	SEM 1	SEM 2	SEM 3	Quality 1	Quality 2	Quality 3	Gene Identifier	Other ID	Gene Title	UG Cluster	LocusLink	Gene ID	Chromosome	Ontologies
0.029633		7633.46	10813	9423.28	210.698	848.797	611.325	1	1	1	AFFX-CreX-3	AFFX-CreX-3_at	Bacteriophage P1 cre gene for recombinase protein.	-	-	-	-
0.035317		6067.08	9146.19	6660.37	408.344	1027.95	282.294	1	1	1	AFFX-CreX-5	AFFX-CreX-5_at	Bacteriophage P1 cre gene for recombinase protein.	-	-	-	-
0.016783		10496.9	11868.6	12687.5	466.375	391.087	226.197	1	1	1	BC024944	1416606_s_at	NHP2 ribonucleoprotein homolog (yeast), mRNA (cDNA clone MGC:19419 IMAGE:3486985)	Mm.28203	52530	Nhp2	11	Biological Process:	rRNA processing	ribosome biogenesis	cellular component biogenesis	nitrogen compound metabolic process	cellular metabolic process	RNA metabolic process	cellular process	macromolecule metabolic process	gene expression	primary metabolic process	nucleobase, nucleoside, nucleotide and nucleic acid metabolic process	metabolic process	RNA processing	ribonucleoprotein complex biogenesis	rRNA metabolic process	ncRNA metabolic process	cellular macromolecule metabolic process	biopolymer metabolic process	ncRNA processing	cellular biopolymer metabolic process	Molecular Function:	RNA binding	binding	nucleic acid binding	Cellular Component:	nucleus	ribonucleoprotein complex	intracellular membrane-bounded organelle	intracellular organelle	intracellular part	intracellular
0.001003		11297.5	14227.5	11782.1	418.289	204.361	240.004	1	1	1	AV101824	1456012_x_at	Ribonuclease T2B (Rnaset2b), mRNA	Mm.181237	68195	Rnaset2b	17
0.00997		8717.54	10633.7	10097.8	183.203	156.466	458.242	1	1	1	AF224264	1451285_at	Fusion, derived from t(12;16) malignant liposarcoma (human) (Fus), mRNA	Mm.277680	233908	Fus	7	Biological Process:	positive regulation of transcription from RNA polymerase II promoter	cellular biopolymer biosynthetic process	positive regulation of cellular process	nitrogen compound metabolic process	positive regulation of biological process	positive regulation of metabolic process	regulation of macromolecule metabolic process	cellular process	positive regulation of nucleobase, nucleoside, nucleotide and nucleic acid metabolic process	cellular macromolecule biosynthetic process	positive regulation of macromolecule metabolic process	macromolecule metabolic process	positive regulation of biosynthetic process	regulation of nucleobase, nucleoside, nucleotide and nucleic acid metabolic process	gene expression	nucleobase, nucleoside, nucleotide and nucleic acid metabolic process	biological regulation	regulation of cellular process	regulation of biological process	positive regulation of cellular biosynthetic process	cellular macromolecule metabolic process	regulation of nitrogen compound metabolic process	regulation of cellular metabolic process	transcription from RNA polymerase II promoter	positive regulation of transcription, DNA-dependent	cellular biosynthetic process	biosynthetic process	transcription, DNA-dependent	regulation of biosynthetic process	cellular metabolic process	RNA metabolic process
0.02256		7418.55	8860.48	8799.88	504.71	73.0505	43.5997	1	1	1	AV296285	1439405_x_at	Beclin 1, autophagy related, mRNA (cDNA clone MGC:6843 IMAGE:2650059)	-	-	-	-
0.019427		6414.36	7562.06	7869.3	297.729	208.326	290.124	1	1	1	BG069505	1417622_at	Solute carrier family 12, member 2 (Slc12a2), mRNA	Mm.399997	20496	Slc12a2	18	Biological Process:	transport	ion transport	potassium ion transport	sodium ion transport	chloride transport	detection of mechanical stimulus involved in sensory perception of sound	detection of abiotic stimulus	detection of external stimulus	detection of stimulus	cation transport	response to external stimulus	multicellular organismal process	detection of mechanical stimulus involved in sensory perception	detection of stimulus involved in sensory perception	inorganic anion transport	response to mechanical stimulus	sensory perception	neurological system process	response to abiotic stimulus	establishment of localization	sensory perception of sound	monovalent inorganic cation transport	sensory perception of mechanical stimulus	detection of mechanical stimulus	response to stimulus	system process	localization	anion transport	cognition	metal ion transport	Molecular Function:
0.03424		10753.2	13210.9	10587.8	909.849	400.344	222.748	1	1	1	NM_007638	1415817_s_at	Chaperonin containing Tcp1, subunit 7 (eta), mRNA (cDNA clone MGC:6499 IMAGE:2648519)	Mm.289900	12468	Cct7	6	Biological Process:	protein folding	cellular protein metabolic process	cellular metabolic process	cellular macromolecule metabolic process	protein metabolic process	biopolymer metabolic process	cellular process	macromolecule metabolic process	cellular biopolymer metabolic process	primary metabolic process	metabolic process	Molecular Function:	nucleotide binding	protein binding	ATP binding	identical protein binding	unfolded protein binding	purine nucleotide binding	binding	adenyl ribonucleotide binding	purine nucleoside binding	ribonucleotide binding	adenyl nucleotide binding	nucleoside binding	purine ribonucleotide binding	Cellular Component:	cytoplasm	mitochondrion	chaperonin-containing T-complex	intracellular organelle	intracellular part
0.030502		7741.49	8965.4	8728.16	206.382	345.459	171.804	1	1	1	NM_008567	1416251_at	Minichromosome maintenance deficient 6 (MIS5 homolog, S. pombe) (S. cerevisiae) (Mcm6), mRNA	Mm.4933	17219	Mcm6	1	Biological Process:	DNA replication	DNA unwinding during replication	DNA replication initiation	transcription	cell cycle	regulation of transcription	cellular biopolymer biosynthetic process	nitrogen compound metabolic process	regulation of macromolecule metabolic process	cellular process	cellular macromolecule biosynthetic process	macromolecule metabolic process	regulation of nucleobase, nucleoside, nucleotide and nucleic acid metabolic process	gene expression	biological regulation	nucleobase, nucleoside, nucleotide and nucleic acid metabolic process	DNA-dependent DNA replication	regulation of cellular process	regulation of biological process	regulation of nitrogen compound metabolic process	cellular macromolecule metabolic process	regulation of cellular metabolic process	DNA duplex unwinding	cellular biosynthetic process	DNA geometric change	biosynthetic process	regulation of biosynthetic process	DNA metabolic process	cellular metabolic process	regulation of cellular biosynthetic process	biopolymer biosynthetic process
0.015797		3166.63	4609.71	3886.54	91.0742	102.916	394.339	1	1	1	NM_009190	1417007_a_at	Vacuolar protein sorting 4b (yeast), mRNA (cDNA clone MGC:6072 IMAGE:3488471)	Mm.18705	20479	Vps4b	1	Biological Process:	transport	potassium ion transport	endosome organization	cell cycle	protein transport	endosome transport	cholesterol transport	cell division	establishment of protein localization	cellular localization	establishment of localization in cell	cation transport	intracellular transport	ion transport	cellular process	organelle organization	establishment of localization	monovalent inorganic cation transport	macromolecule localization	vesicle-mediated transport	sterol transport	protein localization	localization	cellular component organization	lipid transport	metal ion transport	Molecular Function:	nucleotide binding	protein binding	ATP binding	ATPase activity
0.039021		11778	12982.2	12307.8	304.265	290.7	99.4886	1	1	1	NM_008410	1418000_a_at	Integral membrane protein 2B, mRNA (cDNA clone MGC:27534 IMAGE:4458918)	Mm.4266	16432	Itm2b	14	Biological Process:	apoptosis	induction of apoptosis	positive regulation of cellular process	positive regulation of programmed cell death	positive regulation of apoptosis	positive regulation of biological process	developmental process	induction of programmed cell death	positive regulation of cell death	cellular process	cell death	regulation of programmed cell death	positive regulation of developmental process	biological regulation	death	regulation of cell death	regulation of biological process	regulation of cellular process	regulation of apoptosis	programmed cell death	regulation of developmental process	Molecular Function:	protein binding	ATP binding	purine nucleotide binding	binding	nucleotide binding	adenyl ribonucleotide binding	purine nucleoside binding	ribonucleotide binding	adenyl nucleotide binding
0.042869		1669.48	2377.61	2573.63	314.638	98.0006	114.918	1	1	1	AV026617	1423100_at	FBJ osteosarcoma oncogene, mRNA (cDNA clone MGC:36690 IMAGE:2582234)	Mm.246513	14281	Fos	12	Biological Process:	regulation of transcription, DNA-dependent	nervous system development	cellular response to extracellular stimulus	response to drug	positive regulation of transcription from RNA polymerase II promoter	response to protein stimulus	positive regulation of cellular process	multicellular organismal process	cellular process	anatomical structure development	positive regulation of nucleobase, nucleoside, nucleotide and nucleic acid metabolic process	positive regulation of biosynthetic process	regulation of nucleobase, nucleoside, nucleotide and nucleic acid metabolic process	biological regulation	transcription from RNA polymerase II promoter	positive regulation of transcription, DNA-dependent	response to stimulus	cellular biosynthetic process	biosynthetic process	transcription, DNA-dependent	regulation of biosynthetic process	RNA metabolic process	regulation of metabolic process	positive regulation of transcription	positive regulation of RNA metabolic process	positive regulation of nitrogen compound metabolic process	biopolymer metabolic process	transcription	positive regulation of cellular metabolic process	RNA biosynthetic process	cellular biopolymer biosynthetic process
0.044099		6812.87	7905.75	7239.4	242.74	157.876	286.174	1	1	1	BC003745	1416145_at	DEAH (Asp-Glu-Ala-His) box polypeptide 15 (Dhx15), transcript variant 2, mRNA	Mm.993	13204	Dhx15	5	Biological Process:	mRNA processing	RNA splicing	nitrogen compound metabolic process	cellular macromolecule metabolic process	cellular metabolic process	biopolymer metabolic process	RNA metabolic process	cellular process	mRNA metabolic process	macromolecule metabolic process	cellular biopolymer metabolic process	gene expression	primary metabolic process	nucleobase, nucleoside, nucleotide and nucleic acid metabolic process	metabolic process	RNA processing	Molecular Function:	nucleotide binding	nucleic acid binding	helicase activity	ATP binding	ATP-dependent helicase activity	hydrolase activity	nucleoside-triphosphatase activity	hydrolase activity, acting on acid anhydrides, in phosphorus-containing anhydrides	purine NTP-dependent helicase activity	binding	catalytic activity	purine nucleoside binding	ATPase activity	pyrophosphatase activity
0.024444		1809.85	2827.55	2272.18	157.361	71.1758	276.293	1	1	1	U30244	1419639_at	Ephrin B2 (Efnb2), mRNA	Mm.209813	13642	Efnb2	8	Biological Process:	lymph vessel development	Notch signaling pathway	multicellular organismal development	nervous system development	organ morphogenesis	cell differentiation	anatomical structure morphogenesis	regulation of biological process	regulation of cellular process	cell surface receptor linked signal transduction	system development	developmental process	cellular developmental process	cellular process	cell communication	multicellular organismal process	organ development	anatomical structure development	signal transduction	vasculature development	biological regulation	Molecular Function:	receptor binding	protein binding	binding	Cellular Component:	plasma membrane	membrane	integral to membrane	intrinsic to membrane	cell
0.030199		11489.9	12417.7	11912.4	176.455	183.161	181.396	1	1	1	AW412441	1450963_at	Mus musculus, clone IMAGE:5352033, mRNA	Mm.422979	98758	Hnrnpf	6	Biological Process:	mRNA processing	RNA splicing	nitrogen compound metabolic process	cellular macromolecule metabolic process	cellular metabolic process	biopolymer metabolic process	RNA metabolic process	cellular process	mRNA metabolic process	macromolecule metabolic process	cellular biopolymer metabolic process	gene expression	primary metabolic process	nucleobase, nucleoside, nucleotide and nucleic acid metabolic process	metabolic process	RNA processing	Molecular Function:	nucleotide binding	nucleic acid binding	RNA binding	binding	Cellular Component:	nucleus	spliceosomal complex	ribonucleoprotein complex	intracellular organelle	intracellular part	membrane-bounded organelle	all	nuclear part	cell
0.040259		5063.62	5880.41	5540.2	246.913	144.496	77.0312	1	1	1	BB422130	1460590_s_at	predicted gene, 100039786 /// predicted gene, OTTMUSG00000014597 /// tyrosine 3-monooxygenase/tryptophan 5-monooxygenase activation protein, theta polypeptide	-	-	-	-
0.027519		2598.64	3067.18	3349.54	171.273	59.6194	171.245	1	1	1	AV122997	1452226_at	Regulator of chromosome condensation 2, mRNA (cDNA clone IMAGE:2654928)	Mm.253	108911	Rcc2	4	Biological Process:	cell cycle	mitosis	cell division	mitotic cell cycle	cell cycle phase	organelle organization	cellular process	nuclear division	cell cycle process	M phase of mitotic cell cycle	organelle fission	cellular component organization	M phase	Cellular Component:	chromosome, centromeric region	nucleus	cytoplasm	cytoskeleton	microtubule	intracellular organelle	intracellular part	membrane-bounded organelle	non-membrane-bounded organelle	all	chromosome	cell	cytoskeletal part	intracellular membrane-bounded organelle	intracellular	organelle	protein complex
0.043404		9074.7	9867.53	9464.66	198.819	146.916	155.062	1	1	1	AA200355	1434356_a_at	Proteasome (prosome, macropain) subunit, alpha type 5, mRNA (cDNA clone MGC:6815 IMAGE:2648635)	Mm.208883	26442	Psma5	3	Biological Process:	ubiquitin-dependent protein catabolic process	proteolysis involved in cellular protein catabolic process	cellular biopolymer catabolic process	biopolymer catabolic process	cellular metabolic process	cellular macromolecule catabolic process	modification-dependent macromolecule catabolic process	cellular process	proteolysis	modification-dependent protein catabolic process	macromolecule metabolic process	primary metabolic process	catabolic process	metabolic process	cellular protein catabolic process	cellular catabolic process	cellular macromolecule metabolic process	protein metabolic process	biopolymer metabolic process	protein catabolic process	cellular protein metabolic process	macromolecule catabolic process	cellular biopolymer metabolic process	Molecular Function:	endopeptidase activity	threonine-type endopeptidase activity	peptidase activity	hydrolase activity	threonine-type peptidase activity	catalytic activity	peptidase activity, acting on L-amino acid peptides
0.039478		4873.29	5674.45	5235.96	122.235	234.906	113.894	1	1	1	BQ176475	1433747_at	Transcribed locus	Mm.393452	-	-	17
0.044094		15039.4	16089.7	15096.8	209.858	185.175	334.881	1	1	1	NM_013636	1450149_a_at	Protein phosphatase 1, catalytic subunit, gamma isoform, mRNA (cDNA clone MGC:13976 IMAGE:3487479)	Mm.280784	19047	Ppp1cc	5	Biological Process:	carbohydrate metabolic process	glycogen metabolic process	protein amino acid dephosphorylation	cell cycle	regulation of nucleocytoplasmic transport	cell division	establishment of localization in cell	intracellular transport	regulation of cellular localization	regulation of localization	energy reserve metabolic process	post-translational protein modification	cellular process	protein modification process	macromolecule metabolic process	biological regulation	polysaccharide metabolic process	nuclear transport	regulation of cellular process	regulation of biological process	cellular macromolecule metabolic process	biopolymer modification	phosphorus metabolic process	cellular carbohydrate metabolic process	energy derivation by oxidation of organic compounds	regulation of intracellular transport	cellular polysaccharide metabolic process	transport	cellular localization	cellular metabolic process	regulation of transport
0.00992		8155.12	9251.22	8116.36	246.544	223.033	55.5484	1	1	1	NM_025358	1416663_at	NADH dehydrogenase (ubiquinone) 1 alpha subcomplex, 9, mRNA (cDNA clone IMAGE:3601317)	Mm.29939	66108	Ndufa9	6	Biological Process:	transport	metabolic process	electron transport chain	cellular metabolic process	oxidation reduction	generation of precursor metabolites and energy	establishment of localization	localization	cellular process	Molecular Function:	catalytic activity	binding	coenzyme binding	cofactor binding	Cellular Component:	mitochondrion	mitochondrial inner membrane	respiratory chain	organelle inner membrane	intracellular organelle	intracellular part	membrane-bounded organelle	all	membrane part	mitochondrial envelope	cytoplasmic part	organelle envelope	mitochondrial part	mitochondrial membrane	envelope	cell
0.044771		2173.16	2859.88	2510.07	165.201	155.261	116.286	1	1	1	BB105164	1438634_x_at	LIM and SH3 protein 1, mRNA (cDNA clone MGC:5975 IMAGE:3490532)	Mm.271967	16796	Lasp1	11	Biological Process:	transport	ion transport	establishment of localization	localization	Molecular Function:	actin binding	protein binding	zinc ion binding	metal ion binding	actin filament binding	cation binding	binding	cytoskeletal protein binding	ion binding	transition metal ion binding	Cellular Component:	cytoplasm	cytoskeleton	focal adhesion	basolateral plasma membrane	intracellular organelle	intracellular part	plasma membrane part	non-membrane-bounded organelle	all	membrane part	adherens junction	cell junction	plasma membrane	cell	cell-substrate adherens junction
0.037797		4055.54	4047.93	5084.45	145.06	120.251	379.569	1	1	1	M94335	1425711_a_at	Thymoma viral proto-oncogene 1 (Akt1), mRNA	Mm.6645	11651	Akt1	12	Biological Process:	maternal placenta development	carbohydrate metabolic process	glycogen metabolic process	glycogen biosynthetic process	glucose metabolic process	regulation of translation	protein amino acid phosphorylation	transport	apoptosis	activation-induced cell death of T cells	inflammatory response	intracellular signaling cascade	germ cell development	insulin receptor signaling pathway	apoptotic mitochondrial changes	carbohydrate transport	response to hormone stimulus	positive regulation of sodium ion transport	glucose transport	protein ubiquitination	peptidyl-serine phosphorylation	cell projection organization	protein catabolic process	response to food	positive regulation of proteasomal ubiquitin-dependent protein catabolic process	cellular response to insulin stimulus	regulation of protein localization	anagen	negative regulation of apoptosis	protein kinase B signaling cascade	negative regulation of cell size
0.014778		7360.98	8127.86	7613.07	218.678	35.6627	24.3174	1	1	1	BE308547	1423132_a_at	RIKEN cDNA 5730427N09 gene (5730427N09Rik), mRNA	Mm.422907	59050	5730427N09Rik	13	Biological Process:	rRNA processing	ribosome biogenesis	cellular component biogenesis	nitrogen compound metabolic process	cellular metabolic process	RNA metabolic process	cellular process	macromolecule metabolic process	gene expression	primary metabolic process	nucleobase, nucleoside, nucleotide and nucleic acid metabolic process	metabolic process	RNA processing	ribonucleoprotein complex biogenesis	rRNA metabolic process	ncRNA metabolic process	cellular macromolecule metabolic process	biopolymer metabolic process	ncRNA processing	cellular biopolymer metabolic process	Cellular Component:	intracellular	nucleus	ribonucleoprotein complex	intracellular membrane-bounded organelle	intracellular organelle	intracellular part	membrane-bounded organelle	organelle	all	cell part
0.03931		25908	27543.1	25285	360.981	566.413	499.588	1	1	1	AA985754	1417712_at	Eukaryotic translation initiation factor 2, subunit 2 (beta) (Eif2s2), mRNA	Mm.377134	67204	Eif2s2	2	Biological Process:	translation	translational initiation	cellular biopolymer biosynthetic process	cellular metabolic process	cellular process	biopolymer biosynthetic process	cellular macromolecule biosynthetic process	macromolecule metabolic process	gene expression	primary metabolic process	metabolic process	cellular macromolecule metabolic process	protein metabolic process	biopolymer metabolic process	cellular biosynthetic process	cellular protein metabolic process	biosynthetic process	cellular biopolymer metabolic process	macromolecule biosynthetic process	Molecular Function:	translation initiation factor activity	zinc ion binding	metal ion binding	cation binding	binding	translation factor activity, nucleic acid binding	translation regulator activity	ion binding	transition metal ion binding	nucleic acid binding
0.017385		5825.7	6451.12	6200.04	45.681	171.873	54.8093	1	1	1	BG968046	1428076_s_at	NADH dehydrogenase (ubiquinone) 1 beta subcomplex 4 (Ndufb4), nuclear gene encoding mitochondrial protein, mRNA	Mm.379154	68194	Ndufb4	16	Biological Process:	transport	electron transport chain	oxidation reduction	generation of precursor metabolites and energy	cellular metabolic process	establishment of localization	localization	metabolic process	cellular process	Molecular Function:	NADH dehydrogenase (ubiquinone) activity	NADH dehydrogenase activity	oxidoreductase activity	NADH dehydrogenase (quinone) activity	oxidoreductase activity, acting on NADH or NADPH, quinone or similar compound as acceptor	catalytic activity	oxidoreductase activity, acting on NADH or NADPH	Cellular Component:	mitochondrion	mitochondrial inner membrane	membrane	integral to membrane	respiratory chain	organelle inner membrane	intracellular organelle	intracellular part	membrane-bounded organelle	all	membrane part	intrinsic to membrane	mitochondrial envelope
0.028695		2255.51	2981.62	2521.01	101.466	151.335	162.36	1	1	1	C80220	1419945_s_at	Transcribed locus	Mm.467703	-	-	4
0.017117		6950.26	7644.71	7229.07	148.203	120.259	77.2952	1	1	1	AK010256	1460323_at	Threonyl-tRNA synthetase (Tars), mRNA	Mm.286061	110960	Tars	15	Biological Process:	translation	tRNA aminoacylation for protein translation	threonyl-tRNA aminoacylation	tRNA aminoacylation	cellular biopolymer biosynthetic process	carboxylic acid metabolic process	nitrogen compound metabolic process	organic acid metabolic process	cellular process	cellular macromolecule biosynthetic process	macromolecule metabolic process	gene expression	nucleobase, nucleoside, nucleotide and nucleic acid metabolic process	cellular amine metabolic process	ncRNA metabolic process	cellular macromolecule metabolic process	amine metabolic process	cellular biosynthetic process	biosynthetic process	cellular metabolic process	cellular amino acid and derivative metabolic process	RNA metabolic process	biopolymer biosynthetic process	tRNA metabolic process	primary metabolic process	cellular ketone metabolic process	metabolic process	protein metabolic process	biopolymer metabolic process	amino acid activation	cellular protein metabolic process
0.048018		11229.4	12162.1	11260.3	139.801	215.82	306.847	1	1	1	BB043450	1438657_x_at	Protein tyrosine phosphatase 4a1 (Ptp4a1), mRNA	Mm.374437	19243	Ptp4a1	1	Biological Process:	protein amino acid dephosphorylation	cell cycle	multicellular organismal development	dephosphorylation	positive regulation of cell migration	positive regulation of cellular process	regulation of cell motion	positive regulation of biological process	developmental process	regulation of localization	post-translational protein modification	multicellular organismal process	cellular process	protein modification process	regulation of locomotion	macromolecule metabolic process	biological regulation	regulation of cellular process	regulation of biological process	cell migration	cellular macromolecule metabolic process	biopolymer modification	phosphorus metabolic process	locomotion	cell motion	cellular metabolic process	localization of cell	cell motility	primary metabolic process	metabolic process	phosphate metabolic process
0.04629		5308.48	6241.76	5333.88	316.419	80.4146	227.492	1	1	1	BB221333	1437993_x_at	quinoid dihydropteridine reductase	-	-	-	-
0.015458		2779.89	3080.88	3390.71	146.308	58.6602	78.0926	1	1	1	NM_010442	1448239_at	Heme oxygenase (decycling) 1, mRNA (cDNA clone MGC:18463 IMAGE:4235374)	Mm.276389	15368	Hmox1	8	Biological Process:	heme oxidation	response to stimulus	oxidation reduction	cofactor catabolic process	pigment metabolic process	cofactor metabolic process	nitrogen compound metabolic process	cellular metabolic process	cellular process	porphyrin metabolic process	catabolic process	heme metabolic process	metabolic process	heterocycle metabolic process	porphyrin catabolic process	heterocycle catabolic process	cellular catabolic process	nitrogen compound catabolic process	tetrapyrrole metabolic process	tetrapyrrole catabolic process	cellular nitrogen compound metabolic process	Molecular Function:	heme oxygenase (decyclizing) activity	iron ion binding	oxidoreductase activity	metal ion binding	cation binding	ion binding	oxidoreductase activity, acting on paired donors, with incorporation or reduction of molecular oxygen	binding	transition metal ion binding
0.003032		2838.31	3504.25	3079.45	130.292	14.5304	45.2683	1	1	1	AK008394	1431506_s_at	Peptidyl prolyl isomerase H (Ppih), transcript variant 2, mRNA	Mm.371613	66101	Ppih	4	Biological Process:	mRNA processing	protein folding	RNA splicing	nitrogen compound metabolic process	cellular metabolic process	RNA metabolic process	cellular process	mRNA metabolic process	macromolecule metabolic process	gene expression	primary metabolic process	nucleobase, nucleoside, nucleotide and nucleic acid metabolic process	metabolic process	RNA processing	cellular macromolecule metabolic process	protein metabolic process	biopolymer metabolic process	cellular protein metabolic process	cellular biopolymer metabolic process	Molecular Function:	peptidyl-prolyl cis-trans isomerase activity	isomerase activity	cis-trans isomerase activity	catalytic activity	Cellular Component:	nucleus	spliceosomal complex	cytoplasm	intracellular organelle	intracellular part	membrane-bounded organelle
0.041053		2827.96	3607.94	2950.42	136.361	185.575	199.074	1	1	1	AA762498	1434624_x_at	Ribosomal protein S9, mRNA (cDNA clone MGC:19433 IMAGE:3494314)	Mm.13944	76846	Rps9	7	Biological Process:	translation	cellular biopolymer biosynthetic process	cellular metabolic process	cellular process	biopolymer biosynthetic process	cellular macromolecule biosynthetic process	macromolecule metabolic process	gene expression	primary metabolic process	metabolic process	cellular macromolecule metabolic process	protein metabolic process	biopolymer metabolic process	cellular biosynthetic process	cellular protein metabolic process	biosynthetic process	cellular biopolymer metabolic process	macromolecule biosynthetic process	Molecular Function:	RNA binding	structural constituent of ribosome	rRNA binding	structural molecule activity	binding	nucleic acid binding	Cellular Component:	intracellular	ribosome	small ribosomal subunit	ribonucleoprotein complex	intracellular organelle
0.032748		2182.58	2754.91	2500.44	172.693	10.3055	93.5619	1	1	1	AK018493	1422675_at	SWI/SNF related, matrix associated, actin dependent regulator of chromatin, subfamily e, member 1 (Smarce1), mRNA	Mm.379086	57376	Smarce1	11	Biological Process:	chromatin modification	chromosome organization	chromatin organization	cellular component organization	cellular process	organelle organization	Molecular Function:	DNA binding	binding	nucleic acid binding	Cellular Component:	nucleus	intracellular membrane-bounded organelle	intracellular organelle	intracellular part	intracellular	membrane-bounded organelle	organelle	cell part	all	cell	cellular_component
0.009273		2962.5	3640.66	3164.67	107.134	84.504	116.715	1	1	1	NM_019584	1460320_at	Beclin 1, autophagy related, mRNA (cDNA clone MGC:6843 IMAGE:2650059)	Mm.178947	56208	Becn1	11	Biological Process:	autophagy	negative regulation of cell proliferation	response to virus	positive regulation of macroautophagy	response to other organism	regulation of response to external stimulus	negative regulation of gene expression	positive regulation of cellular process	regulation of production of small RNA involved in gene silencing by RNA	cellular process	negative regulation of biological process	negative regulation of macromolecule metabolic process	regulation of nucleobase, nucleoside, nucleotide and nucleic acid metabolic process	biological regulation	response to nutrient levels	regulation of cell proliferation	response to stimulus	cellular response to chemical stimulus	regulation of response to extracellular stimulus	positive regulation of cell communication	cellular response to stress	RNA metabolic process	regulation of metabolic process	positive regulation of response to stimulus	positive regulation of response to nutrient levels	cellular response to nutrient levels	regulation of macroautophagy	response to biotic stimulus	macroautophagy	biopolymer metabolic process	response to stress
0.018357		3958.91	4476.57	4318.77	80.0948	117.433	70.8374	1	1	1	NM_025387	1416479_a_at	Transmembrane protein 14C, mRNA (cDNA clone MGC:30991 IMAGE:5250659)	Mm.30005	66154	Tmem14c	13	Cellular Component:	mitochondrion	membrane	integral to membrane	intracellular membrane-bounded organelle	intracellular organelle	intracellular part	intracellular	membrane-bounded organelle	organelle	cell part	all	membrane part	cytoplasm	intrinsic to membrane	cytoplasmic part	cell	cellular_component
0.019877		4322.88	4586.06	4923.51	59.6171	161.679	63.1141	1	1	1	NM_009983	1448118_a_at	Cathepsin D, mRNA (cDNA clone IMAGE:4500905)	Mm.231395	13033	Ctsd	7	Biological Process:	autophagic vacuole formation	proteolysis	anatomical structure formation	cellular component assembly	vesicle organization	cellular component biogenesis	response to external stimulus	cell communication	response to extracellular stimulus	cellular process	organelle organization	macromolecule metabolic process	response to nutrient levels	protein catabolic process	response to starvation	response to stimulus	macromolecule catabolic process	cellular component organization	autophagy	cellular response to stress	cellular metabolic process	biopolymer catabolic process	catabolic process	primary metabolic process	metabolic process	cellular response to starvation	cellular response to nutrient levels	cellular catabolic process	protein metabolic process	macroautophagy	biopolymer metabolic process
0.006318		4145.02	4781.48	4320.68	74.8644	84.8306	108.18	1	1	1	NM_012010	1421895_at	Eukaryotic translation initiation factor 2, subunit 3, structural gene X-linked, mRNA (cDNA clone IMAGE:5029974)	Mm.218851	26905	Eif2s3x	X	Biological Process:	translation	cellular biopolymer biosynthetic process	cellular metabolic process	cellular process	biopolymer biosynthetic process	cellular macromolecule biosynthetic process	macromolecule metabolic process	gene expression	primary metabolic process	metabolic process	cellular macromolecule metabolic process	protein metabolic process	biopolymer metabolic process	cellular biosynthetic process	cellular protein metabolic process	biosynthetic process	cellular biopolymer metabolic process	macromolecule biosynthetic process	Molecular Function:	nucleotide binding	translation initiation factor activity	GTPase activity	GTP binding	hydrolase activity, acting on acid anhydrides, in phosphorus-containing anhydrides	binding	catalytic activity	guanyl nucleotide binding	guanyl ribonucleotide binding	translation regulator activity	pyrophosphatase activity	purine ribonucleotide binding
0.017599		1728.7	2298.99	1941.47	54.2708	58.7481	151.003	1	1	1	BG229980	1429446_at	Serologically defined colon cancer antigen 1 (Sdccag1), mRNA	Mm.46705	66244	Sdccag1	12	Cellular Component:	nucleus	intracellular membrane-bounded organelle	intracellular organelle	intracellular part	intracellular	membrane-bounded organelle	organelle	cell part	all	cell	cellular_component
0.016635		7487.63	8158.25	7592.58	140.449	125.992	94.8836	1	1	1	AV144956	1423040_at	Basic leucine zipper and W2 domains 1, mRNA (cDNA clone MGC:25505 IMAGE:4910833)	Mm.21848	66882	Bzw1	1	Biological Process:	transcription	regulation of transcription	cellular biopolymer biosynthetic process	nitrogen compound metabolic process	cellular metabolic process	regulation of macromolecule metabolic process	regulation of cellular biosynthetic process	cellular process	regulation of metabolic process	biopolymer biosynthetic process	regulation of primary metabolic process	cellular macromolecule biosynthetic process	macromolecule metabolic process	regulation of nucleobase, nucleoside, nucleotide and nucleic acid metabolic process	gene expression	primary metabolic process	biological regulation	nucleobase, nucleoside, nucleotide and nucleic acid metabolic process	metabolic process	regulation of gene expression	regulation of cellular process	regulation of biological process	regulation of nitrogen compound metabolic process	cellular macromolecule metabolic process	biopolymer metabolic process	regulation of cellular metabolic process	cellular biosynthetic process	biosynthetic process	cellular biopolymer metabolic process	regulation of biosynthetic process	regulation of macromolecule biosynthetic process
0.002085		2181.81	2586.41	2542.26	59.2899	46.4988	39.2139	1	1	1	NM_025591	1417075_at	RIKEN cDNA 2010309E21 gene, mRNA (cDNA clone MGC:35736 IMAGE:5100000)	Mm.422972	66488	2010309E21Rik	6	Biological Process:	biological_process	all	Molecular Function:	molecular_function	all	Cellular Component:	mitochondrion	intracellular membrane-bounded organelle	intracellular organelle	intracellular part	intracellular	membrane-bounded organelle	organelle	cell part	all	cytoplasm	cytoplasmic part	cell	cellular_component
0.011887		2064.05	2332.88	2553.28	103.923	50.4519	66.3841	1	1	1	BC003745	1416144_a_at	DEAH (Asp-Glu-Ala-His) box polypeptide 15 (Dhx15), transcript variant 2, mRNA	Mm.993	13204	Dhx15	5	Biological Process:	mRNA processing	RNA splicing	nitrogen compound metabolic process	cellular macromolecule metabolic process	cellular metabolic process	biopolymer metabolic process	RNA metabolic process	cellular process	mRNA metabolic process	macromolecule metabolic process	cellular biopolymer metabolic process	gene expression	primary metabolic process	nucleobase, nucleoside, nucleotide and nucleic acid metabolic process	metabolic process	RNA processing	Molecular Function:	nucleotide binding	nucleic acid binding	helicase activity	ATP binding	ATP-dependent helicase activity	hydrolase activity	nucleoside-triphosphatase activity	hydrolase activity, acting on acid anhydrides, in phosphorus-containing anhydrides	purine NTP-dependent helicase activity	binding	catalytic activity	purine nucleoside binding	ATPase activity	pyrophosphatase activity
0.042806		5818.19	6064.2	6321.88	109.108	87.9763	120.359	1	1	1	BC006751	1424222_s_at	RAD23b homolog (S. cerevisiae)	-	-	-	-
0.045032		1299.91	1549.11	1798.01	125.034	117.893	68.7134	1	1	1	U94988	1451081_a_at	Transcription factor 25 (basic helix-loop-helix), mRNA (cDNA clone MGC:36794 IMAGE:3498003)	Mm.178818	66855	Tcf25	8	Biological Process:	transcription	biological_process	regulation of transcription	cellular biopolymer biosynthetic process	nitrogen compound metabolic process	cellular metabolic process	regulation of macromolecule metabolic process	all	regulation of cellular biosynthetic process	cellular process	regulation of metabolic process	biopolymer biosynthetic process	regulation of primary metabolic process	cellular macromolecule biosynthetic process	macromolecule metabolic process	regulation of nucleobase, nucleoside, nucleotide and nucleic acid metabolic process	gene expression	primary metabolic process	biological regulation	nucleobase, nucleoside, nucleotide and nucleic acid metabolic process	metabolic process	regulation of gene expression	regulation of cellular process	regulation of biological process	regulation of nitrogen compound metabolic process	cellular macromolecule metabolic process	biopolymer metabolic process	regulation of cellular metabolic process	cellular biosynthetic process	biosynthetic process	cellular biopolymer metabolic process
0.042324		2335.76	2818.77	2570.97	150.005	76.6631	53.1648	1	1	1	BB225012	1456037_x_at	Prolactin regulatory element binding, mRNA (cDNA clone MGC:27689 IMAGE:4921119)	Mm.272414	50907	Preb	5	Biological Process:	transcription	transport	protein transport	vesicle-mediated transport	regulation of transcription	cellular biopolymer biosynthetic process	nitrogen compound metabolic process	regulation of macromolecule metabolic process	cellular process	cellular macromolecule biosynthetic process	macromolecule metabolic process	regulation of nucleobase, nucleoside, nucleotide and nucleic acid metabolic process	gene expression	biological regulation	nucleobase, nucleoside, nucleotide and nucleic acid metabolic process	regulation of cellular process	regulation of biological process	regulation of nitrogen compound metabolic process	cellular macromolecule metabolic process	regulation of cellular metabolic process	macromolecule localization	cellular biosynthetic process	protein localization	biosynthetic process	regulation of biosynthetic process	establishment of protein localization	cellular metabolic process	regulation of cellular biosynthetic process	biopolymer biosynthetic process	regulation of metabolic process	regulation of primary metabolic process
0.030858		2117.18	2095.93	2853.86	145.711	51.2025	247.528	1	1	1	NM_011857	1449315_at	ODZ3 (Odz3)	Mm.42191	23965	Odz3	8	Biological Process:	signal transduction	regulation of biological process	regulation of cellular process	biological regulation	cellular process	cell communication	Cellular Component:	integral to plasma membrane	membrane	integral to membrane	plasma membrane part	all	cell part	membrane part	intrinsic to membrane	plasma membrane	intrinsic to plasma membrane	cellular_component	cell
0.006584		2398.28	2923.84	2581.41	67.7319	102.05	37.5864	1	1	1	AW542340	1420899_at	Ras-related protein (rab18)	Mm.132802	19330	Rab18	18	Biological Process:	transport	small GTPase mediated signal transduction	protein transport	establishment of protein localization	regulation of biological process	regulation of cellular process	establishment of localization	macromolecule localization	cellular process	cell communication	signal transduction	intracellular signaling cascade	protein localization	localization	biological regulation	Molecular Function:	nucleotide binding	GTP binding	guanyl ribonucleotide binding	purine nucleotide binding	ribonucleotide binding	binding	purine ribonucleotide binding	guanyl nucleotide binding	Cellular Component:	plasma membrane	membrane	cell	all	cellular_component	cell part
0.044188		1901.53	2230.84	2278.73	143.131	47.3784	18.1768	1	1	1	BG065877	1415988_at	High density lipoprotein (HDL) binding protein, mRNA (cDNA clone MGC:36446 IMAGE:5354293)	Mm.30012	110611	Hdlbp	1	Biological Process:	lipid metabolic process	transport	lipid transport	steroid metabolic process	cholesterol metabolic process	cellular metabolic process	establishment of localization	cellular lipid metabolic process	sterol metabolic process	cellular process	cellular biosynthetic process	biosynthetic process	alcohol metabolic process	primary metabolic process	localization	metabolic process	Molecular Function:	RNA binding	binding	nucleic acid binding	Cellular Component:	nucleus	cytoplasm	high-density lipoprotein particle	intracellular membrane-bounded organelle	extracellular region part	intracellular organelle	intracellular part	intracellular	membrane-bounded organelle	organelle
0.01138		2783.09	3212.59	3040.88	38.5816	19.2445	108.183	1	1	1	NM_011014	1416750_at	Sigma non-opioid intracellular receptor 1, mRNA (cDNA clone MGC:29924 IMAGE:5123891)	Mm.425181	18391	Sigmar1	4	Biological Process:	ergosterol biosynthetic process	transport	lipid transport	steroid metabolic process	ergosterol metabolic process	cellular metabolic process	steroid biosynthetic process	sterol biosynthetic process	sterol metabolic process	cellular process	phytosteroid metabolic process	primary metabolic process	metabolic process	establishment of localization	cellular lipid metabolic process	lipid metabolic process	phytosteroid biosynthetic process	cellular biosynthetic process	lipid biosynthetic process	biosynthetic process	localization	alcohol metabolic process	Molecular Function:	C-8 sterol isomerase activity	receptor activity	isomerase activity	molecular transducer activity	intramolecular oxidoreductase activity	intramolecular oxidoreductase activity, transposing C=C bonds	catalytic activity	signal transducer activity
0.011252		889.331	1043.1	1421.92	109.19	71.7635	68.0142	1	1	1	AK003942	1428065_at	Solute carrier family 44, member 2 (Slc44a2), mRNA	Mm.148425	68682	Slc44a2	9	Biological Process:	transport	establishment of localization	localization	Cellular Component:	membrane	integral to membrane	intrinsic to membrane	cell	all	cellular_component	cell part	membrane part
0.028861		4032.34	4058.7	4688.43	99.0756	130.43	184.958	1	1	1	M93954	1420924_at	Tissue inhibitor of metalloproteinase 2 (Timp2), mRNA	Mm.206505	21858	Timp2	11	Biological Process:	negative regulation of cell proliferation	regulation of cAMP metabolic process	regulation of MAPKKK cascade	regulation of neuron differentiation	cell differentiation	regulation of signal transduction	regulation of cell differentiation	nitrogen compound metabolic process	developmental process	multicellular organismal process	cell communication	cellular process	anatomical structure development	negative regulation of cellular process	neuron differentiation	intracellular signaling cascade	neurogenesis	protein kinase cascade	negative regulation of biological process	regulation of protein kinase cascade	regulation of nucleobase, nucleoside, nucleotide and nucleic acid metabolic process	nucleobase, nucleoside, nucleotide and nucleic acid metabolic process	biological regulation	regulation of cellular process	regulation of biological process	system development	regulation of multicellular organismal process	regulation of nitrogen compound metabolic process	regulation of cyclic nucleotide metabolic process	regulation of cellular metabolic process	regulation of cell proliferation
0.043533		5448.67	5935.87	5642.15	118.955	86.3351	105.138	1	1	1	AW701127	1448425_at	Eukaryotic translation initiation factor 3, subunit A (Eif3a), mRNA	Mm.2238	13669	Eif3a	19	Biological Process:	formation of translation initiation complex	translation	cellular biopolymer biosynthetic process	anatomical structure formation	cellular component assembly	cellular component biogenesis	cellular metabolic process	cellular process	biopolymer biosynthetic process	cellular macromolecule biosynthetic process	macromolecule metabolic process	gene expression	primary metabolic process	macromolecular complex assembly	metabolic process	ribonucleoprotein complex biogenesis	protein metabolic process	cellular macromolecule metabolic process	biopolymer metabolic process	cellular macromolecular complex subunit organization	ribonucleoprotein complex assembly	macromolecular complex subunit organization	cellular biosynthetic process	cellular macromolecular complex assembly	cellular protein metabolic process	translational initiation	cellular biopolymer metabolic process	biosynthetic process	cellular component organization	macromolecule biosynthetic process	Molecular Function:
0.047362		1565.74	1875	1935.27	113.021	70.0905	67.7972	1	1	1	BG975479	1420307_a_at	Transcribed locus	Mm.474970	-	-	5
0.017381		2337.26	2780	2566.94	118.109	46.9261	31.4216	1	1	1	BC018179	1423674_at	Ubiquitin specific peptdiase 1, mRNA (cDNA clone IMAGE:5353961)	Mm.371692	230484	Usp1	4	Biological Process:	DNA repair	ubiquitin-dependent protein catabolic process	response to DNA damage stimulus	modification-dependent protein catabolic process	cellular response to stress	nitrogen compound metabolic process	cellular biopolymer catabolic process	biopolymer catabolic process	cellular metabolic process	cellular macromolecule catabolic process	modification-dependent macromolecule catabolic process	cellular process	proteolysis	macromolecule metabolic process	catabolic process	primary metabolic process	nucleobase, nucleoside, nucleotide and nucleic acid metabolic process	metabolic process	cellular protein catabolic process	cellular catabolic process	protein metabolic process	cellular macromolecule metabolic process	biopolymer metabolic process	protein catabolic process	response to stress	response to stimulus	cellular response to stimulus	cellular protein metabolic process	proteolysis involved in cellular protein catabolic process	macromolecule catabolic process	cellular biopolymer metabolic process
0.003782		4136.15	4930.57	4005.79	47.9145	154.448	141.746	1	1	1	BE981338	1448348_at	Cell cycle associated protein 1 (Caprin1), transcript variant 1, mRNA	Mm.427589	53872	Caprin1	2	Cellular Component:	cytoplasm	cell projection	intracellular part	intracellular	cell	all	cellular_component	cell part
0.033168		2260.49	2637.34	2543.55	15.7114	105.083	83.2534	1	1	1	AK013095	1432538_a_at	Replication factor C (activator 1) 3, mRNA (cDNA clone MGC:25594 IMAGE:4015134)	Mm.12553	69263	Rfc3	5	Biological Process:	DNA replication	cellular biopolymer biosynthetic process	nitrogen compound metabolic process	cellular metabolic process	cellular process	biopolymer biosynthetic process	cellular macromolecule biosynthetic process	macromolecule metabolic process	primary metabolic process	nucleobase, nucleoside, nucleotide and nucleic acid metabolic process	metabolic process	cellular macromolecule metabolic process	biopolymer metabolic process	cellular biosynthetic process	cellular biopolymer metabolic process	biosynthetic process	DNA metabolic process	macromolecule biosynthetic process	Molecular Function:	nucleotide binding	DNA binding	ATP binding	nucleoside-triphosphatase activity	hydrolase activity	hydrolase activity, acting on acid anhydrides, in phosphorus-containing anhydrides	purine nucleotide binding	hydrolase activity, acting on acid anhydrides	binding	catalytic activity	adenyl ribonucleotide binding	purine nucleoside binding
0.047784		3536.08	3705.62	4021.31	139.359	98.2667	73.9023	1	1	1	BG064927	1434080_at	AE binding protein 2, mRNA (cDNA clone MGC:38477 IMAGE:5351959)	Mm.471626	11569	Aebp2	6	Biological Process:	transcription	regulation of transcription, DNA-dependent	chromatin modification	regulation of transcription	cellular biopolymer biosynthetic process	nitrogen compound metabolic process	chromatin organization	regulation of macromolecule metabolic process	organelle organization	cellular process	cellular macromolecule biosynthetic process	macromolecule metabolic process	regulation of nucleobase, nucleoside, nucleotide and nucleic acid metabolic process	gene expression	biological regulation	nucleobase, nucleoside, nucleotide and nucleic acid metabolic process	regulation of cellular process	regulation of biological process	regulation of nitrogen compound metabolic process	cellular macromolecule metabolic process	regulation of cellular metabolic process	cellular biosynthetic process	chromosome organization	biosynthetic process	cellular component organization	transcription, DNA-dependent	regulation of biosynthetic process	cellular metabolic process	RNA metabolic process	regulation of cellular biosynthetic process	biopolymer biosynthetic process
0.036631		7589.37	8050.24	7779.35	115.455	108.151	40.6091	1	1	1	NM_025933	1418002_at	HIG1 domain family, member 2A, mRNA (cDNA clone MGC:35692 IMAGE:5343356)	Mm.29353	67044	Higd2a	13	Cellular Component:	mitochondrion	membrane	integral to membrane	intracellular membrane-bounded organelle	intracellular organelle	intracellular part	intracellular	membrane-bounded organelle	organelle	cell part	all	membrane part	cytoplasm	intrinsic to membrane	cytoplasmic part	cell	cellular_component
0.031972		2408.94	2637.22	2826.65	124.447	17.362	67.4719	1	1	1	BC006728	1424942_a_at	Myelocytomatosis oncogene, mRNA (cDNA clone IMAGE:3962047)	Mm.2444	17869	Myc	15	Biological Process:	B cell apoptosis	release of cytochrome c from mitochondria	positive regulation of B cell apoptosis	DNA fragmentation involved in apoptosis	transcription	regulation of transcription, DNA-dependent	activation of caspase activity	positive regulation of cell proliferation	induction of apoptosis by intracellular signals	activation of pro-apoptotic gene products	negative regulation of survival gene product expression	response to radiation	regulation of gene expression	negative regulation of gene-specific transcription from RNA polymerase II promoter	protein processing	negative regulation of protein binding	middle ear morphogenesis	regulation of apoptosis	positive regulation of catalytic activity	response to alkaloid	pigmentation	regulation of transcription	positive regulation of transcription from RNA polymerase II promoter	skeletal system morphogenesis	detection of mechanical stimulus involved in sensory perception of sound	negative regulation of developmental process	negative regulation of gene expression	negative regulation of cellular metabolic process	positive regulation of cellular process	regulation of hydrolase activity	positive regulation of peptidase activity
0.031408		14512.9	15823	13847.8	306.59	417.418	444.184	1	1	1	NM_016884	1460240_a_at	Heterogeneous nuclear ribonucleoprotein C, mRNA (cDNA clone MGC:5715 IMAGE:3499283)	Mm.427321	15381	Hnrnpc	14	Biological Process:	mRNA processing	RNA splicing	nitrogen compound metabolic process	cellular macromolecule metabolic process	cellular metabolic process	biopolymer metabolic process	RNA metabolic process	cellular process	mRNA metabolic process	macromolecule metabolic process	cellular biopolymer metabolic process	gene expression	primary metabolic process	nucleobase, nucleoside, nucleotide and nucleic acid metabolic process	metabolic process	RNA processing	Molecular Function:	nucleotide binding	nucleic acid binding	RNA binding	mRNA binding	binding	Cellular Component:	nucleus	spliceosomal complex	ribonucleoprotein complex	pronucleus	intracellular organelle	intracellular part	membrane-bounded organelle	all
0.034264		2125.72	2590.08	2302.05	132.944	68.3267	63.9508	1	1	1	BG921598	1450105_at	A disintegrin and metallopeptidase domain 10 (Adam10), mRNA	Mm.3037	11487	Adam10	9	Biological Process:	in utero embryonic development	protein amino acid phosphorylation	proteolysis	nucleocytoplasmic transport	Notch signaling pathway	Notch receptor processing	establishment of localization in cell	intracellular transport	developmental process	post-translational protein modification	cell communication	cellular process	multicellular organismal process	protein modification process	chordate embryonic development	macromolecule metabolic process	gene expression	protein maturation	biological regulation	regulation of biological process	regulation of cellular process	nuclear transport	cell surface receptor linked signal transduction	cellular macromolecule metabolic process	biopolymer modification	protein catabolic process	phosphorus metabolic process	embryonic development	macromolecule catabolic process	transport	cellular localization
0.035673		3673.29	4300.93	3684.86	222.57	15.7192	116.135	1	1	1	AK016021	1453949_s_at	lysophospholipase 1	-	18777	-	-	Biological Process:	lipid metabolic process	fatty acid metabolic process	carboxylic acid metabolic process	cellular metabolic process	cellular lipid metabolic process	organic acid metabolic process	cellular process	cellular ketone metabolic process	primary metabolic process	metabolic process	monocarboxylic acid metabolic process	oxoacid metabolic process	Molecular Function:	hydrolase activity	catalytic activity	Cellular Component:	cytoplasm	mitochondrion	intracellular membrane-bounded organelle	intracellular organelle	intracellular part	membrane-bounded organelle	intracellular	organelle	all	cell part	cytoplasmic part	cellular_component	cell
0.032554		1976.49	2254	2336.72	57.7032	51.4901	103.535	1	1	1	BB446614	1435544_at	exosome component 6	-	-	-	-
0.02323		3297.76	3330.49	3900.25	49.3311	120.333	170.041	1	1	1	NM_008608	1448383_at	Matrix metallopeptidase 14 (membrane-inserted) (Mmp14), mRNA	Mm.280175	17387	Mmp14	14	Biological Process:	proteolysis	metabolic process	cell migration	lung development	collagen catabolic process	zymogen activation	branching morphogenesis of a tube	multicellular organismal catabolic process	developmental process	multicellular organismal process	cellular process	anatomical structure development	macromolecule metabolic process	gene expression	protein maturation	system development	protein catabolic process	macromolecule catabolic process	locomotion	morphogenesis of a branching structure	collagen metabolic process	cell motion	anatomical structure morphogenesis	biopolymer catabolic process	localization of cell	tube morphogenesis	protein processing	multicellular organismal macromolecule metabolic process	respiratory tube development	cell motility	primary metabolic process
0.045676		7131.94	7709.38	7187.87	158.515	117.778	132.011	1	1	1	BM228525	1422764_at	Microtubule-associated protein, RP/EB family, member 1 (Mapre1), mRNA	Mm.143877	13589	Mapre1	2	Biological Process:	cell cycle	mitosis	cell division	mitotic cell cycle	cell cycle phase	organelle organization	cellular process	nuclear division	cell cycle process	M phase of mitotic cell cycle	organelle fission	cellular component organization	M phase	Molecular Function:	protein binding	microtubule binding	microtubule plus-end binding	cytoskeletal protein binding	binding	tubulin binding	Cellular Component:	cytoplasm	Golgi apparatus	cytoskeleton	microtubule	cytoplasmic microtubule	cell projection membrane	cell projection	intracellular organelle	intracellular part	plasma membrane part
0.006023		3572.04	3824.68	3947.74	84.5105	12.2126	29.4675	1	1	1	NM_024478	1417320_at	GrpE-like 1, mitochondrial (Grpel1), nuclear gene encoding mitochondrial protein, mRNA	Mm.21535	17713	Grpel1	5	Biological Process:	protein folding	protein import into mitochondrial matrix	establishment of localization in cell	intracellular transport	transmembrane transport	organelle organization	cellular process	intracellular protein transport	protein transport	protein targeting	protein targeting to mitochondrion	macromolecule metabolic process	mitochondrial transport	cellular macromolecule metabolic process	mitochondrion organization	cellular protein localization	macromolecule localization	protein localization in mitochondrion	protein localization	cellular component organization	establishment of protein localization	transport	cellular localization	cellular metabolic process	protein import	intracellular protein transmembrane transport	primary metabolic process	metabolic process	establishment of localization	protein metabolic process	biopolymer metabolic process
0.039584		3433.24	3379.08	4115.05	168.232	206.91	125.968	1	1	1	AV122321	1433495_at	Glycosyltransferase 25 domain containing 1, mRNA (cDNA clone IMAGE:4987681)	Mm.273836	234407	Glt25d1	8	Biological Process:	lipopolysaccharide biosynthetic process	cellular biopolymer biosynthetic process	cellular polysaccharide metabolic process	cellular metabolic process	lipopolysaccharide metabolic process	cellular process	biopolymer biosynthetic process	cellular macromolecule biosynthetic process	carbohydrate biosynthetic process	macromolecule metabolic process	cellular carbohydrate biosynthetic process	primary metabolic process	cellular polysaccharide biosynthetic process	metabolic process	polysaccharide metabolic process	cellular macromolecule metabolic process	biopolymer metabolic process	cellular lipid metabolic process	carbohydrate metabolic process	lipid metabolic process	cellular biosynthetic process	cellular carbohydrate metabolic process	lipid biosynthetic process	polysaccharide biosynthetic process	biosynthetic process	cellular biopolymer metabolic process	macromolecule biosynthetic process	Molecular Function:	transferase activity	transferase activity, transferring glycosyl groups	catalytic activity
0.029642		1429.19	1648.5	1812.33	105.787	63.633	36.373	1	1	1	BG975608	1428127_at	Predicted gene, ENSMUSG00000074747 (ENSMUSG00000074747), mRNA	Mm.473697	382423	ENSMUSG00000074747	10
0.038527		6075.6	6932.27	5819.7	187.31	333.989	162.862	1	1	1	NM_009087	1448287_at	Polymerase (RNA) I polypeptide D, mRNA (cDNA clone MGC:36184 IMAGE:4987975)	Mm.317557	20018	Polr1d	5	Biological Process:	transcription	cellular biopolymer biosynthetic process	nitrogen compound metabolic process	cellular metabolic process	cellular process	biopolymer biosynthetic process	cellular macromolecule biosynthetic process	macromolecule metabolic process	gene expression	primary metabolic process	nucleobase, nucleoside, nucleotide and nucleic acid metabolic process	metabolic process	cellular macromolecule metabolic process	biopolymer metabolic process	cellular biosynthetic process	biosynthetic process	cellular biopolymer metabolic process	macromolecule biosynthetic process	Molecular Function:	DNA binding	DNA-directed RNA polymerase activity	protein binding	protein dimerization activity	RNA polymerase activity	binding	transferase activity	catalytic activity	transferase activity, transferring phosphorus-containing groups	nucleotidyltransferase activity	nucleic acid binding	Cellular Component:
0.048586		2966.35	3205.75	3317.24	77.6498	79.0004	78.7286	1	1	1	BI111416	1452341_at	Enoyl Coenzyme A hydratase, short chain, 1, mitochondrial, mRNA (cDNA clone IMAGE:3487040)	Mm.24452	93747	Echs1	7	Biological Process:	lipid metabolic process	fatty acid metabolic process	metabolic process	carboxylic acid metabolic process	cellular metabolic process	cellular lipid metabolic process	organic acid metabolic process	cellular process	cellular ketone metabolic process	primary metabolic process	monocarboxylic acid metabolic process	oxoacid metabolic process	Molecular Function:	catalytic activity	enoyl-CoA hydratase activity	lyase activity	carbon-oxygen lyase activity	hydro-lyase activity	Cellular Component:	mitochondrion	intracellular membrane-bounded organelle	intracellular organelle	intracellular part	intracellular	membrane-bounded organelle	organelle	cell part	all	cytoplasm	cytoplasmic part	cell
0.015217		2282.98	2345.62	2806.92	143.742	74.6435	27.1792	1	1	1	AK002290	1416756_at	DnaJ (Hsp40) homolog, subfamily B, member 1, mRNA (cDNA clone MGC:13739 IMAGE:4188579)	Mm.282092	81489	Dnajb1	8	Biological Process:	protein folding	response to stress	chaperone mediated protein folding requiring cofactor	cellular metabolic process	cellular macromolecule metabolic process	protein metabolic process	biopolymer metabolic process	cellular process	response to stimulus	'de novo' posttranslational protein folding	cellular protein metabolic process	macromolecule metabolic process	cellular biopolymer metabolic process	primary metabolic process	'de novo' protein folding	metabolic process	Molecular Function:	heat shock protein binding	unfolded protein binding	protein binding	binding	Cellular Component:	nucleus	cytoplasm	intracellular membrane-bounded organelle	intracellular organelle	intracellular part	intracellular	membrane-bounded organelle	organelle	cell part
0.025873		3431.95	3406.69	4036.25	103.327	86.5285	187.58	1	1	1	BI794243	1434879_at	Cell division cycle 34 homolog (S. cerevisiae), mRNA (cDNA clone MGC:25601 IMAGE:4024472)	Mm.21981	216150	Cdc34	10	Biological Process:	modification-dependent protein catabolic process	post-translational protein modification	regulation of protein metabolic process	cellular biopolymer catabolic process	biopolymer catabolic process	cellular metabolic process	cellular macromolecule catabolic process	regulation of macromolecule metabolic process	modification-dependent macromolecule catabolic process	cellular process	regulation of metabolic process	regulation of primary metabolic process	protein modification process	proteolysis	macromolecule metabolic process	primary metabolic process	catabolic process	biological regulation	metabolic process	cellular protein catabolic process	regulation of biological process	cellular catabolic process	cellular macromolecule metabolic process	protein metabolic process	biopolymer metabolic process	biopolymer modification	protein catabolic process	cellular protein metabolic process	macromolecule catabolic process	proteolysis involved in cellular protein catabolic process	cellular biopolymer metabolic process
0.010923		1037.22	1313.59	1339.13	15.7451	58.258	65.9612	1	1	1	BB225704	1456155_x_at	Fucosidase, alpha-L- 1, tissue (Fuca1), mRNA	Mm.439940	15356	Hmgcl	4	Biological Process:	metabolic process	Molecular Function:	catalytic activity	hydroxymethylglutaryl-CoA lyase activity	lyase activity	metal ion binding	oxo-acid-lyase activity	cation binding	ion binding	binding	carbon-carbon lyase activity	Cellular Component:	mitochondrion	mitochondrial inner membrane	organelle inner membrane	intracellular organelle	intracellular part	membrane-bounded organelle	all	mitochondrial envelope	cytoplasmic part	organelle envelope	mitochondrial part	mitochondrial membrane	envelope	cell	intracellular membrane-bounded organelle	intracellular	organelle	cell part	cytoplasm
0.048167		1021.41	1135.67	1483.28	131.146	116.754	47.6096	1	1	1	BM247465	1436186_at	E2F transcription factor 8, mRNA (cDNA clone IMAGE:30789189)	Mm.240566	108961	E2f8	7	Biological Process:	transcription	regulation of transcription, DNA-dependent	cell cycle	cell proliferation	regulation of transcription	cellular biopolymer biosynthetic process	nitrogen compound metabolic process	regulation of macromolecule metabolic process	cellular process	cellular macromolecule biosynthetic process	macromolecule metabolic process	regulation of nucleobase, nucleoside, nucleotide and nucleic acid metabolic process	gene expression	biological regulation	nucleobase, nucleoside, nucleotide and nucleic acid metabolic process	regulation of cellular process	regulation of biological process	regulation of nitrogen compound metabolic process	cellular macromolecule metabolic process	regulation of cellular metabolic process	cellular biosynthetic process	biosynthetic process	transcription, DNA-dependent	regulation of biosynthetic process	cellular metabolic process	RNA metabolic process	regulation of cellular biosynthetic process	biopolymer biosynthetic process	regulation of metabolic process	regulation of primary metabolic process	primary metabolic process
0.021485		725.002	967.964	1057.92	87.945	47.4383	37.8844	1	1	1	BB554636	1456022_at	Transcribed locus	Mm.391962	-	-	6
0.014081		1016.75	1318.21	1281.58	29.9702	86.7531	13.7804	1	1	1	BE635000	1447931_at	Transcribed locus	Mm.471017	-	-	8
0.035089		1660.74	1909.3	1976.76	38.1971	32.1803	104.824	1	1	1	AK007048	1431691_a_at	RAB31, member RAS oncogene family (Rab31), mRNA	Mm.29274	106572	Rab31	17	Biological Process:	small GTPase mediated signal transduction	protein transport	establishment of protein localization	transport	regulation of biological process	regulation of cellular process	establishment of localization	macromolecule localization	cellular process	cell communication	signal transduction	intracellular signaling cascade	protein localization	localization	biological regulation	Molecular Function:	nucleotide binding	GTP binding	guanyl ribonucleotide binding	purine nucleotide binding	ribonucleotide binding	binding	purine ribonucleotide binding	guanyl nucleotide binding	Cellular Component:	plasma membrane	membrane	cell	all	cellular_component	cell part
0.01629		1443.72	1646.11	1801.96	32.7651	38.8399	91.5118	1	1	1	C78559	1437828_s_at	WD repeat domain 46, mRNA (cDNA clone IMAGE:4235286)	Mm.2437	57315	Wdr46	17	Cellular Component:	cellular_component	all
0.044418		4585.04	4828.99	4898.45	24.6373	36.9226	113.518	1	1	1	BI456243	1423189_at	RIKEN cDNA 6720456B07 gene (6720456B07Rik), mRNA	Mm.476772	101314	6720456B07Rik	6	Molecular Function:	protein binding	binding	Cellular Component:	cytoplasm	cytoskeleton	intracellular organelle	intracellular part	intracellular	organelle	non-membrane-bounded organelle	all	cell part	intracellular non-membrane-bounded organelle	cellular_component	cell
0.004541		1210.26	1584.14	1388.08	21.4276	47.9439	64.6769	1	1	1	BB167067	1427062_at	Retinoblastoma binding protein 8, mRNA (cDNA clone IMAGE:3993978)	Mm.154275	225182	Rbbp8	18	Biological Process:	G1/S transition of mitotic cell cycle	blastocyst hatching	hatching	mitotic cell cycle	interphase	developmental process	embryonic development ending in birth or egg hatching	multicellular organismal process	cellular process	anatomical structure development	chordate embryonic development	blastocyst development	interphase of mitotic cell cycle	multicellular organismal development	cell cycle phase	in utero embryonic development	embryonic development	cell cycle process	cell cycle
0.049524		2327.2	2567.4	2635.08	55.2446	105.79	30.8038	1	1	1	AF214013	1451163_at	TRF1-interacting protein TIN2 (Tinf2)	Mm.29346	28113	Tinf2	14	Biological Process:	telomere maintenance	nitrogen compound metabolic process	cellular macromolecule metabolic process	cellular metabolic process	biopolymer metabolic process	organelle organization	cellular process	chromosome organization	macromolecule metabolic process	cellular biopolymer metabolic process	cellular component organization	primary metabolic process	nucleobase, nucleoside, nucleotide and nucleic acid metabolic process	metabolic process	telomere organization	DNA metabolic process	Molecular Function:	protein binding	binding	Cellular Component:	chromosome, telomeric region	nucleus	chromosome	intracellular organelle	intracellular part	membrane-bounded organelle	non-membrane-bounded organelle	all	cell	intracellular membrane-bounded organelle	intracellular
0.042231		1931.77	2178.27	2231.96	33.5293	48.2142	101.21	1	1	1	AW537481	1427297_at	MRPL9 mRNA for mitochondrial ribosomal protein L9 (L9mt)	Mm.218515	78523	Mrpl9	3	Biological Process:	translation	cellular biopolymer biosynthetic process	cellular metabolic process	cellular process	biopolymer biosynthetic process	cellular macromolecule biosynthetic process	macromolecule metabolic process	gene expression	primary metabolic process	metabolic process	cellular macromolecule metabolic process	protein metabolic process	biopolymer metabolic process	cellular biosynthetic process	cellular protein metabolic process	biosynthetic process	cellular biopolymer metabolic process	macromolecule biosynthetic process	Molecular Function:	structural constituent of ribosome	structural molecule activity	Cellular Component:	intracellular	mitochondrion	ribosome	ribonucleoprotein complex	intracellular organelle	intracellular part	membrane-bounded organelle	non-membrane-bounded organelle	all
0.033904		1178.36	1607.46	1291.94	120.926	25.7588	91.4725	1	1	1	BB447978	1436708_x_at	minichromosome maintenance deficient 4 homolog (S. cerevisiae)	-	-	-	-
0.04171		3564.15	3831.02	3838.9	34.3355	42.7777	99.8928	1	1	1	NM_008228	1448246_at	Histone deacetylase 1 (Hdac1), mRNA	Mm.202504	433759	Hdac1	4	Biological Process:	transcription	endoderm development	negative regulation of gene-specific transcription from RNA polymerase II promoter	negative regulation of transcription	chromatin modification	histone deacetylation	hippocampus development	neuron differentiation	regulation of transcription	cell differentiation	negative regulation of gene expression	negative regulation of cellular metabolic process	pallium development	negative regulation of transcription, DNA-dependent	multicellular organismal process	cellular process	regulation of gene-specific transcription from RNA polymerase II promoter	anatomical structure development	negative regulation of biological process	negative regulation of macromolecule metabolic process	negative regulation of biosynthetic process	regulation of nucleobase, nucleoside, nucleotide and nucleic acid metabolic process	biological regulation	biopolymer modification	transcription from RNA polymerase II promoter	cellular biosynthetic process	biosynthetic process	transcription, DNA-dependent	regulation of biosynthetic process	histone modification	nervous system development
0.010874		2309	2322.22	2833.71	85.6629	59.3593	120.892	1	1	1	AI648866	1433878_at	Mitochondrial ribosomal protein S26 (Mrps26), nuclear gene encoding mitochondrial protein, mRNA	Mm.30057	99045	Mrps26	2	Cellular Component:	mitochondrion	ribosome	ribonucleoprotein complex	intracellular organelle	intracellular part	membrane-bounded organelle	non-membrane-bounded organelle	all	cytoplasmic part	cell	intracellular membrane-bounded organelle	intracellular	organelle	cell part	cytoplasm	intracellular non-membrane-bounded organelle	cellular_component	macromolecular complex
0.015743		1892.68	2053.69	2266.05	6.40088	50.2866	95.7049	1	1	1	BC027279	1451386_at	Biliverdin reductase B (flavin reductase (NADPH)) (Blvrb), mRNA	Mm.24021	233016	Blvrb	7	Biological Process:	metabolic process	cellular metabolic process	oxidation reduction	cellular process	Molecular Function:	catalytic activity	biliverdin reductase activity	binding	oxidoreductase activity	flavin reductase activity	coenzyme binding	oxidoreductase activity, acting on the CH-NH group of donors	oxidoreductase activity, acting on the CH-CH group of donors	oxidoreductase activity, acting on the CH-NH group of donors, NAD or NADP as acceptor	cofactor binding	oxidoreductase activity, acting on the CH-CH group of donors, NAD or NADP as acceptor	Cellular Component:	cytoplasm	intracellular part	intracellular	cell	all	cellular_component	cell part
0.014342		3350.96	3808.72	3427.29	111.418	41.2244	72.0286	1	1	1	NM_025390	1448419_at	Processing of precursor 4, ribonuclease P/MRP family, (S. cerevisiae), mRNA (cDNA clone MGC:11597 IMAGE:3966371)	Mm.22284	66161	Pop4	7	Biological Process:	rRNA processing	mRNA cleavage	tRNA processing	cellular component biogenesis	nitrogen compound metabolic process	cellular metabolic process	RNA metabolic process	ribosome biogenesis	cellular process	mRNA metabolic process	tRNA metabolic process	macromolecule metabolic process	gene expression	primary metabolic process	nucleobase, nucleoside, nucleotide and nucleic acid metabolic process	metabolic process	RNA processing	ribonucleoprotein complex biogenesis	rRNA metabolic process	ncRNA metabolic process	cellular macromolecule metabolic process	biopolymer metabolic process	mRNA processing	ncRNA processing	cellular biopolymer metabolic process	Molecular Function:	RNA binding	ribonuclease P activity	ribonuclease activity	hydrolase activity	tRNA-specific ribonuclease activity
0.034574		5070.44	5758.53	4911.37	229.533	168.629	129.764	1	1	1	AK004120	1423211_at	NOP10 ribonucleoprotein homolog (yeast), mRNA (cDNA clone MGC:41052 IMAGE:1398559)	Mm.272346	66181	Nop10	2	Biological Process:	rRNA processing	biological_process	ribosome biogenesis	cellular component biogenesis	nitrogen compound metabolic process	cellular metabolic process	RNA metabolic process	all	cellular process	macromolecule metabolic process	gene expression	primary metabolic process	nucleobase, nucleoside, nucleotide and nucleic acid metabolic process	metabolic process	RNA processing	ribonucleoprotein complex biogenesis	rRNA metabolic process	ncRNA metabolic process	cellular macromolecule metabolic process	biopolymer metabolic process	ncRNA processing	cellular biopolymer metabolic process	Molecular Function:	molecular_function	all	Cellular Component:	cellular_component	nucleus	ribonucleoprotein complex	intracellular membrane-bounded organelle	intracellular organelle
0.030623		8105.55	8490.92	8244.7	48.3195	77.0123	95.2561	1	1	1	BI654068	1415783_at	Vacuolar protein sorting 35, mRNA (cDNA clone MGC:11488 IMAGE:3969440)	Mm.296520	65114	Vps35	8	Biological Process:	vacuolar protein processing	transport	protein transport	establishment of protein localization	establishment of localization	protein metabolic process	biopolymer metabolic process	protein processing	macromolecule localization	protein localization	macromolecule metabolic process	localization	primary metabolic process	gene expression	protein maturation	metabolic process	Cellular Component:	cytoplasm	membrane	integral to membrane	intracellular part	intracellular	all	cell part	membrane part	intrinsic to membrane	cellular_component	cell
0.018438		2806.63	3149.57	2988.02	76.9227	53.9291	41.751	1	1	1	BI688355	1421315_s_at	Cortactin, mRNA (cDNA clone MGC:18474 IMAGE:3981559)	Mm.205601	13043	Cttn	7	Molecular Function:	protein binding	binding	Cellular Component:	ruffle	cytoplasm	cytoskeleton	cell cortex	lamellipodium	cell projection	intracellular organelle	cell leading edge	intracellular part	intracellular	organelle	non-membrane-bounded organelle	all	cell part	cytoplasmic part	intracellular non-membrane-bounded organelle	cellular_component	cell
0.017266		1467.87	1633.16	1821.72	41.9993	80.7584	51.3807	1	1	1	NM_011334	1448161_a_at	Chloride channel 4-2, mRNA (cDNA clone MGC:6024 IMAGE:3586154)	Mm.297883	12727	Clcn4-2	7	Biological Process:	transport	ion transport	chloride transport	inorganic anion transport	establishment of localization	localization	anion transport	Molecular Function:	nucleotide binding	ion channel activity	voltage-gated chloride channel activity	ATP binding	antiporter activity	chloride ion binding	gated channel activity	voltage-gated anion channel activity	substrate-specific transmembrane transporter activity	substrate-specific transporter activity	transporter activity	binding	secondary active transmembrane transporter activity	anion channel activity	voltage-gated ion channel activity	anion transmembrane transporter activity	purine nucleoside binding	transmembrane transporter activity	purine ribonucleotide binding	nucleoside binding	passive transmembrane transporter activity	substrate-specific channel activity	purine nucleotide binding
0.011173		1657.42	2128.33	1704.75	19.7132	93.0489	101.547	1	1	1	NM_009148	1422685_at	Exocyst complex component 4, mRNA (cDNA clone MGC:36178 IMAGE:5355276)	Mm.265512	20336	Exoc4	6	Biological Process:	transport	exocytosis	vesicle docking during exocytosis	protein transport	establishment of protein localization	cellular localization	establishment of localization in cell	establishment of localization	macromolecule localization	cellular process	secretion by cell	vesicle-mediated transport	secretion	protein localization	vesicle docking	localization	membrane docking	Molecular Function:	PDZ domain binding	protein binding	binding	protein domain specific binding	Cellular Component:	exocyst	intracellular part	intracellular	cell part	all	protein complex	cytoplasm	cell cortex
0.04934		1125.03	1195.73	1572.17	125.219	29.494	130.053	1	1	1	NM_007700	1417091_at	Conserved helix-loop-helix ubiquitous kinase, mRNA (cDNA clone MGC:25325 IMAGE:4511275)	Mm.3996	12675	Chuk	19	Biological Process:	morphogenesis of an epithelial sheet	protein amino acid phosphorylation	I-kappaB phosphorylation	lactation	osteoclast differentiation	mammary gland epithelial cell proliferation	odontogenesis of dentine-containing tooth	positive regulation of I-kappaB kinase/NF-kappaB cascade	mammary gland alveolus development	regulation of signal transduction	cell differentiation	multicellular organism reproduction	reproduction	positive regulation of cellular process	hemopoietic or lymphoid organ development	positive regulation of biological process	developmental process	odontogenesis	post-translational protein modification	positive regulation of protein kinase cascade	cell communication	cellular process	multicellular organismal process	anatomical structure development	protein modification process	myeloid cell differentiation	intracellular signaling cascade	protein kinase cascade	macromolecule metabolic process	epithelium development	regulation of protein kinase cascade
0.029717		1607.43	1701.24	2030.23	0.185831	32.759	145.082	1	1	1	AV083741	1434883_at	Metadherin (Mtdh), mRNA	Mm.130883	67154	Mtdh	15	Cellular Component:	nucleus	cytoplasm	endoplasmic reticulum	tight junction	membrane	integral to membrane	cell junction	intracellular organelle	intracellular part	plasma membrane part	membrane-bounded organelle	all	apical junction complex	membrane part	occluding junction	intrinsic to membrane	cytoplasmic part	plasma membrane	cell	intracellular membrane-bounded organelle	intracellular	organelle	cell part	cell-cell junction	cellular_component	apicolateral plasma membrane
0.026115		500.553	770.659	742.123	57.5158	62.9807	44.886	1	1	1	BB294133	1423660_at	CTD (carboxy-terminal domain, RNA polymerase II, polypeptide A) small phosphatase 2 (Ctdsp2), transcript variant b, mRNA	Mm.29490	52468	Ctdsp2	10	Molecular Function:	phosphoprotein phosphatase activity	hydrolase activity	phosphatase activity	hydrolase activity, acting on ester bonds	catalytic activity	phosphoric ester hydrolase activity	Cellular Component:	nucleus	intracellular membrane-bounded organelle	intracellular organelle	intracellular part	intracellular	membrane-bounded organelle	organelle	cell part	all	cell	cellular_component
0.023234		2126.43	2305.83	2454.82	42.7884	35.4218	87.8061	1	1	1	BI456232	1425326_at	ATP citrate lyase, mRNA (cDNA clone IMAGE:5346507)	Mm.282039	104112	Acly	11	Biological Process:	acetyl-CoA biosynthetic process	metabolic process	lipid biosynthetic process	cellular carbohydrate metabolic process	cofactor biosynthetic process	cofactor metabolic process	cellular metabolic process	carbohydrate metabolic process	coenzyme biosynthetic process	lipid metabolic process	cellular process	cellular biosynthetic process	acetyl-CoA metabolic process	biosynthetic process	primary metabolic process	coenzyme metabolic process	Molecular Function:	nucleotide binding	magnesium ion binding	catalytic activity	ATP citrate synthase activity	succinate-CoA ligase (ADP-forming) activity	binding	protein binding	ATP binding	transferase activity	lyase activity	metal ion binding	transferase activity, transferring acyl groups, acyl groups converted into alkyl on transfer	ligase activity, forming carbon-sulfur bonds	purine nucleoside binding
0.039104		1151.23	1254.17	1554.81	69.6971	61.2536	118.264	1	1	1	BM248206	1428848_a_at	Microtubule-actin crosslinking factor (Macf)	Mm.402299	11426	Macf1	4	Biological Process:	mesoderm formation	posttranslational protein targeting to membrane	cell motion	cell cycle arrest	establishment or maintenance of cell polarity	protein localization	Wnt receptor signaling pathway	anatomical structure formation	anatomical structure formation involved in morphogenesis	establishment of localization in cell	intracellular transport	developmental process	cellular component morphogenesis	cell communication	cellular process	multicellular organismal process	intracellular protein transport	formation of primary germ layer	anatomical structure development	mesoderm morphogenesis	protein transport	protein targeting	biological regulation	regulation of biological process	regulation of cellular process	cell morphogenesis	mesoderm development	cell surface receptor linked signal transduction	system development	cellular protein localization	protein targeting to ER
0.025993		1409.45	1690.24	1633.16	42.3088	60.7446	61.568	1	1	1	AF414080	1426209_at	Striatin, calmodulin binding protein 4 (Strn4), transcript variant 1, mRNA	Mm.21612	97387	Strn4	7	Biological Process:	biological_process	all	Molecular Function:	molecular_function	calmodulin binding	protein binding	binding	all	Cellular Component:	cellular_component	cytoplasm	membrane	intracellular part	intracellular	cell	cell part	all
0.004708		1791.62	2185.34	1902.21	28.9813	10.2312	85.7765	1	1	1	BM250919	1455730_at	Hepatoma up-regulated protein	Mm.240543	218977	Dlgap5	14	Biological Process:	cell cycle	cell-cell signaling	cell communication	cellular process	Cellular Component:	nucleus	cytoplasm	cytoskeleton	intracellular membrane-bounded organelle	intracellular organelle	intracellular part	intracellular	membrane-bounded organelle	non-membrane-bounded organelle	organelle	cell part	all	intracellular non-membrane-bounded organelle	cell	cellular_component
0.031581		519.106	793.157	746.953	63.4338	76.3488	9.77561	1	1	1	AJ414734	1426957_at	Transformation related protein 53 binding protein 1, mRNA (cDNA clone MGC:30704 IMAGE:3979746)	Mm.215389	27223	Trp53bp1	2	Biological Process:	DNA repair	transcription	regulation of transcription, DNA-dependent	response to DNA damage stimulus	cellular response to DNA damage stimulus	regulation of transcription	cellular biopolymer biosynthetic process	nitrogen compound metabolic process	regulation of macromolecule metabolic process	cellular process	cellular macromolecule biosynthetic process	macromolecule metabolic process	regulation of nucleobase, nucleoside, nucleotide and nucleic acid metabolic process	gene expression	biological regulation	nucleobase, nucleoside, nucleotide and nucleic acid metabolic process	regulation of cellular process	regulation of biological process	regulation of nitrogen compound metabolic process	cellular macromolecule metabolic process	regulation of cellular metabolic process	cellular biosynthetic process	response to stimulus	biosynthetic process	transcription, DNA-dependent	regulation of biosynthetic process	DNA metabolic process	cellular response to stress	cellular metabolic process	RNA metabolic process	regulation of cellular biosynthetic process
0.004334		2490.98	2787.5	2688.77	8.31731	63.1293	19.6661	1	1	1	AW541585	1434005_at	RNA binding motif, single stranded interacting protein 1, mRNA (cDNA clone MGC:25244 IMAGE:4527742)	Mm.259667	56878	Rbms1	2	Biological Process:	DNA replication	cellular biopolymer biosynthetic process	nitrogen compound metabolic process	cellular metabolic process	cellular process	biopolymer biosynthetic process	cellular macromolecule biosynthetic process	macromolecule metabolic process	primary metabolic process	nucleobase, nucleoside, nucleotide and nucleic acid metabolic process	metabolic process	cellular macromolecule metabolic process	biopolymer metabolic process	cellular biosynthetic process	cellular biopolymer metabolic process	biosynthetic process	DNA metabolic process	macromolecule biosynthetic process	Molecular Function:	nucleotide binding	nucleic acid binding	DNA binding	RNA binding	binding	Cellular Component:	nucleus	intracellular membrane-bounded organelle	intracellular organelle	intracellular part	intracellular	membrane-bounded organelle
0.040253		3212.96	3284.48	3631.61	41.9328	58.1923	144.922	1	1	1	U89772	1424093_x_at	CD151 antigen, mRNA (cDNA clone MGC:5773 IMAGE:3500850)	Mm.30246	12476	Cd151	7	Cellular Component:	membrane	integral to membrane	intrinsic to membrane	cell	all	cellular_component	cell part	membrane part
0.000204		3044.95	3118.42	3460.76	33.3706	20.0668	39.5607	1	1	1	AK014889	1450848_at	Death associated protein 3, mRNA (cDNA clone MGC:28659 IMAGE:4235517)	Mm.29028	65111	Dap3	3	Biological Process:	apoptosis	apoptotic mitochondrial changes	regulation of apoptosis	regulation of cellular process	regulation of biological process	regulation of cell death	developmental process	mitochondrion organization	programmed cell death	organelle organization	cellular process	regulation of developmental process	cell death	regulation of programmed cell death	cellular component organization	biological regulation	death	Cellular Component:	mitochondrion	mitochondrial matrix	mitochondrial ribosome	ribosome	small ribosomal subunit	ribonucleoprotein complex	organelle lumen	intracellular organelle	intracellular part	membrane-bounded organelle	non-membrane-bounded organelle	all	cytoplasmic part
0.009726		649.48	843.691	940.534	48.6555	22.1224	55.7243	1	1	1	BI738010	1427899_at	Ring finger protein (C3H2C3 type) 6 (Rnf6), mRNA	Mm.26696	74132	Rnf6	5	Biological Process:	ubiquitin-dependent protein catabolic process	negative regulation of axon extension	positive regulation of transcription, DNA-dependent	negative regulation of developmental process	cell differentiation	neuron projection development	positive regulation of cellular process	neuron development	regulation of cell differentiation	regulation of neuron projection development	modification-dependent macromolecule catabolic process	multicellular organismal process	cellular process	anatomical structure development	positive regulation of nucleobase, nucleoside, nucleotide and nucleic acid metabolic process	axon extension	regulation of cellular component organization	negative regulation of biological process	positive regulation of biosynthetic process	regulation of nucleobase, nucleoside, nucleotide and nucleic acid metabolic process	biological regulation	regulation of multicellular organismal process	negative regulation of cellular component organization	cell projection morphogenesis	protein catabolic process	regulation of cell morphogenesis	cellular biosynthetic process	cell morphogenesis involved in neuron differentiation	regulation of cell projection organization	macromolecule catabolic process	biosynthetic process
0.0314		1493.16	1613.75	1853.27	69.9855	100.044	24.056	1	1	1	NM_018871	1420816_at	Tyrosine 3-monooxygenase/tryptophan 5-monooxygenase activation protein, gamma polypeptide, mRNA (cDNA clone MGC:5794 IMAGE:34	Mm.233813	22628	Ywhag	5	Biological Process:	protein targeting	establishment of protein localization	transport	cellular localization	establishment of localization in cell	establishment of localization	intracellular transport	cellular macromolecule localization	cellular protein localization	cellular process	macromolecule localization	intracellular protein transport	protein transport	protein localization	localization	Molecular Function:	protein domain specific binding	protein binding	binding	Cellular Component:	cellular_component	cytoplasm	intracellular part	intracellular	cell	cell part	all
0.039266		1261.29	1418.26	1583.91	105.132	10.6924	47.2737	1	1	1	BM195254	1452211_at	Proteasome (prosome, macropain) activator subunit 4, mRNA (cDNA clone IMAGE:4987120)	Mm.475978	103554	Psme4	11	Biological Process:	multicellular organismal development	spermatogenesis	cell differentiation	sexual reproduction	reproduction	reproductive process	developmental process	cellular developmental process	gamete generation	cellular process	multicellular organismal process	male gamete generation	Cellular Component:	proteasome complex	nucleus	intracellular membrane-bounded organelle	intracellular organelle	intracellular part	membrane-bounded organelle	intracellular	organelle	cell part	all	protein complex	macromolecular complex	cellular_component	cell
0.046502		1526.91	1834.12	1698.93	71.8527	57.7669	69.376	1	1	1	BQ174223	1415729_at	Phosphoinositide-dependent protein kinase-1 beta (Pdk1beta)	Mm.10504	18607	Pdpk1	17	Biological Process:	protein amino acid phosphorylation	hyperosmotic response	signal transduction	cellular metabolic process	post-translational protein modification	cell communication	cellular process	phosphorylation	protein modification process	macromolecule metabolic process	primary metabolic process	biological regulation	response to osmotic stress	metabolic process	response to abiotic stimulus	phosphate metabolic process	regulation of biological process	regulation of cellular process	protein metabolic process	cellular macromolecule metabolic process	biopolymer metabolic process	biopolymer modification	response to stress	phosphorus metabolic process	response to stimulus	cellular protein metabolic process	cellular biopolymer metabolic process	Molecular Function:	nucleotide binding	protein kinase activity	protein serine/threonine kinase activity
0.019725		1829.48	2103.99	2030.06	66.904	12.9942	53.1486	1	1	1	AK004076	1426678_at	Zinc finger protein 706, mRNA (cDNA clone IMAGE:5149212)	Mm.371631	68036	Zfp706	15	Molecular Function:	zinc ion binding	metal ion binding	cation binding	ion binding	binding	transition metal ion binding	Cellular Component:	intracellular	cell	all	cellular_component	cell part
0.027239		1375.44	1450.5	1762.93	80.9619	87.4535	63.0327	1	1	1	BF537076	1423557_at	Interferon gamma receptor 2 (Ifngr2), mRNA	Mm.249364	15980	Ifngr2	16	Molecular Function:	receptor activity	molecular transducer activity	signal transducer activity
0.024857		12991.5	12416.7	14025.6	262.89	56.3657	449.071	1	1	1	NM_020024	1448784_at	TAF10 RNA polymerase II, TATA box binding protein (TBP)-associated factor, mRNA (cDNA clone MGC:18316 IMAGE:3667894)	Mm.285771	24075	Taf10	7	Biological Process:	G1/S transition of mitotic cell cycle	liver development	transcription	transcription initiation	apoptosis	embryonic development	regulation of gene expression	cellular protein complex assembly	regulation of transcription	regulation of DNA binding	hepatocyte differentiation	cell differentiation	anatomical structure formation	cellular component assembly	cellular biopolymer biosynthetic process	cellular component biogenesis	nitrogen compound metabolic process	mitotic cell cycle	developmental process	regulation of macromolecule metabolic process	multicellular organismal process	cellular process	protein complex biogenesis	anatomical structure development	cellular macromolecule biosynthetic process	cell death	interphase of mitotic cell cycle	macromolecule metabolic process	regulation of nucleobase, nucleoside, nucleotide and nucleic acid metabolic process	gene expression	biological regulation
0.034015		789.801	1087.55	951.069	60.9679	76.9898	31.6773	1	1	1	BQ266387	1454920_at	Ubiquitin-like, containing PHD and RING finger domains 2 (Uhrf2), mRNA	Mm.313364	109113	Uhrf2	19	Biological Process:	ubiquitin-dependent protein catabolic process	cell cycle	cell proliferation	modification-dependent protein catabolic process	cell differentiation	protein autoubiquitination	cellular biopolymer catabolic process	biopolymer catabolic process	cellular metabolic process	developmental process	cellular macromolecule catabolic process	post-translational protein modification	modification-dependent macromolecule catabolic process	cellular process	protein modification process	proteolysis	macromolecule metabolic process	primary metabolic process	catabolic process	metabolic process	protein modification by small protein conjugation	cellular protein catabolic process	cellular catabolic process	cellular macromolecule metabolic process	protein metabolic process	biopolymer metabolic process	biopolymer modification	cellular developmental process	protein catabolic process	cellular protein metabolic process	macromolecule catabolic process
0.007856		6006.28	6861.35	5608.74	190.863	222.803	124.829	1	1	1	BM232571	1433676_at	WNK lysine deficient protein kinase 1, mRNA (cDNA clone IMAGE:5371931)	Mm.333349	232341	Wnk1	6	Biological Process:	positive regulation of systemic arterial blood pressure	protein amino acid phosphorylation	ion transport	regulation of cellular process	blood circulation	transport	cellular metabolic process	regulation of systemic arterial blood pressure	post-translational protein modification	cellular process	phosphorylation	multicellular organismal process	protein modification process	macromolecule metabolic process	primary metabolic process	metabolic process	biological regulation	phosphate metabolic process	regulation of biological process	establishment of localization	cellular macromolecule metabolic process	protein metabolic process	biopolymer metabolic process	biopolymer modification	positive regulation of blood pressure	regulation of biological quality	phosphorus metabolic process	cellular protein metabolic process	system process	circulatory system process	cellular biopolymer metabolic process
0.003637		296.099	576.145	468.836	8.60832	34.8076	48.399	1	1	1	AK012286	1453406_a_at	RAB28, member RAS oncogene family, mRNA (cDNA clone MGC:8039 IMAGE:3587008)	Mm.41555	100972	Rab28	5	Biological Process:	small GTPase mediated signal transduction	signal transduction	regulation of biological process	regulation of cellular process	intracellular signaling cascade	biological regulation	cellular process	cell communication	Molecular Function:	nucleotide binding	GTP binding	guanyl ribonucleotide binding	purine nucleotide binding	ribonucleotide binding	binding	purine ribonucleotide binding	guanyl nucleotide binding	Cellular Component:	plasma membrane	membrane	cell	all	cellular_component	cell part
0.008045		727	858.632	1044.8	33.9489	35.5982	63.0016	1	1	1	U50279	1451959_a_at	Vascular endothelial growth factor A, mRNA (cDNA clone IMAGE:4212199)	Mm.282184	22339	Vegfa	17	Biological Process:	angiogenesis	ovarian follicle development	blood vessel development	patterning of blood vessels	positive regulation of endothelial cell proliferation	positive regulation of mesenchymal cell proliferation	anti-apoptosis	multicellular organismal development	mesoderm development	lactation	cell proliferation	positive regulation of cell proliferation	cell migration	cell differentiation	lung development	epithelial cell differentiation	eye photoreceptor cell development	surfactant homeostasis	vascular endothelial growth factor receptor signaling pathway	cell maturation	blood vessel morphogenesis	camera-type eye morphogenesis	branching morphogenesis of a tube	positive regulation of epithelial cell proliferation	positive regulation of cell division	primitive erythrocyte differentiation	mammary gland alveolus development	negative regulation of developmental process	anatomical structure formation	reproduction	neuron development
0.005906		825.87	940.552	1158.7	59.4896	44.2224	28.5024	1	1	1	NM_007837	1417516_at	DNA-damage inducible transcript 3, mRNA (cDNA clone MGC:18641 IMAGE:4012433)	Mm.110220	13198	Ddit3	10	Biological Process:	transcription	regulation of transcription, DNA-dependent	ER overload response	cell cycle	cell cycle arrest	endoplasmic reticulum unfolded protein response	mRNA transcription from RNA polymerase II promoter	regulation of apoptosis	regulation of transcription	cell redox homeostasis	response to endoplasmic reticulum stress	apoptosis	cellular process	ER-nuclear signaling pathway	cell death	regulation of programmed cell death	response to unfolded protein	regulation of nucleobase, nucleoside, nucleotide and nucleic acid metabolic process	biological regulation	programmed cell death	regulation of biological quality	transcription from RNA polymerase II promoter	response to stimulus	cellular biosynthetic process	response to protein stimulus	cellular response to chemical stimulus	cellular homeostasis	biosynthetic process	transcription, DNA-dependent	regulation of biosynthetic process	cellular response to stress
0.049757		1673.25	1820.53	1969.85	45.5791	26.0216	100.202	1	1	1	AK010417	1429078_a_at	COP9 (constitutive photomorphogenic) homolog, subunit 7a (Arabidopsis thaliana), mRNA (cDNA clone MGC:5772 IMAGE:3593979)	Mm.439837	26894	Cops7a	6	Biological Process:	biological_process	all	Molecular Function:	molecular_function	all	Cellular Component:	cellular_component	nucleus	cytoplasm	signalosome	intracellular organelle	intracellular part	membrane-bounded organelle	all	nuclear part	cell	intracellular membrane-bounded organelle	intracellular	organelle	cell part	protein complex	intracellular organelle part	macromolecular complex	organelle part
0.032783		1072.77	1074.87	1514.01	58.7554	79.3068	143.738	1	1	1	BI788645	1448158_at	Syndecan 1, mRNA (cDNA clone MGC:5879 IMAGE:3501359)	Mm.2580	20969	Sdc1	12	Biological Process:	myoblast development	Wnt receptor signaling pathway through beta-catenin	cell differentiation	developmental process	cell communication	multicellular organismal process	cellular process	anatomical structure development	myoblast differentiation	skeletal muscle fiber development	Wnt receptor signaling pathway	skeletal muscle tissue development	biological regulation	muscle organ development	skeletal muscle organ development	multicellular organismal development	regulation of biological process	regulation of cellular process	tissue development	cell surface receptor linked signal transduction	system development	cellular developmental process	muscle fiber development	organ development	striated muscle tissue development	signal transduction	cell development	muscle tissue development	muscle cell differentiation	Molecular Function:	cytoskeletal protein binding
0.022617		1229.3	1497.51	1402.22	54.7809	59.2892	27.8053	1	1	1	AF037205	1451074_at	Ring finger protein 13 (Rnf13), transcript variant 2, mRNA	Mm.274360	24017	Rnf13	3	Molecular Function:	protein binding	zinc ion binding	metal ion binding	cation binding	ion binding	binding	transition metal ion binding	Cellular Component:	nucleus	intracellular membrane-bounded organelle	intracellular organelle	intracellular part	intracellular	membrane-bounded organelle	organelle	cell part	all	cell	cellular_component
0.047332		2575.47	2917.54	2671.77	25.2422	25.5708	127.838	1	1	1	AJ271836	1451669_at	Protein phosphatase 1B, magnesium dependent, beta isoform, mRNA (cDNA clone MGC:18462 IMAGE:3987825)	Mm.249695	19043	Ppm1b	17	Biological Process:	protein amino acid dephosphorylation	cellular metabolic process	post-translational protein modification	cellular process	protein modification process	macromolecule metabolic process	primary metabolic process	metabolic process	phosphate metabolic process	protein metabolic process	cellular macromolecule metabolic process	biopolymer metabolic process	biopolymer modification	phosphorus metabolic process	cellular protein metabolic process	cellular biopolymer metabolic process	dephosphorylation	Molecular Function:	magnesium ion binding	catalytic activity	phosphoprotein phosphatase activity	protein serine/threonine phosphatase activity	hydrolase activity	manganese ion binding	metal ion binding	phosphatase activity	cation binding	binding	hydrolase activity, acting on ester bonds	ion binding	transition metal ion binding
0.042763		4171.9	4584.43	4195.21	136.388	46.6025	90.0239	1	1	1	BM208103	1434748_at	Cytoskeleton associated protein 2, mRNA (cDNA clone MGC:175910 IMAGE:40131326)	Mm.22448	80986	Ckap2	8	Biological Process:	apoptosis	cell cycle	biological_process	cell death	all	programmed cell death	death	cellular process	Molecular Function:	molecular_function	all	Cellular Component:	cellular_component	cytoplasm	cytoskeleton	microtubule	intracellular organelle	intracellular part	non-membrane-bounded organelle	all	cell	cytoskeletal part	intracellular	organelle	cell part	protein complex	microtubule cytoskeleton	intracellular non-membrane-bounded organelle	intracellular organelle part	macromolecular complex	organelle part
0.015694		5227.29	5853.63	5033.8	170.885	105.67	144.796	1	1	1	BG243172	1424827_a_at	Casein kinase 1, alpha 1 (Csnk1a1), mRNA	Mm.26908	93687	Csnk1a1	18	Biological Process:	cell morphogenesis	protein amino acid phosphorylation	Wnt receptor signaling pathway	anatomical structure morphogenesis	cellular metabolic process	developmental process	cellular component morphogenesis	post-translational protein modification	cell communication	phosphorylation	cellular process	anatomical structure development	protein modification process	macromolecule metabolic process	primary metabolic process	biological regulation	metabolic process	phosphate metabolic process	regulation of biological process	regulation of cellular process	cell surface receptor linked signal transduction	cellular macromolecule metabolic process	protein metabolic process	biopolymer metabolic process	biopolymer modification	cellular developmental process	phosphorus metabolic process	signal transduction	cellular protein metabolic process	cellular biopolymer metabolic process	cellular component organization
0.006347		648.644	965.906	764.151	16.5394	54.9504	50.6487	1	1	1	BG064061	1433854_at	CDNA clone IMAGE:6815971	Mm.249648	209497	Tmem164	X	Cellular Component:	membrane	integral to membrane	intrinsic to membrane	cell	all	cellular_component	cell part	membrane part
0.007753		2567.99	2677.8	2890.76	18.1192	71.2555	35.2195	1	1	1	BB787289	1426406_at	Transcribed locus	Mm.472072	67956	-	5	Biological Process:	transcription	cell cycle	mitosis	chromatin modification	regulation of transcription	cell division	cellular biopolymer biosynthetic process	mitotic cell cycle	nitrogen compound metabolic process	chromatin organization	regulation of macromolecule metabolic process	organelle organization	cellular process	cellular macromolecule biosynthetic process	M phase of mitotic cell cycle	macromolecule metabolic process	regulation of nucleobase, nucleoside, nucleotide and nucleic acid metabolic process	gene expression	biological regulation	nucleobase, nucleoside, nucleotide and nucleic acid metabolic process	regulation of cellular process	regulation of biological process	cell cycle phase	regulation of nitrogen compound metabolic process	cellular macromolecule metabolic process	regulation of cellular metabolic process	cellular biosynthetic process	chromosome organization	biosynthetic process	regulation of biosynthetic process	cellular component organization
0.001102		1068.9	1162.3	1407.81	43.8374	28.9183	27.7768	1	1	1	NM_053117	1420851_at	Par-6 partitioning defective 6 homolog gamma (C. elegans), mRNA (cDNA clone MGC:47087 IMAGE:3483559)	Mm.24678	93737	Pard6g	18	Biological Process:	cell cycle	cell division	cellular process	Molecular Function:	protein binding	binding	Cellular Component:	cytoplasm	plasma membrane	tight junction	membrane	cell junction	intracellular part	plasma membrane part	intracellular	all	cell part	apical junction complex	membrane part	occluding junction	cell-cell junction	cellular_component	cell	apicolateral plasma membrane
0.015157		2588.5	2747.04	2861.54	39.0073	28.0444	62.2445	1	1	1	NM_009502	1416157_at	Vinculin, mRNA (cDNA clone MGC:6134 IMAGE:3495710)	Mm.279361	22330	Vcl	14	Biological Process:	cell adhesion	lamellipodium assembly	regulation of cell migration	anatomical structure formation	cellular component assembly	cellular component biogenesis	regulation of cell motion	localization of cell	regulation of localization	cellular process	cell motility	regulation of locomotion	biological regulation	regulation of biological process	regulation of cellular process	cell migration	cell projection assembly	biological adhesion	cell projection organization	cellular component organization	locomotion	localization	cell motion	Molecular Function:	actin binding	structural molecule activity	protein binding	cytoskeletal protein binding	binding	Cellular Component:	cytoplasm
0.014248		1973.47	1964.27	2410.72	103.87	39.7939	91.9775	1	1	1	NM_008608	1416572_at	Matrix metallopeptidase 14 (membrane-inserted) (Mmp14), mRNA	Mm.280175	17387	Mmp14	14	Biological Process:	proteolysis	metabolic process	cell migration	lung development	collagen catabolic process	zymogen activation	branching morphogenesis of a tube	multicellular organismal catabolic process	developmental process	multicellular organismal process	cellular process	anatomical structure development	macromolecule metabolic process	gene expression	protein maturation	system development	protein catabolic process	macromolecule catabolic process	locomotion	morphogenesis of a branching structure	collagen metabolic process	cell motion	anatomical structure morphogenesis	biopolymer catabolic process	localization of cell	tube morphogenesis	protein processing	multicellular organismal macromolecule metabolic process	respiratory tube development	cell motility	primary metabolic process
0.013601		1247.15	1348.2	1571.81	40.1128	76.2952	34.9952	1	1	1	NM_025918	1418543_s_at	Coiled-coil domain containing 43 (Ccdc43), mRNA	Mm.277638	52715	Ccdc43	11
0.020697		1853.86	2169.01	1964.17	77.3112	57.7997	19.0072	1	1	1	NM_026086	1417941_at	N-acetylneuraminic acid phosphatase, mRNA (cDNA clone MGC:27982 IMAGE:3596532)	Mm.120911	78177	4930519N13Rik	2	Molecular Function:	calcium ion binding	cation binding	ion binding	binding	metal ion binding	Cellular Component:	cytoplasm	cytoskeleton	microtubule	intracellular organelle	intracellular part	non-membrane-bounded organelle	all	cell	cytoskeletal part	intracellular	organelle	cell part	protein complex	microtubule cytoskeleton	intracellular non-membrane-bounded organelle	intracellular organelle part	cellular_component	macromolecular complex	organelle part
0.035021		5415.74	5973.36	5282.16	110.325	120.887	196.419	1	1	1	NM_020007	1416904_at	Muscleblind-like 1 (Drosophila), mRNA (cDNA clone IMAGE:1511990)	Mm.255723	56758	Mbnl1	3	Biological Process:	regulation of alternative nuclear mRNA splicing, via spliceosome	in utero embryonic development	mRNA splice site selection	nervous system development	muscle organ development	skeletal muscle tissue development	embryonic limb morphogenesis	myoblast differentiation	cell differentiation	anatomical structure formation	regulation of nuclear mRNA splicing, via spliceosome	limb morphogenesis	multicellular organismal process	cellular process	anatomical structure development	chordate embryonic development	alternative nuclear mRNA splicing, via spliceosome	regulation of nucleobase, nucleoside, nucleotide and nucleic acid metabolic process	biological regulation	embryonic morphogenesis	muscle fiber development	ribonucleoprotein complex assembly	macromolecular complex subunit organization	embryonic development	muscle tissue development	muscle cell differentiation	anatomical structure morphogenesis	RNA splicing, via transesterification reactions with bulged adenosine as nucleophile	RNA splicing, via transesterification reactions	RNA metabolic process	regulation of metabolic process
0.000775		380.32	521.619	658.544	28.7547	17.2674	28.8486	1	1	1	BG297038	1431214_at	murine leukemia retrovirus	-	67527	-	-
0.024254		1678.68	1759.92	2014.65	59.9882	34.7012	87.8329	1	1	1	NM_010499	1416442_at	Immediate early response 2, mRNA (cDNA clone MGC:6170 IMAGE:3590296)	Mm.399	15936	Ier2	8	Biological Process:	biological_process	all	Molecular Function:	molecular_function	all	Cellular Component:	cytoplasm	intracellular part	intracellular	cell	all	cellular_component	cell part
0.027365		2070.94	2156.95	2398.21	64.8558	87.4512	23.6935	1	1	1	BB390936	1436420_a_at	importin 4	-	-	-	-
0.003564		302.528	616.555	400.839	6.3713	40.747	54.3229	1	1	1	AK017734	1428447_at	Transmembrane protein 14A, mRNA (cDNA clone MGC:36280 IMAGE:4039224)	Mm.441478	75712	Tmem14a	1	Cellular Component:	membrane	integral to membrane	intrinsic to membrane	cell	all	cellular_component	cell part	membrane part
0.016865		1722.57	1961.65	1893.71	49.8348	33.4281	40.4161	1	1	1	AK011217	1452896_at	Gene trap locus 3 (Gtl3), mRNA	Mm.2080	14894	Gtl3	8
0.011915		503.993	662.008	755.004	48.6359	37.8089	31.1757	1	1	1	NM_010511	1448167_at	Strain SJL/J interferon gamma receptor (Ifngr)	Mm.549	15979	Ifngr1	10	Molecular Function:	receptor activity	cytokine binding	protein binding	molecular transducer activity	binding	signal transducer activity	Cellular Component:	membrane	integral to membrane	intrinsic to membrane	cell	all	cellular_component	cell part	membrane part
0.029158		724.462	849.145	1005.57	25.2801	42.527	79.8378	1	1	1	AV000840	1433898_at	Transcribed locus	Mm.396080	-	-	14
0.00326		1180.26	1385.34	1380.35	25.1711	29.3885	29.7565	1	1	1	BB442341	1436161_at	PDS5, regulator of cohesion maintenance, homolog B (S. cerevisiae), mRNA (cDNA clone MGC:106532 IMAGE:6405163)	Mm.32959	100710	Pds5b	5	Biological Process:	cell cycle	mitosis	regulation of cell proliferation	cell division	regulation of biological process	regulation of cellular process	mitotic cell cycle	cell cycle phase	organelle organization	cellular process	cell proliferation	nuclear division	cell cycle process	M phase of mitotic cell cycle	organelle fission	cellular component organization	biological regulation	M phase	Molecular Function:	molecular_function	DNA binding	binding	all	nucleic acid binding	Cellular Component:	cellular_component	nucleus	intracellular membrane-bounded organelle	intracellular organelle	intracellular part	intracellular
0.015797		2094.94	2436.23	2155.7	65.3878	46.0177	68.6219	1	1	1	BC002098	1451587_a_at	TIP41, TOR signalling pathway regulator-like (S. cerevisiae) (Tiprl), mRNA	Mm.21520	226591	Tiprl	1
0.018744		643.027	777.945	909.844	21.9927	54.5466	54.5819	1	1	1	C85885	1437313_x_at	High mobility group box 2, mRNA (cDNA clone MGC:6061 IMAGE:3489780)	Mm.279998	97165	Hmgb2	8	Biological Process:	regulation of transcription from RNA polymerase II promoter	spermatogenesis	spermatid nucleus differentiation	male gonad development	positive regulation of gene-specific transcription from RNA polymerase II promoter	positive regulation of DNA binding	response to steroid hormone stimulus	cell differentiation	reproduction	positive regulation of cellular process	positive regulation of binding	multicellular organismal process	cellular process	response to endogenous stimulus	regulation of gene-specific transcription from RNA polymerase II promoter	anatomical structure development	positive regulation of nucleobase, nucleoside, nucleotide and nucleic acid metabolic process	nucleus organization	male gamete generation	positive regulation of biosynthetic process	reproductive structure development	regulation of nucleobase, nucleoside, nucleotide and nucleic acid metabolic process	biological regulation	reproductive process	development of primary sexual characteristics	transcription from RNA polymerase II promoter	response to stimulus	positive regulation of transcription, DNA-dependent	cellular biosynthetic process	biosynthetic process	transcription, DNA-dependent
0.048069		5637.26	5446.06	6225.81	258.265	122.5	112.497	1	1	1	NM_008138	1419449_a_at	Guanine nucleotide binding protein (G protein), alpha inhibiting 2, mRNA (cDNA clone IMAGE:4912684)	Mm.196464	14678	Gnai2	9	Biological Process:	signal transduction	G-protein coupled receptor protein signaling pathway	inhibition of adenylate cyclase activity by G-protein signaling	muscarinic acetylcholine receptor signaling pathway	regulation of heart contraction	cell proliferation	negative regulation of cyclase activity	multicellular organismal process	cellular process	regulation of nucleobase, nucleoside, nucleotide and nucleic acid metabolic process	cAMP-mediated signaling	biological regulation	regulation of multicellular organismal process	regulation of cyclic nucleotide biosynthetic process	regulation of adenylate cyclase activity	cellular biosynthetic process	system process	regulation of cAMP biosynthetic process	nucleoside phosphate metabolic process	biosynthetic process	regulation of biosynthetic process	nucleoside monophosphate metabolic process	cyclic-nucleotide-mediated signaling	purine nucleotide metabolic process	regulation of metabolic process	regulation of lyase activity	heterocycle metabolic process	regulation of cyclase activity	regulation of molecular function	regulation of nucleotide metabolic process	cyclic nucleotide biosynthetic process
0.007157		1143.31	1267.82	1415.9	62.22	23.4592	4.85835	1	1	1	AB034914	1416409_at	Acyl-Coenzyme A oxidase 1, palmitoyl (Acox1), mRNA	Mm.356689	11430	Acox1	11	Biological Process:	lipid metabolic process	fatty acid metabolic process	fatty acid beta-oxidation	spermatogenesis	metabolic process	oxidation reduction	sexual reproduction	reproduction	carboxylic acid metabolic process	cellular metabolic process	carboxylic acid catabolic process	organic acid metabolic process	fatty acid oxidation	cellular process	lipid oxidation	male gamete generation	catabolic process	cellular ketone metabolic process	primary metabolic process	monocarboxylic acid metabolic process	cellular lipid catabolic process	reproductive process	organic acid catabolic process	cellular catabolic process	cellular lipid metabolic process	gamete generation	lipid modification	fatty acid catabolic process	lipid catabolic process	oxoacid metabolic process	Molecular Function:
0.013041		500.253	732.141	661.261	17.6962	55.1094	31.5664	1	1	1	BF782863	1427471_at	F-box and leucine-rich repeat protein 3, mRNA (cDNA clone IMAGE:5401154)	Mm.214746	50789	Fbxl3	14	Biological Process:	biological_process	modification-dependent protein catabolic process	cellular biopolymer catabolic process	biopolymer catabolic process	cellular metabolic process	cellular macromolecule catabolic process	modification-dependent macromolecule catabolic process	all	cellular process	proteolysis	macromolecule metabolic process	primary metabolic process	catabolic process	metabolic process	cellular protein catabolic process	cellular catabolic process	cellular macromolecule metabolic process	protein metabolic process	biopolymer metabolic process	protein catabolic process	cellular protein metabolic process	macromolecule catabolic process	proteolysis involved in cellular protein catabolic process	cellular biopolymer metabolic process	Molecular Function:	molecular_function	protein binding	binding	all	Cellular Component:	cellular_component
0.004497		846.056	1061.37	1020.46	34.7928	18.6123	32.0595	1	1	1	NM_019665	1417331_a_at	ADP-ribosylation factor-like 6, mRNA (cDNA clone MGC:27826 IMAGE:3484868)	Mm.392505	56297	Arl6	16	Biological Process:	protein amino acid ADP-ribosylation	small GTPase mediated signal transduction	Ras protein signal transduction	fat cell differentiation	cell differentiation	cellular metabolic process	developmental process	post-translational protein modification	cell communication	cellular process	protein modification process	intracellular signaling cascade	macromolecule metabolic process	primary metabolic process	biological regulation	metabolic process	regulation of biological process	regulation of cellular process	protein metabolic process	cellular macromolecule metabolic process	biopolymer metabolic process	biopolymer modification	cellular developmental process	signal transduction	cellular protein metabolic process	cellular biopolymer metabolic process	Molecular Function:	nucleotide binding	magnesium ion binding	protein binding	GTP binding
0.023797		551.352	737.743	754.257	40.6964	38.8766	44.2648	1	1	1	BG867006	1423490_at	F-box protein 3, mRNA (cDNA clone IMAGE:3482437)	Mm.143768	57443	Fbxo3	2	Biological Process:	modification-dependent protein catabolic process	cellular biopolymer catabolic process	biopolymer catabolic process	cellular metabolic process	cellular macromolecule catabolic process	modification-dependent macromolecule catabolic process	cellular process	proteolysis	macromolecule metabolic process	primary metabolic process	catabolic process	metabolic process	cellular protein catabolic process	cellular catabolic process	cellular macromolecule metabolic process	protein metabolic process	biopolymer metabolic process	protein catabolic process	cellular protein metabolic process	macromolecule catabolic process	proteolysis involved in cellular protein catabolic process	cellular biopolymer metabolic process
0.007552		1888.27	1861.18	2300.39	67.5199	30.6272	96.3828	1	1	1	NM_020606	1416818_at	Alpha-parvin (Parva)	Mm.143763	57342	Parva	7	Biological Process:	cell adhesion	biological adhesion	cellular process	Molecular Function:	actin binding	protein binding	cytoskeletal protein binding	binding	Cellular Component:	nucleus	cytoplasm	cytoskeleton	plasma membrane	focal adhesion	membrane	lamellipodium	cell junction	basolateral plasma membrane	intracellular organelle	intracellular part	plasma membrane part	membrane-bounded organelle	non-membrane-bounded organelle	all	membrane part	adherens junction	cell projection	cell	cell-substrate adherens junction	anchoring junction	intracellular membrane-bounded organelle
0.02777		615.004	763.204	851.118	33.9616	38.8767	59.3347	1	1	1	BM209618	1426599_a_at	Solute carrier family 2 (facilitated glucose transporter), member 1 (Slc2a1), mRNA	Mm.21002	20525	Slc2a1	4	Biological Process:	transport	carbohydrate transport	glucose transport	transmembrane transport	establishment of localization	hexose transport	localization	cellular process	monosaccharide transport	Molecular Function:	transporter activity	glucose transmembrane transporter activity	protein binding	substrate-specific transmembrane transporter activity	substrate-specific transporter activity	binding	hexose transmembrane transporter activity	sugar transmembrane transporter activity	monosaccharide transmembrane transporter activity	transmembrane transporter activity	carbohydrate transmembrane transporter activity	Cellular Component:	intracellular	cytoplasm	plasma membrane	membrane	integral to membrane	basolateral plasma membrane	intracellular part	plasma membrane part	all
0.006574		791.542	854.636	1112.27	79.2278	7.10477	18.0959	1	1	1	NM_133838	1449852_a_at	EH-domain containing 4 (Ehd4), mRNA	Mm.132226	98878	Ehd4	2	Molecular Function:	nucleotide binding	GTPase activity	calcium ion binding	protein binding	ATP binding	GTP binding	hydrolase activity, acting on acid anhydrides, in phosphorus-containing anhydrides	binding	catalytic activity	guanyl nucleotide binding	guanyl ribonucleotide binding	purine nucleoside binding	pyrophosphatase activity	purine ribonucleotide binding	nucleoside binding	hydrolase activity	cation binding	nucleoside-triphosphatase activity	purine nucleotide binding	hydrolase activity, acting on acid anhydrides	ion binding	adenyl ribonucleotide binding	ribonucleotide binding	adenyl nucleotide binding	metal ion binding	Cellular Component:	endosome	membrane	intracellular membrane-bounded organelle	intracellular organelle	intracellular part
0.044509		362.495	626.686	481.985	48.3027	73.2359	43.7119	1	1	1	BC026668	1424517_at	Coiled-coil domain containing 12, mRNA (cDNA clone MGC:37643 IMAGE:5006213)	Mm.249115	72654	Ccdc12	9
0.047676		250.682	521.556	362.181	40.5798	92.9307	16.1565	1	1	1	AFFX-BioB-M	AFFX-BioB-M_at	E.coli 7,8-diamino-pelargonic acid (bioA), biotin synthetase (bioB), 7-keto-8-amino-pelargonic acid synthetase (bioF), bioC protein, and dethiobiotin synthetase (bioD), complete cds.	-	-	-	-
0.033217		4856.4	4374.83	5718.95	13.6513	328.795	333.782	1	1	1	NM_007874	1419398_a_at	Receptor accessory protein 5, mRNA (cDNA clone MGC:5997 IMAGE:3585290)	Mm.280075	13476	Reep5	18	Molecular Function:	receptor activity	protein binding	molecular transducer activity	binding	signal transducer activity	Cellular Component:	membrane	integral to membrane	intrinsic to membrane	cell	all	cellular_component	cell part	membrane part
0.033642		1574.03	1827.97	1698.59	61.6992	50.8492	35.9655	1	1	1	C76119	1417131_at	Cell division cycle 25 homolog A (S. pombe) (Cdc25a), mRNA	Mm.307103	12530	Cdc25a	9	Biological Process:	M phase of mitotic cell cycle	protein amino acid dephosphorylation	cell cycle	mitosis	cell division	mitotic cell cycle	cellular metabolic process	post-translational protein modification	organelle organization	cellular process	protein modification process	nuclear division	macromolecule metabolic process	primary metabolic process	metabolic process	M phase	phosphate metabolic process	cell cycle phase	cellular macromolecule metabolic process	protein metabolic process	biopolymer metabolic process	biopolymer modification	phosphorus metabolic process	cell cycle process	cellular protein metabolic process	organelle fission	cellular biopolymer metabolic process	cellular component organization	dephosphorylation	Molecular Function:	phosphoprotein phosphatase activity
0.00784		1528.73	1786.94	1647.85	32.5053	31.6404	45.6393	1	1	1	NM_009393	1418370_at	Troponin C, cardiac/slow skeletal (Tnnc1), mRNA	Mm.439921	21924	Tnnc1	14	Biological Process:	regulation of muscle filament sliding speed	regulation of ATPase activity	muscle system process	regulation of hydrolase activity	establishment of localization in cell	intracellular transport	regulation of cellular localization	regulation of catalytic activity	regulation of localization	cellular process	multicellular organismal process	regulation of actin filament-based process	regulation of system process	biological regulation	regulation of cellular process	regulation of biological process	regulation of multicellular organismal process	cytoskeleton-dependent intracellular transport	actin filament-based movement	regulation of biological quality	system process	regulation of intracellular transport	muscle filament sliding	transport	actin filament-based process	cellular localization	regulation of muscle filament sliding	regulation of transport	regulation of molecular function	establishment of localization	regulation of muscle contraction
0.018222		2436.69	2726.12	2520.8	44.8239	29.1129	71.1275	1	1	1	AK014235	1428949_at	Exportin, tRNA (nuclear export receptor for tRNAs) (Xpot), mRNA	Mm.25042	73192	Xpot	10	Biological Process:	transport	establishment of localization	localization	Molecular Function:	tRNA binding	RNA binding	binding	nucleic acid binding	Cellular Component:	nucleus	cytoplasm	intracellular membrane-bounded organelle	intracellular organelle	intracellular part	intracellular	membrane-bounded organelle	organelle	cell part	all	cell	cellular_component
0.018034		676.739	776.357	949.701	40.2543	61.8671	36.5251	1	1	1	AF173681	1415996_at	Thioredoxin interacting protein, mRNA (cDNA clone MGC:25534 IMAGE:3591421)	Mm.410189	56338	Txnip	3	Biological Process:	negative regulation of transcription from RNA polymerase II promoter	transcription	protein import into nucleus	response to oxidative stress	cell cycle	regulation of transcription	platelet-derived growth factor receptor signaling pathway	negative regulation of gene expression	negative regulation of cellular metabolic process	establishment of localization in cell	intracellular transport	enzyme linked receptor protein signaling pathway	negative regulation of transcription, DNA-dependent	cellular process	intracellular protein transport	protein targeting	negative regulation of biological process	negative regulation of macromolecule metabolic process	negative regulation of biosynthetic process	regulation of nucleobase, nucleoside, nucleotide and nucleic acid metabolic process	biological regulation	nuclear transport	transcription from RNA polymerase II promoter	response to stimulus	cellular biosynthetic process	protein localization	biosynthetic process	transcription, DNA-dependent	regulation of biosynthetic process	transport	RNA metabolic process
0.006306		632.824	873.854	762.462	29.0723	2.8198	49.4417	1	1	1	BC018188	1424462_at	ERGIC and golgi 2 (Ergic2), transcript variant 1, mRNA	Mm.59812	67456	Ergic2	6	Biological Process:	transport	vesicle-mediated transport	establishment of localization	localization	cellular process	Cellular Component:	nucleus	cytoplasm	endoplasmic reticulum	Golgi apparatus	membrane	integral to membrane	intracellular membrane-bounded organelle	intracellular organelle	intracellular part	intracellular	membrane-bounded organelle	organelle	cell part	all	membrane part	intrinsic to membrane	cytoplasmic part	cell	cellular_component
0.029597		1636.4	1530.87	2112.07	151.035	80.954	116.482	1	1	1	AI481780	1451714_a_at	Mitogen-activated protein kinase kinase 3 (Map2k3), mRNA	Mm.18494	26397	Map2k3	11	Biological Process:	MAPKKK cascade	activation of MAPK activity	protein amino acid phosphorylation	inflammatory response	regulation of cytokine biosynthetic process	cardiac muscle contraction	muscle system process	cytokine biosynthetic process	positive regulation of transferase activity	multicellular organismal process	regulation of phosphorylation	cellular process	biological regulation	regulation of multicellular organismal process	positive regulation of catalytic activity	biopolymer modification	cellular biosynthetic process	response to stimulus	system process	regulation of cytokine production	biosynthetic process	regulation of biosynthetic process	striated muscle contraction	response to wounding	regulation of metabolic process	regulation of protein kinase activity	cytokine metabolic process	regulation of molecular function	phosphate metabolic process	protein metabolic process	biopolymer metabolic process
0.023969		3026.95	3319.52	3101.5	55.9069	40.8658	67.5963	1	1	1	AK005954	1429270_a_at	Synaptonemal complex central element protein 2 (Syce2), mRNA	Mm.229128	71846	Syce2	8	Biological Process:	cell cycle	meiosis	meiotic prophase I	synaptonemal complex assembly	cell division	anatomical structure formation	cellular component assembly	synapsis	cellular component biogenesis	prophase	organelle organization	M phase of meiotic cell cycle	cellular process	synaptonemal complex organization	meiosis I	M phase	cell cycle phase	cell cycle process	chromosome organization	meiotic cell cycle	cellular component organization	chromosome organization involved in meiosis	Molecular Function:	protein binding	binding	Cellular Component:	synaptonemal complex	central element	nucleus	condensed nuclear chromosome	nuclear chromosome
0.011867		476.935	673.938	644.466	19.1045	37.6114	39.4568	1	1	1	BB818311	1416907_at	Transcribed locus	Mm.435639	22099	-	1	Molecular Function:	DNA binding	RNA binding	mRNA binding	protein binding	sequence-specific DNA binding	binding	nucleic acid binding	Cellular Component:	nucleus	cytoplasm	intracellular membrane-bounded organelle	intracellular organelle	intracellular part	intracellular	membrane-bounded organelle	organelle	cell part	all	cell	cellular_component
0.016367		850.56	1038.17	1024.12	27.877	40.6811	35.8317	1	1	1	BQ173965	1434161_at	Lin-52 homolog (C. elegans), mRNA (cDNA clone MGC:169317 IMAGE:8860712)	Mm.311904	217708	Lin52	12
0.033145		684.617	870.158	859.206	45.3216	28.9613	47.2872	1	1	1	NM_024249	1415825_s_at	Solute carrier family 38, member 10, mRNA (cDNA clone IMAGE:5011722)	Mm.253403	72055	Slc38a10	11	Biological Process:	transport	ion transport	sodium ion transport	amino acid transport	cation transport	establishment of localization	amine transport	monovalent inorganic cation transport	cellular process	transmembrane transport	carboxylic acid transport	organic acid transport	localization	metal ion transport	Molecular Function:	sodium ion binding	cation binding	alkali metal ion binding	ion binding	binding	metal ion binding	Cellular Component:	membrane	integral to membrane	intrinsic to membrane	cell	all	cellular_component	cell part	membrane part
0.045506		595.368	859.079	691.657	47.0886	23.4095	84.3937	1	1	1	M64279	1448733_at	Bmi1 polycomb ring finger oncogene (Bmi1), mRNA	Mm.289584	12151	Bmi1	2	Biological Process:	negative regulation of transcription from RNA polymerase II promoter	skeletal system development	in utero embryonic development	transcription	humoral immune response	brain development	cellular process	chromatin modification	histone acetylation	histone ubiquitination	rostrocaudal neural tube patterning	negative regulation of apoptosis	regulation of transcription	somatic stem cell division	embryonic skeletal system morphogenesis	embryonic skeletal system development	negative regulation of developmental process	negative regulation of gene expression	negative regulation of cellular metabolic process	negative regulation of transcription, DNA-dependent	apoptosis	multicellular organismal process	anatomical structure development	chordate embryonic development	cell death	regulation of programmed cell death	negative regulation of biological process	negative regulation of macromolecule metabolic process	negative regulation of biosynthetic process	regulation of nucleobase, nucleoside, nucleotide and nucleic acid metabolic process	cell division
0.029499		484.517	668.587	660.23	66.451	13.8139	14.9853	1	1	1	AV066932	1437164_x_at	ATP synthase, H+ transporting, mitochondrial F1 complex, O subunit (Atp5o), nuclear gene encoding mitochondrial protein, mRNA	Mm.41	28080	Atp5o	16	Biological Process:	ATP biosynthetic process	transport	ion transport	ATP synthesis coupled proton transport	proton transport	nitrogen compound metabolic process	cation transport	ribonucleotide metabolic process	hydrogen transport	transmembrane transport	cellular process	nucleotide biosynthetic process	ribonucleoside triphosphate metabolic process	ribonucleotide biosynthetic process	nucleobase, nucleoside, nucleotide and nucleic acid metabolic process	purine nucleoside triphosphate biosynthetic process	monovalent inorganic cation transport	phosphorus metabolic process	ion transmembrane transport	energy coupled proton transport, down electrochemical gradient	cellular biosynthetic process	nucleoside phosphate metabolic process	ribonucleoside triphosphate biosynthetic process	biosynthetic process	ATP metabolic process	purine ribonucleoside triphosphate biosynthetic process	purine nucleotide metabolic process	cellular metabolic process	nucleobase, nucleoside and nucleotide metabolic process	phosphorylation	generation of precursor metabolites and energy
2.1e-05		925.471	1076.3	1133.24	11.7491	4.73811	12.8662	1	1	1	AK009264	1452797_at	FAST kinase domains 3 (Fastkd3), mRNA	Mm.23670	69577	Fastkd3	13	Biological Process:	apoptosis	cell death	programmed cell death	death	cellular process	Molecular Function:	protein kinase activity	ATP binding	purine nucleotide binding	binding	transferase activity	nucleotide binding	phosphotransferase activity, alcohol group as acceptor	catalytic activity	transferase activity, transferring phosphorus-containing groups	adenyl ribonucleotide binding	purine nucleoside binding	ribonucleotide binding	adenyl nucleotide binding	purine ribonucleotide binding	nucleoside binding	kinase activity
0.026455		917.832	1039.71	1146.3	47.5465	48.4191	30.6889	1	1	1	NM_020483	1449295_at	SAP30 binding protein, mRNA (cDNA clone MGC:30549 IMAGE:5065414)	Mm.267810	57230	Sap30bp	11	Biological Process:	transcription	apoptosis	regulation of transcription	cellular biopolymer biosynthetic process	nitrogen compound metabolic process	regulation of macromolecule metabolic process	cellular process	cellular macromolecule biosynthetic process	cell death	macromolecule metabolic process	regulation of nucleobase, nucleoside, nucleotide and nucleic acid metabolic process	gene expression	biological regulation	nucleobase, nucleoside, nucleotide and nucleic acid metabolic process	regulation of cellular process	regulation of biological process	regulation of nitrogen compound metabolic process	cellular macromolecule metabolic process	regulation of cellular metabolic process	programmed cell death	cellular biosynthetic process	biosynthetic process	regulation of biosynthetic process	cellular metabolic process	regulation of cellular biosynthetic process	biopolymer biosynthetic process	regulation of metabolic process	regulation of primary metabolic process	primary metabolic process	metabolic process	death
0.00871		638.731	724.842	902.683	17.8985	9.46481	65.4494	1	1	1	AV015526	1427998_at	LSM12 homolog (S. cerevisiae), mRNA (cDNA clone MGC:36610 IMAGE:5343888)	Mm.259079	268490	Lsm12	11
0.024139		1315.16	1580.21	1399.58	77.6602	32.7383	18.688	1	1	1	BB827235	1452315_at	Kinesin-related mitotic motor protein	Mm.42203	16551	Kif11	19	Biological Process:	microtubule-based movement	cell cycle	mitosis	mitotic centrosome separation	cell division	microtubule-based process	mitotic cell cycle	microtubule organizing center organization	organelle organization	cellular process	nuclear division	M phase of mitotic cell cycle	cytoskeleton organization	microtubule cytoskeleton organization	M phase	centrosome organization	cell cycle phase	centrosome cycle	cell cycle process	centrosome separation	organelle fission	cellular component organization	Molecular Function:	nucleotide binding	motor activity	microtubule motor activity	ATP binding	hydrolase activity, acting on acid anhydrides, in phosphorus-containing anhydrides	binding	catalytic activity	purine nucleoside binding
0.040094		800.532	991.039	958.579	36.3593	40.6068	49.34	1	1	1	BB085604	1454789_x_at	PRP6 pre-mRNA splicing factor 6 homolog (yeast), mRNA (cDNA clone MGC:38351 IMAGE:5344332)	Mm.292001	68879	Prpf6	2	Biological Process:	nuclear mRNA splicing, via spliceosome	RNA processing	mRNA processing	RNA splicing	positive regulation of transcription from RNA polymerase II promoter	cellular biopolymer biosynthetic process	positive regulation of cellular process	nitrogen compound metabolic process	positive regulation of biological process	positive regulation of metabolic process	regulation of macromolecule metabolic process	cellular process	positive regulation of nucleobase, nucleoside, nucleotide and nucleic acid metabolic process	cellular macromolecule biosynthetic process	mRNA metabolic process	positive regulation of macromolecule metabolic process	macromolecule metabolic process	positive regulation of biosynthetic process	regulation of nucleobase, nucleoside, nucleotide and nucleic acid metabolic process	gene expression	biological regulation	nucleobase, nucleoside, nucleotide and nucleic acid metabolic process	regulation of cellular process	regulation of biological process	positive regulation of cellular biosynthetic process	regulation of nitrogen compound metabolic process	cellular macromolecule metabolic process	regulation of cellular metabolic process	transcription from RNA polymerase II promoter	positive regulation of transcription, DNA-dependent	cellular biosynthetic process
0.032825		2313.75	2543.24	2432.53	55.9364	7.47063	54.9467	1	1	1	AW546137	1434310_at	Transcribed locus	Mm.391654	12168	-	1	Biological Process:	mesoderm formation	positive regulation of protein amino acid phosphorylation	protein amino acid phosphorylation	anterior/posterior pattern formation	BMP signaling pathway	anatomical structure formation	positive regulation of cellular process	positive regulation of cellular protein metabolic process	positive regulation of phosphorus metabolic process	enzyme linked receptor protein signaling pathway	regulation of phosphorylation	cellular process	multicellular organismal process	formation of primary germ layer	anatomical structure development	biological regulation	mesoderm development	biopolymer modification	embryonic morphogenesis	embryonic development	transmembrane receptor protein serine/threonine kinase signaling pathway	positive regulation of protein metabolic process	positive regulation of phosphorylation	tissue morphogenesis	anatomical structure morphogenesis	regulation of metabolic process	organ morphogenesis	regulation of protein modification process	phosphate metabolic process	protein metabolic process	biopolymer metabolic process
0.019967		383.675	472.394	642.353	59.0764	48.1644	24.9573	0	0	0	BC020003	1451688_s_at	Calcium activated nucleotidase 1, mRNA (cDNA clone MGC:25875 IMAGE:4208801)	Mm.177551	76025	Cant1	11	Biological Process:	ribonucleoside diphosphate catabolic process	nitrogen compound metabolic process	cellular metabolic process	ribonucleotide metabolic process	nucleobase, nucleoside and nucleotide metabolic process	cellular process	nucleoside diphosphate catabolic process	nucleoside diphosphate metabolic process	catabolic process	primary metabolic process	nucleobase, nucleoside, nucleotide and nucleic acid metabolic process	metabolic process	nucleotide catabolic process	ribonucleotide catabolic process	cellular catabolic process	ribonucleoside diphosphate metabolic process	nucleotide metabolic process	nucleoside phosphate metabolic process	Molecular Function:	guanosine-diphosphatase activity	calcium ion binding	pyrophosphatase activity	hydrolase activity	nucleoside-diphosphatase activity	uridine-diphosphatase activity	metal ion binding	hydrolase activity, acting on acid anhydrides, in phosphorus-containing anhydrides	cation binding	binding	hydrolase activity, acting on acid anhydrides	catalytic activity
0.005821		854.656	1040.7	1015.7	7.53923	26.8264	38.2073	1	1	1	BC008161	1423848_at	M phase phosphoprotein 6 (Mphosph6), mRNA	Mm.181836	68533	Mphosph6	8	Cellular Component:	nucleus	cytoplasm	intracellular membrane-bounded organelle	intracellular organelle	intracellular part	intracellular	membrane-bounded organelle	organelle	cell part	all	cell	cellular_component
0.030501		2091.07	2284.74	2243.4	55.7522	25.9418	30.766	1	1	1	AI255184	1417513_at	Ecotropic viral integration site 5 (Evi5), mRNA	Mm.35796	14020	Evi5	5	Biological Process:	cell cycle	regulation of Rab GTPase activity	cell division	Rab protein signal transduction	regulation of signal transduction	regulation of GTPase activity	regulation of Ras GTPase activity	regulation of hydrolase activity	Ras protein signal transduction	regulation of cell communication	regulation of catalytic activity	cell communication	cellular process	intracellular signaling cascade	regulation of Ras protein signal transduction	regulation of small GTPase mediated signal transduction	biological regulation	regulation of molecular function	regulation of cellular process	regulation of biological process	small GTPase mediated signal transduction	signal transduction	regulation of Rab protein signal transduction	Molecular Function:	Rab GTPase activator activity	enzyme regulator activity	nucleoside-triphosphatase regulator activity	enzyme activator activity	small GTPase regulator activity	GTPase activator activity	GTPase regulator activity
0.006568		2627.12	2951.34	2647.09	75.1672	33.7287	28.6323	1	1	1	NM_026425	1418244_at	N-acetyltransferase 5 (ARD1 homolog, S. cerevisiae), mRNA (cDNA clone MGC:6501 IMAGE:2648626)	Mm.151168	67877	Nat5	2	Biological Process:	metabolic process	Molecular Function:	peptide alpha-N-acetyltransferase activity	N-acetyltransferase activity	acyltransferase activity	transferase activity	acetyltransferase activity	transferase activity, transferring acyl groups other than amino-acyl groups	transferase activity, transferring acyl groups	catalytic activity	peptide N-acetyltransferase activity	N-acyltransferase activity	Cellular Component:	nucleus	cytoplasm	intracellular membrane-bounded organelle	intracellular organelle	intracellular part	intracellular	membrane-bounded organelle	organelle	cell part	all	cell	cellular_component
0.041166		1599.62	1683.02	1858.84	40.6174	72.5329	48.2089	1	1	1	BB393498	1452811_at	5-aminoimidazole-4-carboxamide ribonucleotide formyltransferase/IMP cyclohydrolase (Atic), mRNA	Mm.38010	108147	Atic	1	Biological Process:	purine nucleotide biosynthetic process	IMP biosynthetic process	purine nucleoside monophosphate metabolic process	nucleoside monophosphate metabolic process	nitrogen compound metabolic process	cellular metabolic process	purine nucleotide metabolic process	ribonucleotide metabolic process	nucleobase, nucleoside and nucleotide metabolic process	cellular process	purine nucleoside monophosphate biosynthetic process	nucleotide biosynthetic process	ribonucleotide biosynthetic process	primary metabolic process	heterocycle metabolic process	nucleobase, nucleoside, nucleotide and nucleic acid metabolic process	metabolic process	purine ribonucleoside monophosphate metabolic process	purine ribonucleotide biosynthetic process	purine ribonucleotide metabolic process	ribonucleoside monophosphate biosynthetic process	IMP metabolic process	nucleotide metabolic process	cellular biosynthetic process	nucleoside phosphate metabolic process	purine ribonucleoside monophosphate biosynthetic process	biosynthetic process	ribonucleoside monophosphate metabolic process	nucleoside monophosphate biosynthetic process	Molecular Function:	catalytic activity
0.019054		765.017	937.3	934.64	57.6469	5.35172	14.1067	1	1	1	AW214029	1450033_a_at	Signal transducer and activator of transcription 1, mRNA (cDNA clone MGC:6411 IMAGE:3587831)	Mm.277406	20846	Stat1	1	Biological Process:	transcription	regulation of transcription, DNA-dependent	signal transduction	response to bacterium	cytokine-mediated signaling pathway	lipopolysaccharide-mediated signaling pathway	response to lipopolysaccharide	response to exogenous dsRNA	regulation of transcription	cellular biopolymer biosynthetic process	nitrogen compound metabolic process	regulation of macromolecule metabolic process	cell communication	cellular process	cellular macromolecule biosynthetic process	response to other organism	macromolecule metabolic process	regulation of nucleobase, nucleoside, nucleotide and nucleic acid metabolic process	gene expression	biological regulation	nucleobase, nucleoside, nucleotide and nucleic acid metabolic process	response to organic substance	response to chemical stimulus	regulation of cellular process	regulation of biological process	cell surface receptor linked signal transduction	regulation of nitrogen compound metabolic process	cellular macromolecule metabolic process	response to molecule of bacterial origin	regulation of cellular metabolic process	response to stimulus
0.036093		1853.63	2008.75	2039.41	27.0436	22.3252	60.5512	1	1	1	AI325144	1426475_at	Hydroxymethylbilane synthase, mRNA (cDNA clone MGC:6604 IMAGE:3487642)	Mm.247676	15288	Hmbs	9	Biological Process:	porphyrin biosynthetic process	heme biosynthetic process	tetrapyrrole biosynthetic process	cofactor biosynthetic process	pigment metabolic process	cofactor metabolic process	nitrogen compound metabolic process	heterocycle biosynthetic process	cellular metabolic process	cellular process	porphyrin metabolic process	heme metabolic process	nitrogen compound biosynthetic process	metabolic process	heterocycle metabolic process	cellular biosynthetic process	pigment biosynthetic process	biosynthetic process	tetrapyrrole metabolic process	cellular nitrogen compound metabolic process	Molecular Function:	hydroxymethylbilane synthase activity	transferase activity	catalytic activity	transferase activity, transferring alkyl or aryl (other than methyl) groups
0.0335		777.885	982.999	912.596	35.6834	19.9756	59.1206	1	1	1	BC004630	1426862_at	Aftiphilin, mRNA (cDNA clone IMAGE:3586021)	Mm.356580	216549	Aftph	11	Biological Process:	transport	protein transport	establishment of protein localization	protein localization	establishment of localization	localization	macromolecule localization	Cellular Component:	cytoplasm	intracellular part	intracellular	cell	all	cellular_component	cell part
0.042652		674.499	908.528	780.144	69.2865	47.282	18.4411	1	1	1	BB404318	1456039_at	Sorting nexin 14, mRNA (cDNA clone MGC:90925 IMAGE:4948538)	Mm.439873	244962	Snx14	9	Biological Process:	transport	cell communication	protein transport	establishment of protein localization	protein localization	establishment of localization	localization	macromolecule localization	cellular process	Molecular Function:	signal transducer activity	protein binding	phosphoinositide binding	lipid binding	phospholipid binding	molecular transducer activity	binding	Cellular Component:	membrane	integral to membrane	intrinsic to membrane	cell	all	cellular_component	cell part	membrane part
0.004569		2334.58	2456	2551.87	41.9813	12.4339	21.0215	1	1	1	BM248225	1454686_at	RIKEN cDNA 6430706D22 gene, mRNA (cDNA clone IMAGE:3156506)	Mm.384762	381280	6430706D22Rik	1
0.003125		816.72	1033.91	937.984	23.2573	36.9522	11.0526	1	1	1	NM_024225	1417648_s_at	Sorting nexin 5 (Snx5), mRNA	Mm.273379	69178	Snx5	2	Biological Process:	transport	cell communication	protein transport	establishment of protein localization	protein localization	establishment of localization	localization	macromolecule localization	cellular process	Molecular Function:	protein binding	phosphoinositide binding	lipid binding	phospholipid binding	binding
0.043664		624.552	880.033	706.393	18.5657	63.1873	70.0963	1	1	1	NM_029632	1417060_at	Protein phosphatase 1, regulatory (inhibitor) subunit 11, mRNA (cDNA clone MGC:29178 IMAGE:5003418)	Mm.46176	76497	Ppp1r11	17	Molecular Function:	phosphoprotein phosphatase inhibitor activity	enzyme regulator activity	enzyme inhibitor activity	phosphatase inhibitor activity	protein phosphatase regulator activity	phosphatase regulator activity
0.040811		502.194	622.747	718.354	70.7472	32.0147	11.427	1	1	1	BQ176469	1436446_at	Transcribed locus	Mm.441228	-	-	18
0.015397		562.802	693.334	767.776	38.9189	38.5596	23.7426	1	1	1	BB316456	1433593_at	Yippee-like 5 (Drosophila), mRNA (cDNA clone MGC:36888 IMAGE:4921751)	Mm.277533	383295	Ypel5	17	Biological Process:	biological_process	all	Molecular Function:	molecular_function	all	Cellular Component:	cellular_component	all
0.026123		444.285	591.533	631.697	36.9646	39.69	34.1482	1	1	1	BB546077	1433960_at	interferon stimulated exonuclease gene 20-like 2	-	-	-	-
0.015507		1758.24	1947.6	1900	34.4077	41.7038	17.331	1	1	1	AV006771	1434702_at	DDRGK domain containing 1 (Ddrgk1), mRNA	Mm.440063	77006	Ddrgk1	2	Cellular Component:	extracellular region	all	cellular_component
0.00604		770.683	872.185	1000.17	21.1765	46.105	19.2467	1	1	1	BB224658	1452654_at	Zinc finger, DHHC domain containing 2, mRNA (cDNA clone IMAGE:40090852)	Mm.34326	70546	Zdhhc2	8	Biological Process:	protein palmitoylation	cellular metabolic process	lipoprotein metabolic process	cellular process	cellular macromolecule biosynthetic process	protein modification process	macromolecule metabolic process	primary metabolic process	metabolic process	protein amino acid acylation	protein amino acid lipidation	protein metabolic process	cellular macromolecule metabolic process	biopolymer metabolic process	biopolymer modification	lipoprotein biosynthetic process	cellular biosynthetic process	cellular protein metabolic process	cellular biopolymer metabolic process	biosynthetic process	macromolecule biosynthetic process	Molecular Function:	zinc ion binding	acyltransferase activity	palmitoyltransferase activity	transferase activity	metal ion binding	transferase activity, transferring acyl groups other than amino-acyl groups	cation binding	binding	transferase activity, transferring acyl groups
0.006557		475.752	619.889	660.328	26.4258	28.6642	25.4491	1	1	1	BB071833	1437480_at	RIKEN cDNA 1110001A07 gene (1110001A07Rik), mRNA	Mm.45008	66140	1110001A07Rik	11	Biological Process:	cell cycle	mitosis	cell division	mitotic cell cycle	cell cycle phase	organelle organization	cellular process	nuclear division	cell cycle process	M phase of mitotic cell cycle	organelle fission	cellular component organization	M phase	Cellular Component:	cytoplasm	cytoskeleton	microtubule	intracellular organelle	intracellular part	non-membrane-bounded organelle	all	cell	cytoskeletal part	intracellular	organelle	cell part	protein complex	microtubule cytoskeleton	intracellular non-membrane-bounded organelle	intracellular organelle part	cellular_component
0.02068		518.917	723.931	642.166	41.5845	2.8709	47.8766	1	1	1	BB108987	1426741_a_at	FAST kinase domains 2, mRNA (cDNA clone MGC:12022 IMAGE:3603187)	Mm.30965	75619	Fastkd2	1	Biological Process:	apoptosis	cell death	programmed cell death	death	cellular process	Molecular Function:	protein kinase activity	ATP binding	purine nucleotide binding	binding	transferase activity	nucleotide binding	phosphotransferase activity, alcohol group as acceptor	catalytic activity	transferase activity, transferring phosphorus-containing groups	adenyl ribonucleotide binding	purine nucleoside binding	ribonucleotide binding	adenyl nucleotide binding	purine ribonucleotide binding	nucleoside binding	kinase activity	Cellular Component:	mitochondrion	intracellular membrane-bounded organelle	intracellular organelle	intracellular part	intracellular	membrane-bounded organelle	organelle	cell part
0.005195		494.99	707.183	610.894	21.9676	30.5977	30.7531	1	1	1	AA170590	1426462_at	Gephyrin, mRNA (cDNA clone IMAGE:5358943)	Mm.341742	268566	Gphn	12	Biological Process:	Mo-molybdopterin cofactor biosynthetic process	establishment of synaptic specificity at neuromuscular junction	molybdopterin cofactor biosynthetic process	cell differentiation	neuromuscular junction development	cofactor biosynthetic process	nitrogen compound metabolic process	cofactor metabolic process	heterocycle biosynthetic process	developmental process	coenzyme biosynthetic process	multicellular organismal process	cellular process	anatomical structure development	synapse organization	pteridine and derivative biosynthetic process	macromolecule metabolic process	extracellular structure organization	muscle organ development	coenzyme metabolic process	Mo-molybdopterin cofactor metabolic process	system development	cellular macromolecule metabolic process	muscle fiber development	striated muscle tissue development	cellular biosynthetic process	muscle tissue development	biosynthetic process	cellular component organization	cellular nitrogen compound metabolic process	cellular metabolic process
0.039436		881.23	1124.93	963.732	57.7682	51.4873	44.0406	1	1	1	NM_011895	1417538_at	Solute carrier family 35 (CMP-sialic acid transporter), member 1, mRNA (cDNA clone MGC:18789 IMAGE:4190458)	Mm.281885	24060	Slc35a1	4	Biological Process:	transport	carbohydrate transport	nucleotide-sugar transport	establishment of localization	localization	Molecular Function:	nucleotide-sugar transmembrane transporter activity	sugar:hydrogen symporter activity	cation transmembrane transporter activity	substrate-specific transmembrane transporter activity	substrate-specific transporter activity	solute:hydrogen symporter activity	solute:cation symporter activity	cation:sugar symporter activity	ion transmembrane transporter activity	transporter activity	sugar transmembrane transporter activity	active transmembrane transporter activity	secondary active transmembrane transporter activity	transmembrane transporter activity	carbohydrate transmembrane transporter activity	symporter activity	Cellular Component:	Golgi membrane	Golgi apparatus	membrane	integral to membrane	intracellular organelle	intracellular part	membrane-bounded organelle	all
0.017898		2895.26	2860.66	3249.81	70.1466	25.7574	104.161	1	1	1	AK003880	1428902_at	Carbohydrate sulfotransferase 11 (Chst11), mRNA	Mm.360747	58250	Chst11	10	Biological Process:	chondrocyte development	carbohydrate metabolic process	respiratory gaseous exchange	post-embryonic development	carbohydrate biosynthetic process	chondroitin sulfate metabolic process	chondroitin sulfate biosynthetic process	embryonic limb morphogenesis	negative regulation of transforming growth factor beta receptor signaling pathway	polysaccharide localization	tail morphogenesis	regulation of cell proliferation	embryonic digit morphogenesis	negative regulation of apoptosis	developmental growth	embryonic viscerocranium morphogenesis	embryonic skeletal system morphogenesis	cartilage development	embryonic skeletal system development	negative regulation of developmental process	cell differentiation	enzyme linked receptor protein signaling pathway	apoptosis	glycosaminoglycan biosynthetic process	limb morphogenesis	multicellular organismal process	cellular process	transforming growth factor beta receptor signaling pathway	anatomical structure development	chordate embryonic development	sulfur metabolic process
0.014445		689.853	767.277	930.813	22.3064	34.9245	56.1688	1	1	1	AK004880	1420832_at	Quiescin Q6 sulfhydryl oxidase 1, mRNA (cDNA clone IMAGE:4920854)	Mm.27035	104009	Qsox1	1	Biological Process:	cell redox homeostasis	oxidation reduction	regulation of biological process	regulation of cellular process	regulation of biological quality	cellular process	homeostatic process	cellular homeostasis	biological regulation	metabolic process	Molecular Function:	oxidoreductase activity	flavin-linked sulfhydryl oxidase activity	thiol oxidase activity	oxidoreductase activity, acting on sulfur group of donors	oxidoreductase activity, acting on sulfur group of donors, oxygen as acceptor	catalytic activity	Cellular Component:	extracellular region	endoplasmic reticulum	Golgi apparatus	membrane	integral to membrane	intracellular membrane-bounded organelle	intracellular organelle	intracellular part	intracellular	membrane-bounded organelle	organelle	cell part	all
0.038713		2898.67	3199.39	2916.26	49.2907	25.1323	107.242	1	1	1	U97675	1448653_at	Embryonic ectoderm development, mRNA (cDNA clone MGC:13909 IMAGE:3991086)	Mm.380914	13626	Eed	7	Biological Process:	genetic imprinting	transcription	chromatin modification	histone methylation	regulation of transcription	cellular biopolymer biosynthetic process	nitrogen compound metabolic process	chromatin organization	post-translational protein modification	regulation of macromolecule metabolic process	organelle organization	cellular process	protein modification process	cellular macromolecule biosynthetic process	biopolymer methylation	macromolecule metabolic process	regulation of nucleobase, nucleoside, nucleotide and nucleic acid metabolic process	gene expression	biological regulation	nucleobase, nucleoside, nucleotide and nucleic acid metabolic process	regulation of cellular process	regulation of biological process	regulation of nitrogen compound metabolic process	cellular macromolecule metabolic process	regulation of cellular metabolic process	biopolymer modification	cellular biosynthetic process	chromosome organization	regulation of gene expression, epigenetic	biosynthetic process	regulation of biosynthetic process
0.031621		650.829	901.333	716.972	43.0168	56.2392	52.73	1	1	1	BG065061	1433576_at	Methionine adenosyltransferase II, alpha (Mat2a), mRNA	Mm.29815	232087	Mat2a	6	Biological Process:	S-adenosylmethionine biosynthetic process	one-carbon metabolic process	carboxylic acid metabolic process	nitrogen compound metabolic process	organic acid metabolic process	cellular process	sulfur metabolic process	nucleobase, nucleoside, nucleotide and nucleic acid metabolic process	cellular amino acid biosynthetic process	cellular amine metabolic process	amine metabolic process	organic acid biosynthetic process	cellular biosynthetic process	biosynthetic process	purine ribonucleoside metabolic process	cellular nitrogen compound metabolic process	S-adenosylmethionine metabolic process	cellular metabolic process	cellular amino acid and derivative metabolic process	ribonucleoside metabolic process	nucleobase, nucleoside and nucleotide metabolic process	cellular amino acid derivative biosynthetic process	cellular aromatic compound metabolic process	carboxylic acid biosynthetic process	sulfur amino acid metabolic process	amine biosynthetic process	primary metabolic process	cellular ketone metabolic process	nitrogen compound biosynthetic process	metabolic process	purine nucleoside metabolic process
0.049015		1543.58	1686.71	1716.23	43.0194	17.7289	52.511	1	1	1	AW559011	1435228_at	CDNA sequence BC023829, mRNA (cDNA clone MGC:178934 IMAGE:9053926)	Mm.24569	236848	BC023829	X
0.049049		14300.1	15184.5	13731.4	429.425	62.2733	348.292	1	1	1	NM_007636	1416037_a_at	Chaperonin containing Tcp1, subunit 2 (beta), mRNA (cDNA clone MGC:25091 IMAGE:4500896)	Mm.247788	12461	Cct2	10	Biological Process:	protein folding	cellular protein metabolic process	cellular metabolic process	cellular macromolecule metabolic process	protein metabolic process	biopolymer metabolic process	cellular process	macromolecule metabolic process	cellular biopolymer metabolic process	primary metabolic process	metabolic process	Molecular Function:	nucleotide binding	protein binding	ATP binding	unfolded protein binding	purine nucleotide binding	binding	adenyl ribonucleotide binding	purine nucleoside binding	ribonucleotide binding	adenyl nucleotide binding	nucleoside binding	purine ribonucleotide binding	Cellular Component:	cytoplasm	chaperonin-containing T-complex	intracellular part	intracellular	protein complex	all
0.040294		1419.44	1417.66	1734.5	91.9362	49.7336	80.2099	1	1	1	AW611444	1436709_at	RIKEN cDNA C230096C10 gene (C230096C10Rik), transcript variant 1, mRNA	Mm.271956	230866	C230096C10Rik	4	Cellular Component:	membrane	integral to membrane	intrinsic to membrane	cell	all	cellular_component	cell part	membrane part
0.035661		1043.27	1196.39	1203.43	47.7815	16.7044	38.1651	1	1	1	NM_133680	1416369_at	Hippocampus abundant transcript-like 1, mRNA (cDNA clone MGC:37092 IMAGE:4951631)	Mm.239196	66631	Hiatl1	13	Biological Process:	transport	tetracycline transport	response to antibiotic	response to chemical stimulus	antibiotic transport	establishment of localization	response to drug	response to stimulus	organic alcohol transport	localization	drug transport	Molecular Function:	transporter activity	tetracycline:hydrogen antiporter activity	cation transmembrane transporter activity	drug:hydrogen antiporter activity	solute:solute antiporter activity	substrate-specific transmembrane transporter activity	substrate-specific transporter activity	tetracycline transporter activity	secondary active transmembrane transporter activity	solute:cation antiporter activity	transmembrane transporter activity	drug transporter activity	solute:hydrogen antiporter activity	antibiotic transporter activity	ion transmembrane transporter activity	active transmembrane transporter activity	antiporter activity	Cellular Component:	membrane
0.019901		878.989	986.494	1084.6	47.3374	24.4102	33.0864	1	1	1	NM_009000	1421873_s_at	RAB24, member RAS oncogene family, mRNA (cDNA clone MGC:25902 IMAGE:4220908)	Mm.220923	19336	Rab24	13	Biological Process:	transport	autophagy	small GTPase mediated signal transduction	protein transport	establishment of protein localization	cellular metabolic process	cell communication	cellular process	intracellular signaling cascade	catabolic process	biological regulation	metabolic process	cellular catabolic process	regulation of cellular process	regulation of biological process	establishment of localization	macromolecule localization	signal transduction	protein localization	localization	Molecular Function:	nucleotide binding	GTP binding	guanyl ribonucleotide binding	purine nucleotide binding	ribonucleotide binding	binding	purine ribonucleotide binding	guanyl nucleotide binding	Cellular Component:	cytoplasm
0.037617		722.45	935.646	818.404	36.3488	35.3488	56.34	1	1	1	AW047294	1427947_at	B9 protein domain 2, mRNA (cDNA clone MGC:41256 IMAGE:1265537)	Mm.22849	232987	B9d2	7	Biological Process:	cell projection organization	cellular component organization	cellular process	Cellular Component:	nucleus	cytoplasm	cytoskeleton	cilium	cell projection	intracellular membrane-bounded organelle	intracellular organelle	intracellular part	intracellular	membrane-bounded organelle	non-membrane-bounded organelle	organelle	cell part	all	intracellular non-membrane-bounded organelle	cell	cellular_component
0.045068		883.72	1065.46	1011.11	58.2802	27.3105	25.7877	1	1	1	NM_022554	1421413_a_at	PDZ and LIM domain 5, mRNA (cDNA clone MGC:46824 IMAGE:4457868)	Mm.117709	56376	Pdlim5	3	Biological Process:	biological_process	all	Molecular Function:	protein binding	zinc ion binding	metal ion binding	cation binding	ion binding	binding	transition metal ion binding	Cellular Component:	Z disc	contractile fiber part	intracellular part	intracellular	all	cell part	cytoplasm	cytoplasmic part	myofibril	contractile fiber	sarcomere	I band	cellular_component	cell
0.017697		1021.8	1101.8	1249.89	49.4255	32.2989	35.1233	1	1	1	NM_026106	1416019_at	Down-regulator of transcription 1, mRNA (cDNA clone MGC:18680 IMAGE:4222118)	Mm.303534	13486	Dr1	5	Biological Process:	transcription	regulation of transcription	cellular biopolymer biosynthetic process	nitrogen compound metabolic process	cellular metabolic process	regulation of macromolecule metabolic process	regulation of cellular biosynthetic process	cellular process	regulation of metabolic process	biopolymer biosynthetic process	regulation of primary metabolic process	cellular macromolecule biosynthetic process	macromolecule metabolic process	regulation of nucleobase, nucleoside, nucleotide and nucleic acid metabolic process	gene expression	primary metabolic process	biological regulation	nucleobase, nucleoside, nucleotide and nucleic acid metabolic process	metabolic process	regulation of gene expression	regulation of cellular process	regulation of biological process	regulation of nitrogen compound metabolic process	cellular macromolecule metabolic process	biopolymer metabolic process	regulation of cellular metabolic process	cellular biosynthetic process	biosynthetic process	cellular biopolymer metabolic process	regulation of biosynthetic process	regulation of macromolecule biosynthetic process
0.002408		1129.44	1170.72	1394.32	26.8701	15.1627	46.8167	1	1	1	BG067003	1417657_s_at	DnaJ (Hsp40) homolog, subfamily C, member 2, mRNA (cDNA clone IMAGE:3496337)	Mm.266312	22791	Dnajc2	5	Biological Process:	G2 phase of mitotic cell cycle	DNA replication	regulation of transcription	cellular biopolymer biosynthetic process	nitrogen compound metabolic process	mitotic cell cycle	regulation of macromolecule metabolic process	cellular process	cellular macromolecule biosynthetic process	interphase of mitotic cell cycle	macromolecule metabolic process	regulation of nucleobase, nucleoside, nucleotide and nucleic acid metabolic process	gene expression	biological regulation	nucleobase, nucleoside, nucleotide and nucleic acid metabolic process	G2 phase	regulation of cellular process	regulation of biological process	cell cycle phase	regulation of nitrogen compound metabolic process	cellular macromolecule metabolic process	regulation of cellular metabolic process	cellular biosynthetic process	biosynthetic process	regulation of biosynthetic process	cell cycle	DNA metabolic process	interphase	cellular metabolic process	regulation of cellular biosynthetic process	biopolymer biosynthetic process
0.004696		598.632	772.598	730.022	23.5927	19.1157	27.0553	1	1	1	AW107303	1420922_at	Ubiquitin specific peptidase 9, X chromosome (Usp9x), mRNA	Mm.242646	22284	Usp9x	X	Biological Process:	ubiquitin-dependent protein catabolic process	cell cycle	chromosome segregation	mitosis	modification-dependent protein catabolic process	cell division	mitotic cell cycle	cellular biopolymer catabolic process	biopolymer catabolic process	cellular metabolic process	cellular macromolecule catabolic process	modification-dependent macromolecule catabolic process	organelle organization	cellular process	proteolysis	nuclear division	M phase of mitotic cell cycle	macromolecule metabolic process	primary metabolic process	catabolic process	metabolic process	M phase	cellular protein catabolic process	cell cycle phase	cellular catabolic process	cellular macromolecule metabolic process	protein metabolic process	biopolymer metabolic process	protein catabolic process	cell cycle process	cellular protein metabolic process
0.032942		253.195	418.3	392.635	51.9388	8.41691	30.9164	1	1	1	AK017826	1429327_at	Serologically defined colon cancer antigen 1 (Sdccag1), mRNA	Mm.46705	66244	Sdccag1	12	Cellular Component:	nucleus	intracellular membrane-bounded organelle	intracellular organelle	intracellular part	intracellular	membrane-bounded organelle	organelle	cell part	all	cell	cellular_component
0.044532		647.817	799.528	800.283	38.1117	21.5684	48.1237	1	1	1	AK008190	1424695_at	RIKEN cDNA 2010011I20 gene (2010011I20Rik), mRNA	Mm.30013	67017	2010011I20Rik	2	Cellular Component:	membrane	integral to membrane	intrinsic to membrane	cell	all	cellular_component	cell part	membrane part
0.044395		1677.59	1887.26	1770.49	33.606	58.6278	38.5222	1	1	1	BF318739	1430656_a_at	Asparagine synthetase domain containing 1 (Asnsd1), mRNA	Mm.285783	70396	Asnsd1	1	Biological Process:	asparagine biosynthetic process	glutamine metabolic process	cellular amino acid biosynthetic process	carboxylic acid metabolic process	nitrogen compound metabolic process	cellular metabolic process	cellular amino acid and derivative metabolic process	organic acid metabolic process	cellular process	aspartate family amino acid metabolic process	carboxylic acid biosynthetic process	amine biosynthetic process	aspartate family amino acid biosynthetic process	nitrogen compound biosynthetic process	cellular ketone metabolic process	primary metabolic process	metabolic process	glutamine family amino acid metabolic process	cellular amine metabolic process	amine metabolic process	organic acid biosynthetic process	cellular biosynthetic process	biosynthetic process	cellular nitrogen compound metabolic process	oxoacid metabolic process	cellular amino acid metabolic process	asparagine metabolic process	Molecular Function:	asparagine synthase (glutamine-hydrolyzing) activity	carbon-nitrogen ligase activity, with glutamine as amido-N-donor	catalytic activity
0.0088		1664.07	1634.15	1994.6	15.115	69.3485	73.2937	1	1	1	AV258722	1451092_a_at	RAN GTPase activating protein 1	-	19387	-	-	Biological Process:	signal transduction	regulation of biological process	regulation of cellular process	biological regulation	cellular process	cell communication	Molecular Function:	GTPase activator activity	Ran GTPase activator activity	protein binding	nucleoside-triphosphatase regulator activity	binding	small GTPase regulator activity	GTPase regulator activity	enzyme regulator activity	enzyme activator activity	Ras GTPase activator activity	Cellular Component:	nucleus	cytoplasm	cytoskeleton	membrane	perinuclear region of cytoplasm	intracellular membrane-bounded organelle	intracellular organelle	intracellular part	intracellular	membrane-bounded organelle	non-membrane-bounded organelle	organelle	cell part
0.049141		425.264	663.944	487.12	64.6912	57.3087	37.4052	1	1	1	BC026790	1424717_at	MIS12 homolog (yeast) (Mis12), mRNA	Mm.28227	67139	Mis12	11	Biological Process:	cell cycle	chromosome segregation	mitosis	cell division	mitotic cell cycle	cell cycle phase	organelle organization	cellular process	nuclear division	cell cycle process	M phase of mitotic cell cycle	organelle fission	cellular component organization	M phase	Cellular Component:	chromosome, centromeric region	nucleus	intracellular organelle	intracellular part	membrane-bounded organelle	non-membrane-bounded organelle	all	chromosome	cell	intracellular membrane-bounded organelle	intracellular	organelle	cell part	chromosomal part	intracellular non-membrane-bounded organelle	intracellular organelle part
0.003915		333.987	537.514	430.311	16.7645	37.0688	16.8608	1	1	1	BC022594	1427658_at	Chitobiase, di-N-acetyl-, mRNA (cDNA clone IMAGE:4038549)	Mm.45396	74245	Ctbs	3	Biological Process:	carbohydrate metabolic process	chitin catabolic process	metabolic process	glucosamine catabolic process	glucosamine metabolic process	nitrogen compound metabolic process	aminoglycan metabolic process	biopolymer catabolic process	polysaccharide catabolic process	macromolecule metabolic process	catabolic process	carbohydrate catabolic process	primary metabolic process	monosaccharide metabolic process	polysaccharide metabolic process	N-acetylglucosamine catabolic process	monosaccharide catabolic process	amino sugar catabolic process	biopolymer metabolic process	aminoglycan catabolic process	amine metabolic process	chitin metabolic process	N-acetylglucosamine metabolic process	macromolecule catabolic process	alcohol catabolic process	alcohol metabolic process	amino sugar metabolic process	Molecular Function:	catalytic activity	hydrolase activity, hydrolyzing O-glycosyl compounds	chitinase activity
0.021649		448.737	571.982	621.608	42.0658	22.7644	27.813	1	1	1	AK015888	1453731_a_at	Transmembrane protein 77 (Tmem77), transcript variant 2, mRNA	Mm.290488	67171	Tmem77	3	Cellular Component:	membrane	integral to membrane	intrinsic to membrane	cell	all	cellular_component	cell part	membrane part
0.025808		400.401	530.201	566.04	39.2529	26.4674	30.7338	1	1	1	BM198837	1434717_at	Cullin 3, mRNA (cDNA clone MGC:28933 IMAGE:3981170)	Mm.12665	26554	Cul3	1	Biological Process:	cell morphogenesis	in utero embryonic development	trophectodermal cellular morphogenesis	ubiquitin-dependent protein catabolic process	gastrulation	cyclin catabolic process	modification-dependent protein catabolic process	anatomical structure formation	cell differentiation	anatomical structure formation involved in morphogenesis	cellular biopolymer catabolic process	cellular macromolecule catabolic process	developmental process	cellular component morphogenesis	modification-dependent macromolecule catabolic process	multicellular organismal process	cellular process	anatomical structure development	proteolysis	chordate embryonic development	cell morphogenesis involved in differentiation	macromolecule metabolic process	trophectodermal cell differentiation	proteasomal ubiquitin-dependent protein catabolic process	cellular macromolecule metabolic process	embryonic morphogenesis	protein catabolic process	embryonic development	proteasomal protein catabolic process	proteolysis involved in cellular protein catabolic process	macromolecule catabolic process
0.008494		1339.16	1297.54	1676.14	46.479	89.4768	29.7062	1	1	1	BC016573	1448496_a_at	Inhibitor of growth family, member 1, mRNA (cDNA clone IMAGE:3496013)	Mm.25709	26356	Ing1	8	Biological Process:	cell cycle	positive regulation of transcription	cellular biopolymer biosynthetic process	nitrogen compound metabolic process	positive regulation of cellular process	positive regulation of biological process	positive regulation of metabolic process	regulation of macromolecule metabolic process	cellular process	positive regulation of nucleobase, nucleoside, nucleotide and nucleic acid metabolic process	cellular macromolecule biosynthetic process	positive regulation of macromolecule metabolic process	macromolecule metabolic process	regulation of nucleobase, nucleoside, nucleotide and nucleic acid metabolic process	gene expression	positive regulation of biosynthetic process	nucleobase, nucleoside, nucleotide and nucleic acid metabolic process	biological regulation	regulation of cellular process	regulation of biological process	cellular macromolecule metabolic process	regulation of nitrogen compound metabolic process	positive regulation of cellular biosynthetic process	regulation of cellular metabolic process	cellular biosynthetic process	biosynthetic process	regulation of biosynthetic process	cellular metabolic process	regulation of cellular biosynthetic process	regulation of transcription	biopolymer biosynthetic process
0.02745		1269.55	1526.79	1306.03	41.4725	40.6686	70.6723	1	1	1	NM_026949	1421135_a_at	CCR4-NOT transcription complex, subunit 8, mRNA (cDNA clone MGC:7665 IMAGE:3496188)	Mm.28910	69125	Cnot8	11	Biological Process:	transcription	regulation of transcription	cellular biopolymer biosynthetic process	nitrogen compound metabolic process	cellular metabolic process	regulation of macromolecule metabolic process	regulation of cellular biosynthetic process	cellular process	regulation of metabolic process	biopolymer biosynthetic process	regulation of primary metabolic process	cellular macromolecule biosynthetic process	macromolecule metabolic process	regulation of nucleobase, nucleoside, nucleotide and nucleic acid metabolic process	gene expression	primary metabolic process	biological regulation	nucleobase, nucleoside, nucleotide and nucleic acid metabolic process	metabolic process	regulation of gene expression	regulation of cellular process	regulation of biological process	regulation of nitrogen compound metabolic process	cellular macromolecule metabolic process	biopolymer metabolic process	regulation of cellular metabolic process	cellular biosynthetic process	biosynthetic process	cellular biopolymer metabolic process	regulation of biosynthetic process	regulation of macromolecule biosynthetic process
0.037438		894.119	887.535	1193.38	23.0511	87.2949	84.8105	1	1	1	BM068933	1452684_at	AKT1 substrate 1 (proline-rich) (Akt1s1), mRNA	Mm.148007	67605	Akt1s1	7	Biological Process:	Notch signaling pathway	neuroprotection	regulation of survival gene product expression	negative regulation of developmental process	neuron apoptosis	developmental process	regulation of macromolecule metabolic process	apoptosis	cellular process	cell communication	regulation of metabolic process	negative regulation of cellular process	cell death	regulation of programmed cell death	macromolecule metabolic process	negative regulation of biological process	gene expression	metabolic process	biological regulation	negative regulation of cell death	anti-apoptosis	death	regulation of gene expression	regulation of cellular process	regulation of biological process	regulation of cell death	cell surface receptor linked signal transduction	regulation of neuron apoptosis	negative regulation of programmed cell death	regulation of apoptosis	programmed cell death
0.00594		1800.42	2043.2	1849.97	22.9103	39.9824	38.9344	1	1	1	BE285362	1450847_at	Nuclear cap binding protein subunit 2 (Ncbp2), mRNA	Mm.290027	68092	Ncbp2	16	Biological Process:	nuclear-transcribed mRNA catabolic process, nonsense-mediated decay	mRNA capping	mRNA processing	regulation of translation	transport	RNA splicing	gene silencing by RNA	mRNA transport	cellular biopolymer biosynthetic process	negative regulation of gene expression	nitrogen compound metabolic process	cellular biopolymer catabolic process	gene silencing	cellular macromolecule catabolic process	regulation of macromolecule metabolic process	cellular process	RNA localization	cellular macromolecule biosynthetic process	mRNA metabolic process	negative regulation of biological process	macromolecule metabolic process	negative regulation of macromolecule metabolic process	translation	gene expression	biological regulation	nucleobase, nucleoside, nucleotide and nucleic acid metabolic process	nuclear-transcribed mRNA catabolic process	mRNA catabolic process	nucleic acid transport	regulation of cellular process	regulation of biological process
0.025542		614.21	810.262	709.97	44.9191	42.5627	13.512	1	1	1	BB749620	1434865_a_at	Exocyst complex component 7, mRNA (cDNA clone MGC:30390 IMAGE:4208803)	Mm.22530	53413	Exoc7	11	Biological Process:	transport	exocytosis	protein transport	establishment of protein localization	cellular localization	establishment of localization in cell	establishment of localization	macromolecule localization	cellular process	secretion by cell	vesicle-mediated transport	secretion	protein localization	localization	Cellular Component:	exocyst	cytoplasm	plasma membrane	membrane	intracellular part	intracellular	cell part	all	protein complex	cell cortex	cytoplasmic part	cell cortex part	cell	macromolecular complex	cellular_component
0.021041		2357.29	2103.28	2902.22	190.375	88.2038	139.721	1	1	1	AF109918	1426118_a_at	translocase of outer mitochondrial membrane 40 homolog (yeast)	-	53333	-	-	Biological Process:	transport	ion transport	anion transport	protein transport	establishment of protein localization	protein localization	establishment of localization	localization	macromolecule localization	Molecular Function:	voltage-gated anion channel activity	gated channel activity	ion channel activity	substrate-specific transmembrane transporter activity	substrate-specific channel activity	substrate-specific transporter activity	voltage-gated channel activity	transporter activity	ion transmembrane transporter activity	anion channel activity	channel activity	voltage-gated ion channel activity	anion transmembrane transporter activity	transmembrane transporter activity	passive transmembrane transporter activity	Cellular Component:	mitochondrion	mitochondrial outer membrane	membrane	integral to membrane	integral to mitochondrial membrane
0.041518		1151.64	1399.59	1194.25	70.6845	61.8191	22.1878	1	1	1	NM_007563	1415865_s_at	2,3-bisphosphoglycerate mutase, mRNA (cDNA clone MGC:6263 IMAGE:3587820)	Mm.282863	12183	Bpgm	6	Biological Process:	glycolysis	metabolic process	cellular metabolic process	cellular macromolecule catabolic process	cellular process	generation of precursor metabolites and energy	hexose catabolic process	macromolecule metabolic process	catabolic process	carbohydrate catabolic process	glucose catabolic process	glucose metabolic process	primary metabolic process	monosaccharide metabolic process	cellular catabolic process	cellular macromolecule metabolic process	monosaccharide catabolic process	carbohydrate metabolic process	cellular carbohydrate metabolic process	hexose metabolic process	macromolecule catabolic process	alcohol catabolic process	alcohol metabolic process	cellular carbohydrate catabolic process	Molecular Function:	catalytic activity	bisphosphoglycerate mutase activity	2,3-bisphospho-D-glycerate 2-phosphohydrolase activity	phosphoglycerate mutase activity	hydrolase activity	isomerase activity
0.045669		1618.85	1916.13	1611.83	74.4656	45.7921	95.6122	1	1	1	AK005233	1430500_s_at	metaxin 2	-	53375	-	-	Biological Process:	protein targeting to mitochondrion	transport	protein transport	establishment of protein localization	cellular localization	establishment of localization in cell	intracellular transport	protein import	organelle organization	cellular process	intracellular protein transport	protein targeting	mitochondrial transport	establishment of localization	mitochondrion organization	cellular protein localization	cellular macromolecule localization	protein localization in organelle	macromolecule localization	protein localization in mitochondrion	protein localization	cellular component organization	localization	Cellular Component:	mitochondrion	mitochondrial outer membrane	membrane	organelle outer membrane	intracellular organelle	intracellular part	membrane-bounded organelle
0.046924		1627.74	1651.58	1893.7	64.209	43.835	78.5697	1	1	1	BC016485	1415742_at	Ancient ubiquitous protein 1, mRNA (cDNA clone MGC:11483 IMAGE:3962982)	Mm.386752	11993	Aup1	6	Biological Process:	metabolic process	modification-dependent protein catabolic process	cellular biopolymer catabolic process	biopolymer catabolic process	cellular metabolic process	cellular macromolecule catabolic process	modification-dependent macromolecule catabolic process	cellular process	proteolysis	macromolecule metabolic process	primary metabolic process	catabolic process	cellular protein catabolic process	cellular catabolic process	cellular macromolecule metabolic process	protein metabolic process	biopolymer metabolic process	protein catabolic process	cellular protein metabolic process	macromolecule catabolic process	proteolysis involved in cellular protein catabolic process	cellular biopolymer metabolic process	Molecular Function:	acyltransferase activity	transferase activity, transferring acyl groups other than amino-acyl groups	transferase activity	transferase activity, transferring acyl groups	catalytic activity	Cellular Component:	endoplasmic reticulum	membrane
0.011462		815.196	852.218	1067.88	57.5716	37.632	26.2749	1	1	1	NM_023503	1419111_at	Inhibitor of growth family, member 2 (Ing2), mRNA	Mm.430733	69260	Ing2	8	Biological Process:	transcription	chromatin modification	regulation of growth	regulation of transcription	positive regulation of transcription	cellular biopolymer biosynthetic process	positive regulation of cellular process	nitrogen compound metabolic process	chromatin organization	positive regulation of biological process	positive regulation of metabolic process	regulation of macromolecule metabolic process	organelle organization	cellular process	positive regulation of nucleobase, nucleoside, nucleotide and nucleic acid metabolic process	cellular macromolecule biosynthetic process	positive regulation of macromolecule metabolic process	macromolecule metabolic process	positive regulation of biosynthetic process	regulation of nucleobase, nucleoside, nucleotide and nucleic acid metabolic process	gene expression	biological regulation	nucleobase, nucleoside, nucleotide and nucleic acid metabolic process	regulation of cellular process	regulation of biological process	positive regulation of cellular biosynthetic process	regulation of nitrogen compound metabolic process	cellular macromolecule metabolic process	regulation of cellular metabolic process	cellular biosynthetic process	chromosome organization
0.036015		1493.26	1557.87	1718.12	65.2822	20.3863	43.9413	1	1	1	BC026816	1425187_at	Sel-1 suppressor of lin-12-like (C. elegans), mRNA (cDNA clone MGC:25250 IMAGE:4457637)	Mm.250605	20338	Sel1l	12	Biological Process:	Notch signaling pathway	signal transduction	regulation of biological process	regulation of cellular process	cell surface receptor linked signal transduction	biological regulation	cellular process	cell communication	Molecular Function:	binding	Cellular Component:	endoplasmic reticulum	membrane	integral to membrane	intracellular membrane-bounded organelle	intracellular organelle	intracellular part	intracellular	membrane-bounded organelle	organelle	cell part	all	membrane part	cytoplasm	intrinsic to membrane	cytoplasmic part	cell	cellular_component
0.01773		927.416	1114.67	1028.35	17.349	7.0663	52.4159	1	1	1	BQ031040	1433730_at	ELMO domain containing 2, mRNA (cDNA clone MGC:90767 IMAGE:6855187)	Mm.38762	244548	Elmod2	8	Biological Process:	phagocytosis	biological_process	transport	endocytosis	establishment of localization	all	cellular process	membrane invagination	membrane organization	vesicle-mediated transport	cellular component organization	localization	Molecular Function:	molecular_function	all	Cellular Component:	cellular_component	cytoskeleton	intracellular organelle	intracellular part	intracellular	organelle	non-membrane-bounded organelle	cell part	all	intracellular non-membrane-bounded organelle	cell
0.009907		829.191	870.726	1074.81	44.8466	32.5662	40.688	1	1	1	AK016671	1426344_at	GLE1 RNA export mediator (yeast), mRNA (cDNA clone MGC:25745 IMAGE:3990668)	Mm.275121	74412	Gle1	2	Biological Process:	transport	biological_process	protein transport	poly(A)+ mRNA export from nucleus	mRNA transport	transmembrane transport	establishment of protein localization	cellular localization	establishment of localization in cell	intracellular transport	all	cellular process	RNA localization	RNA export from nucleus	nucleic acid transport	nuclear export	nuclear transport	establishment of localization	macromolecule localization	mRNA export from nucleus	nucleocytoplasmic transport	protein localization	nucleobase, nucleoside, nucleotide and nucleic acid transport	RNA transport	establishment of RNA localization	localization	Molecular Function:	molecular_function	all	Cellular Component:	cellular_component
0.036643		468.73	652.779	571.693	38.5612	25.8009	45.5949	1	1	1	NM_016810	1416215_at	Golgi SNAP receptor complex member 1, mRNA (cDNA clone MGC:7654 IMAGE:3495882)	Mm.20931	53334	Gosr1	11	Biological Process:	transport	intracellular protein transport	ER to Golgi vesicle-mediated transport	protein transport	vesicle-mediated transport	establishment of protein localization	Golgi vesicle transport	cellular localization	establishment of localization in cell	establishment of localization	intracellular transport	cellular macromolecule localization	cellular protein localization	cellular process	macromolecule localization	protein localization	localization	Molecular Function:	receptor activity	protein binding	molecular transducer activity	binding	signal transducer activity	Cellular Component:	Golgi membrane	Golgi apparatus	membrane	integral to membrane	intracellular organelle	intracellular part	membrane-bounded organelle
0.006353		556.844	734.509	666.081	27.1042	9.18186	31.7225	1	1	1	AW822833	1424579_at	Solute carrier family 35 (UDP-N-acetylglucosamine (UDP-GlcNAc) transporter), member 3 (Slc35a3), mRNA	Mm.440228	229782	Slc35a3	3	Biological Process:	transport	carbohydrate transport	nucleotide-sugar transport	establishment of localization	localization	Molecular Function:	nucleotide-sugar transmembrane transporter activity	sugar:hydrogen symporter activity	cation transmembrane transporter activity	substrate-specific transmembrane transporter activity	substrate-specific transporter activity	solute:hydrogen symporter activity	solute:cation symporter activity	cation:sugar symporter activity	ion transmembrane transporter activity	transporter activity	sugar transmembrane transporter activity	active transmembrane transporter activity	secondary active transmembrane transporter activity	transmembrane transporter activity	carbohydrate transmembrane transporter activity	symporter activity	Cellular Component:	Golgi membrane	Golgi apparatus	membrane	integral to membrane	intracellular organelle	intracellular part	membrane-bounded organelle	all
0.023974		840.847	1071.01	896.961	51.8854	20.1321	52.3271	1	1	1	AV325150	1434395_at	Mannosidase, alpha, class 1A, member 2 (Man1a2), mRNA	Mm.271617	17156	Man1a2	3	Biological Process:	respiratory gaseous exchange	metabolic process	glycoprotein metabolic process	lung alveolus development	cellular metabolic process	developmental process	lung development	cellular process	multicellular organismal process	anatomical structure development	respiratory tube development	macromolecule metabolic process	multicellular organismal development	cellular macromolecule metabolic process	system development	tube development	respiratory system development	biopolymer metabolic process	organ development	Molecular Function:	mannosyl-oligosaccharide 1,2-alpha-mannosidase activity	calcium ion binding	hydrolase activity	hydrolase activity, acting on glycosyl bonds	mannosyl-oligosaccharide mannosidase activity	cation binding	binding	catalytic activity	ion binding	hydrolase activity, hydrolyzing O-glycosyl compounds	mannosidase activity
0.039314		1278.21	1358.38	1483.33	11.3789	24.2252	69.2035	1	1	1	NM_026082	1448892_at	Dedicator of cytokinesis 7, mRNA (cDNA clone IMAGE:5355798)	Mm.260623	67299	Dock7	4	Biological Process:	multicellular organismal development	nervous system development	cell differentiation	pigmentation	anatomical structure development	system development	developmental process	cellular developmental process	cellular process	multicellular organismal process	Molecular Function:	guanyl-nucleotide exchange factor activity	GTP binding	Rac GTPase binding	GTPase binding	nucleoside-triphosphatase regulator activity	binding	Ras GTPase binding	guanyl nucleotide binding	guanyl ribonucleotide binding	purine ribonucleotide binding	Rho GTPase binding	purine nucleotide binding	GTPase regulator activity	enzyme binding	nucleotide binding	enzyme regulator activity	small GTPase binding	protein binding	ribonucleotide binding	Cellular Component:
0.032075		2879.26	3315.62	2728.16	146.641	43.3474	141.257	1	1	1	BI654068	1415784_at	Vacuolar protein sorting 35, mRNA (cDNA clone MGC:11488 IMAGE:3969440)	Mm.296520	65114	Vps35	8	Biological Process:	vacuolar protein processing	transport	protein transport	establishment of protein localization	establishment of localization	protein metabolic process	biopolymer metabolic process	protein processing	macromolecule localization	protein localization	macromolecule metabolic process	localization	primary metabolic process	gene expression	protein maturation	metabolic process	Cellular Component:	cytoplasm	membrane	integral to membrane	intracellular part	intracellular	all	cell part	membrane part	intrinsic to membrane	cellular_component	cell
0.018795		608.395	757.981	743.311	7.93003	32.0322	37.0594	1	1	1	BG063931	1424615_at	FGF receptor activating protein 1 (Frag1), mRNA	Mm.302013	233575	Frag1	7	Biological Process:	GPI anchor biosynthetic process	anti-apoptosis	response to DNA damage stimulus	DNA damage response, signal transduction	negative regulation of developmental process	glycerophospholipid metabolic process	developmental process	apoptosis	cell communication	lipoprotein metabolic process	cellular process	negative regulation of cellular process	cellular macromolecule biosynthetic process	protein modification process	intracellular signaling cascade	cell death	regulation of programmed cell death	negative regulation of biological process	macromolecule metabolic process	biological regulation	glycerolipid biosynthetic process	organophosphate metabolic process	protein amino acid lipidation	regulation of cellular process	regulation of biological process	cellular macromolecule metabolic process	GPI anchor metabolic process	biopolymer modification	programmed cell death	regulation of apoptosis	lipid metabolic process
0.019603		1054.07	1116.93	1274.83	26.9685	23.7053	59.0457	1	1	1	AA111022	1452395_at	Mediator of RNA polymerase II transcription, subunit 19 homolog (yeast) (Med19), mRNA	Mm.219643	381379	Med19	2	Biological Process:	transcription	regulation of transcription from RNA polymerase II promoter	regulation of transcription	cellular biopolymer biosynthetic process	nitrogen compound metabolic process	regulation of macromolecule metabolic process	cellular process	cellular macromolecule biosynthetic process	macromolecule metabolic process	regulation of nucleobase, nucleoside, nucleotide and nucleic acid metabolic process	gene expression	biological regulation	nucleobase, nucleoside, nucleotide and nucleic acid metabolic process	regulation of cellular process	regulation of biological process	regulation of nitrogen compound metabolic process	cellular macromolecule metabolic process	regulation of cellular metabolic process	transcription from RNA polymerase II promoter	cellular biosynthetic process	biosynthetic process	transcription, DNA-dependent	regulation of biosynthetic process	cellular metabolic process	RNA metabolic process	regulation of cellular biosynthetic process	biopolymer biosynthetic process	regulation of metabolic process	regulation of primary metabolic process	primary metabolic process	metabolic process
0.025995		743.623	958.04	812.805	37.5401	16.0341	58.0903	1	1	1	X57349	AFFX-TransRecMur/X57349_5_at	Transferrin receptor 1 (TFR1 gene)	Mm.28683	22042	Tfrc	16	Biological Process:	cellular iron ion homeostasis	endocytosis	transport	di-, tri-valent inorganic cation homeostasis	cellular process	membrane organization	ion homeostasis	biological regulation	chemical homeostasis	establishment of localization	cellular cation homeostasis	cation homeostasis	iron ion homeostasis	regulation of biological quality	membrane invagination	vesicle-mediated transport	homeostatic process	cellular ion homeostasis	cellular homeostasis	localization	cellular component organization	cellular di-, tri-valent inorganic cation homeostasis	cellular chemical homeostasis	Molecular Function:	receptor activity	transferrin receptor activity	iron ion transmembrane transporter activity	cation transmembrane transporter activity	substrate-specific transmembrane transporter activity	transmembrane receptor activity	substrate-specific transporter activity
0.011319		1589.12	1605.52	1853.74	38.8752	67.17	18.4952	1	1	1	NM_133349	1415940_at	Zinc finger, AN1-type domain 2A (Zfand2a), mRNA	Mm.24521	100494	Zfand2a	5	Molecular Function:	zinc ion binding	metal ion binding	cation binding	ion binding	binding	transition metal ion binding	Cellular Component:	nucleus	cytoplasm	intracellular membrane-bounded organelle	intracellular organelle	intracellular part	intracellular	membrane-bounded organelle	organelle	cell part	all	cell	cellular_component
0.013755		476.474	681.148	551.228	44.7613	31.9444	18.8654	1	1	1	AV311750	1455822_x_at	Surfeit gene 4, mRNA (cDNA clone MGC:18925 IMAGE:3594564)	Mm.300594	20932	Surf4	2	Cellular Component:	endoplasmic reticulum	membrane	integral to membrane	intracellular membrane-bounded organelle	intracellular organelle	intracellular part	intracellular	membrane-bounded organelle	organelle	cell part	all	membrane part	cytoplasm	intrinsic to membrane	cytoplasmic part	cell	cellular_component
0.000561		40.6174	250.976	109.459	13.0413	19.9987	21.5453	0	0.333333	0	AV024133	1436785_a_at	RIKEN cDNA 1110069O07 gene	-	-	-	-
0.016888		279.789	401.957	436.605	24.0868	38.5106	16.6939	1	1	1	BM121658	1440250_at	Alpha 4 collagen IV (Col4a4)	Mm.40253	12829	Col4a4	1	Molecular Function:	extracellular matrix structural constituent	structural molecule activity	Cellular Component:	extracellular region	proteinaceous extracellular matrix	collagen	collagen type IV	basement membrane	extracellular matrix	extracellular region part	sheet-forming collagen	all	extracellular matrix part	cellular_component
0.033637		1691.71	1932.3	1729.76	71.4255	39.6506	36.0415	1	1	1	AK008554	1430515_s_at	Aminoadipate-semialdehyde dehydrogenase-phosphopantetheinyl transferase, mRNA (cDNA clone MGC:47091 IMAGE:3497754)	Mm.33970	67618	Aasdhppt	9	Biological Process:	biological_process	macromolecule biosynthetic process	macromolecule metabolic process	biosynthetic process	metabolic process	all	Molecular Function:	magnesium ion binding	molecular_function	holo-[acyl-carrier-protein] synthase activity	transferase activity	metal ion binding	cation binding	binding	catalytic activity	transferase activity, transferring phosphorus-containing groups	all	phosphotransferase activity, for other substituted phosphate groups	ion binding	Cellular Component:	cellular_component	cytoplasm	intracellular part	intracellular	cell	cell part	all
0.008355		836.969	918.026	1034.54	34.4082	9.8244	35.0765	1	1	1	BB830976	1418225_at	Origin recognition complex, subunit 2-like (S. cerevisiae), mRNA (cDNA clone MGC:18406 IMAGE:4234871)	Mm.3411	18393	Orc2l	1	Biological Process:	DNA replication	cellular biopolymer biosynthetic process	nitrogen compound metabolic process	cellular metabolic process	cellular process	biopolymer biosynthetic process	cellular macromolecule biosynthetic process	macromolecule metabolic process	primary metabolic process	nucleobase, nucleoside, nucleotide and nucleic acid metabolic process	metabolic process	cellular macromolecule metabolic process	biopolymer metabolic process	cellular biosynthetic process	cellular biopolymer metabolic process	biosynthetic process	DNA metabolic process	macromolecule biosynthetic process	Molecular Function:	DNA replication origin binding	binding	sequence-specific DNA binding	DNA binding	nucleic acid binding	Cellular Component:	chromatin	heterochromatin	origin recognition complex	inner kinetochore of condensed chromosome	nucleus	nuclear origin of replication recognition complex
0.006349		344.257	445.399	521.696	25.3959	24.8023	23.2449	1	1	1	NM_019570	1422624_at	Rev1 mRNA for deoxycytidyl transferase	Mm.389103	56210	Rev1	1	Biological Process:	DNA replication	DNA repair	response to DNA damage stimulus	error-prone postreplication DNA repair	cellular response to stress	cellular biopolymer biosynthetic process	nitrogen compound metabolic process	cellular metabolic process	cellular process	biopolymer biosynthetic process	cellular macromolecule biosynthetic process	macromolecule metabolic process	primary metabolic process	nucleobase, nucleoside, nucleotide and nucleic acid metabolic process	metabolic process	postreplication repair	cellular macromolecule metabolic process	biopolymer metabolic process	response to stress	error-prone DNA repair	cellular response to stimulus	response to stimulus	cellular biosynthetic process	cellular biopolymer metabolic process	biosynthetic process	cellular response to DNA damage stimulus	DNA metabolic process	macromolecule biosynthetic process	Molecular Function:	magnesium ion binding	DNA binding
0.044945		545.579	746.277	623.107	51.6221	47.0649	27.7736	1	1	1	BB103233	1455238_at	Melanoma associated antigen (mutated) 1-like 1 (Mum1l1), mRNA	Mm.478157	245631	Mum1l1	X
0.02656		685.804	759.41	890.03	26.3045	45.4202	42.3583	1	1	1	NM_008487	1421043_s_at	Rho/rac guanine nucleotide exchange factor (GEF) 2, mRNA (cDNA clone MGC:6026 IMAGE:3587800)	Mm.239329	16800	Arhgef2	3	Biological Process:	cell morphogenesis	actin filament organization	cell cycle	mitosis	intracellular signaling cascade	regulation of Rho protein signal transduction	cell division	regulation of signal transduction	mitotic cell cycle	developmental process	Ras protein signal transduction	cellular component morphogenesis	cell communication	organelle organization	cellular process	anatomical structure development	M phase of mitotic cell cycle	biological regulation	regulation of biological process	regulation of cellular process	cell cycle phase	Rho protein signal transduction	cellular component organization	anatomical structure morphogenesis	actin filament-based process	regulation of cell communication	actin cytoskeleton organization	nuclear division	regulation of Ras protein signal transduction	cytoskeleton organization	regulation of small GTPase mediated signal transduction
0.025311		196.039	247.082	420.285	27.0961	34.3176	61.8891	0.833333	1	1	BB652005	1431039_at	OTU domain containing 4, mRNA (cDNA clone MGC:178820 IMAGE:9053812)	Mm.34348	73945	Otud4	8
0.007351		2700.83	2948.92	2727.12	43.9485	15.6131	48.0374	1	1	1	BB821609	1437904_at	Putative RNA binding protein RB-1	Mm.33310	241490	Rbm45	2	Biological Process:	multicellular organismal development	nervous system development	biological_process	cell differentiation	system development	developmental process	cellular developmental process	all	cellular process	multicellular organismal process	anatomical structure development	Molecular Function:	nucleotide binding	nucleic acid binding	RNA binding	binding	Cellular Component:	nucleus	cytoplasm	intracellular membrane-bounded organelle	intracellular organelle	intracellular part	intracellular	membrane-bounded organelle	organelle	cell part	all	cell	cellular_component
0.00627		650.384	832.558	742.393	17.8662	16.1759	35.9869	1	1	1	AV173139	1450997_at	Serine/threonine kinase 17b (apoptosis-inducing) (Stk17b), mRNA	Mm.25559	98267	Stk17b	1	Biological Process:	protein amino acid phosphorylation	apoptosis	cellular metabolic process	post-translational protein modification	cellular process	phosphorylation	protein modification process	cell death	macromolecule metabolic process	primary metabolic process	metabolic process	death	phosphate metabolic process	protein metabolic process	cellular macromolecule metabolic process	biopolymer metabolic process	biopolymer modification	programmed cell death	phosphorus metabolic process	cellular protein metabolic process	cellular biopolymer metabolic process	Molecular Function:	nucleotide binding	protein kinase activity	protein serine/threonine kinase activity	ATP binding	kinase activity	transferase activity	purine nucleotide binding	binding	phosphotransferase activity, alcohol group as acceptor
0.010851		528.189	650.046	680.169	15.4789	25.5149	30.8333	1	1	1	BF023426	1424570_at	DEAD (Asp-Glu-Ala-Asp) box polypeptide 46 (Ddx46), mRNA	Mm.202725	212880	Ddx46	13	Biological Process:	mRNA processing	RNA splicing	nitrogen compound metabolic process	cellular macromolecule metabolic process	cellular metabolic process	biopolymer metabolic process	RNA metabolic process	cellular process	mRNA metabolic process	macromolecule metabolic process	cellular biopolymer metabolic process	gene expression	primary metabolic process	nucleobase, nucleoside, nucleotide and nucleic acid metabolic process	metabolic process	RNA processing	Molecular Function:	nucleotide binding	nucleic acid binding	RNA binding	helicase activity	ATP binding	ATP-dependent helicase activity	hydrolase activity	hydrolase activity, acting on acid anhydrides, in phosphorus-containing anhydrides	purine NTP-dependent helicase activity	binding	catalytic activity	purine nucleoside binding	ATPase activity	pyrophosphatase activity
0.00898		609.622	878.696	613.961	10.8991	76.9571	13.8158	1	1	1	NM_011704	1418486_at	Vanin 1, mRNA (cDNA clone MGC:29064 IMAGE:5041670)	Mm.27154	22361	Vnn1	10	Biological Process:	acute inflammatory response	chronic inflammatory response	nitrogen compound metabolic process	anti-apoptosis	cell-cell adhesion	positive regulation of T cell differentiation in the thymus	innate immune response	positive regulation of cell activation	cell differentiation	negative regulation of developmental process	inflammatory response	positive regulation of cellular process	regulation of cell differentiation	apoptosis	multicellular organismal process	cellular process	anatomical structure development	positive regulation of lymphocyte activation	cell death	regulation of programmed cell death	negative regulation of biological process	biological regulation	immune system development	leukocyte activation	regulation of T cell differentiation	regulation of multicellular organismal process	regulation of T cell differentiation in the thymus	programmed cell death	response to stimulus	leukocyte differentiation	hemopoiesis
0.044271		419.478	469.789	642.258	37.943	49.0576	60.2204	1	1	1	BG073496	1426968_a_at	Retinol dehydrogenase 10	Mm.274376	98711	Rdh10	1	Biological Process:	metanephros development	in utero embryonic development	retinoic acid biosynthetic process	visual perception	metabolic process	gonad development	organ morphogenesis	neural crest cell development	embryonic camera-type eye development	embryonic forelimb morphogenesis	ear development	nose development	embryonic organ development	embryonic viscerocranium morphogenesis	oxidation reduction	primary lung bud formation	bud elongation involved in lung branching	anatomical structure formation	embryonic skeletal system development	cell differentiation	mesenchymal cell development	reproduction	embryonic skeletal system morphogenesis	kidney development	limb morphogenesis	cellular process	multicellular organismal process	hormone metabolic process	anatomical structure development	fat-soluble vitamin metabolic process	chordate embryonic development
0.044191		2702.16	2513.2	3163.99	142.579	177.302	97.6481	1	1	1	AK010420	1450971_at	Growth arrest and DNA-damage-inducible 45 beta, mRNA (cDNA clone MGC:36156 IMAGE:5355150)	Mm.1360	17873	Gadd45b	10	Biological Process:	activation of MAPKK activity	negative regulation of protein kinase activity	apoptosis	multicellular organismal development	cell differentiation	regulation of cell cycle	positive regulation of kinase activity	developmental process	positive regulation of transferase activity	regulation of catalytic activity	post-translational protein modification	multicellular organismal process	cell communication	regulation of phosphorus metabolic process	regulation of phosphorylation	cellular process	negative regulation of molecular function	protein modification process	cell death	intracellular signaling cascade	protein kinase cascade	macromolecule metabolic process	negative regulation of catalytic activity	biological regulation	negative regulation of kinase activity	regulation of cellular process	regulation of biological process	positive regulation of catalytic activity	cellular macromolecule metabolic process	regulation of cellular metabolic process	biopolymer modification
0.041288		419.944	687.673	424.546	40.6141	27.7924	99.9231	0.833333	1	1	BB661182	1431096_at	Integrator complex subunit 8, mRNA (cDNA clone IMAGE:6415127)	Mm.246713	72656	Ints8	4	Cellular Component:	nucleus	intracellular membrane-bounded organelle	intracellular organelle	intracellular part	intracellular	membrane-bounded organelle	organelle	cell part	all	cell	cellular_component
0.0134		819.601	1018.75	890.704	28.9007	30.1581	37.7911	1	1	1	BC019364	1417768_at	IPLA2-2	Mm.54126	67452	Pnpla8	12	Biological Process:	lipid metabolic process	lipid catabolic process	catabolic process	primary metabolic process	metabolic process	Molecular Function:	lysophospholipase activity	hydrolase activity	lipase activity	hydrolase activity, acting on ester bonds	phospholipase activity	catalytic activity	carboxylesterase activity	Cellular Component:	cytoplasm	endoplasmic reticulum	Golgi apparatus	membrane	integral to membrane	intracellular membrane-bounded organelle	intracellular organelle	intracellular part	membrane-bounded organelle	intracellular	organelle	all	cell part	membrane part	intrinsic to membrane	cytoplasmic part	cellular_component
0.015123		1085.22	1169.56	1269.21	23.6298	33.3067	33.4561	1	1	1	BG070463	1434448_at	Taxilin alpha (Txlna), mRNA	Mm.268863	109658	Txlna	4	Biological Process:	exocytosis	transport	cellular localization	establishment of localization in cell	establishment of localization	cellular process	secretion by cell	vesicle-mediated transport	secretion	localization
0.034641		517.012	695.317	605.926	25.4758	50.942	24.4954	1	1	1	BM196962	1438255_at	PREDICTED: Mus musculus hypothetical protein LOC100039892 (LOC100039892), mRNA	Mm.341972	71375	Foxn3	12	Biological Process:	transcription	regulation of transcription, DNA-dependent	cell cycle	regulation of transcription	cellular biopolymer biosynthetic process	nitrogen compound metabolic process	regulation of macromolecule metabolic process	cellular process	cellular macromolecule biosynthetic process	macromolecule metabolic process	regulation of nucleobase, nucleoside, nucleotide and nucleic acid metabolic process	gene expression	biological regulation	nucleobase, nucleoside, nucleotide and nucleic acid metabolic process	regulation of cellular process	regulation of biological process	regulation of nitrogen compound metabolic process	cellular macromolecule metabolic process	regulation of cellular metabolic process	cellular biosynthetic process	biosynthetic process	transcription, DNA-dependent	regulation of biosynthetic process	cellular metabolic process	RNA metabolic process	regulation of cellular biosynthetic process	biopolymer biosynthetic process	regulation of metabolic process	regulation of primary metabolic process	primary metabolic process	metabolic process
0.02695		314.117	453.06	441.108	38.0452	17.791	27.8361	0.666667	1	1	BB832504	1448288_at	Strain C57BL/6J nuclear factor I/B (Nfib)	Mm.317947	18028	Nfib	4	Biological Process:	DNA replication	transcription	regulation of transcription, DNA-dependent	negative regulation of cell proliferation	lung development	forebrain development	hindbrain development	regulation of transcription	positive regulation of transcription from RNA polymerase II promoter	positive regulation of cellular process	multicellular organismal process	cellular process	anatomical structure development	positive regulation of nucleobase, nucleoside, nucleotide and nucleic acid metabolic process	negative regulation of biological process	positive regulation of biosynthetic process	regulation of nucleobase, nucleoside, nucleotide and nucleic acid metabolic process	biological regulation	regulation of cell proliferation	transcription from RNA polymerase II promoter	positive regulation of transcription, DNA-dependent	cellular biosynthetic process	biosynthetic process	transcription, DNA-dependent	regulation of biosynthetic process	nervous system development	DNA metabolic process	RNA metabolic process	regulation of metabolic process	positive regulation of transcription	respiratory tube development
0.037377		1204.15	1276.99	1397.24	26.3813	39.485	50.2081	1	1	1	AF239673	1425855_a_at	V-crk sarcoma virus CT10 oncogene homolog (avian), mRNA (cDNA clone MGC:37330 IMAGE:4975654)	Mm.280125	12928	Crk	11	Molecular Function:	SH3/SH2 adaptor activity	protein binding	kinase activity	protein phosphorylated amino acid binding	binding	phosphoprotein binding	transferase activity	protein binding, bridging	catalytic activity	transferase activity, transferring phosphorus-containing groups	signal transducer activity	molecular adaptor activity	molecular transducer activity	Cellular Component:	cytoplasm	plasma membrane	membrane	intracellular part	intracellular	cell	all	cellular_component	cell part
0.021946		573.145	562.586	849.307	85.7289	14.9821	51.9941	1	1	1	BB051286	1452414_s_at	Brain cDNA, clone MNCb-4327	Mm.294908	108673	Ccdc86	19	Cellular Component:	nucleus	intracellular membrane-bounded organelle	intracellular organelle	intracellular part	intracellular	membrane-bounded organelle	organelle	cell part	all	cell	cellular_component
0.008402		331.96	435.694	493.628	14.383	28.7454	26.0526	1	1	1	BB148987	1427430_at	Expressed sequence AI848100, mRNA (cDNA clone IMAGE:5025486)	Mm.170002	226551	AI848100	1	Cellular Component:	membrane	integral to membrane	intrinsic to membrane	cell	all	cellular_component	cell part	membrane part
0.015021		1227.42	1142.21	1575.26	93.7619	72.0471	57.0704	1	1	1	NM_010413	1448928_at	Histone deacetylase 6, mRNA (cDNA clone IMAGE:5040358)	Mm.29854	15185	Hdac6	X	Biological Process:	protein polyubiquitination	transcription	protein amino acid deacetylation	ubiquitin-dependent protein catabolic process	negative regulation of microtubule depolymerization	chromatin modification	regulation of transcription	regulation of microtubule-based process	negative regulation of cellular metabolic process	microtubule depolymerization	regulation of protein complex disassembly	modification-dependent macromolecule catabolic process	cellular process	cellular component disassembly	regulation of cellular component organization	negative regulation of biological process	regulation of nucleobase, nucleoside, nucleotide and nucleic acid metabolic process	negative regulation of macromolecule metabolic process	regulation of microtubule polymerization or depolymerization	biological regulation	negative regulation of organelle organization	negative regulation of cellular component organization	biopolymer modification	regulation of cytoskeleton organization	protein catabolic process	protein depolymerization	macromolecular complex subunit organization	cellular biosynthetic process	negative regulation of protein complex disassembly	macromolecule catabolic process	regulation of organelle organization
0.031339		1217.62	1397.02	1300.49	51.9462	9.48445	30.3934	1	1	1	AV278756	1419273_at	Expressed sequence C80913, mRNA (cDNA clone MGC:36045 IMAGE:5374731)	Mm.387220	19777	C80913	7	Biological Process:	protein folding	cellular metabolic process	cellular macromolecule metabolic process	protein metabolic process	biopolymer metabolic process	cellular process	cellular protein metabolic process	macromolecule metabolic process	cellular biopolymer metabolic process	primary metabolic process	metabolic process	Molecular Function:	unfolded protein binding	protein binding	binding	Cellular Component:	nucleus	prefoldin complex	intracellular organelle	intracellular part	membrane-bounded organelle	all	cytoplasmic part	cytosolic part	cell	intracellular membrane-bounded organelle	intracellular	organelle	cell part	protein complex	cytoplasm
0.041872		868.422	851.84	1147.07	100.605	14.4081	65.6328	1	1	1	AI323528	1449773_s_at	Growth arrest and DNA-damage-inducible 45 beta, mRNA (cDNA clone MGC:36156 IMAGE:5355150)	Mm.1360	17873	Gadd45b	10	Biological Process:	activation of MAPKK activity	negative regulation of protein kinase activity	apoptosis	multicellular organismal development	cell differentiation	regulation of cell cycle	positive regulation of kinase activity	developmental process	positive regulation of transferase activity	regulation of catalytic activity	post-translational protein modification	multicellular organismal process	cell communication	regulation of phosphorus metabolic process	regulation of phosphorylation	cellular process	negative regulation of molecular function	protein modification process	cell death	intracellular signaling cascade	protein kinase cascade	macromolecule metabolic process	negative regulation of catalytic activity	biological regulation	negative regulation of kinase activity	regulation of cellular process	regulation of biological process	positive regulation of catalytic activity	cellular macromolecule metabolic process	regulation of cellular metabolic process	biopolymer modification
0.036241		8030.08	7896.25	8425.15	24.2256	111.967	155.819	1	1	1	NM_007573	1448274_at	Complement component 1, q subcomponent binding protein, mRNA (cDNA clone MGC:46915 IMAGE:3154276)	Mm.30049	12261	C1qbp	11	Molecular Function:	protein binding	binding	Cellular Component:	mitochondrion	mitochondrial matrix	organelle lumen	intracellular organelle	intracellular part	membrane-bounded organelle	all	cytoplasmic part	mitochondrial part	cell	intracellular organelle lumen	intracellular membrane-bounded organelle	mitochondrial lumen	intracellular	organelle	cell part	membrane-enclosed lumen	cytoplasm	intracellular organelle part	cellular_component	organelle part
0.039389		7631.11	7971.48	7551.67	148.337	48.8699	35.4355	1	1	1	NM_026614	1417285_a_at	NADH dehydrogenase (ubiquinone) 1 alpha subcomplex, 5, mRNA (cDNA clone MGC:41010 IMAGE:1247576)	Mm.275780	68202	Ndufa5	6	Biological Process:	transport	electron transport chain	respiratory electron transport chain	cellular metabolic process	establishment of localization	cellular process	oxidation reduction	generation of precursor metabolites and energy	cellular respiration	energy derivation by oxidation of organic compounds	localization	metabolic process	Molecular Function:	oxidoreductase activity, acting on NADH or NADPH	oxidoreductase activity	catalytic activity	Cellular Component:	mitochondrion	mitochondrial inner membrane	membrane	respiratory chain	organelle inner membrane	intracellular organelle	intracellular part	membrane-bounded organelle	all	membrane part	mitochondrial envelope	cytoplasmic part	organelle envelope	mitochondrial part
0.040419		2298.05	2325.67	2530.79	46.6543	53.5859	58.3026	1	1	1	BC003744	1424115_at	Protein phosphatase 5, catalytic subunit, mRNA (cDNA clone MGC:5847 IMAGE:3590322)	Mm.3294	19060	Ppp5c	7	Biological Process:	protein amino acid dephosphorylation	response to morphine	cellular metabolic process	post-translational protein modification	cellular process	protein modification process	macromolecule metabolic process	primary metabolic process	metabolic process	response to organic substance	response to organic cyclic substance	response to chemical stimulus	phosphate metabolic process	response to isoquinoline alkaloid	protein metabolic process	cellular macromolecule metabolic process	biopolymer metabolic process	biopolymer modification	phosphorus metabolic process	response to stimulus	cellular protein metabolic process	cellular biopolymer metabolic process	dephosphorylation	response to alkaloid	Molecular Function:	phosphoprotein phosphatase activity	protein serine/threonine phosphatase activity	binding	iron ion binding	protein binding	hydrolase activity
0.044793		22.3913	176.297	126.556	13.9801	43.3153	36.4086	0	0	0	AK014179	1430853_a_at	Platelet endothelial aggregation receptor 1 (Pear1), transcript variant 1, mRNA	Mm.158962	73182	Pear1	3	Cellular Component:	plasma membrane	membrane	integral to membrane	intrinsic to membrane	cell	all	cellular_component	cell part	membrane part
0.01472		2538.37	2546.49	2788.05	68.5117	28.8335	31.7542	1	1	1	C78402	1437730_at	Protein phosphatase 2 (formerly 2A), regulatory subunit B (PR 52), alpha isoform (Ppp2r2a), mRNA	Mm.273997	71978	Ppp2r2a	14	Biological Process:	signal transduction	response to morphine	response to organic cyclic substance	response to chemical stimulus	regulation of biological process	regulation of cellular process	response to isoquinoline alkaloid	cellular process	cell communication	response to stimulus	response to alkaloid	biological regulation	response to organic substance	Molecular Function:	molecular_function	protein phosphatase type 2A regulator activity	enzyme regulator activity	protein phosphatase regulator activity	all	phosphatase regulator activity	Cellular Component:	protein phosphatase type 2A complex	cellular_component	intracellular part	intracellular	protein serine/threonine phosphatase complex	cell	cell part	all	macromolecular complex	protein complex
0.036877		547.242	674.793	676.691	29.6074	26.4204	34.233	1	1	1	BG070835	1455218_at	MKIAA0419 protein	Mm.23279	101565	6330503K22Rik	7	Cellular Component:	cytoplasm	cytoskeleton	intracellular organelle	intracellular part	intracellular	organelle	non-membrane-bounded organelle	all	cell part	intracellular non-membrane-bounded organelle	cellular_component	cell
0.041428		677.112	756.087	854.311	31.9261	47.8647	29.3146	1	1	1	AF190152	1426098_a_at	Calpastatin, mRNA (cDNA clone MGC:12116 IMAGE:3710078)	Mm.29163	12380	Cast	13	Biological Process:	protein catabolic process	biopolymer catabolic process	protein metabolic process	biopolymer metabolic process	macromolecule catabolic process	macromolecule metabolic process	primary metabolic process	catabolic process	metabolic process	Molecular Function:	cysteine-type endopeptidase inhibitor activity	calcium-dependent cysteine-type endopeptidase inhibitor activity	peptidase inhibitor activity	enzyme regulator activity	enzyme inhibitor activity	endopeptidase inhibitor activity	Cellular Component:	cellular_component	all
0.047979		711.572	840.869	838.288	48.0535	21.2017	18.9689	1	1	1	BG791555	1433936_at	RIKEN cDNA 0610010E21 gene, mRNA (cDNA clone MGC:182333 IMAGE:9056227)	Mm.6844	68332	0610010E21Rik	7	Cellular Component:	mitochondrion	intracellular membrane-bounded organelle	intracellular organelle	intracellular part	intracellular	membrane-bounded organelle	organelle	cell part	all	cytoplasm	cytoplasmic part	cell	cellular_component
0.034788		776.072	1020.94	786.315	50.8015	46.5119	67.4836	1	1	1	BB260383	1444952_a_at	Nuclear casein kinase and cyclin-dependent kinase substrate 1 (Nucks1), transcript variant 2, mRNA	Mm.436518	98415	Nucks1	1	Cellular Component:	nucleus	intracellular membrane-bounded organelle	intracellular organelle	intracellular part	intracellular	membrane-bounded organelle	organelle	cell part	all	cell	cellular_component
0.013273		884.077	1055.39	967.336	37.6206	22.2239	19.1689	1	1	1	AK020848	1430452_at	Cytochrome P450, family 20, subfamily A, polypeptide 1 (Cyp20a1), mRNA	Mm.197640	77951	Cyp20a1	1	Biological Process:	oxidation reduction	metabolic process	Molecular Function:	monooxygenase activity	iron ion binding	electron carrier activity	oxidoreductase activity	heme binding	metal ion binding	cation binding	binding	catalytic activity	tetrapyrrole binding	ion binding	transition metal ion binding	Cellular Component:	membrane	integral to membrane	intrinsic to membrane	cell	all	cellular_component	cell part	membrane part
0.019899		583.237	566.325	854.177	16.133	26.1256	93.5731	0.833333	1	1	NM_133968	1448726_at	Small nuclear RNA activating complex, polypeptide 2 (Snapc2), mRNA	Mm.28452	102209	Snapc2	8	Biological Process:	transcription	regulation of transcription	cellular biopolymer biosynthetic process	nitrogen compound metabolic process	cellular metabolic process	regulation of macromolecule metabolic process	regulation of cellular biosynthetic process	cellular process	regulation of metabolic process	biopolymer biosynthetic process	regulation of primary metabolic process	cellular macromolecule biosynthetic process	macromolecule metabolic process	regulation of nucleobase, nucleoside, nucleotide and nucleic acid metabolic process	gene expression	primary metabolic process	biological regulation	nucleobase, nucleoside, nucleotide and nucleic acid metabolic process	metabolic process	regulation of gene expression	regulation of cellular process	regulation of biological process	regulation of nitrogen compound metabolic process	cellular macromolecule metabolic process	biopolymer metabolic process	regulation of cellular metabolic process	cellular biosynthetic process	biosynthetic process	cellular biopolymer metabolic process	regulation of biosynthetic process	regulation of macromolecule biosynthetic process
0.040745		2091.58	2032.9	2403.59	35.0287	136.669	30.3866	1	1	1	BC003836	1451067_at	Small glutamine-rich tetratricopeptide repeat (TPR)-containing, alpha (Sgta), mRNA	Mm.30068	52551	Sgta	10	Biological Process:	biological_process	all	Molecular Function:	binding	protein binding	protein homodimerization activity	protein heterodimerization activity	protein dimerization activity	identical protein binding	Cellular Component:	cellular_component	all
0.02605		600.22	712.429	740.397	37.3521	26.6879	14.5446	1	1	1	AK018145	1432245_s_at	Tetratricopeptide repeat domain 9C, mRNA (cDNA clone IMAGE:3992790)	Mm.261082	70387	Ttc9c	19	Biological Process:	protein folding	cellular metabolic process	cellular macromolecule metabolic process	protein metabolic process	biopolymer metabolic process	cellular process	cellular protein metabolic process	macromolecule metabolic process	cellular biopolymer metabolic process	primary metabolic process	metabolic process	Molecular Function:	binding
0.040923		301.562	394.046	459.047	49.9301	8.91938	26.8454	1	1	1	BC025219	1424997_at	splicing factor, arginine/serine-rich 8	-	231769	-	-
0.043167		1390.26	1619.96	1410.48	76.7747	22.6086	48.3186	1	1	1	BM250672	1423622_a_at	Cyclin ania-6a (Ccn1)	Mm.175612	56706	Ccnl1	3	Biological Process:	transcription	biological_process	regulation of transcription	cellular biopolymer biosynthetic process	nitrogen compound metabolic process	cellular metabolic process	regulation of macromolecule metabolic process	all	regulation of cellular biosynthetic process	cellular process	regulation of metabolic process	biopolymer biosynthetic process	regulation of primary metabolic process	cellular macromolecule biosynthetic process	macromolecule metabolic process	regulation of nucleobase, nucleoside, nucleotide and nucleic acid metabolic process	gene expression	primary metabolic process	biological regulation	nucleobase, nucleoside, nucleotide and nucleic acid metabolic process	metabolic process	regulation of gene expression	regulation of cellular process	regulation of biological process	regulation of nitrogen compound metabolic process	cellular macromolecule metabolic process	biopolymer metabolic process	regulation of cellular metabolic process	cellular biosynthetic process	biosynthetic process	cellular biopolymer metabolic process
0.006145		334.219	420.924	497.056	10.4675	23.4911	28.7601	1	1	1	NM_028227	1416739_a_at	BRCA1 associated protein, mRNA (cDNA clone MGC:47099 IMAGE:3599718)	Mm.153372	72399	Brap	5	Biological Process:	MAPKKK cascade	Ras protein signal transduction	modification-dependent protein catabolic process	cellular biopolymer catabolic process	biopolymer catabolic process	cellular metabolic process	cellular macromolecule catabolic process	modification-dependent macromolecule catabolic process	cellular process	cell communication	proteolysis	intracellular signaling cascade	protein kinase cascade	macromolecule metabolic process	primary metabolic process	catabolic process	metabolic process	biological regulation	cellular protein catabolic process	regulation of cellular process	regulation of biological process	cellular catabolic process	protein metabolic process	cellular macromolecule metabolic process	biopolymer metabolic process	small GTPase mediated signal transduction	protein catabolic process	signal transduction	cellular protein metabolic process	proteolysis involved in cellular protein catabolic process	macromolecule catabolic process
0.003362		493.503	542.932	693.442	9.98636	22.2625	36.2708	1	1	1	BC001990	1418123_at	Unc-119 homolog (C. elegans), mRNA (cDNA clone MGC:5721 IMAGE:3484396)	Mm.284811	22248	Unc119	11	Biological Process:	visual perception	response to stimulus	system process	sensory perception of light stimulus	sensory perception	neurological system process	cognition	multicellular organismal process
0.03864		1105.77	1024.75	1435.37	64.68	66.5186	124.702	1	1	1	BB531220	1438686_at	Eukaryotic translation initiation factor 4, gamma 1 (Eif4g1), transcript variant 1, mRNA	Mm.260256	208643	Eif4g1	16	Biological Process:	translation	regulation of translation	RNA metabolic process	cellular biopolymer biosynthetic process	nitrogen compound metabolic process	regulation of macromolecule metabolic process	cellular process	cellular macromolecule biosynthetic process	macromolecule metabolic process	gene expression	nucleobase, nucleoside, nucleotide and nucleic acid metabolic process	biological regulation	regulation of cellular process	regulation of biological process	cellular macromolecule metabolic process	regulation of cellular metabolic process	cellular biosynthetic process	biosynthetic process	regulation of biosynthetic process	cellular metabolic process	posttranscriptional regulation of gene expression	regulation of cellular biosynthetic process	biopolymer biosynthetic process	regulation of metabolic process	regulation of primary metabolic process	primary metabolic process	metabolic process	regulation of gene expression	protein metabolic process	biopolymer metabolic process	regulation of cellular protein metabolic process
0.021724		1087.85	1391.12	1033.09	54.8909	43.5018	97.4101	1	1	1	AW457682	1452983_at	Centrosomal protein 57 (Cep57), mRNA	Mm.157212	74360	Cep57	9	Biological Process:	protein import into nucleus, translocation	spermatid development	biological_process	fibroblast growth factor receptor signaling pathway	protein homooligomerization	anatomical structure formation	cellular component assembly	cell differentiation	reproduction	cellular component biogenesis	protein oligomerization	germ cell development	establishment of localization in cell	developmental process	intracellular transport	enzyme linked receptor protein signaling pathway	cell communication	cellular process	protein complex biogenesis	intracellular protein transport	protein targeting	protein transport	male gamete generation	biological regulation	spermatid differentiation	reproductive process	regulation of biological process	regulation of cellular process	nuclear transport	cell surface receptor linked signal transduction	cellular protein localization
0.025674		186.432	307.817	313.538	16.6636	33.3409	27.7008	0.833333	1	1	BC021433	1424524_at	RIKEN cDNA 1200002N14 gene (1200002N14Rik), mRNA	Mm.35450	71712	1200002N14Rik	10	Biological Process:	autophagy	apoptosis	cellular catabolic process	cellular metabolic process	programmed cell death	cellular process	cell death	catabolic process	metabolic process	death	Cellular Component:	lysosome	membrane	integral to membrane	intracellular organelle	intracellular part	membrane-bounded organelle	all	membrane part	intrinsic to membrane	cytoplasmic part	cell	intracellular membrane-bounded organelle	intracellular	vacuole	organelle	cell part	cytoplasm	lytic vacuole	cellular_component
0.004914		1180.19	1172.5	1434.42	19.3259	30.5005	56.9799	1	1	1	BB353133	1420870_at	Myeloid/lymphoid or mixed-lineage leukemia (trithorax homolog, Drosophila); translocated to, 10 (Mllt10), mRNA	Mm.209175	17354	Mllt10	2	Molecular Function:	protein binding	zinc ion binding	metal ion binding	cation binding	ion binding	binding	transition metal ion binding	Cellular Component:	nucleus	intracellular membrane-bounded organelle	intracellular organelle	intracellular part	intracellular	membrane-bounded organelle	organelle	cell part	all	cell	cellular_component
0.043771		1159.07	1144.51	1419.87	86.2168	73.7867	13.7336	1	1	1	BC026994	1424079_x_at	Ubiquitin related modifier 1 homolog (S. cerevisiae) (Urm1), mRNA	Mm.20273	68205	Urm1	2	Biological Process:	tRNA processing	modification-dependent protein catabolic process	nitrogen compound metabolic process	cellular biopolymer catabolic process	biopolymer catabolic process	cellular metabolic process	cellular macromolecule catabolic process	RNA metabolic process	modification-dependent macromolecule catabolic process	cellular process	proteolysis	tRNA metabolic process	macromolecule metabolic process	catabolic process	gene expression	primary metabolic process	nucleobase, nucleoside, nucleotide and nucleic acid metabolic process	metabolic process	RNA processing	cellular protein catabolic process	ncRNA metabolic process	cellular catabolic process	protein metabolic process	cellular macromolecule metabolic process	biopolymer metabolic process	protein catabolic process	cellular protein metabolic process	proteolysis involved in cellular protein catabolic process	macromolecule catabolic process	ncRNA processing	cellular biopolymer metabolic process
0.001634		342.596	551.253	379.566	11.2024	36.1829	14.842	1	1	1	AF288377	1426127_x_at	Killer cell lectin-like receptor subfamily A, member 22 (Klra22), mRNA	Mm.333431	16627	Klra1	6	Biological Process:	cell adhesion	biological adhesion	cellular process	Molecular Function:	signal transducer activity	receptor activity	binding	protein binding	sugar binding	carbohydrate binding	molecular transducer activity	Cellular Component:	plasma membrane	external side of plasma membrane	membrane	integral to membrane	plasma membrane part	all	cell part	membrane part	intrinsic to membrane	cell surface	cellular_component	cell
0.014561		590.994	612.142	814.512	48.0908	19.316	47.2617	1	1	1	BM220135	1436027_at	Oxysterol binding protein-like 11, mRNA (cDNA clone MGC:32450 IMAGE:5043236)	Mm.26564	106326	Osbpl11	16	Biological Process:	transport	lipid transport	steroid metabolic process	cellular metabolic process	establishment of localization	cellular lipid metabolic process	lipid metabolic process	cellular process	cellular biosynthetic process	biosynthetic process	primary metabolic process	localization	metabolic process
0.002514		1587.88	1581.05	1838.61	12.8058	36.3721	43.6237	1	1	1	NM_008686	1416331_a_at	Nuclear factor, erythroid derived 2,-like 1, mRNA (cDNA clone IMAGE:5116375)	Mm.6743	18023	Nfe2l1	11	Biological Process:	regulation of transcription, DNA-dependent	cellular biopolymer biosynthetic process	nitrogen compound metabolic process	regulation of macromolecule metabolic process	cellular process	cellular macromolecule biosynthetic process	macromolecule metabolic process	regulation of nucleobase, nucleoside, nucleotide and nucleic acid metabolic process	gene expression	nucleobase, nucleoside, nucleotide and nucleic acid metabolic process	biological regulation	regulation of biological process	regulation of cellular process	cellular macromolecule metabolic process	regulation of nitrogen compound metabolic process	regulation of cellular metabolic process	cellular biosynthetic process	biosynthetic process	transcription, DNA-dependent	regulation of biosynthetic process	cellular metabolic process	RNA metabolic process	regulation of transcription	regulation of cellular biosynthetic process	regulation of metabolic process	biopolymer biosynthetic process	regulation of primary metabolic process	primary metabolic process	metabolic process	regulation of gene expression	biopolymer metabolic process
0.047312		216.842	314.956	362.484	40.5274	25.2921	29.0401	0.666667	1	1	NM_011584	1416959_at	Nuclear receptor subfamily 1, group D, member 2 (Nr1d2), mRNA	Mm.26587	353187	Nr1d2	14	Biological Process:	transcription	regulation of transcription, DNA-dependent	regulation of transcription	cellular biopolymer biosynthetic process	nitrogen compound metabolic process	regulation of macromolecule metabolic process	cellular process	cellular macromolecule biosynthetic process	macromolecule metabolic process	regulation of nucleobase, nucleoside, nucleotide and nucleic acid metabolic process	gene expression	biological regulation	nucleobase, nucleoside, nucleotide and nucleic acid metabolic process	regulation of cellular process	regulation of biological process	regulation of nitrogen compound metabolic process	cellular macromolecule metabolic process	regulation of cellular metabolic process	cellular biosynthetic process	biosynthetic process	transcription, DNA-dependent	regulation of biosynthetic process	cellular metabolic process	RNA metabolic process	regulation of cellular biosynthetic process	biopolymer biosynthetic process	regulation of metabolic process	regulation of primary metabolic process	primary metabolic process	metabolic process	regulation of gene expression
0.049902		852.685	950.909	997.191	36.1055	24.8007	35.4151	1	1	1	BF181445	1423384_s_at	Testis expressed gene 261, mRNA (cDNA clone MGC:6079 IMAGE:3486968)	Mm.391476	21766	Tex261	6	Biological Process:	positive regulation of apoptosis	positive regulation of cellular process	positive regulation of programmed cell death	positive regulation of biological process	developmental process	apoptosis	positive regulation of cell death	cellular process	cell death	regulation of programmed cell death	positive regulation of developmental process	biological regulation	death	regulation of cell death	regulation of biological process	regulation of cellular process	regulation of apoptosis	programmed cell death	regulation of developmental process	Molecular Function:	molecular_function	all	Cellular Component:	cellular_component	membrane	integral to membrane	intrinsic to membrane	cell	cell part	all	membrane part
0.013695		447.23	492.112	641.188	16.848	53.1231	11.6797	1	1	1	NM_025661	1419450_at	ORM1-like 3 (S. cerevisiae), mRNA (cDNA clone IMAGE:4217197)	Mm.180546	66612	Ormdl3	11	Cellular Component:	endoplasmic reticulum	membrane	integral to membrane	intracellular membrane-bounded organelle	intracellular organelle	intracellular part	intracellular	membrane-bounded organelle	organelle	cell part	all	membrane part	cytoplasm	intrinsic to membrane	cytoplasmic part	cell	cellular_component
0.016754		1930.91	1893.31	2207.04	78.6494	60.6157	15.241	1	1	1	AK013149	1428351_at	protein phosphatase 1M	-	67905	-	-	Biological Process:	protein amino acid dephosphorylation	cellular metabolic process	post-translational protein modification	cellular process	protein modification process	macromolecule metabolic process	primary metabolic process	metabolic process	phosphate metabolic process	protein metabolic process	cellular macromolecule metabolic process	biopolymer metabolic process	biopolymer modification	phosphorus metabolic process	cellular protein metabolic process	cellular biopolymer metabolic process	dephosphorylation	Molecular Function:	magnesium ion binding	catalytic activity	phosphoprotein phosphatase activity	protein serine/threonine phosphatase activity	CTD phosphatase activity	hydrolase activity	manganese ion binding	metal ion binding	phosphatase activity	cation binding	binding	hydrolase activity, acting on ester bonds	ion binding
0.044809		1507.24	1460.78	1792.13	54.1995	41.0761	114.471	1	1	1	AA672939	1420142_s_at	Proliferation-associated 2G4 (Pa2g4), mRNA	Mm.4742	18813	Pa2g4	10	Biological Process:	transcription	rRNA processing	regulation of translation	cellular process	regulation of transcription	negative regulation of transcription, DNA-dependent	cellular biopolymer biosynthetic process	negative regulation of gene expression	negative regulation of cellular metabolic process	cellular component biogenesis	nitrogen compound metabolic process	negative regulation of cellular biosynthetic process	regulation of macromolecule metabolic process	ribosome biogenesis	negative regulation of cellular process	cellular macromolecule biosynthetic process	negative regulation of biological process	macromolecule metabolic process	negative regulation of macromolecule metabolic process	negative regulation of biosynthetic process	regulation of nucleobase, nucleoside, nucleotide and nucleic acid metabolic process	translation	gene expression	negative regulation of nucleobase, nucleoside, nucleotide and nucleic acid metabolic process	biological regulation	nucleobase, nucleoside, nucleotide and nucleic acid metabolic process	rRNA metabolic process	ncRNA metabolic process	regulation of cellular process	regulation of biological process	regulation of nitrogen compound metabolic process
0.010281		437.522	608.768	503.072	33.8315	18.1635	24.4932	1	1	1	NM_011050	1418840_at	Programmed cell death 4 (Pdcd4), mRNA	Mm.1605	18569	Pdcd4	19	Biological Process:	apoptosis	cell death	programmed cell death	death	cellular process	Molecular Function:	RNA binding	protein binding	binding	nucleic acid binding	Cellular Component:	nucleus	cytoplasm	intracellular membrane-bounded organelle	intracellular organelle	intracellular part	intracellular	membrane-bounded organelle	organelle	cell part	all	cell	cellular_component
0.002831		383.443	500.052	502.882	15.0975	20.2032	11.3711	1	1	1	BB258011	1439047_s_at	RecQ protein-like, mRNA (cDNA clone MGC:25245 IMAGE:4459244)	Mm.477767	19691	Recql	6	Biological Process:	DNA recombination	nitrogen compound metabolic process	cellular macromolecule metabolic process	cellular metabolic process	biopolymer metabolic process	cellular process	macromolecule metabolic process	cellular biopolymer metabolic process	primary metabolic process	nucleobase, nucleoside, nucleotide and nucleic acid metabolic process	metabolic process	DNA metabolic process	Molecular Function:	nucleotide binding	nucleic acid binding	DNA binding	helicase activity	ATP binding	ATP-dependent helicase activity	hydrolase activity	hydrolase activity, acting on acid anhydrides, in phosphorus-containing anhydrides	purine NTP-dependent helicase activity	binding	catalytic activity	purine nucleoside binding	ATPase activity	pyrophosphatase activity	purine ribonucleotide binding	nucleoside binding	nucleoside-triphosphatase activity	purine nucleotide binding
0.020756		1159.61	1222.32	1332.4	13.717	18.318	48.7444	1	1	1	NM_011812	1416164_at	Fibulin 5, mRNA (cDNA clone MGC:5656 IMAGE:3482574)	Mm.288381	23876	Fbln5	12	Biological Process:	cell adhesion	extracellular matrix organization	biological adhesion	cellular component organization	extracellular structure organization	cellular process	Molecular Function:	calcium ion binding	protein binding	cation binding	ion binding	binding	metal ion binding	Cellular Component:	extracellular region	all	cellular_component
0.012107		936.833	835.175	1273.62	46.9839	72.1841	90.9914	1	1	1	BB131357	1456131_x_at	dystroglycan 1	-	-	-	-
0.04506		1582.13	1700.23	1698.26	18.7228	45.6848	9.40724	1	1	1	AV143687	1447842_x_at	transcobalamin 2	-	-	-	-
0.001248		2034.45	2210.2	2092.23	11.5431	14.4296	25.0326	1	1	1	AK010847	1428580_at	Biliverdin reductase A (Blvra), mRNA	Mm.22028	109778	Blvra	2	Biological Process:	metabolic process	heme catabolic process	oxidation reduction	pigment metabolic process	cofactor catabolic process	cofactor metabolic process	nitrogen compound metabolic process	cellular metabolic process	cellular process	porphyrin metabolic process	heme metabolic process	catabolic process	heterocycle metabolic process	porphyrin catabolic process	heterocycle catabolic process	cellular catabolic process	nitrogen compound catabolic process	pigment catabolic process	tetrapyrrole metabolic process	tetrapyrrole catabolic process	cellular nitrogen compound metabolic process	Molecular Function:	nucleotide binding	catalytic activity	biliverdin reductase activity	binding	zinc ion binding	oxidoreductase activity	metal ion binding	oxidoreductase activity, acting on the CH-CH group of donors	cation binding
0.02203		722.834	827.753	851.443	23.0553	28.5918	21.8143	1	1	1	NM_133734	1460189_at	WD repeat domain 23, mRNA (cDNA clone MGC:46990 IMAGE:5051353)	Mm.11535	28199	Wdr23	14
0.036129		458.254	579.376	570.341	26.7494	11.3085	37.482	1	1	1	AF026524	1426333_a_at	Inhibitor of kappaB kinase beta, mRNA (cDNA clone MGC:47377 IMAGE:4482634)	Mm.277886	16150	Ikbkb	8	Biological Process:	B cell homeostasis	protein amino acid phosphorylation	I-kappaB phosphorylation	positive regulation of NF-kappaB transcription factor activity	cellular biopolymer biosynthetic process	nitrogen compound metabolic process	positive regulation of binding	positive regulation of transcription regulator activity	regulation of macromolecule metabolic process	post-translational protein modification	cell communication	cellular process	cellular macromolecule biosynthetic process	protein modification process	regulation of transcription regulator activity	intracellular signaling cascade	protein kinase cascade	macromolecule metabolic process	regulation of nucleobase, nucleoside, nucleotide and nucleic acid metabolic process	gene expression	leukocyte homeostasis	nucleobase, nucleoside, nucleotide and nucleic acid metabolic process	biological regulation	regulation of biological process	regulation of cellular process	regulation of nitrogen compound metabolic process	cellular macromolecule metabolic process	regulation of cellular metabolic process	biopolymer modification	I-kappaB kinase/NF-kappaB cascade	regulation of biological quality
0.035536		291.781	403.473	412.347	41.6983	3.62691	21.4366	1	1	1	AV288264	1434071_a_at	Pelota homolog (Drosophila) (Pelo), mRNA	Mm.317280	109700	Itga1	13	Biological Process:	cell adhesion	integrin-mediated signaling pathway	neutrophil chemotaxis	cellular extravasation	taxis	locomotory behavior	localization of cell	response to external stimulus	cell chemotaxis	cell communication	cellular process	chemotaxis	cell motility	biological regulation	response to chemical stimulus	immune system process	regulation of cellular process	regulation of biological process	cell surface receptor linked signal transduction	cell migration	behavior	leukocyte chemotaxis	cellular response to stimulus	response to stimulus	signal transduction	biological adhesion	cellular response to chemical stimulus	localization	locomotion	leukocyte migration	cell motion
0.010648		1530.17	1545.41	1747.02	8.99652	51.6561	37.1887	1	1	1	BC011284	1460346_at	TISP73	Mm.620	11883	Arsa	15	Biological Process:	binding of sperm to zona pellucida	metabolic process	fertilization	sexual reproduction	reproduction	reproductive process	single fertilization	cell-cell recognition	cellular process	sperm-egg recognition	cell recognition	Molecular Function:	catalytic activity	cerebroside-sulfatase activity	calcium ion binding	sulfuric ester hydrolase activity	hydrolase activity	metal ion binding	cation binding	binding	hydrolase activity, acting on ester bonds	ion binding	Cellular Component:	integral to membrane of membrane fraction	lysosome	plasma membrane	intracellular organelle	intracellular part	membrane-bounded organelle	all	insoluble fraction
0.027687		997.395	1073.95	1152	30.0475	27.1405	30.863	1	1	1	AV298495	1454794_at	Spastin protein orthologue (Spast gene)	Mm.19804	50850	Spast	17	Biological Process:	cell cycle	multicellular organismal development	nervous system development	cell differentiation	cell division	anatomical structure development	system development	developmental process	cellular developmental process	multicellular organismal process	cellular process	Molecular Function:	nucleotide binding	ATP binding	microtubule-severing ATPase activity	hydrolase activity	nucleoside-triphosphatase activity	hydrolase activity, acting on acid anhydrides, in phosphorus-containing anhydrides	binding	catalytic activity	purine nucleoside binding	pyrophosphatase activity	ATPase activity	nucleoside binding	purine ribonucleotide binding	purine nucleotide binding	hydrolase activity, acting on acid anhydrides	adenyl ribonucleotide binding	ATPase activity, coupled	ribonucleotide binding	adenyl nucleotide binding
0.027647		551.243	681.424	651.818	20.8603	8.1507	38.9453	1	1	1	AK004371	1429444_at	RAS-like, family 11, member A (Rasl11a), mRNA	Mm.266978	68895	Rasl11a	5	Biological Process:	small GTPase mediated signal transduction	signal transduction	regulation of biological process	regulation of cellular process	intracellular signaling cascade	biological regulation	cellular process	cell communication	Molecular Function:	nucleotide binding	GTP binding	guanyl ribonucleotide binding	purine nucleotide binding	ribonucleotide binding	binding	purine ribonucleotide binding	guanyl nucleotide binding
0.036089		1003.35	1124.88	1112.3	41.46	11.1555	18.9975	1	1	1	AY009091	1422669_at	Estrogen receptor-binding fragment-associated protein 9 (EBAG9)	Mm.477528	55960	Ebag9	15	Biological Process:	apoptosis	cell death	programmed cell death	death	cellular process	Molecular Function:	receptor activity	molecular transducer activity	signal transducer activity	Cellular Component:	Golgi apparatus	membrane	integral to membrane	intracellular membrane-bounded organelle	intracellular organelle	intracellular part	intracellular	membrane-bounded organelle	organelle	cell part	all	membrane part	cytoplasm	intrinsic to membrane	cytoplasmic part	cell	cellular_component
0.029808		1434.45	1394.68	1702.02	95.1609	23.4715	54.3111	1	1	1	AV324623	1456597_at	HEAT repeat containing 3, mRNA (cDNA clone IMAGE:5372218)	Mm.36291	234549	Heatr3	8	Molecular Function:	binding
0.044664		3947.56	3743.41	4378.79	56.6133	40.6491	230.235	1	1	1	NM_134024	1417144_at	Tubulin, gamma 1 (Tubg1), mRNA	Mm.142348	103733	Tubg1	11	Biological Process:	meiotic spindle organization	microtubule-based process	microtubule nucleation	mitotic spindle organization	regulation of mitosis	protein polymerization	anatomical structure formation	cellular component assembly	regulation of mitotic cell cycle	cellular component biogenesis	mitotic cell cycle	cellular process	organelle organization	protein complex biogenesis	regulation of cellular component organization	M phase of mitotic cell cycle	biological regulation	regulation of biological process	cell cycle phase	regulation of cellular process	macromolecular complex subunit organization	regulation of organelle organization	cellular component organization	cell cycle	nuclear division	cellular protein complex assembly	cytoskeleton organization	microtubule cytoskeleton organization	macromolecular complex assembly	M phase	regulation of cell cycle
0.006546		146.044	214.673	304.398	6.71263	30.4171	21.9276	0.666667	1	1	NM_013703	1417900_a_at	Very low density lipoprotein receptor, mRNA (cDNA clone MGC:11509 IMAGE:3968213)	Mm.4141	22359	Vldlr	19	Biological Process:	lipid metabolic process	transport	lipid transport	endocytosis	steroid metabolic process	cholesterol metabolic process	positive regulation of protein kinase activity	positive regulation of kinase activity	positive regulation of transferase activity	regulation of catalytic activity	regulation of phosphorus metabolic process	regulation of phosphorylation	cellular process	membrane organization	biological regulation	regulation of cellular process	regulation of biological process	positive regulation of catalytic activity	regulation of cellular metabolic process	phosphorus metabolic process	cellular biosynthetic process	regulation of transferase activity	vesicle-mediated transport	biosynthetic process	cellular component organization	alcohol metabolic process	cellular metabolic process	sterol metabolic process	phosphorylation	regulation of phosphate metabolic process	regulation of metabolic process
0.017385		4041.83	4402.89	3907.55	76.4431	56.726	117.828	1	1	1	NM_025975	1420614_at	Dynein light chain Tctex-type 3, mRNA (cDNA clone MGC:41029 IMAGE:1332100)	Mm.29150	67117	Dynlt3	X	Biological Process:	biological_process	all	Molecular Function:	molecular_function	motor activity	hydrolase activity	hydrolase activity, acting on acid anhydrides, in phosphorus-containing anhydrides	nucleoside-triphosphatase activity	hydrolase activity, acting on acid anhydrides	pyrophosphatase activity	catalytic activity	all	Cellular Component:	cellular_component	microtubule	dynein complex	intracellular organelle	intracellular part	microtubule associated complex	non-membrane-bounded organelle	all	cell	cytoskeletal part	intracellular	organelle	protein complex	cell part	microtubule cytoskeleton	intracellular non-membrane-bounded organelle	intracellular organelle part	cytoskeleton
0.029183		1277.07	1349.39	1431.2	38.8137	32.6996	8.33944	1	1	1	BQ174089	1434038_at	MKIAA0678 protein	Mm.217256	235567	Dnajc13	9	Biological Process:	biological_process	all	Molecular Function:	molecular_function	all	Cellular Component:	cellular_component	all
0.020614		192.258	250.684	360.05	38.1969	2.42622	35.7184	1	1	1	BC001995	1425227_a_at	ATPase, H+ transporting, lysosomal V0 subunit A1 (Atp6v0a1), mRNA	Mm.340818	11975	Atp6v0a1	11	Biological Process:	transport	ion transport	ATP synthesis coupled proton transport	proton transport	nitrogen compound metabolic process	cation transport	ribonucleotide metabolic process	hydrogen transport	transmembrane transport	cellular process	nucleotide biosynthetic process	ribonucleoside triphosphate metabolic process	ribonucleotide biosynthetic process	nucleobase, nucleoside, nucleotide and nucleic acid metabolic process	purine nucleoside triphosphate biosynthetic process	monovalent inorganic cation transport	phosphorus metabolic process	ion transmembrane transport	energy coupled proton transport, down electrochemical gradient	cellular biosynthetic process	nucleoside phosphate metabolic process	ribonucleoside triphosphate biosynthetic process	biosynthetic process	ATP metabolic process	purine ribonucleoside triphosphate biosynthetic process	purine nucleotide metabolic process	cellular metabolic process	nucleobase, nucleoside and nucleotide metabolic process	phosphorylation	generation of precursor metabolites and energy	nucleoside triphosphate biosynthetic process
0.003926		514.09	602.67	650.283	22.3172	16.8266	10.6571	1	1	1	NM_080795	1460249_at	Ligand of numb-protein X 2 (Lnx2), mRNA	Mm.272203	140887	Lnx2	5	Biological Process:	protein homooligomerization	anatomical structure formation	cellular component assembly	cellular component biogenesis	protein oligomerization	protein complex assembly	protein complex biogenesis	macromolecular complex subunit organization	macromolecular complex assembly	cellular component organization	Molecular Function:	protein binding	zinc ion binding	PDZ domain binding	metal ion binding	cation binding	ion binding	binding	transition metal ion binding	protein domain specific binding
0.024239		192.985	282.754	327.628	40.4472	15.6923	5.65562	0.5	1	1	BB399251	1456416_at	Core-binding factor, runt domain, alpha subunit 2, translocated to, 2 (human), mRNA (cDNA clone MGC:170035 IMAGE:8861430)	Mm.29914	12396	Cbfa2t2	2	Biological Process:	regulation of transcription, DNA-dependent	epithelial cell differentiation	negative regulation of transcription, DNA-dependent	cell differentiation	cellular biopolymer biosynthetic process	negative regulation of gene expression	negative regulation of cellular metabolic process	nitrogen compound metabolic process	negative regulation of cellular biosynthetic process	developmental process	regulation of macromolecule metabolic process	multicellular organismal process	cellular process	negative regulation of cellular process	anatomical structure development	cellular macromolecule biosynthetic process	negative regulation of biological process	epithelium development	macromolecule metabolic process	negative regulation of macromolecule metabolic process	negative regulation of biosynthetic process	regulation of nucleobase, nucleoside, nucleotide and nucleic acid metabolic process	gene expression	negative regulation of nucleobase, nucleoside, nucleotide and nucleic acid metabolic process	nucleobase, nucleoside, nucleotide and nucleic acid metabolic process	biological regulation	morphogenesis of an epithelium	regulation of biological process	regulation of cellular process	system development	cellular macromolecule metabolic process
0.006253		2447.92	2673.93	2445.14	2.65734	14.8699	60.5375	1	1	1	BC004810	1424258_at	Polymerase (RNA) II (DNA directed) polypeptide D (Polr2d), transcript variant 1, mRNA	Mm.279898	69241	Polr2d	18	Biological Process:	transcription	cellular biopolymer biosynthetic process	nitrogen compound metabolic process	cellular metabolic process	cellular process	biopolymer biosynthetic process	cellular macromolecule biosynthetic process	macromolecule metabolic process	gene expression	primary metabolic process	nucleobase, nucleoside, nucleotide and nucleic acid metabolic process	metabolic process	cellular macromolecule metabolic process	biopolymer metabolic process	cellular biosynthetic process	biosynthetic process	cellular biopolymer metabolic process	macromolecule biosynthetic process	Molecular Function:	DNA-directed RNA polymerase activity	RNA polymerase activity	transferase activity	catalytic activity	transferase activity, transferring phosphorus-containing groups	nucleotidyltransferase activity	Cellular Component:	nucleus	intracellular membrane-bounded organelle	intracellular organelle	intracellular part	intracellular
0.045728		477.995	566.556	612.381	39.7664	24.0953	20.8815	1	1	1	NM_009274	1448603_at	Serine/arginine-rich protein specific kinase 2, mRNA (cDNA clone MGC:27638 IMAGE:4507346)	Mm.288728	20817	Srpk2	5	Biological Process:	spliceosome assembly	mRNA processing	protein amino acid phosphorylation	protein kinase cascade	RNA splicing	cell differentiation	anatomical structure formation	cellular component assembly	nitrogen compound metabolic process	cellular component biogenesis	developmental process	post-translational protein modification	cell communication	cellular process	protein modification process	mRNA metabolic process	intracellular signaling cascade	macromolecule metabolic process	gene expression	biological regulation	nucleobase, nucleoside, nucleotide and nucleic acid metabolic process	regulation of biological process	regulation of cellular process	cellular macromolecule metabolic process	biopolymer modification	phosphorus metabolic process	ribonucleoprotein complex assembly	macromolecular complex subunit organization	nuclear mRNA splicing, via spliceosome	cellular component organization	RNA splicing, via transesterification reactions with bulged adenosine as nucleophile
0.017367		2723.33	3008.16	2660.3	74.9959	34.5711	72.0056	1	1	1	NM_025486	1419287_at	Transmembrane protein 208, mRNA (cDNA clone MGC:25457 IMAGE:4242513)	Mm.29990	66320	Tmem208	8	Cellular Component:	membrane	integral to membrane	intrinsic to membrane	cell	all	cellular_component	cell part	membrane part
0.017448		289.159	418.698	380.972	20.6891	31.3179	12.0669	1	1	1	BG064045	1424610_at	TruB pseudouridine (psi) synthase homolog 2 (E. coli) (Trub2), transcript variant 1, mRNA	Mm.245739	227682	Trub2	2	Biological Process:	RNA processing	tRNA processing	ncRNA metabolic process	nitrogen compound metabolic process	cellular macromolecule metabolic process	cellular metabolic process	biopolymer metabolic process	RNA metabolic process	cellular process	tRNA metabolic process	ncRNA processing	macromolecule metabolic process	cellular biopolymer metabolic process	gene expression	primary metabolic process	nucleobase, nucleoside, nucleotide and nucleic acid metabolic process	metabolic process	Molecular Function:	isomerase activity	catalytic activity
0.041768		2848.7	3136.49	2781.32	120.485	62.3643	22.3638	1	1	1	AW986054	1445897_s_at	Interferon-induced protein 35 (Ifi35), mRNA	Mm.45558	70110	Ifi35	11	Cellular Component:	nucleus	intracellular membrane-bounded organelle	intracellular organelle	intracellular part	intracellular	membrane-bounded organelle	organelle	cell part	all	cell	cellular_component
0.014665		1343.59	1534.92	1372.59	46.6576	27.5928	22.5368	1	1	1	AK012667	1429004_at	Pleckstrin homology domain interacting protein, mRNA (cDNA clone IMAGE:5366274)	Mm.221688	83946	Phip	9	Biological Process:	insulin receptor signaling pathway	enzyme linked receptor protein signaling pathway	cellular process	cell communication	response to endogenous stimulus	response to peptide hormone stimulus	response to hormone stimulus	cellular response to insulin stimulus	biological regulation	response to organic substance	response to chemical stimulus	regulation of cellular process	regulation of biological process	cell surface receptor linked signal transduction	cellular response to hormone stimulus	cellular response to stimulus	signal transduction	response to stimulus	transmembrane receptor protein tyrosine kinase signaling pathway	response to insulin stimulus	cellular response to chemical stimulus	Molecular Function:	protein binding	binding
0.013369		4380.05	4372.56	4607.36	44.931	49.0599	33.4186	1	1	1	BF019960	1435177_a_at	Anaphase-promoting complex subunit 5 (Anapc5), transcript variant 1, mRNA	Mm.332667	59008	Anapc5	5	Biological Process:	cell cycle	mitosis	biological_process	modification-dependent protein catabolic process	cell division	mitotic cell cycle	cellular biopolymer catabolic process	cellular macromolecule catabolic process	modification-dependent macromolecule catabolic process	organelle organization	cellular process	proteolysis	macromolecule metabolic process	M phase of mitotic cell cycle	cell cycle phase	cellular macromolecule metabolic process	protein catabolic process	proteolysis involved in cellular protein catabolic process	macromolecule catabolic process	cellular component organization	cellular metabolic process	biopolymer catabolic process	all	nuclear division	catabolic process	primary metabolic process	metabolic process	M phase	cellular protein catabolic process	cellular catabolic process	protein metabolic process
0.006841		166.996	285.503	268.253	15.2842	22.1848	15.3195	0.5	1	1	AK010199	1453174_at	Transcribed locus	Mm.376247	71938	-	1
0.000771		810.183	1018.24	820.843	28.8825	14.8119	18.2224	1	1	1	NM_021305	1449944_a_at	Sec61, alpha subunit 2 (S. cerevisiae), mRNA (cDNA clone MGC:6359 IMAGE:3494001)	Mm.21435	57743	Sec61a2	2	Biological Process:	transport	protein transport	transmembrane transport	establishment of protein localization	protein localization	establishment of localization	localization	cellular process	macromolecule localization	Molecular Function:	P-P-bond-hydrolysis-driven protein transmembrane transporter activity	ribosome binding	macromolecule transmembrane transporter activity	P-P-bond-hydrolysis-driven transmembrane transporter activity	substrate-specific transmembrane transporter activity	substrate-specific transporter activity	protein transmembrane transporter activity	transporter activity	binding	active transmembrane transporter activity	protein transporter activity	ribonucleoprotein binding	protein binding	transmembrane transporter activity	primary active transmembrane transporter activity	Cellular Component:	endoplasmic reticulum	membrane	integral to membrane	intracellular membrane-bounded organelle	intracellular organelle
0.030682		691.99	661.164	939.046	71.0271	43.656	60.1887	1	1	1	BF577955	1418646_at	Transcribed locus	Mm.467760	-	-	17
0.027282		362.442	479.686	460.769	22.3358	29.4634	18.4246	1	1	1	BE447663	1434478_at	Headcase homolog (Drosophila), mRNA (cDNA clone IMAGE:4482460)	Mm.276430	380629	Heca	10	Biological Process:	biological_process	all	Molecular Function:	molecular_function	all	Cellular Component:	cellular_component	all
0.049039		706.913	726.194	902.627	29.4142	28.0948	71.151	1	1	1	BC024802	1424490_at	Zinc finger protein 428 (Zfp428), mRNA	Mm.181332	232969	Zfp428	7	Molecular Function:	zinc ion binding	metal ion binding	cation binding	ion binding	binding	transition metal ion binding	Cellular Component:	intracellular	cell	all	cellular_component	cell part
0.003206		146.383	253.137	254.56	20.6414	12.8188	8.69041	0.666667	1	1	NM_134063	1418772_at	CDNA sequence BC016423 (BC016423), mRNA	Mm.221609	105203	BC016423	13
0.011683		449.246	324.378	788.663	40.876	33.8007	118.869	1	1	1	AK009252	1453686_x_at	nephronophthisis 1 (juvenile) homolog (human)	-	53885	-	-	Molecular Function:	protein binding	binding	Cellular Component:	cell junction	plasma membrane part	all	cell part	membrane part	plasma membrane	cellular_component	cell	membrane
0.023445		1363.63	1599.92	1341.54	75.3991	39.5912	31.1841	1	1	1	AV374294	1434075_at	CDNA sequence BC030336, mRNA (cDNA clone MGC:40669 IMAGE:5401060)	Mm.276479	233812	BC030336	7
0.015481		443.969	541.792	559.993	20.983	18.079	22.923	1	1	1	BB703762	1438736_at	THO complex 2 (Thoc2), mRNA	Mm.259498	331401	Thoc2	X
0.044079		570.428	600.502	753.833	51.1598	34.6835	38.2651	1	1	1	NM_023173	1420636_a_at	T-DSP4	Mm.34365	80915	Dusp12	1	Biological Process:	protein amino acid dephosphorylation	dephosphorylation	cellular metabolic process	post-translational protein modification	cellular process	protein modification process	macromolecule metabolic process	primary metabolic process	metabolic process	phosphate metabolic process	protein metabolic process	cellular macromolecule metabolic process	biopolymer metabolic process	biopolymer modification	phosphorus metabolic process	cellular protein metabolic process	cellular biopolymer metabolic process	Molecular Function:	phosphoprotein phosphatase activity	protein tyrosine phosphatase activity	protein tyrosine/serine/threonine phosphatase activity	zinc ion binding	hydrolase activity	phosphatase activity	metal ion binding	cation binding	binding	catalytic activity	hydrolase activity, acting on ester bonds	ion binding	transition metal ion binding
0.025415		150.459	237.846	275.297	39.7288	7.46656	8.65816	0.666667	1	1	AK019760	1432472_a_at	Methylcrotonoyl-Coenzyme A carboxylase 2 (beta), mRNA (cDNA clone IMAGE:1244820)	Mm.137327	78038	Mccc2	13	Molecular Function:	nucleotide binding	methylcrotonoyl-CoA carboxylase activity	ATP binding	ligase activity	CoA carboxylase activity	purine nucleotide binding	binding	catalytic activity	ligase activity, forming carbon-carbon bonds	adenyl ribonucleotide binding	purine nucleoside binding	ribonucleotide binding	adenyl nucleotide binding	purine ribonucleotide binding	nucleoside binding	Cellular Component:	mitochondrion	intracellular membrane-bounded organelle	intracellular organelle	intracellular part	intracellular	membrane-bounded organelle	organelle	cell part	all	cytoplasm	cytoplasmic part	cell	cellular_component
0.049913		531.074	631.856	642.366	22.5178	28.2217	29.9456	1	1	1	NM_008668	1417930_at	Ngfi-A binding protein 2 (Nab2), transcript variant 1, mRNA	Mm.336898	17937	Nab2	10	Biological Process:	endochondral ossification	transcription	Schwann cell differentiation	negative regulation of transcription	myelination	regulation of transcription	regulation of epidermis development	cell differentiation	negative regulation of gene expression	negative regulation of cellular metabolic process	cellular process	multicellular organismal process	anatomical structure development	ion homeostasis	negative regulation of biological process	regulation of nucleobase, nucleoside, nucleotide and nucleic acid metabolic process	negative regulation of macromolecule metabolic process	negative regulation of biosynthetic process	biological regulation	chemical homeostasis	endochondral bone morphogenesis	regulation of multicellular organismal process	peripheral nervous system development	regulation of biological quality	ensheathment of neurons	cellular biosynthetic process	system process	cellular homeostasis	biosynthetic process	regulation of biosynthetic process	nervous system development
0.029345		460.999	596.916	535.952	38.2196	8.08846	23.2591	1	1	1	BM234716	1435233_at	Nuclear receptor coactivator 2 (Ncoa2), transcript variant 1, mRNA	Mm.2537	17978	Ncoa2	1	Biological Process:	negative regulation of transcription from RNA polymerase II promoter	transcription	regulation of transcription, DNA-dependent	signal transduction	steroid hormone receptor signaling pathway	regulation of transcription	positive regulation of transcription from RNA polymerase II promoter	negative regulation of gene expression	positive regulation of cellular process	negative regulation of cellular metabolic process	negative regulation of transcription, DNA-dependent	cellular process	positive regulation of nucleobase, nucleoside, nucleotide and nucleic acid metabolic process	intracellular receptor-mediated signaling pathway	negative regulation of biological process	positive regulation of biosynthetic process	negative regulation of macromolecule metabolic process	negative regulation of biosynthetic process	regulation of nucleobase, nucleoside, nucleotide and nucleic acid metabolic process	biological regulation	transcription from RNA polymerase II promoter	positive regulation of transcription, DNA-dependent	cellular biosynthetic process	biosynthetic process	transcription, DNA-dependent	regulation of biosynthetic process	RNA metabolic process	regulation of metabolic process	positive regulation of transcription	negative regulation of nitrogen compound metabolic process	positive regulation of RNA metabolic process
0.030149		919.41	1088.07	960.836	44.8881	4.21328	38.1854	1	1	1	BG068704	1419278_at	Ubiquitin specific peptidase 48 (Usp48), mRNA	Mm.218478	170707	Usp48	4	Biological Process:	ubiquitin-dependent protein catabolic process	modification-dependent protein catabolic process	cellular biopolymer catabolic process	biopolymer catabolic process	cellular metabolic process	cellular macromolecule catabolic process	modification-dependent macromolecule catabolic process	cellular process	proteolysis	macromolecule metabolic process	primary metabolic process	catabolic process	metabolic process	cellular protein catabolic process	cellular catabolic process	cellular macromolecule metabolic process	protein metabolic process	biopolymer metabolic process	protein catabolic process	cellular protein metabolic process	macromolecule catabolic process	proteolysis involved in cellular protein catabolic process	cellular biopolymer metabolic process	Molecular Function:	ubiquitin thiolesterase activity	peptidase activity	cysteine-type peptidase activity	hydrolase activity	hydrolase activity, acting on ester bonds	thiolester hydrolase activity	peptidase activity, acting on L-amino acid peptides
0.01836		816.873	1006.33	837.402	42.6665	30.3436	33.6475	1	1	1	BB295149	1427236_a_at	Brain cDNA, clone MNCb-0467, similar to Homo sapiens cDNA FLJ10078, clone HEMBA1001869	Mm.205190	69188	Mll5	5	Biological Process:	neutrophil mediated immunity	DNA methylation	transcription	cell cycle	cell cycle arrest	chromatin modification	erythrocyte differentiation	neutrophil activation	regulation of transcription	cell differentiation	myeloid leukocyte mediated immunity	immune effector process	multicellular organismal process	cellular process	anatomical structure development	myeloid cell differentiation	DNA alkylation	regulation of nucleobase, nucleoside, nucleotide and nucleic acid metabolic process	biological regulation	immune system development	leukocyte activation	DNA modification	biopolymer modification	regulation of biological quality	cellular biosynthetic process	response to stimulus	biosynthetic process	regulation of biosynthetic process	hemopoiesis	DNA metabolic process	homeostasis of number of cells
0.046901		2973.58	3225.82	2931.27	69.7763	71.1531	66.1326	1	1	1	BB807707	1460239_at	Tetraspanin 13, mRNA (cDNA clone MGC:18777 IMAGE:4166625)	Mm.254663	66109	Tspan13	12	Cellular Component:	membrane	integral to membrane	intrinsic to membrane	cell	all	cellular_component	cell part	membrane part
0.047583		130.785	126.093	344.822	30.427	58.2099	67.5175	0	0	0	AW553456	1460636_at	Mitogen-activated protein kinase kinase 2 (Map2k2), mRNA	Mm.275436	26396	Map2k2	10	Biological Process:	protein amino acid phosphorylation	cellular metabolic process	post-translational protein modification	cellular process	phosphorylation	protein modification process	macromolecule metabolic process	primary metabolic process	metabolic process	phosphate metabolic process	protein metabolic process	cellular macromolecule metabolic process	biopolymer metabolic process	biopolymer modification	phosphorus metabolic process	cellular protein metabolic process	cellular biopolymer metabolic process	Molecular Function:	nucleotide binding	protein kinase activity	protein serine/threonine kinase activity	protein tyrosine kinase activity	ATP binding	kinase activity	transferase activity	purine nucleotide binding	binding	phosphotransferase activity, alcohol group as acceptor	catalytic activity	transferase activity, transferring phosphorus-containing groups	purine nucleoside binding
0.034153		446.316	590.212	511.641	23.3903	27.5889	34.422	1	1	1	BB143137	1433872_at	Solute carrier family 12, member 6, mRNA (cDNA clone IMAGE:5359319)	Mm.46449	107723	Slc12a6	2	Biological Process:	transport	ion transport	potassium ion transport	sodium ion transport	chloride transport	biological_process	cation transport	establishment of localization	monovalent inorganic cation transport	all	inorganic anion transport	localization	anion transport	metal ion transport	Molecular Function:	transporter activity	protein binding	symporter activity	cation:chloride symporter activity	potassium ion binding	cation transmembrane transporter activity	substrate-specific transmembrane transporter activity	substrate-specific transporter activity	solute:cation symporter activity	binding	secondary active transmembrane transporter activity	anion transmembrane transporter activity	transmembrane transporter activity	cation binding	ion transmembrane transporter activity	active transmembrane transporter activity
0.045961		300.804	442.604	367.624	14.3827	31.1793	40.3694	1	1	1	BB731480	1421851_at	Microtubule-associated protein 1B (Mtap1b), mRNA	Mm.4173	17755	Mtap1b	13	Biological Process:	microtubule bundle formation	microtubule-based process	dendrite development	cell differentiation	neuron projection development	neuron development	developmental process	multicellular organismal process	cellular process	organelle organization	anatomical structure development	neuron differentiation	neurogenesis	microtubule cytoskeleton organization	cytoskeleton organization	multicellular organismal development	system development	generation of neurons	cellular developmental process	cell development	cell projection organization	cellular component organization	nervous system development	Molecular Function:	cytoskeletal regulatory protein binding	cytoskeletal protein binding	protein binding	binding	Cellular Component:	cytosol	microtubule
0.015012		349.306	503.248	403.759	29.9151	25.8772	20.7592	1	1	1	U52193	1425862_a_at	Phosphatidylinositol 3-kinase, C2 domain containing, alpha polypeptide (Pik3c2a), mRNA	Mm.3810	18704	Pik3c2a	7	Biological Process:	cell communication	phosphoinositide phosphorylation	phosphoinositide-mediated signaling	lipid phosphorylation	glycerophospholipid metabolic process	phospholipid metabolic process	cellular metabolic process	phosphorylation	cellular process	intracellular signaling cascade	primary metabolic process	biological regulation	metabolic process	phosphoinositide metabolic process	organophosphate metabolic process	phosphate metabolic process	regulation of biological process	regulation of cellular process	cellular lipid metabolic process	second-messenger-mediated signaling	lipid metabolic process	phosphorus metabolic process	lipid modification	signal transduction	glycerolipid metabolic process	Molecular Function:	nucleotide binding	inositol or phosphatidylinositol kinase activity	protein binding	ATP binding	kinase activity
0.038615		1025.41	1015.76	1243.38	34.0987	38.0594	76.4779	1	1	1	BG794917	1455152_at	Expressed sequence AI462493, mRNA (cDNA clone MGC:36861 IMAGE:4460168)	Mm.476777	107197	AI462493	19	Molecular Function:	kinase activity	transferase activity	catalytic activity	transferase activity, transferring phosphorus-containing groups	Cellular Component:	extracellular region	all	cellular_component
0.007469		145.112	223.238	275.303	20.1221	21.0226	14.0156	0.666667	1	1	AA672926	1430271_x_at	TATA box binding protein (Tbp)-associated factor, RNA polymerase I, D (Taf1d), transcript variant 2, mRNA	Mm.354115	75316	Taf1d	9	Biological Process:	transcription	regulation of transcription	cellular biopolymer biosynthetic process	nitrogen compound metabolic process	cellular metabolic process	regulation of macromolecule metabolic process	regulation of cellular biosynthetic process	cellular process	regulation of metabolic process	biopolymer biosynthetic process	regulation of primary metabolic process	cellular macromolecule biosynthetic process	macromolecule metabolic process	regulation of nucleobase, nucleoside, nucleotide and nucleic acid metabolic process	gene expression	primary metabolic process	biological regulation	nucleobase, nucleoside, nucleotide and nucleic acid metabolic process	metabolic process	regulation of gene expression	regulation of cellular process	regulation of biological process	regulation of nitrogen compound metabolic process	cellular macromolecule metabolic process	biopolymer metabolic process	regulation of cellular metabolic process	cellular biosynthetic process	biosynthetic process	cellular biopolymer metabolic process	regulation of biosynthetic process	regulation of macromolecule biosynthetic process
0.022605		1994.11	2236.21	1960	38.5256	24.6307	82.7605	1	1	1	AI891882	1423620_at	Centromere protein Q, mRNA (cDNA clone MGC:27944 IMAGE:3588374)	Mm.9870	83815	Cenpq	17	Cellular Component:	chromosome, centromeric region	nucleus	chromosome	intracellular organelle	intracellular part	membrane-bounded organelle	non-membrane-bounded organelle	all	cell	intracellular membrane-bounded organelle	intracellular	organelle	cell part	chromosomal part	intracellular non-membrane-bounded organelle	intracellular organelle part	cellular_component	organelle part
0.019178		1783.97	1761.49	2013.42	69.0589	31.575	36.578	1	1	1	BI102044	1428408_a_at	Family with sequence similarity 62, member B (Fam62b), mRNA	Mm.273755	52635	Fam62b	12	Cellular Component:	plasma membrane	membrane	integral to membrane	intrinsic to membrane	cell	all	cellular_component	cell part	membrane part
0.027118		1761.42	1731.44	1998.09	83.349	34.4997	32.0272	1	1	1	BC019471	1425921_a_at	RIKEN cDNA 1810055G02 gene (1810055G02Rik), mRNA	Mm.23780	72056	1810055G02Rik	19	Cellular Component:	membrane	integral to membrane	intrinsic to membrane	cell	all	cellular_component	cell part	membrane part
0.013326		161.067	242.516	285.894	30.7608	12.5303	12.0344	0.666667	1	1	BM232966	1455342_at	RIKEN cDNA A230083H22 gene, mRNA (cDNA clone MGC:106167 IMAGE:30726642)	Mm.257354	353211	A230083H22Rik	19	Biological Process:	apoptosis	cell death	programmed cell death	death	cellular process	Cellular Component:	cytoplasm	intracellular part	intracellular	cell	all	cellular_component	cell part
0.01206		503.967	573.709	639.565	17.8626	16.7297	27.7347	1	1	1	AV246882	1436346_at	CD109 antigen (Cd109), mRNA	Mm.32955	235505	Cd109	9	Molecular Function:	endopeptidase inhibitor activity	serine-type endopeptidase inhibitor activity	protein binding	peptidase inhibitor activity	enzyme regulator activity	enzyme inhibitor activity	binding	Cellular Component:	extracellular region	extracellular space	plasma membrane	membrane	anchored to membrane	intrinsic to membrane	extracellular region part	cell	cell part	all	cellular_component	membrane part
0.035119		279.244	369.042	393.907	27.3611	20.313	24.706	0.666667	1	1	AK011199	1452647_a_at	DPH2 homolog (S. cerevisiae), mRNA (cDNA clone MGC:36241 IMAGE:5029876)	Mm.13823	67728	Dph2	4	Biological Process:	biological_process	all	Molecular Function:	molecular_function	protein binding	binding	all	Cellular Component:	cellular_component	all
0.003717		762.024	873.154	855.117	19.4511	12.5286	10.8003	1	1	1	NM_011960	1448725_at	Poly (ADP-ribose) glycohydrolase (Parg), mRNA	Mm.15962	26430	Parg	14	Biological Process:	carbohydrate metabolic process	response to DNA damage stimulus	detection of bacterium	detection of biotic stimulus	detection of stimulus	detection of external stimulus	multi-organism process	response to biotic stimulus	response to external stimulus	response to stress	response to stimulus	response to other organism	primary metabolic process	response to bacterium	metabolic process	Molecular Function:	poly(ADP-ribose) glycohydrolase activity	hydrolase activity	hydrolase activity, acting on glycosyl bonds	hydrolase activity, hydrolyzing O-glycosyl compounds	catalytic activity	Cellular Component:	nucleus	cytosol	intracellular membrane-bounded organelle	intracellular organelle	intracellular part	intracellular	membrane-bounded organelle	organelle	cell part
0.034458		981.949	1068.76	1099.27	35.0765	19.5152	13.2668	1	1	1	BF147705	1417612_at	Immediate early response 5 (Ier5), mRNA	Mm.12246	15939	Ier5	1
0.005743		239.646	367.626	315.155	26.2691	11.8236	8.54454	1	1	1	AV344473	1416360_at	Sorting nexin 18 (Snx18), mRNA	Mm.33721	170625	Snx18	13	Biological Process:	transport	cell communication	protein transport	establishment of protein localization	protein localization	establishment of localization	localization	macromolecule localization	cellular process	Molecular Function:	protein binding	phosphoinositide binding	lipid binding	phospholipid binding	binding	Cellular Component:	membrane	cell	all	cellular_component	cell part
0.043205		149.962	248.698	254.22	11.3676	29.275	29.5668	1	1	1	NM_023243	1418585_at	Cyclin H, mRNA (cDNA clone MGC:47913 IMAGE:1446473)	Mm.18474	66671	Ccnh	13	Biological Process:	transcription	cell cycle	regulation of transcription	cellular biopolymer biosynthetic process	nitrogen compound metabolic process	cellular metabolic process	regulation of macromolecule metabolic process	regulation of cellular biosynthetic process	cellular process	regulation of metabolic process	biopolymer biosynthetic process	regulation of primary metabolic process	cellular macromolecule biosynthetic process	macromolecule metabolic process	regulation of nucleobase, nucleoside, nucleotide and nucleic acid metabolic process	gene expression	primary metabolic process	biological regulation	nucleobase, nucleoside, nucleotide and nucleic acid metabolic process	metabolic process	regulation of gene expression	regulation of cellular process	regulation of biological process	regulation of nitrogen compound metabolic process	cellular macromolecule metabolic process	biopolymer metabolic process	regulation of cellular metabolic process	cellular biosynthetic process	biosynthetic process	cellular biopolymer metabolic process	regulation of biosynthetic process
0.031688		202.607	264.751	342.996	32.3336	34.5116	7.38273	0.666667	1	1	BG801851	1426403_at	ARP1 actin-related protein 1 homolog B, centractin beta (yeast) (Actr1b), mRNA	Mm.28521	226977	Actr1b	1	Molecular Function:	nucleotide binding	protein binding	ATP binding	purine nucleotide binding	binding	adenyl ribonucleotide binding	purine nucleoside binding	ribonucleotide binding	adenyl nucleotide binding	nucleoside binding	purine ribonucleotide binding	Cellular Component:	cytoplasm	cytoskeleton	intracellular organelle	intracellular part	intracellular	organelle	non-membrane-bounded organelle	all	cell part	intracellular non-membrane-bounded organelle	cellular_component	cell
0.001397		373.374	349.274	599.45	31.0174	10.1121	36.5068	0	0	0	BC024617	1423914_at	RIKEN cDNA C630004H02 gene, mRNA (cDNA clone MGC:28513 IMAGE:4190480)	Mm.205707	217310	C630004H02Rik	11	Biological Process:	biological_process	all	Molecular Function:	molecular_function	all	Cellular Component:	membrane	integral to membrane	intrinsic to membrane	cell	all	cellular_component	cell part	membrane part
0.031491		476.852	469.275	685.969	2.12397	16.453	81.8842	1	1	1	NM_010440	1417637_a_at	High mobility group 20 B, mRNA (cDNA clone MGC:18992 IMAGE:4012515)	Mm.38474	15353	Hmg20b	10	Biological Process:	chromatin remodeling	transcription	regulation of transcription, DNA-dependent	cell cycle	chromatin modification	regulation of transcription	cellular biopolymer biosynthetic process	nitrogen compound metabolic process	chromatin organization	regulation of macromolecule metabolic process	cellular process	organelle organization	cellular macromolecule biosynthetic process	macromolecule metabolic process	regulation of nucleobase, nucleoside, nucleotide and nucleic acid metabolic process	gene expression	biological regulation	nucleobase, nucleoside, nucleotide and nucleic acid metabolic process	regulation of cellular process	regulation of biological process	regulation of nitrogen compound metabolic process	cellular macromolecule metabolic process	regulation of cellular metabolic process	cellular biosynthetic process	chromosome organization	biosynthetic process	transcription, DNA-dependent	regulation of biosynthetic process	cellular component organization	cellular metabolic process	RNA metabolic process
0.030623		663.274	625.214	902.212	58.6677	20.4401	80.0315	1	1	1	NM_013692	1416029_at	Kruppel-like factor 10, mRNA (cDNA clone MGC:7000 IMAGE:3155247)	Mm.4292	21847	Klf10	15	Biological Process:	transcription	bone mineralization	regulation of transcription	positive regulation of osteoclast differentiation	response to protein stimulus	cell differentiation	positive regulation of cellular process	regulation of cell differentiation	osteoclast differentiation	multicellular organismal process	cellular process	positive regulation of myeloid leukocyte differentiation	anatomical structure development	myeloid cell differentiation	regulation of nucleobase, nucleoside, nucleotide and nucleic acid metabolic process	biological regulation	immune system development	regulation of multicellular organismal process	response to stimulus	cellular biosynthetic process	leukocyte differentiation	biosynthetic process	hemopoiesis	regulation of biosynthetic process	skeletal system development	regulation of metabolic process	positive regulation of developmental process	ossification	regulation of myeloid cell differentiation	biopolymer metabolic process	organ development
0.047285		223.199	358.697	287.675	29.3141	40.7765	8.94105	1	1	1	BF468228	1438426_at	Shisa homolog 4 (Xenopus laevis) (Shisa4), mRNA	Mm.41407	77552	Shisa4	1	Cellular Component:	membrane	integral to membrane	intrinsic to membrane	cell	all	cellular_component	cell part	membrane part
0.035695		903.934	1079.57	927.875	9.11881	34.3617	56.4738	1	1	1	C78178	1458247_s_at	Dynactin 5, mRNA (cDNA clone MGC:19347 IMAGE:4235312)	Mm.16525	18817	Plk1	7	Biological Process:	protein amino acid phosphorylation	cell cycle	mitosis	cell division	mitotic cell cycle	cellular metabolic process	post-translational protein modification	organelle organization	cellular process	phosphorylation	protein modification process	nuclear division	M phase of mitotic cell cycle	macromolecule metabolic process	primary metabolic process	metabolic process	M phase	phosphate metabolic process	cell cycle phase	protein metabolic process	cellular macromolecule metabolic process	biopolymer metabolic process	biopolymer modification	phosphorus metabolic process	cell cycle process	cellular protein metabolic process	organelle fission	cellular biopolymer metabolic process	cellular component organization	Molecular Function:	nucleotide binding
0.021391		15.5984	65.2139	165.461	2.83699	18.4165	43.5019	0	0	0.333333	BB366490	1447601_x_at	N-acetyltransferase 10	-	-	-	-
0.013162		39.6298	97.5281	180.213	12.799	23.1994	28.9993	0	0	0	BF178615	1453800_at	Ring finger protein 181 (Rnf181), mRNA	Mm.170023	66510	Rnf181	6	Biological Process:	modification-dependent protein catabolic process	cellular biopolymer catabolic process	biopolymer catabolic process	cellular metabolic process	cellular macromolecule catabolic process	modification-dependent macromolecule catabolic process	cellular process	proteolysis	macromolecule metabolic process	primary metabolic process	catabolic process	metabolic process	cellular protein catabolic process	cellular catabolic process	cellular macromolecule metabolic process	protein metabolic process	biopolymer metabolic process	protein catabolic process	cellular protein metabolic process	macromolecule catabolic process	proteolysis involved in cellular protein catabolic process	cellular biopolymer metabolic process	Molecular Function:	protein binding	zinc ion binding	ligase activity	metal ion binding	cation binding	ion binding	binding	transition metal ion binding
0.022364		1295.26	1468.27	1320.52	17.7722	28.7948	47.7577	1	1	1	BC012404	1420711_a_at	Peroxisomal membrane protein 3, mRNA (cDNA clone MGC:11449 IMAGE:3964491)	Mm.132336	19302	Pxmp3	3	Biological Process:	neuron migration	bile acid biosynthetic process	peroxisome organization	nervous system development	cholesterol homeostasis	regulation of cholesterol biosynthetic process	sterol homeostasis	cell differentiation	carboxylic acid metabolic process	developmental process	sterol biosynthetic process	organic acid metabolic process	organelle organization	multicellular organismal process	cellular process	anatomical structure development	neurogenesis	lipid homeostasis	biological regulation	monocarboxylic acid metabolic process	chemical homeostasis	regulation of cellular process	regulation of biological process	cell migration	system development	regulation of cellular metabolic process	regulation of steroid metabolic process	regulation of biological quality	organic acid biosynthetic process	bile acid metabolic process	lipid metabolic process
0.023643		1689.86	1412.47	2165.36	119.676	153.458	143.146	1	1	1	NM_010828	1421267_a_at	Cbp/p300-interacting transactivator, with Glu/Asp-rich carboxy-terminal domain, 2 (Cited2), mRNA	Mm.272321	17684	Cited2	10	Biological Process:	blood vessel development	vasculogenesis	in utero embryonic development	trophectodermal cell differentiation	liver development	embryonic placenta development	transcription	regulation of transcription, DNA-dependent	regulation of transcription from RNA polymerase II promoter	anti-apoptosis	determination of left/right symmetry	central nervous system development	heart development	positive regulation of gene-specific transcription from RNA polymerase II promoter	positive regulation of cell-cell adhesion	adrenal gland development	positive regulation of transforming growth factor beta receptor signaling pathway	regulation of transcription	positive regulation of cell cycle	positive regulation of transcription, DNA-dependent	decidualization	embryonic process involved in female pregnancy	negative regulation of developmental process	anatomical structure formation	cell differentiation	reproduction	cell-cell adhesion	positive regulation of cellular process	enzyme linked receptor protein signaling pathway	apoptosis	cellular process
0.017916		266.253	337.42	392.323	16.0014	21.6302	26.3077	1	1	1	AV351864	1433983_at	Cnksr family member 3, mRNA (cDNA clone MGC:37681 IMAGE:5059479)	Mm.37984	215748	Cnksr3	10	Biological Process:	regulation of signal transduction	signal transduction	regulation of biological process	regulation of cellular process	regulation of cell communication	biological regulation	cell communication	cellular process	Molecular Function:	protein binding	binding	Cellular Component:	cytoplasm	membrane	intracellular part	intracellular	cell	all	cellular_component	cell part
0.011522		368.323	419.108	514.753	27.0671	26.9267	12.4591	1	1	1	AF000968	1426040_a_at	Outer dense fiber of sperm tails 2 (Odf2), transcript variant 3, mRNA	Mm.330116	18286	Odf2	2	Biological Process:	multicellular organismal development	spermatogenesis	cell differentiation	sexual reproduction	reproduction	reproductive process	developmental process	cellular developmental process	gamete generation	cellular process	multicellular organismal process	male gamete generation	Molecular Function:	structural constituent of cytoskeleton	structural molecule activity	Cellular Component:	cytoplasm	centriole	cytoskeleton	microtubule	cilium	flagellum	cell projection	intracellular organelle	intracellular part	non-membrane-bounded organelle	all	microtubule organizing center	cytoplasmic part	cell	cytoskeletal part
0.025132		380.072	380.184	577.234	33.9162	21.5707	61.2304	1	1	1	NM_028982	1449936_at	RIKEN cDNA 8430419L09 gene, mRNA (cDNA clone IMAGE:5025205)	Mm.34182	74525	8430419L09Rik	6	Cellular Component:	membrane	integral to membrane	intrinsic to membrane	cell	all	cellular_component	cell part	membrane part
0.033109		265.318	409.083	317.847	28.8713	40.277	6.87008	1	1	1	NM_016855	1421785_at	UEV and lactate/malate dehyrogenase domains	-	54122	-	-	Biological Process:	carbohydrate metabolic process	glycolysis	protein modification process	biological_process	metabolic process	protein transport	modification-dependent protein catabolic process	post-translational protein modification	cellular carbohydrate metabolic process	regulation of protein metabolic process	oxidation reduction	cellular biopolymer catabolic process	cellular macromolecule catabolic process	regulation of macromolecule metabolic process	modification-dependent macromolecule catabolic process	cellular process	proteolysis	macromolecule metabolic process	glucose metabolic process	biological regulation	monosaccharide metabolic process	regulation of biological process	cellular macromolecule metabolic process	monosaccharide catabolic process	biopolymer modification	protein catabolic process	macromolecule localization	hexose metabolic process	proteolysis involved in cellular protein catabolic process	protein localization	macromolecule catabolic process
0.008818		219.615	338.476	296.468	25.7377	12.9601	10.7552	0.666667	1	1	BG076247	1434770_at	IQ calmodulin-binding motif containing 1, mRNA (cDNA clone MGC:27790 IMAGE:3157011)	Mm.222934	320299	Iqcb1	16	Biological Process:	photoreceptor cell maintenance	maintenance of organ identity	negative regulation of developmental process	cell differentiation	regulation of cell differentiation	developmental process	cellular process	multicellular organismal process	anatomical structure development	negative regulation of cellular process	cellular component maintenance	negative regulation of biological process	sensory perception	biological regulation	neurological system process	multicellular organismal development	negative regulation of cell differentiation	regulation of biological process	regulation of cellular process	system development	cellular developmental process	organ development	regulation of developmental process	system process	sensory perception of light stimulus	visual perception	cellular component organization	cognition	Molecular Function:	calmodulin binding	protein binding
0.017556		424.364	483.264	560.785	16.9308	14.5043	33.8677	1	1	1	NM_134448	1421276_a_at	Dystonin, mRNA (cDNA clone IMAGE:4950687)	Mm.336625	13518	Dst	1	Biological Process:	cell cycle arrest	cell adhesion	axonogenesis	retrograde axon cargo transport	regulation of microtubule polymerization or depolymerization	cytoplasmic microtubule organization	cell differentiation	regulation of microtubule-based process	neuron projection development	neuron development	establishment of localization in cell	intracellular transport	developmental process	cellular component morphogenesis	organelle organization	multicellular organismal process	cellular process	anatomical structure development	cell morphogenesis involved in differentiation	neuron differentiation	regulation of cellular component organization	neurogenesis	biological regulation	regulation of biological process	regulation of cellular process	cell morphogenesis	microtubule-based transport	system development	regulation of cytoskeleton organization	cytoskeleton-dependent intracellular transport	cell projection morphogenesis
0.043088		1453.82	1409.12	1693.74	56.0922	71.7302	65.998	1	1	1	NM_009358	1450560_a_at	Protein phosphatase 2A B56delta regulatory subunit	Mm.295009	21770	Ppp2r5d	17
0.017847		318.484	350.836	480.262	22.5438	24.0019	38.837	1	1	1	NM_138656	1417303_at	Mevalonate (diphospho) decarboxylase (Mvd), mRNA	Mm.28146	192156	Mvd	8	Biological Process:	steroid biosynthetic process	cholesterol biosynthetic process	biological_process	isoprenoid biosynthetic process	lipid biosynthetic process	sterol biosynthetic process	phosphorylation	steroid metabolic process	cellular metabolic process	all	sterol metabolic process	cellular process	cholesterol metabolic process	primary metabolic process	metabolic process	phosphate metabolic process	cellular lipid metabolic process	phosphorus metabolic process	lipid metabolic process	isoprenoid metabolic process	cellular biosynthetic process	biosynthetic process	alcohol metabolic process	Molecular Function:	nucleotide binding	molecular_function	diphosphomevalonate decarboxylase activity	ATP binding	kinase activity	lyase activity	purine nucleotide binding
0.00901		520.407	584.192	650.581	9.18858	26.7038	17.7696	1	1	1	BM207954	1443962_at	Transcription factor Dp 2, mRNA (cDNA clone MGC:176041 IMAGE:9055692)	Mm.17977	211586	Tfdp2	9	Biological Process:	transcription	regulation of transcription, DNA-dependent	cell cycle	regulation of transcription	cellular biopolymer biosynthetic process	nitrogen compound metabolic process	regulation of macromolecule metabolic process	cellular process	cellular macromolecule biosynthetic process	macromolecule metabolic process	regulation of nucleobase, nucleoside, nucleotide and nucleic acid metabolic process	gene expression	biological regulation	nucleobase, nucleoside, nucleotide and nucleic acid metabolic process	regulation of cellular process	regulation of biological process	regulation of nitrogen compound metabolic process	cellular macromolecule metabolic process	regulation of cellular metabolic process	cellular biosynthetic process	biosynthetic process	transcription, DNA-dependent	regulation of biosynthetic process	cellular metabolic process	RNA metabolic process	regulation of cellular biosynthetic process	biopolymer biosynthetic process	regulation of metabolic process	regulation of primary metabolic process	primary metabolic process	metabolic process
0.04719		1199.63	1356.86	1236.12	44.5814	38.7407	18.5319	1	1	1	AK015403	1453106_a_at	RNA (guanine-7-) methyltransferase, mRNA (cDNA clone MGC:28566 IMAGE:4208274)	Mm.27544	67897	Rnmt	18	Biological Process:	mRNA capping	mRNA processing	RNA capping	nitrogen compound metabolic process	cellular macromolecule metabolic process	cellular metabolic process	biopolymer metabolic process	RNA metabolic process	cellular process	mRNA metabolic process	macromolecule metabolic process	cellular biopolymer metabolic process	gene expression	primary metabolic process	nucleobase, nucleoside, nucleotide and nucleic acid metabolic process	metabolic process	RNA processing	Molecular Function:	RNA binding	mRNA (guanine-N7-)-methyltransferase activity	protein binding	methyltransferase activity	transferase activity	mRNA methyltransferase activity	N-methyltransferase activity	binding	catalytic activity	transferase activity, transferring one-carbon groups	S-adenosylmethionine-dependent methyltransferase activity	RNA methyltransferase activity	nucleic acid binding
0.033896		170.394	273.964	259.274	9.88027	28.7852	24.008	0.666667	1	1	BC025062	1420513_at	EF-hand calcium binding domain 2, mRNA (cDNA clone MGC:35632 IMAGE:4240831)	Mm.252132	68226	Efcab2	1	Molecular Function:	calcium ion binding	cation binding	ion binding	binding	metal ion binding
0.006962		244.26	306.646	373.991	27.1964	13.0243	9.17906	0.666667	1	1	BC022952	1418936_at	V-maf musculoaponeurotic fibrosarcoma oncogene family, protein F (avian), mRNA (cDNA clone MGC:30560 IMAGE:5132212)	Mm.86646	17133	Maff	15	Biological Process:	in utero embryonic development	transcription	regulation of transcription, DNA-dependent	regulation of transcription	regulation of epidermal cell differentiation	cell differentiation	cellular biopolymer biosynthetic process	regulation of cell differentiation	nitrogen compound metabolic process	developmental process	regulation of macromolecule metabolic process	cellular process	multicellular organismal process	anatomical structure development	cellular macromolecule biosynthetic process	chordate embryonic development	epidermal cell differentiation	macromolecule metabolic process	regulation of nucleobase, nucleoside, nucleotide and nucleic acid metabolic process	gene expression	biological regulation	nucleobase, nucleoside, nucleotide and nucleic acid metabolic process	regulation of cellular process	regulation of biological process	system development	regulation of multicellular organismal process	regulation of nitrogen compound metabolic process	cellular macromolecule metabolic process	regulation of cellular metabolic process	embryonic development	cellular biosynthetic process
0.037685		72.8992	169.466	167.801	21.5615	32.2274	6.13829	0	1	1	NM_020256	1421094_at	Zinc finger and BTB domain containing 33 (Zbtb33), transcript variant 1, mRNA	Mm.391248	56805	Zbtb33	X	Biological Process:	transcription	Wnt receptor signaling pathway	regulation of transcription	cellular biopolymer biosynthetic process	nitrogen compound metabolic process	regulation of macromolecule metabolic process	cell communication	cellular process	cellular macromolecule biosynthetic process	macromolecule metabolic process	regulation of nucleobase, nucleoside, nucleotide and nucleic acid metabolic process	gene expression	biological regulation	nucleobase, nucleoside, nucleotide and nucleic acid metabolic process	regulation of biological process	regulation of cellular process	regulation of nitrogen compound metabolic process	cell surface receptor linked signal transduction	cellular macromolecule metabolic process	regulation of cellular metabolic process	cellular biosynthetic process	biosynthetic process	regulation of biosynthetic process	cellular metabolic process	regulation of cellular biosynthetic process	biopolymer biosynthetic process	regulation of metabolic process	regulation of primary metabolic process	primary metabolic process	metabolic process	regulation of gene expression
0.007586		1588.54	1542.58	1825.26	49.8091	50.0223	25.3715	1	1	1	BB400581	1422456_at	Transcribed locus	Mm.474887	18195	-	11	Biological Process:	proteolysis	transport	potassium ion transport	protein transport	establishment of protein localization	cation transport	biopolymer catabolic process	ion transport	macromolecule metabolic process	catabolic process	primary metabolic process	metabolic process	protein metabolic process	establishment of localization	biopolymer metabolic process	monovalent inorganic cation transport	protein catabolic process	macromolecule localization	macromolecule catabolic process	protein localization	localization	metal ion transport	Molecular Function:	nucleotide binding	magnesium ion binding	ATP-dependent peptidase activity	serine-type endopeptidase activity	protein binding	ATP binding	hydrolase activity	nucleoside-triphosphatase activity
0.04592		420.356	393.169	638.11	18.2612	62.7974	76.0187	1	1	1	NM_009682	1422718_at	Adaptor-related protein complex 3, sigma 2 subunit, mRNA (cDNA clone IMAGE:3709410)	Mm.220173	11778	Ap3s2	7	Biological Process:	transport	intracellular protein transport	protein transport	vesicle-mediated transport	establishment of protein localization	cellular localization	establishment of localization in cell	establishment of localization	intracellular transport	cellular macromolecule localization	cellular protein localization	cellular process	macromolecule localization	protein localization	localization	Molecular Function:	protein binding	protein transporter activity	substrate-specific transporter activity	transporter activity	binding	Cellular Component:	Golgi apparatus	trans-Golgi network	membrane	membrane coat	cytoplasmic vesicle	intracellular organelle	intracellular part	membrane-bounded organelle	all
0.041517		453.869	576.717	521.501	15.0728	35.9613	22.0181	1	1	1	BC002280	1424430_at	MTERF domain containing 2, mRNA (cDNA clone MGC:7691 IMAGE:3497421)	Mm.52809	69821	Mterfd2	1
0.003153		272.792	420.733	314.452	22.2263	9.23134	20.5125	1	1	1	AK004665	1452693_at	DEAH (Asp-Glu-Ala-His) box polypeptide 35 (Dhx35), mRNA	Mm.477852	71715	Dhx35	2	Molecular Function:	nucleotide binding	ATP binding	hydrolase activity	purine nucleotide binding	binding	catalytic activity	adenyl ribonucleotide binding	purine nucleoside binding	ribonucleotide binding	adenyl nucleotide binding	nucleoside binding	purine ribonucleotide binding
0.01553		61.2381	173.008	137.201	22.4923	15.0603	18.713	0	0.833333	0.666667	AK006970	1432430_a_at	RIKEN cDNA 1700081L11 gene, mRNA (cDNA clone IMAGE:4951876)	Mm.136418	76719	1700081L11Rik	11
0.042604		70.7099	168.505	158.193	16.8078	31.065	17.3808	0	1	0.666667	NM_030698	1421600_a_at	tripartite motif-containing 26	-	22670	-	-	Biological Process:	biological_process	all	Molecular Function:	molecular_function	protein binding	zinc ion binding	metal ion binding	cation binding	ion binding	binding	transition metal ion binding	all	Cellular Component:	intracellular	cytoplasm	intracellular part	cell	all	cellular_component	cell part
0.026394		236.343	301.713	356.199	5.83186	25.3372	29.1688	0.666667	1	1	BG066777	1426556_at	Suppressor of hairy wing homolog 4 (Drosophila) (Suhw4), mRNA	Mm.242791	235469	Suhw4	9	Biological Process:	transcription	regulation of transcription	cellular biopolymer biosynthetic process	nitrogen compound metabolic process	cellular metabolic process	regulation of macromolecule metabolic process	regulation of cellular biosynthetic process	cellular process	regulation of metabolic process	biopolymer biosynthetic process	regulation of primary metabolic process	cellular macromolecule biosynthetic process	macromolecule metabolic process	regulation of nucleobase, nucleoside, nucleotide and nucleic acid metabolic process	gene expression	primary metabolic process	biological regulation	nucleobase, nucleoside, nucleotide and nucleic acid metabolic process	metabolic process	regulation of gene expression	regulation of cellular process	regulation of biological process	regulation of nitrogen compound metabolic process	cellular macromolecule metabolic process	biopolymer metabolic process	regulation of cellular metabolic process	cellular biosynthetic process	biosynthetic process	cellular biopolymer metabolic process	regulation of biosynthetic process	regulation of macromolecule biosynthetic process
0.011432		632.04	805.978	642.243	7.09376	48.9519	17.9973	1	1	1	AV293164	1426900_at	Jumonji domain containing 1C, mRNA (cDNA clone IMAGE:3676222)	Mm.23846	108829	Jmjd1c	10	Biological Process:	transcription	chromatin modification	regulation of transcription	oxidation reduction	cellular biopolymer biosynthetic process	nitrogen compound metabolic process	chromatin organization	regulation of macromolecule metabolic process	organelle organization	cellular process	cellular macromolecule biosynthetic process	macromolecule metabolic process	regulation of nucleobase, nucleoside, nucleotide and nucleic acid metabolic process	gene expression	biological regulation	nucleobase, nucleoside, nucleotide and nucleic acid metabolic process	regulation of cellular process	regulation of biological process	regulation of nitrogen compound metabolic process	cellular macromolecule metabolic process	regulation of cellular metabolic process	cellular biosynthetic process	chromosome organization	biosynthetic process	regulation of biosynthetic process	cellular component organization	cellular metabolic process	regulation of cellular biosynthetic process	biopolymer biosynthetic process	regulation of metabolic process	regulation of primary metabolic process
0.022276		3420.35	3685.41	3339.23	64.5416	92.0545	13.9651	1	1	1	NM_018773	1418895_at	Src family associated phosphoprotein 2, mRNA (cDNA clone MGC:5700 IMAGE:3599914)	Mm.221479	54353	Skap2	6	Biological Process:	negative regulation of cell proliferation	B cell activation	immune system process	leukocyte activation	lymphocyte activation	regulation of biological process	regulation of cellular process	regulation of cell proliferation	multicellular organismal process	cellular process	cell proliferation	negative regulation of cellular process	cell activation	negative regulation of biological process	biological regulation	Cellular Component:	cytoplasm	plasma membrane	intracellular part	intracellular	membrane	cell	all	cellular_component	cell part
0.042989		330.153	464.08	379.385	19.8494	36.0599	27.9283	1	1	1	BM124000	1434271_at	Glucosidase beta 2, mRNA (cDNA clone IMAGE:4935172)	Mm.229444	230101	Gba2	4	Biological Process:	lipid metabolic process	sphingolipid metabolic process	glucosylceramide catabolic process	biological_process	metabolic process	sphingoid metabolic process	glycolipid metabolic process	cellular metabolic process	all	sphingolipid catabolic process	glycosylceramide catabolic process	cellular process	sphingoid catabolic process	catabolic process	glycosphingolipid metabolic process	primary metabolic process	cellular lipid catabolic process	ceramide catabolic process	cellular catabolic process	cellular lipid metabolic process	glycosphingolipid catabolic process	ceramide metabolic process	glucosylceramide metabolic process	glycosylceramide metabolic process	lipid catabolic process	glycolipid catabolic process	membrane lipid catabolic process	membrane lipid metabolic process	Molecular Function:	molecular_function	glucosylceramidase activity
0.048852		1574.73	1754.2	1578.37	49.1485	12.6473	59.0581	1	1	1	BE851193	1452080_a_at	RP42	Mm.474495	114893	Dcun1d1	3
0.034276		913.881	1084.17	926.507	48.9014	11.5199	42.5101	1	1	1	AK006369	1453137_at	F-box protein 30, mRNA (cDNA clone MGC:47100 IMAGE:3601336)	Mm.276229	71865	Fbxo30	10	Biological Process:	modification-dependent protein catabolic process	cellular biopolymer catabolic process	biopolymer catabolic process	cellular metabolic process	cellular macromolecule catabolic process	modification-dependent macromolecule catabolic process	cellular process	proteolysis	macromolecule metabolic process	primary metabolic process	catabolic process	metabolic process	cellular protein catabolic process	cellular catabolic process	cellular macromolecule metabolic process	protein metabolic process	biopolymer metabolic process	protein catabolic process	cellular protein metabolic process	macromolecule catabolic process	proteolysis involved in cellular protein catabolic process	cellular biopolymer metabolic process	Molecular Function:	zinc ion binding	metal ion binding	cation binding	ion binding	binding	transition metal ion binding
0.001538		202.239	287.956	299.266	16.5473	9.01388	3.50534	1	1	1	BB183385	1433633_at	Transcribed locus	Mm.470682	-	-	8
0.018459		84.7141	174.763	177.211	11.4875	20.1869	21.4145	0.666667	1	1	BQ174391	1436581_at	Tetratricopeptide repeat domain 14 (Ttc14), transcript variant 1, mRNA	Mm.275710	67120	Ttc14	3	Molecular Function:	RNA binding	binding	nucleic acid binding
0.019822		894.906	927.396	1044.43	30.8163	25.071	26.7717	1	1	1	AV006122	1426615_s_at	N-myc downstream regulated gene 4 (Ndrg4), mRNA	Mm.29846	234593	Ndrg4	8	Biological Process:	multicellular organismal development	developmental process	multicellular organismal process
0.022604		194.775	271.87	299.671	28.2402	10.5358	15.9908	1	1	1	BI666155	1437565_a_at	Guanine nucleotide binding protein-like 2 (nucleolar) (Gnl2), mRNA	Mm.90760	230737	Gnl2	4	Biological Process:	ribosome biogenesis	ribonucleoprotein complex biogenesis	cellular component biogenesis	cellular process	Molecular Function:	nucleotide binding	GTP binding	guanyl ribonucleotide binding	purine nucleotide binding	ribonucleotide binding	binding	purine ribonucleotide binding	guanyl nucleotide binding	Cellular Component:	intracellular	nucleus	intracellular membrane-bounded organelle	intracellular organelle	intracellular part	membrane-bounded organelle	organelle	all	cell part	cellular_component	cell
0.012804		915.923	945.739	1068.09	16.5654	14.6446	38.6885	1	1	1	BG975608	1428126_a_at	Predicted gene, ENSMUSG00000074747 (ENSMUSG00000074747), mRNA	Mm.473697	382423	ENSMUSG00000074747	10
0.030037		164.958	275.895	235.256	26.14	15.7028	22.1585	0.5	1	1	AI561743	1434276_x_at	CDNA sequence BC004004, mRNA (cDNA clone MGC:7550 IMAGE:3492768)	Mm.290116	80748	BC004004	17	Cellular Component:	membrane	integral to membrane	intrinsic to membrane	cell	all	cellular_component	cell part	membrane part
0.026991		361.634	457.892	446.359	22.5928	24.8048	7.62632	1	1	1	NM_019832	1417594_at	G kinase anchoring protein 1 (Gkap1), mRNA	Mm.296625	56278	Gkap1	13	Biological Process:	signal transduction	G-protein signaling, coupled to cGMP nucleotide second messenger	cyclic-nucleotide-mediated signaling	G-protein coupled receptor protein signaling pathway	regulation of biological process	regulation of cellular process	cell surface receptor linked signal transduction	second-messenger-mediated signaling	cellular process	cell communication	intracellular signaling cascade	G-protein signaling, coupled to cyclic nucleotide second messenger	biological regulation	cGMP-mediated signaling	Molecular Function:	protein binding	binding	Cellular Component:	Golgi apparatus	intracellular membrane-bounded organelle	intracellular organelle	intracellular part	intracellular	membrane-bounded organelle	organelle	cell part	all	cytoplasm	cytoplasmic part	cell	cellular_component
0.013284		61.9984	167.903	136.735	20.751	14.8959	16.3321	0	0.333333	0	BE948602	1438277_at	RIKEN cDNA E130308A19 gene (E130308A19Rik), transcript variant 1, mRNA	Mm.45688	230259	E130308A19Rik	4
0.031029		387.193	454.252	500.659	18.4978	32.4431	9.81953	1	1	1	BF467246	1436122_at	Zinc finger protein 667, mRNA (cDNA clone MGC:176113 IMAGE:9055764)	Mm.276279	384763	Zfp667	7	Biological Process:	transcription	regulation of transcription, DNA-dependent	regulation of transcription	cellular biopolymer biosynthetic process	nitrogen compound metabolic process	regulation of macromolecule metabolic process	cellular process	cellular macromolecule biosynthetic process	macromolecule metabolic process	regulation of nucleobase, nucleoside, nucleotide and nucleic acid metabolic process	gene expression	biological regulation	nucleobase, nucleoside, nucleotide and nucleic acid metabolic process	regulation of cellular process	regulation of biological process	regulation of nitrogen compound metabolic process	cellular macromolecule metabolic process	regulation of cellular metabolic process	cellular biosynthetic process	biosynthetic process	transcription, DNA-dependent	regulation of biosynthetic process	cellular metabolic process	RNA metabolic process	regulation of cellular biosynthetic process	biopolymer biosynthetic process	regulation of metabolic process	regulation of primary metabolic process	primary metabolic process	metabolic process	regulation of gene expression
0.018547		1895.69	1935.73	2034.93	27.3318	23.2817	23.6847	1	1	1	BG065227	1436393_a_at	Tripartite motif protein 37, mRNA (cDNA clone IMAGE:5067215)	Mm.17436	68729	Trim37	11	Biological Process:	biological_process	all	Molecular Function:	protein binding	zinc ion binding	metal ion binding	cation binding	ion binding	binding	transition metal ion binding	Cellular Component:	intracellular	cytoplasm	peroxisome	intracellular membrane-bounded organelle	intracellular organelle	intracellular part	membrane-bounded organelle	organelle	all	cell part	microbody	cytoplasmic part	cellular_component	cell
0.033831		3049.89	3331.6	2946.27	80.3589	83.8128	74.3305	1	1	1	BM238943	1426713_s_at	Glutamyl-prolyl-tRNA synthetase, mRNA (cDNA clone IMAGE:3482737)	Mm.154511	107508	Eprs	1	Biological Process:	translation	tRNA aminoacylation for protein translation	glutamyl-tRNA aminoacylation	prolyl-tRNA aminoacylation	cellular biopolymer biosynthetic process	carboxylic acid metabolic process	nitrogen compound metabolic process	tRNA aminoacylation	organic acid metabolic process	cellular process	cellular macromolecule biosynthetic process	macromolecule metabolic process	gene expression	nucleobase, nucleoside, nucleotide and nucleic acid metabolic process	cellular amine metabolic process	ncRNA metabolic process	cellular macromolecule metabolic process	amine metabolic process	cellular biosynthetic process	biosynthetic process	cellular metabolic process	cellular amino acid and derivative metabolic process	RNA metabolic process	biopolymer biosynthetic process	tRNA metabolic process	primary metabolic process	cellular ketone metabolic process	metabolic process	protein metabolic process	biopolymer metabolic process	amino acid activation
0.008055		39.6662	106.624	150.774	13.6347	17.3957	17.208	0	0	0	L36062	1418729_at	Steroidogenic acute regulatory protein (Star), nuclear gene encoding mitochondrial protein, mRNA	Mm.293314	20845	Star	8	Biological Process:	steroid biosynthetic process	transport	lipid transport	glucocorticoid metabolic process	cellular lipid metabolic process	regulation of steroid biosynthetic process	steroid metabolic process	cellular metabolic process	regulation of lipid biosynthetic process	regulation of cellular biosynthetic process	cellular process	regulation of metabolic process	hormone metabolic process	regulation of primary metabolic process	primary metabolic process	regulation of lipid metabolic process	biological regulation	metabolic process	regulation of cellular process	regulation of biological process	establishment of localization	cellular hormone metabolic process	regulation of cellular metabolic process	regulation of steroid metabolic process	regulation of hormone levels	lipid metabolic process	regulation of biological quality	cellular biosynthetic process	lipid biosynthetic process	biosynthetic process	regulation of biosynthetic process
0.035187		261.954	352.456	348.67	6.98227	14.369	31.9712	1	1	1	NM_008105	1421415_s_at	Glucosaminyl (N-acetyl) transferase 2, I-branching enzyme (Gcnt2), transcript variant 2, mRNA	Mm.314757	14538	Gcnt2	13	Molecular Function:	N-acetyllactosaminide beta-1,6-N-acetylglucosaminyltransferase activity	acetylglucosaminyltransferase activity	transferase activity	transferase activity, transferring glycosyl groups	transferase activity, transferring hexosyl groups	UDP-glycosyltransferase activity	catalytic activity	Cellular Component:	Golgi apparatus	membrane	integral to membrane	intracellular membrane-bounded organelle	intracellular organelle	intracellular part	intracellular	membrane-bounded organelle	organelle	cell part	all	membrane part	cytoplasm	intrinsic to membrane	cytoplasmic part	cell	cellular_component
0.023724		349.643	377.733	498.36	36.7243	7.63002	33.3194	1	1	1	AK014229	1429834_a_at	RIKEN cDNA 1110014N23 gene (1110014N23Rik), mRNA	Mm.477985	68505	1110014N23Rik	19	Biological Process:	transport	lipid transport	protein transport	establishment of protein localization	protein localization	establishment of localization	localization	macromolecule localization	Cellular Component:	Golgi apparatus	intracellular membrane-bounded organelle	intracellular organelle	intracellular part	intracellular	membrane-bounded organelle	organelle	cell part	all	cytoplasm	cytoplasmic part	cell	cellular_component
0.000659		1243.9	1171.46	1492.98	28.3577	20.6656	38.4604	1	1	1	BI152383	1415718_at	SAP30-like (Sap30l), mRNA	Mm.340083	50724	Sap30l	11	Biological Process:	transcription	regulation of transcription	cellular biopolymer biosynthetic process	nitrogen compound metabolic process	cellular metabolic process	regulation of macromolecule metabolic process	regulation of cellular biosynthetic process	cellular process	regulation of metabolic process	biopolymer biosynthetic process	regulation of primary metabolic process	cellular macromolecule biosynthetic process	macromolecule metabolic process	regulation of nucleobase, nucleoside, nucleotide and nucleic acid metabolic process	gene expression	primary metabolic process	biological regulation	nucleobase, nucleoside, nucleotide and nucleic acid metabolic process	metabolic process	regulation of gene expression	regulation of cellular process	regulation of biological process	regulation of nitrogen compound metabolic process	cellular macromolecule metabolic process	biopolymer metabolic process	regulation of cellular metabolic process	cellular biosynthetic process	biosynthetic process	cellular biopolymer metabolic process	regulation of biosynthetic process	regulation of macromolecule biosynthetic process
0.016726		399.34	452.534	521.88	29.1528	9.01568	19.1375	1	1	1	NM_016736	1420535_a_at	Negative regulator of ubiquitin-like proteins 1, mRNA (cDNA clone MGC:46863 IMAGE:4018648)	Mm.5856	53312	Nub1	5	Cellular Component:	nucleus	intracellular membrane-bounded organelle	intracellular organelle	intracellular part	intracellular	membrane-bounded organelle	organelle	cell part	all	cell	cellular_component
0.038311		557.502	696.516	593.927	46.1588	5.69564	21.8941	1	1	1	NM_007563	1415864_at	2,3-bisphosphoglycerate mutase, mRNA (cDNA clone MGC:6263 IMAGE:3587820)	Mm.282863	12183	Bpgm	6	Biological Process:	glycolysis	metabolic process	cellular metabolic process	cellular macromolecule catabolic process	cellular process	generation of precursor metabolites and energy	hexose catabolic process	macromolecule metabolic process	catabolic process	carbohydrate catabolic process	glucose catabolic process	glucose metabolic process	primary metabolic process	monosaccharide metabolic process	cellular catabolic process	cellular macromolecule metabolic process	monosaccharide catabolic process	carbohydrate metabolic process	cellular carbohydrate metabolic process	hexose metabolic process	macromolecule catabolic process	alcohol catabolic process	alcohol metabolic process	cellular carbohydrate catabolic process	Molecular Function:	catalytic activity	bisphosphoglycerate mutase activity	2,3-bisphospho-D-glycerate 2-phosphohydrolase activity	phosphoglycerate mutase activity	hydrolase activity	isomerase activity
0.034667		99.7081	185.27	189.371	19.6816	25.6333	13.9834	0.333333	1	1	BC024479	1426232_at	CDNA sequence BC024479 (BC024479), mRNA	Mm.127892	235184	BC024479	9
0.02165		373.447	506.803	415.085	33.5159	20.0328	16.5548	1	1	1	BB754492	1433848_at	Cell division cycle 27 homolog (S. cerevisiae), mRNA (cDNA clone IMAGE:5352301)	Mm.89845	217232	Cdc27	11	Biological Process:	mitotic metaphase/anaphase transition	cell division	mitotic cell cycle	cell cycle phase	organelle organization	cellular process	mitosis	cell cycle process	nuclear division	M phase of mitotic cell cycle	organelle fission	cell cycle	cellular component organization	M phase	Molecular Function:	molecular_function	all	Cellular Component:	centrosome	spindle microtubule	intracellular organelle	intracellular part	non-membrane-bounded organelle	all	microtubule organizing center	cytoplasmic part	cell	spindle	cytoskeletal part	intracellular	organelle
0.02493		60.4544	117.138	178.17	29.8825	19.877	11.9263	0	0	0.333333	AU019644	1420034_at	Protein phosphatase 2, regulatory subunit B, delta isoform (Ppp2r2d), mRNA	Mm.258739	52432	Ppp2r2d	7	Biological Process:	signal transduction	regulation of biological process	regulation of cellular process	biological regulation	cellular process	cell communication	Molecular Function:	protein phosphatase type 2A regulator activity	enzyme regulator activity	protein phosphatase regulator activity	phosphatase regulator activity	Cellular Component:	protein phosphatase type 2A complex	cytoplasm	intracellular part	intracellular	protein serine/threonine phosphatase complex	cell	cell part	all	cellular_component	macromolecular complex	protein complex
0.027855		586.945	603.19	744.666	31.4732	32.3114	35.2016	1	1	1	BC011482	1451099_at	Membrane bound C2 domain containing protein, mRNA (cDNA clone MGC:18775 IMAGE:4165946)	Mm.66056	23943	Mbc2	10	Cellular Component:	membrane	integral to membrane	intrinsic to membrane	cell	all	cellular_component	cell part	membrane part
0.003432		171.006	231.982	283.327	17.6607	13.8025	7.69551	1	1	1	BF682730	1437885_at	Transcribed locus	Mm.168541	99324	-	2
0.021273		752.381	798.711	878.875	9.81808	16.1238	34.8341	1	1	1	BE573480	1428275_at	Abhydrolase domain containing 13 (Abhd13), mRNA	Mm.142570	68904	Abhd13	8	Molecular Function:	hydrolase activity	catalytic activity	Cellular Component:	membrane	integral to membrane	intrinsic to membrane	cell	all	cellular_component	cell part	membrane part
0.034888		907.167	885.497	1101.37	53.9175	44.3244	44.5746	1	1	1	NM_134011	1448795_a_at	Transforming growth factor beta regulated gene 4, mRNA (cDNA clone MGC:38943 IMAGE:5362943)	Mm.247761	21379	Tbrg4	11	Biological Process:	apoptosis	biological_process	cell death	all	programmed cell death	death	cellular process	Molecular Function:	molecular_function	protein kinase activity	ATP binding	purine nucleotide binding	binding	transferase activity	nucleotide binding	phosphotransferase activity, alcohol group as acceptor	catalytic activity	transferase activity, transferring phosphorus-containing groups	all	purine nucleoside binding	adenyl ribonucleotide binding	ribonucleotide binding	adenyl nucleotide binding	purine ribonucleotide binding	nucleoside binding	kinase activity	Cellular Component:	cellular_component	mitochondrion	intracellular membrane-bounded organelle	intracellular organelle
0.001323		235.18	357.39	284.564	16.3038	8.75035	11.1245	1	1	1	NM_026510	1448969_at	FtsJ homolog 2 (E. coli) (Ftsj2), mRNA	Mm.38894	68017	Ftsj2	5	Cellular Component:	mitochondrion	intracellular membrane-bounded organelle	intracellular organelle	intracellular part	intracellular	membrane-bounded organelle	organelle	cell part	all	cytoplasm	cytoplasmic part	cell	cellular_component
0.031333		717.164	885.054	720.653	50.6604	18.8357	36.2842	1	1	1	AK008801	1453162_at	UTP11-like, U3 small nucleolar ribonucleoprotein, (yeast)	-	67205	-	-	Biological Process:	rRNA processing	cellular component biogenesis	nitrogen compound metabolic process	cellular metabolic process	RNA metabolic process	ribosome biogenesis	cellular process	macromolecule metabolic process	gene expression	primary metabolic process	nucleobase, nucleoside, nucleotide and nucleic acid metabolic process	metabolic process	RNA processing	ribonucleoprotein complex biogenesis	rRNA metabolic process	ncRNA metabolic process	cellular macromolecule metabolic process	biopolymer metabolic process	ncRNA processing	cellular biopolymer metabolic process	Cellular Component:	nucleus	small-subunit processome	intracellular membrane-bounded organelle	ribonucleoprotein complex	intracellular organelle	intracellular part	intracellular	membrane-bounded organelle	preribosome	organelle
0.007746		171.522	200.929	311.99	24.3182	25.5281	10.5255	0.666667	1	1	BB099980	1439886_at	ESTs	-	-	-	-
0.014839		48.2553	144.883	121.236	19.2876	13.3756	16.6024	0	0	0	NM_007799	1418989_at	Cathepsin E, mRNA (cDNA clone MGC:5924 IMAGE:3601519)	Mm.230249	13034	Ctse	1	Biological Process:	proteolysis	antigen processing and presentation of exogenous peptide antigen via MHC class II	immune system process	antigen processing and presentation of exogenous antigen	biopolymer catabolic process	protein metabolic process	biopolymer metabolic process	antigen processing and presentation of peptide antigen via MHC class II	protein catabolic process	antigen processing and presentation of peptide antigen	antigen processing and presentation of peptide or polysaccharide antigen via MHC class II	antigen processing and presentation	macromolecule catabolic process	macromolecule metabolic process	catabolic process	primary metabolic process	metabolic process	antigen processing and presentation of exogenous peptide antigen	Molecular Function:	aspartic-type endopeptidase activity	peptidase activity	hydrolase activity	protein homodimerization activity	endopeptidase activity	aspartic-type peptidase activity	binding	catalytic activity	peptidase activity, acting on L-amino acid peptides	protein binding	protein dimerization activity	identical protein binding
0.010853		270.512	299.89	410.715	19.9314	7.15938	33.2578	1	1	1	AV309418	1456174_x_at	N-myc downstream regulated gene 1	-	-	-	-
0.0136		108.731	195.311	191.603	14.1729	2.77729	23.2966	0	0.666667	0.333333	BC019116	1425426_a_at	myocyte enhancer factor 2A	-	17258	-	-	Biological Process:	transcription	regulation of transcription, DNA-dependent	apoptosis	multicellular organismal development	nervous system development	cell differentiation	regulation of transcription	positive regulation of transcription	cellular biopolymer biosynthetic process	positive regulation of cellular process	nitrogen compound metabolic process	positive regulation of biological process	developmental process	positive regulation of metabolic process	regulation of macromolecule metabolic process	multicellular organismal process	cellular process	anatomical structure development	positive regulation of nucleobase, nucleoside, nucleotide and nucleic acid metabolic process	cellular macromolecule biosynthetic process	cell death	positive regulation of macromolecule metabolic process	macromolecule metabolic process	positive regulation of biosynthetic process	regulation of nucleobase, nucleoside, nucleotide and nucleic acid metabolic process	gene expression	biological regulation	nucleobase, nucleoside, nucleotide and nucleic acid metabolic process	regulation of cellular process	regulation of biological process	positive regulation of cellular biosynthetic process
0.019986		172.149	232.646	279.671	12.8717	19.5939	23.0761	0.666667	1	1	NM_053007	1422033_a_at	ciliary neurotrophic factor	-	12803	-	-	Biological Process:	multicellular organismal development	nervous system development	positive regulation of cell proliferation	cell differentiation	growth	positive regulation of tyrosine phosphorylation of Stat3 protein	negative regulation of photoreceptor cell differentiation	regulation of retinal cell programmed cell death	muscle organ morphogenesis	neuron development	negative regulation of developmental process	regulation of cell differentiation	positive regulation of cellular process	positive regulation of cellular protein metabolic process	eye morphogenesis	positive regulation of phosphorus metabolic process	positive regulation of protein kinase cascade	regulation of phosphorylation	JAK-STAT cascade	cellular process	multicellular organismal process	anatomical structure development	cell death	regulation of programmed cell death	negative regulation of biological process	biological regulation	muscle organ development	positive regulation of JAK-STAT cascade	peptidyl-amino acid modification	regulation of multicellular organismal process	positive regulation of protein amino acid phosphorylation
0.025339		91.7798	196.95	154.611	15.5264	17.7564	24.6605	0.666667	1	1	AV302930	1440519_at	Transcription factor Sp8 (Sp8 gene)	Mm.51682	320145	Sp8	12	Biological Process:	dorsal/ventral pattern formation	proximal/distal pattern formation	embryonic limb morphogenesis	anatomical structure morphogenesis	multicellular organismal development	developmental process	embryonic morphogenesis	appendage development	limb morphogenesis	multicellular organismal process	embryonic development	anatomical structure development	limb development	embryonic appendage morphogenesis	regionalization	appendage morphogenesis	pattern specification process	Molecular Function:	nucleic acid binding	DNA binding	zinc ion binding	metal ion binding	cation binding	ion binding	binding	transition metal ion binding	Cellular Component:	intracellular	nucleus	intracellular membrane-bounded organelle	intracellular organelle
0.043205		518.714	567.898	636.898	22.2529	29.6906	22.9917	1	1	1	AF296657	1417033_at	Ubiquitin-conjugating enzyme E2G 2, mRNA (cDNA clone MGC:6521 IMAGE:2651046)	Mm.458125	22213	Ube2g2	10	Biological Process:	modification-dependent protein catabolic process	ER-associated protein catabolic process	post-translational protein modification	regulation of protein metabolic process	cellular biopolymer catabolic process	cellular macromolecule catabolic process	regulation of macromolecule metabolic process	modification-dependent macromolecule catabolic process	cellular process	protein modification process	proteolysis	macromolecule metabolic process	biological regulation	proteasomal ubiquitin-dependent protein catabolic process	regulation of biological process	cellular macromolecule metabolic process	misfolded or incompletely synthesized protein catabolic process	biopolymer modification	protein catabolic process	proteasomal protein catabolic process	macromolecule catabolic process	proteolysis involved in cellular protein catabolic process	cellular metabolic process	biopolymer catabolic process	regulation of metabolic process	regulation of primary metabolic process	catabolic process	primary metabolic process	metabolic process	cellular protein catabolic process	cellular catabolic process
0.021499		310.635	454.366	333.454	22.9222	31.529	27.9023	1	1	1	AI841843	1449633_s_at	5'-nucleotidase, cytosolic III-like (Nt5c3l), transcript variant 2, mRNA	Mm.28738	68106	Nt5c3l	11	Biological Process:	nucleotide metabolic process	nitrogen compound metabolic process	nucleoside phosphate metabolic process	cellular metabolic process	nucleobase, nucleoside and nucleotide metabolic process	primary metabolic process	metabolic process	nucleobase, nucleoside, nucleotide and nucleic acid metabolic process	cellular process	Molecular Function:	nucleotide binding	magnesium ion binding	5'-nucleotidase activity	transferase activity	hydrolase activity	metal ion binding	phosphatase activity	cation binding	binding	catalytic activity	hydrolase activity, acting on ester bonds	ion binding	nucleotidase activity	phosphoric ester hydrolase activity	Cellular Component:	cytoplasm	intracellular part	intracellular	cell	all	cellular_component
0.035466		324.152	438.393	375.753	34.9669	14.7856	12.6572	1	1	1	BG075865	1434027_at	Regulator of calcineurin 3 (Rcan3), mRNA	Mm.331970	53902	Rcan3	4	Biological Process:	calcium-mediated signaling	signal transduction	regulation of biological process	regulation of cellular process	intracellular signaling cascade	second-messenger-mediated signaling	biological regulation	cellular process	cell communication
0.027542		277.318	425.532	293.968	19.4529	40.1653	29.3342	1	1	1	BB612598	1453727_at	ESF1, nucleolar pre-rRNA processing protein, homolog (S. cerevisiae), mRNA (cDNA clone IMAGE:1529010)	Mm.21228	66580	Esf1	2	Biological Process:	transcription	regulation of transcription	cellular biopolymer biosynthetic process	nitrogen compound metabolic process	cellular metabolic process	regulation of macromolecule metabolic process	regulation of cellular biosynthetic process	cellular process	regulation of metabolic process	biopolymer biosynthetic process	regulation of primary metabolic process	cellular macromolecule biosynthetic process	macromolecule metabolic process	regulation of nucleobase, nucleoside, nucleotide and nucleic acid metabolic process	gene expression	primary metabolic process	biological regulation	nucleobase, nucleoside, nucleotide and nucleic acid metabolic process	metabolic process	regulation of gene expression	regulation of cellular process	regulation of biological process	regulation of nitrogen compound metabolic process	cellular macromolecule metabolic process	biopolymer metabolic process	regulation of cellular metabolic process	cellular biosynthetic process	biosynthetic process	cellular biopolymer metabolic process	regulation of biosynthetic process	regulation of macromolecule biosynthetic process
0.027339		400.493	402.259	563.124	19.0617	44.1844	38.0074	0.666667	1	1	NM_008681	1420760_s_at	CDNA fis, clone TRACH2001968,highly similar to NDRG1 PROTEIN	Mm.30837	17988	Ndrg1	15	Biological Process:	mast cell activation	immune system process	cell activation	leukocyte activation	myeloid leukocyte activation	multicellular organismal process	Cellular Component:	nucleus	cytoplasm	intracellular membrane-bounded organelle	intracellular organelle	intracellular part	intracellular	membrane-bounded organelle	organelle	cell part	all	cell	cellular_component
0.003731		1633.55	1935.04	1496.05	80.6937	22.9221	47.1001	1	1	1	BB704337	1418898_at	Lin-7 homolog C (C. elegans), mRNA (cDNA clone IMAGE:3501062)	Mm.478053	22343	Lin7c	2	Biological Process:	transport	exocytosis	neurotransmitter secretion	protein transport	establishment of protein localization	transmission of nerve impulse	cellular localization	establishment of localization in cell	regulation of neurotransmitter levels	multicellular organismal process	cell communication	cellular process	neurotransmitter transport	neurological system process	biological regulation	establishment of localization	macromolecule localization	regulation of biological quality	cell-cell signaling	secretion by cell	system process	secretion	vesicle-mediated transport	protein localization	localization	synaptic transmission	generation of a signal involved in cell-cell signaling	Molecular Function:	protein binding	binding	Cellular Component:
0.030344		87.2102	99.5033	238.708	28.6316	34.2369	34.8912	0	0	0.333333	BC023181	1452248_at	Pleckstrin homology domain containing, family G (with RhoGef domain) member 5, mRNA (cDNA clone IMAGE:4951047)	Mm.332102	269608	Plekhg5	4	Biological Process:	regulation of Rho protein signal transduction	endothelial cell migration	regulation of signal transduction	localization of cell	Ras protein signal transduction	regulation of cell communication	cell communication	cellular process	intracellular signaling cascade	regulation of Ras protein signal transduction	cell motility	regulation of small GTPase mediated signal transduction	biological regulation	regulation of cellular process	regulation of biological process	cell migration	small GTPase mediated signal transduction	Rho protein signal transduction	signal transduction	locomotion	localization	cell motion	Molecular Function:	Rho guanyl-nucleotide exchange factor activity	protein binding	enzyme regulator activity	nucleoside-triphosphatase regulator activity	binding	small GTPase regulator activity	GTPase regulator activity	Ras guanyl-nucleotide exchange factor activity
0.008789		561.608	640.054	646.572	22.4244	7.33251	4.97689	1	1	1	AK003758	1428374_at	Glucuronyl C5-epimerase (Glce), mRNA	Mm.24411	93683	Glce	9	Biological Process:	glycosaminoglycan biosynthetic process	heparan sulfate proteoglycan biosynthetic process	heparin biosynthetic process	cellular biopolymer biosynthetic process	nitrogen compound metabolic process	heparan sulfate proteoglycan metabolic process	glycosaminoglycan metabolic process	cellular process	sulfur metabolic process	cellular macromolecule biosynthetic process	macromolecule metabolic process	polysaccharide metabolic process	heparin metabolic process	cellular macromolecule metabolic process	amine metabolic process	cellular biosynthetic process	polysaccharide biosynthetic process	biosynthetic process	proteoglycan biosynthetic process	proteoglycan metabolic process	aminoglycan metabolic process	cellular metabolic process	biopolymer biosynthetic process	glycoprotein metabolic process	carbohydrate biosynthetic process	primary metabolic process	metabolic process	glycoprotein biosynthetic process	biopolymer metabolic process	carbohydrate metabolic process	sulfur compound biosynthetic process
0.012653		1372.11	1227.74	1678.67	36.2768	62.3546	104.436	1	1	1	NM_021567	1449054_a_at	Poly(rC) binding protein 4, mRNA (cDNA clone MGC:6891 IMAGE:2654291)	Mm.286394	59092	Pcbp4	9	Molecular Function:	DNA binding	RNA binding	binding	nucleic acid binding	Cellular Component:	cytoplasm	ribonucleoprotein complex	intracellular part	intracellular	macromolecular complex	cell	all	cellular_component	cell part
0.005498		219.295	309.453	290.85	11.7346	18.2984	3.61534	1	1	1	NM_026417	1450418_a_at	Yip1 domain family, member 4, mRNA (cDNA clone MGC:7327 IMAGE:3486503)	Mm.41891	67864	Yipf4	17	Cellular Component:	membrane	integral to membrane	intrinsic to membrane	cell	all	cellular_component	cell part	membrane part
0.021184		218.681	313.314	285.593	23.4339	11.137	15.2391	0	0.5	0.666667	BB022070	1434246_at	L(3)mbt-like 3 (Drosophila), mRNA (cDNA clone MGC:115756 IMAGE:30694487)	Mm.338439	237339	L3mbtl3	10	Biological Process:	regulation of transcription	cellular biopolymer biosynthetic process	nitrogen compound metabolic process	cellular metabolic process	regulation of macromolecule metabolic process	regulation of cellular biosynthetic process	cellular process	biopolymer biosynthetic process	regulation of metabolic process	cellular macromolecule biosynthetic process	regulation of primary metabolic process	macromolecule metabolic process	primary metabolic process	regulation of nucleobase, nucleoside, nucleotide and nucleic acid metabolic process	gene expression	nucleobase, nucleoside, nucleotide and nucleic acid metabolic process	biological regulation	metabolic process	regulation of gene expression	regulation of biological process	regulation of cellular process	cellular macromolecule metabolic process	regulation of nitrogen compound metabolic process	biopolymer metabolic process	regulation of cellular metabolic process	transcription	cellular biosynthetic process	cellular biopolymer metabolic process	biosynthetic process	regulation of biosynthetic process	regulation of macromolecule biosynthetic process
0.035288		378.79	457.872	460.856	20.8066	7.42654	23.86	1	1	1	BG069331	1438349_at	PREDICTED: Mus musculus cDNA sequence BC043476, transcript variant 2 (BC043476), mRNA	Mm.254463	381067	Zfp229	17	Biological Process:	transcription	cellular biopolymer biosynthetic process	nitrogen compound metabolic process	cellular metabolic process	cellular process	biopolymer biosynthetic process	cellular macromolecule biosynthetic process	macromolecule metabolic process	gene expression	primary metabolic process	nucleobase, nucleoside, nucleotide and nucleic acid metabolic process	metabolic process	cellular macromolecule metabolic process	biopolymer metabolic process	cellular biosynthetic process	biosynthetic process	cellular biopolymer metabolic process	macromolecule biosynthetic process	Molecular Function:	zinc ion binding	metal ion binding	cation binding	ion binding	binding	transition metal ion binding	Cellular Component:	nucleus	intracellular membrane-bounded organelle	intracellular organelle	intracellular part	intracellular
0.003174		162.271	200.499	285.017	9.87823	9.10043	22.3452	0.666667	1	1	NM_030680	1419685_at	UPF1 regulator of nonsense transcripts homolog (yeast), mRNA (cDNA clone IMAGE:4511355)	Mm.390048	19704	Upf1	8	Biological Process:	nuclear-transcribed mRNA catabolic process, nonsense-mediated decay	nitrogen compound metabolic process	biopolymer catabolic process	cellular biopolymer catabolic process	cellular metabolic process	cellular macromolecule catabolic process	RNA metabolic process	cellular process	mRNA metabolic process	macromolecule metabolic process	catabolic process	primary metabolic process	nucleobase, nucleoside, nucleotide and nucleic acid metabolic process	metabolic process	nuclear-transcribed mRNA catabolic process	mRNA catabolic process	cellular catabolic process	cellular macromolecule metabolic process	biopolymer metabolic process	macromolecule catabolic process	RNA catabolic process	cellular biopolymer metabolic process	Molecular Function:	nucleotide binding	DNA binding	helicase activity	ATP binding	zinc ion binding	hydrolase activity	metal ion binding	hydrolase activity, acting on acid anhydrides, in phosphorus-containing anhydrides
0.043927		3016.12	2838.81	3354.25	103.893	22.8347	161.471	1	1	1	NM_011778	1448351_at	Coronin-2	Mm.276859	23789	Coro1b	19	Biological Process:	biological_process	all	Molecular Function:	actin binding	protein binding	cytoskeletal protein binding	binding	Cellular Component:	cellular_component	cytoplasm	cytoskeleton	intracellular organelle	intracellular part	intracellular	organelle	non-membrane-bounded organelle	cell part	all	intracellular non-membrane-bounded organelle	cell
0.013713		389.276	436.609	502.287	17.1035	21.4923	16.0967	1	1	1	BQ177165	1423311_s_at	Transcribed locus	Mm.472322	-	-	9
0.008743		283.453	325.8	400.792	21.7721	9.22582	18.8948	1	1	1	BB407092	1433877_at	Family with sequence similarity 46, member B, mRNA (cDNA clone MGC:47481 IMAGE:4913445)	Mm.204656	100342	Fam46b	4
0.039435		465.242	508.628	579.873	24.7422	31.9625	9.73462	1	1	1	NM_026613	1449345_at	Coiled-coil domain containing 34 (Ccdc34), mRNA	Mm.181767	68201	Ccdc34	2
0.044847		244.136	338.718	307.523	7.70475	21.8538	27.2594	1	1	1	BB667361	1438271_at	LIM domain containing preferred translocation partner in lipoma (Lpp), transcript variant 2, mRNA	Mm.209385	210126	Lpp	16	Biological Process:	cell adhesion	biological adhesion	cellular process	Molecular Function:	protein binding	zinc ion binding	metal ion binding	cation binding	ion binding	binding	transition metal ion binding	Cellular Component:	nucleus	cytoplasm	cell junction	intracellular membrane-bounded organelle	intracellular organelle	intracellular part	plasma membrane part	intracellular	membrane-bounded organelle	organelle	cell part	all	membrane part	plasma membrane	membrane	cell	cellular_component
0.004838		344.913	486.324	361.457	23.7216	20.5071	15.2792	1	1	1	AF226613	1448566_at	Solute carrier family 40 (iron-regulated transporter), member 1, mRNA (cDNA clone MGC:6489 IMAGE:2647365)	Mm.28756	53945	Slc40a1	1	Biological Process:	transport	ion transport	iron ion transport	di-, tri-valent inorganic cation transport	cation transport	transition metal ion transport	establishment of localization	localization	metal ion transport	Molecular Function:	iron ion transmembrane transporter activity	iron ion binding	cation transmembrane transporter activity	substrate-specific transmembrane transporter activity	cation binding	substrate-specific transporter activity	binding	transporter activity	ion transmembrane transporter activity	inorganic cation transmembrane transporter activity	transition metal ion transmembrane transporter activity	di-, tri-valent inorganic cation transmembrane transporter activity	ion binding	transmembrane transporter activity	transition metal ion binding	metal ion transmembrane transporter activity	metal ion binding	Cellular Component:	plasma membrane	synaptic vesicle	membrane
0.025342		518.218	681.11	512.598	35.0413	6.45294	50.3991	1	1	1	BI083675	1456415_at	Transcribed locus	Mm.440137	98403	-	1	Biological Process:	transcription	biological_process	regulation of transcription	cellular biopolymer biosynthetic process	nitrogen compound metabolic process	cellular metabolic process	regulation of macromolecule metabolic process	all	regulation of cellular biosynthetic process	cellular process	regulation of metabolic process	biopolymer biosynthetic process	regulation of primary metabolic process	cellular macromolecule biosynthetic process	macromolecule metabolic process	regulation of nucleobase, nucleoside, nucleotide and nucleic acid metabolic process	gene expression	primary metabolic process	biological regulation	nucleobase, nucleoside, nucleotide and nucleic acid metabolic process	metabolic process	regulation of gene expression	regulation of cellular process	regulation of biological process	regulation of nitrogen compound metabolic process	cellular macromolecule metabolic process	biopolymer metabolic process	regulation of cellular metabolic process	cellular biosynthetic process	biosynthetic process	cellular biopolymer metabolic process
0.009958		525.835	543.954	664.485	12.113	23.7878	29.0579	1	1	1	R75527	1459751_s_at	Protein phosphatase 1, regulatory (inhibitor) subunit 16A, mRNA (cDNA clone IMAGE:4527943)	Mm.322901	73062	Ppp1r16a	15	Cellular Component:	cytosol	plasma membrane	membrane	intracellular part	intracellular	all	cell part	cytoplasm	cytoplasmic part	cellular_component	cell
0.006882		103.028	156.454	206.163	19.0607	11.7051	11.1605	0.666667	1	1	AW493298	1455124_at	Tripartite motif-containing 68, mRNA (cDNA clone MGC:25704 IMAGE:3675490)	Mm.39043	101700	Trim68	7	Molecular Function:	protein binding	zinc ion binding	metal ion binding	cation binding	ion binding	binding	transition metal ion binding	Cellular Component:	intracellular	cytoplasm	intracellular part	cell	all	cellular_component	cell part
0.033996		48.2698	171.818	79.3474	12.8175	21.6256	36.703	0	0	0	AV290571	1441912_x_at	complement component 2 (within H-2S)	-	-	-	-
0.046424		1365.69	1533.19	1351.97	40.861	14.9257	61.8036	1	1	1	BM120053	1450061_at	Ectodermal-neural cortex 1 (Enc1), mRNA	Mm.241073	13803	Enc1	13	Biological Process:	multicellular organismal development	modification-dependent protein catabolic process	cellular biopolymer catabolic process	biopolymer catabolic process	cellular metabolic process	cellular macromolecule catabolic process	developmental process	modification-dependent macromolecule catabolic process	cellular process	multicellular organismal process	proteolysis	macromolecule metabolic process	primary metabolic process	catabolic process	metabolic process	cellular protein catabolic process	cellular catabolic process	cellular macromolecule metabolic process	protein metabolic process	biopolymer metabolic process	protein catabolic process	cellular protein metabolic process	macromolecule catabolic process	proteolysis involved in cellular protein catabolic process	cellular biopolymer metabolic process	Molecular Function:	actin binding	protein binding	cytoskeletal protein binding	binding	Cellular Component:
0.024454		275.928	324.365	380.925	21.5113	13.3498	22.1008	1	1	1	BB397062	1458963_at	Tetratricopeptide repeat domain 39B, mRNA (cDNA clone IMAGE:4013480)	Mm.5540	69863	Ttc39b	4
0.034864		237.036	333.664	293.154	14.1457	26.7685	15.0236	1	1	1	AK017449	1453012_at	TSC22D2 isoform 4 (Tsc22d2) mRNA, complete cds, alternatively spliced	Mm.218409	72033	Tsc22d2	3	Biological Process:	response to osmotic stress	response to stimulus	response to abiotic stimulus	response to stress
0.002408		505.993	505.775	658.471	15.1124	18.0353	25.4487	1	1	1	BB501891	1419447_s_at	TBC1 domain family, member 1, mRNA (cDNA clone IMAGE:3500261)	Mm.286353	57915	Tbc1d1	5	Biological Process:	regulation of Rab GTPase activity	Rab protein signal transduction	regulation of signal transduction	regulation of GTPase activity	regulation of Ras GTPase activity	regulation of hydrolase activity	Ras protein signal transduction	regulation of cell communication	regulation of catalytic activity	cell communication	cellular process	intracellular signaling cascade	regulation of Ras protein signal transduction	regulation of small GTPase mediated signal transduction	biological regulation	regulation of molecular function	regulation of cellular process	regulation of biological process	small GTPase mediated signal transduction	signal transduction	regulation of Rab protein signal transduction	Molecular Function:	GTPase activator activity	Rab GTPase activator activity	nucleoside-triphosphatase regulator activity	enzyme regulator activity	enzyme activator activity	small GTPase regulator activity	GTPase regulator activity	Ras GTPase activator activity	Cellular Component:
0.040753		669.285	824.489	665.844	16.1031	57.3446	27.581	1	1	1	BG797423	1437288_at	Transcribed locus	Mm.369779	242291	-	4	Molecular Function:	magnesium ion binding	inositol or phosphatidylinositol phosphatase activity	inositol-1(or 4)-monophosphatase activity	hydrolase activity	metal ion binding	phosphatase activity	cation binding	binding	catalytic activity	hydrolase activity, acting on ester bonds	ion binding	phosphoric ester hydrolase activity	Cellular Component:	membrane	integral to membrane	intrinsic to membrane	cell	all	cellular_component	cell part	membrane part
0.019204		50.9801	101.031	151.383	7.00285	10.8287	27.485	0	0.833333	0.666667	BB831639	1456911_at	CLIP associating protein 2, mRNA (cDNA clone IMAGE:5366873)	Mm.222272	76499	Clasp2	9	Biological Process:	negative regulation of microtubule depolymerization	cell cycle	mitosis	meiosis	establishment or maintenance of cell polarity	cell migration	cell division	regulation of microtubule-based process	mitotic cell cycle	negative regulation of cellular metabolic process	microtubule depolymerization	regulation of protein complex disassembly	cellular process	anatomical structure development	cellular component disassembly	regulation of cellular component organization	negative regulation of biological process	negative regulation of macromolecule metabolic process	regulation of microtubule polymerization or depolymerization	biological regulation	cell cycle phase	negative regulation of organelle organization	negative regulation of cellular component organization	regulation of cytoskeleton organization	protein depolymerization	macromolecular complex subunit organization	negative regulation of protein complex disassembly	regulation of organelle organization	locomotion	anatomical structure morphogenesis	microtubule-based process
0.025309		268.351	279.865	405.935	32.4375	27.1134	25.1815	1	1	1	D00622	1452148_at	Low density lipoprotein receptor-related protein associated protein 1, mRNA (cDNA clone IMAGE:5346882)	Mm.277661	16976	Lrpap1	5	Molecular Function:	receptor activity	heparin binding	low-density lipoprotein receptor binding	carbohydrate binding	binding	polysaccharide binding	lipoprotein receptor binding	signal transducer activity	protein binding	glycosaminoglycan binding	molecular transducer activity	pattern binding	receptor binding	Cellular Component:	cytoplasm	endoplasmic reticulum	plasma membrane	intracellular membrane-bounded organelle	intracellular organelle	intracellular part	membrane-bounded organelle	intracellular	organelle	all	cell part	cytoplasmic part	membrane	cellular_component	cell
0.00232		501.746	434.395	718.076	12.3093	36.4823	43.2373	1	1	1	AK015410	1432004_a_at	Dynamin 2, mRNA (cDNA clone MGC:7779 IMAGE:3499181)	Mm.433257	13430	Dnm2	9	Biological Process:	endocytosis	transport	establishment of localization	cellular process	membrane invagination	membrane organization	vesicle-mediated transport	cellular component organization	localization	Molecular Function:	nucleotide binding	motor activity	GTPase activity	protein binding	GTP binding	hydrolase activity	hydrolase activity, acting on acid anhydrides, in phosphorus-containing anhydrides	purine nucleotide binding	nucleoside-triphosphatase activity	hydrolase activity, acting on acid anhydrides	binding	catalytic activity	guanyl nucleotide binding	guanyl ribonucleotide binding	ribonucleotide binding	pyrophosphatase activity	purine ribonucleotide binding	Cellular Component:	cytoplasm	cytoskeleton	microtubule
0.0411		1410.08	1447.45	1521.4	34.7396	19.9116	9.39007	1	1	1	BC020122	1424873_at	Ring finger protein 2, mRNA (cDNA clone MGC:28374 IMAGE:4021046)	Mm.441344	19821	Rnf2	1	Biological Process:	negative regulation of transcription from RNA polymerase II promoter	mitotic cell cycle	gastrulation with mouth forming second	transcription	anterior/posterior axis specification	histone ubiquitination	modification-dependent protein catabolic process	regulation of transcription	negative regulation of gene expression	negative regulation of cellular metabolic process	negative regulation of transcription, DNA-dependent	modification-dependent macromolecule catabolic process	multicellular organismal process	cellular process	anatomical structure development	negative regulation of biological process	negative regulation of macromolecule metabolic process	negative regulation of biosynthetic process	regulation of nucleobase, nucleoside, nucleotide and nucleic acid metabolic process	biological regulation	biopolymer modification	protein catabolic process	embryonic morphogenesis	transcription from RNA polymerase II promoter	embryonic development	cellular biosynthetic process	macromolecule catabolic process	biosynthetic process	chromatin modification	transcription, DNA-dependent	regulation of biosynthetic process
0.007247		82.7481	165.013	149.152	18.3981	6.66663	8.60925	0.166667	0.666667	0.666667	BB401993	1435946_at	Transcribed locus	Mm.405806	211006	-	5	Biological Process:	selenocysteine incorporation	translation	cellular biopolymer biosynthetic process	translational readthrough	regulation of macromolecule metabolic process	cellular process	cellular macromolecule biosynthetic process	macromolecule metabolic process	gene expression	biological regulation	regulation of cellular process	regulation of biological process	cellular macromolecule metabolic process	regulation of cellular metabolic process	cellular biosynthetic process	biosynthetic process	regulation of biosynthetic process	cellular metabolic process	posttranscriptional regulation of gene expression	regulation of cellular biosynthetic process	biopolymer biosynthetic process	regulation of metabolic process	regulation of primary metabolic process	primary metabolic process	metabolic process	translational elongation	regulation of gene expression	protein metabolic process	biopolymer metabolic process	regulation of cellular protein metabolic process	regulation of protein metabolic process
0.003629		26.6081	122.468	79.1559	4.55443	11.3045	16.4277	0	1	0.5	AI115397	1459983_at	Inositol (myo)-1(or 4)-monophosphatase 2 (Impa2), mRNA	Mm.34079	114663	Impa2	18	Biological Process:	inositol metabolic process	polyol metabolic process	alcohol metabolic process	metabolic process	Molecular Function:	magnesium ion binding	inositol or phosphatidylinositol phosphatase activity	inositol-1(or 4)-monophosphatase activity	hydrolase activity	lithium ion binding	metal ion binding	phosphatase activity	cation binding	binding	catalytic activity	hydrolase activity, acting on ester bonds	alkali metal ion binding	ion binding	phosphoric ester hydrolase activity	Cellular Component:	cellular_component	all
0.040142		495.733	600.553	538.093	17.525	11.4215	31.7826	1	1	1	BG069395	1454654_at	Disrupted in renal carcinoma 2 (human) (Dirc2), mRNA	Mm.476945	224132	Dirc2	16	Biological Process:	transport	establishment of localization	localization	Cellular Component:	membrane	integral to membrane	intrinsic to membrane	cell	all	cellular_component	cell part	membrane part
0.049854		1190.98	1413.92	1114.29	99.9074	49.3222	41.1772	1	1	1	BM119623	1452116_s_at	Strain ILS cAMP response element binding protein 1	Mm.209903	11909	Atf2	2	Biological Process:	transcription	regulation of transcription, DNA-dependent	regulation of transcription	cellular biopolymer biosynthetic process	nitrogen compound metabolic process	regulation of macromolecule metabolic process	cellular process	cellular macromolecule biosynthetic process	macromolecule metabolic process	regulation of nucleobase, nucleoside, nucleotide and nucleic acid metabolic process	gene expression	biological regulation	nucleobase, nucleoside, nucleotide and nucleic acid metabolic process	regulation of cellular process	regulation of biological process	regulation of nitrogen compound metabolic process	cellular macromolecule metabolic process	regulation of cellular metabolic process	cellular biosynthetic process	biosynthetic process	transcription, DNA-dependent	regulation of biosynthetic process	cellular metabolic process	RNA metabolic process	regulation of cellular biosynthetic process	biopolymer biosynthetic process	regulation of metabolic process	regulation of primary metabolic process	primary metabolic process	metabolic process	regulation of gene expression
0.035948		5046.97	4891.64	5347.9	58.1971	109.131	105.882	1	1	1	NM_008155	1450081_x_at	Glucose phosphate isomerase 1 (Gpi1), mRNA	Mm.589	14751	Gpi1	7	Biological Process:	angiogenesis	glucose metabolic process	gluconeogenesis	glycolysis	anatomical structure formation	carboxylic acid metabolic process	anatomical structure formation involved in morphogenesis	cellular macromolecule catabolic process	developmental process	organic acid metabolic process	cellular process	multicellular organismal process	anatomical structure development	hexose biosynthetic process	vasculature development	macromolecule metabolic process	monosaccharide biosynthetic process	monocarboxylic acid metabolic process	blood vessel development	monosaccharide metabolic process	blood vessel morphogenesis	cellular macromolecule metabolic process	monosaccharide catabolic process	system development	cellular carbohydrate metabolic process	cellular biosynthetic process	pyruvate metabolic process	hexose metabolic process	macromolecule catabolic process	biosynthetic process	alcohol metabolic process
0.005334		748.328	703.808	938.156	48.2387	12.5836	28.1789	1	1	1	NM_008990	1417703_at	Poliovirus receptor-related 2, mRNA (cDNA clone MGC:6320 IMAGE:2812478)	Mm.4341	19294	Pvrl2	7	Biological Process:	cell adhesion	homophilic cell adhesion	spermatid development	cell differentiation	sexual reproduction	reproduction	reproductive process	cell-cell adhesion	germ cell development	developmental process	gamete generation	cellular developmental process	cellular process	spermatogenesis	biological adhesion	cell development	male gamete generation	spermatid differentiation	Molecular Function:	receptor activity	protein binding	protein homodimerization activity	cell adhesion molecule binding	molecular transducer activity	protein dimerization activity	binding	identical protein binding	signal transducer activity	Cellular Component:	plasma membrane	cell-cell junction
0.048821		196.586	260.002	278.046	6.85464	16.0237	27.3977	1	1	1	AK010138	1453252_at	Dihydrouridine synthase 4-like (S. cerevisiae) (Dus4l), mRNA	Mm.62979	71916	Dus4l	12	Biological Process:	tRNA processing	metabolic process	oxidation reduction	nitrogen compound metabolic process	cellular metabolic process	RNA metabolic process	cellular process	tRNA metabolic process	macromolecule metabolic process	gene expression	primary metabolic process	nucleobase, nucleoside, nucleotide and nucleic acid metabolic process	RNA processing	ncRNA metabolic process	cellular macromolecule metabolic process	biopolymer metabolic process	ncRNA processing	cellular biopolymer metabolic process	Molecular Function:	catalytic activity	oxidoreductase activity	tRNA dihydrouridine synthase activity	FAD binding	oxidoreductase activity, acting on the CH-CH group of donors	purine nucleotide binding	binding	nucleotide binding	cofactor binding	coenzyme binding	purine nucleoside binding	adenyl nucleotide binding
0.033752		575.711	645.561	650.645	25.6699	7.66649	10.9293	1	1	1	NM_011820	1418216_at	Gamma-glutamyltransferase 5 (Ggt5), mRNA	Mm.257927	23887	Ggt5	10	Biological Process:	glutathione biosynthetic process	inflammatory response	leukotriene biosynthetic process	cofactor biosynthetic process	carboxylic acid metabolic process	cofactor metabolic process	icosanoid biosynthetic process	cellular alkene metabolic process	response to external stimulus	organic acid metabolic process	coenzyme biosynthetic process	unsaturated fatty acid biosynthetic process	cellular process	icosanoid metabolic process	sulfur metabolic process	fatty acid metabolic process	leukotriene metabolic process	fatty acid biosynthetic process	monocarboxylic acid metabolic process	defense response	coenzyme metabolic process	organic acid biosynthetic process	lipid metabolic process	response to stimulus	cellular biosynthetic process	lipid biosynthetic process	biosynthetic process	alkene biosynthetic process	cellular metabolic process	cellular amino acid and derivative metabolic process	response to wounding
0.049925		332.641	385.948	424.075	19.6714	21.9841	18.9491	1	1	1	AK009800	1424914_at	RIKEN cDNA 2310044G17 gene, mRNA (cDNA clone MGC:31149 IMAGE:4168224)	Mm.22337	217732	2310044G17Rik	12
0.019231		846.212	1000.82	835.371	21.8742	6.12397	51.1739	1	1	1	BM117243	1427074_at	protein-L-isoaspartate (D-aspartate) O-methyltransferase domain containing 2	-	-	-	-
0.002701		30.8492	118.87	84.7812	4.86428	8.43908	14.9604	0	0	0	BI453292	1455575_at	Eukaryotic translation initiation factor 4E binding protein 2, mRNA (cDNA clone MGC:13950 IMAGE:4218820)	Mm.259516	13688	Eif4ebp2	10	Biological Process:	regulation of translation	regulation of translational initiation	insulin receptor signaling pathway	negative regulation of translation	cAMP-mediated signaling	negative regulation of translational initiation	negative regulation of cellular metabolic process	enzyme linked receptor protein signaling pathway	cellular process	response to endogenous stimulus	negative regulation of biological process	negative regulation of macromolecule metabolic process	negative regulation of biosynthetic process	biological regulation	response to stimulus	cellular biosynthetic process	cellular response to chemical stimulus	biosynthetic process	regulation of biosynthetic process	cyclic-nucleotide-mediated signaling	regulation of metabolic process	response to hormone stimulus	protein metabolic process	biopolymer metabolic process	regulation of cellular protein metabolic process	cellular response to hormone stimulus	regulation of protein metabolic process	signal transduction	translational initiation	cellular protein metabolic process	cellular biopolymer biosynthetic process
0.0016		167.306	230.701	245.582	11.0265	9.32398	4.51353	1	1	1	BC003896	1423856_at	Ribosomal protein L17, mRNA (cDNA clone IMAGE:3594373)	Mm.276337	319195	Rpl17	18	Biological Process:	translation	biological_process	cellular biopolymer biosynthetic process	cellular metabolic process	all	cellular process	biopolymer biosynthetic process	cellular macromolecule biosynthetic process	macromolecule metabolic process	gene expression	primary metabolic process	metabolic process	cellular macromolecule metabolic process	protein metabolic process	biopolymer metabolic process	cellular biosynthetic process	cellular protein metabolic process	biosynthetic process	cellular biopolymer metabolic process	macromolecule biosynthetic process	Molecular Function:	molecular_function	structural constituent of ribosome	structural molecule activity	all	Cellular Component:	cellular_component	intracellular	ribosome	large ribosomal subunit	ribonucleoprotein complex
0.028183		184.921	204.583	306.757	13.0607	8.86786	40.2781	1	1	1	BC003220	1417444_at	E2F transcription factor 5, mRNA (cDNA clone MGC:6043 IMAGE:3482306)	Mm.153415	13559	E2f5	3	Biological Process:	G1/S transition of mitotic cell cycle	transcription	regulation of transcription, DNA-dependent	organ morphogenesis	regulation of transcription	regulation of cell cycle	cellular biopolymer biosynthetic process	nitrogen compound metabolic process	mitotic cell cycle	developmental process	regulation of macromolecule metabolic process	multicellular organismal process	cellular process	anatomical structure development	cellular macromolecule biosynthetic process	interphase of mitotic cell cycle	macromolecule metabolic process	regulation of nucleobase, nucleoside, nucleotide and nucleic acid metabolic process	gene expression	biological regulation	nucleobase, nucleoside, nucleotide and nucleic acid metabolic process	regulation of cellular process	regulation of biological process	cell cycle phase	system development	regulation of nitrogen compound metabolic process	cellular macromolecule metabolic process	regulation of cellular metabolic process	cellular biosynthetic process	biosynthetic process	transcription, DNA-dependent
0.007489		2248.43	2488.87	2149.3	59.0677	47.2821	41.1351	1	1	1	NM_023844	1419288_at	Junction adhesion molecule 2, mRNA (cDNA clone MGC:41518 IMAGE:1195543)	Mm.41758	67374	Jam2	16	Cellular Component:	plasma membrane	tight junction	membrane	integral to membrane	cell junction	plasma membrane part	all	cell part	apical junction complex	membrane part	occluding junction	intrinsic to membrane	cell-cell junction	cellular_component	cell	apicolateral plasma membrane
0.029791		2053.37	2290.25	1957.26	98.8608	38.665	43.9038	1	1	1	BF782285	1420626_at	General transcription factor IIIC, polypeptide 6, alpha, mRNA (cDNA clone IMAGE:3662380)	Mm.475662	67371	Gtf3c6	10	Biological Process:	transcription	cellular biopolymer biosynthetic process	nitrogen compound metabolic process	cellular metabolic process	cellular process	biopolymer biosynthetic process	cellular macromolecule biosynthetic process	macromolecule metabolic process	gene expression	primary metabolic process	nucleobase, nucleoside, nucleotide and nucleic acid metabolic process	metabolic process	cellular macromolecule metabolic process	biopolymer metabolic process	cellular biosynthetic process	biosynthetic process	cellular biopolymer metabolic process	macromolecule biosynthetic process	Molecular Function:	DNA binding	binding	nucleic acid binding	Cellular Component:	nucleus	intracellular membrane-bounded organelle	intracellular organelle	intracellular part	intracellular	membrane-bounded organelle	organelle	cell part
0.01513		372.895	458.299	428.241	17.8683	12.8118	11.5451	1	1	1	BB339554	1452772_at	PREDICTED: Mus musculus tankyrase, TRF1-interacting ankyrin-related ADP-ribose polymerase 2 (Tnks2), mRNA	Mm.249310	74493	Tnks2	19	Biological Process:	telomere maintenance	multicellular organism growth	regulation of multicellular organism growth	nitrogen compound metabolic process	cellular metabolic process	multicellular organismal process	organelle organization	cellular process	growth	macromolecule metabolic process	primary metabolic process	biological regulation	regulation of growth	nucleobase, nucleoside, nucleotide and nucleic acid metabolic process	metabolic process	telomere organization	regulation of biological process	regulation of multicellular organismal process	cellular macromolecule metabolic process	biopolymer metabolic process	chromosome organization	cellular biopolymer metabolic process	cellular component organization	DNA metabolic process
0.007101		719.5	695.153	883.66	23.9141	12.7921	42.0224	1	1	1	BG065288	1424428_at	INO80 complex subunit E (Ino80e), mRNA	Mm.266301	233875	Ino80e	7
0.026535		1727.32	1562.66	2031.62	38.1301	115.868	95.8194	1	1	1	BG866479	1426409_at	Leucine zipper, putative tumor suppressor 2 (Lzts2), transcript variant 1, mRNA	Mm.28204	226154	Lzts2	19	Biological Process:	cell cycle	mitosis	Wnt receptor signaling pathway	cell division	mitotic cell cycle	cell communication	organelle organization	cellular process	nuclear division	M phase of mitotic cell cycle	biological regulation	M phase	cell cycle phase	regulation of cellular process	regulation of biological process	cell surface receptor linked signal transduction	signal transduction	cell cycle process	organelle fission	cellular component organization	Cellular Component:	cytoplasm	cytoskeleton	microtubule	membrane	intracellular organelle	intracellular part	non-membrane-bounded organelle	all	cell	cytoskeletal part
0.029062		288.826	364.463	352.483	4.25579	25.4072	8.37175	1	1	1	NM_009086	1416126_at	Polymerase (RNA) I polypeptide B (Polr1b), mRNA	Mm.259078	20017	Polr1b	2	Biological Process:	transcription	embryo implantation	rRNA transcription	embryonic development	nucleologenesis	cellular biopolymer biosynthetic process	reproduction	cellular component biogenesis	nitrogen compound metabolic process	developmental process	organelle organization	multicellular organismal process	cellular process	cellular macromolecule biosynthetic process	nucleus organization	macromolecule metabolic process	gene expression	nucleobase, nucleoside, nucleotide and nucleic acid metabolic process	nucleolus organization	reproductive process	cellular macromolecule metabolic process	cellular biosynthetic process	biosynthetic process	cellular component organization	transcription, DNA-dependent	cellular metabolic process	multi-organism process	RNA metabolic process	biopolymer biosynthetic process	primary metabolic process	metabolic process
0.049583		35.6559	107.216	103.372	12.0961	17.7096	21.9302	0	1	1	BB747462	1423295_at	Transmembrane 9 superfamily member 2 (Tm9sf2), mRNA	Mm.275191	68059	Tm9sf2	14	Cellular Component:	endosome	membrane	integral to membrane	intracellular membrane-bounded organelle	intracellular organelle	intracellular part	intracellular	membrane-bounded organelle	organelle	cell part	all	membrane part	cytoplasm	intrinsic to membrane	cytoplasmic part	cell	cellular_component
0.014463		260.518	385.611	273.837	22.7908	23.547	21.1303	1	1	1	BC028506	1428046_a_at	Zinc finger protein X-linked, mRNA (cDNA clone IMAGE:1448640)	Mm.919	22764	Zfx	X	Biological Process:	ovarian follicle development	transcription	germ cell development	spermatogenesis	behavior	fertilization	embryonic development	post-embryonic development	death	multicellular organism growth	regulation of transcription	oocyte development	homeostasis of number of cells	cell differentiation	reproduction	cellular process	multicellular organismal process	anatomical structure development	male gamete generation	regulation of nucleobase, nucleoside, nucleotide and nucleic acid metabolic process	reproductive structure development	biological regulation	reproductive process	development of primary sexual characteristics	regulation of biological quality	response to stimulus	cellular biosynthetic process	biosynthetic process	regulation of biosynthetic process	oogenesis	sex differentiation
0.015252		621.705	581.391	800.378	40.7758	51.5557	12.6156	1	1	1	X14678	1452519_a_at	zinc finger protein 36	-	-	-	-
0.036189		1387.38	1221.64	1691.46	124.453	93.1359	62.4484	1	1	1	S64539	1427364_a_at	Ornithine decarboxylase, structural 1, mRNA (cDNA clone MGC:25367 IMAGE:2645291)	Mm.34102	18263	Odc1	12	Biological Process:	kidney development	polyamine biosynthetic process	positive regulation of cell proliferation	positive regulation of cellular process	biogenic amine biosynthetic process	nitrogen compound metabolic process	cellular metabolic process	positive regulation of biological process	cellular amino acid and derivative metabolic process	polyamine metabolic process	developmental process	cellular amino acid derivative biosynthetic process	cellular process	multicellular organismal process	anatomical structure development	urogenital system development	amine biosynthetic process	nitrogen compound biosynthetic process	primary metabolic process	biological regulation	metabolic process	multicellular organismal development	regulation of biological process	regulation of cellular process	system development	biogenic amine metabolic process	cellular amino acid derivative metabolic process	regulation of cell proliferation	amine metabolic process	organ development	cell proliferation
0.014987		38.8357	105.976	109.772	14.0586	14.0671	11.2045	0	0.166667	0	AK020571	1430605_at	coiled-coil domain containing 101	-	75565	-	-	Biological Process:	transcription	regulation of transcription	cellular biopolymer biosynthetic process	nitrogen compound metabolic process	cellular metabolic process	regulation of macromolecule metabolic process	regulation of cellular biosynthetic process	cellular process	regulation of metabolic process	biopolymer biosynthetic process	regulation of primary metabolic process	cellular macromolecule biosynthetic process	macromolecule metabolic process	regulation of nucleobase, nucleoside, nucleotide and nucleic acid metabolic process	gene expression	primary metabolic process	biological regulation	nucleobase, nucleoside, nucleotide and nucleic acid metabolic process	metabolic process	regulation of gene expression	regulation of cellular process	regulation of biological process	regulation of nitrogen compound metabolic process	cellular macromolecule metabolic process	biopolymer metabolic process	regulation of cellular metabolic process	cellular biosynthetic process	biosynthetic process	cellular biopolymer metabolic process	regulation of biosynthetic process	regulation of macromolecule biosynthetic process
0.033623		21.8244	100.124	81.3412	14.4836	21.2585	11.6044	0	0.666667	0.333333	AI647043	1447973_at	Thyroid hormone receptor interactor 11, mRNA (cDNA clone MGC:189992 IMAGE:9088179)	Mm.208618	109181	Trip11	12	Molecular Function:	receptor activity	molecular transducer activity	signal transducer activity
0.029775		91.7482	182.787	137.762	18.3004	20.0399	13.9352	0.333333	1	0.333333	AV333178	1430687_at	RIKEN cDNA 6330545A04 gene	-	-	-	-
0.0327		367.652	473.251	398.747	17.6809	17.1983	27.8563	1	1	1	AI326272	1420095_s_at	Zinc finger and SCAN domain containing 21, mRNA (cDNA clone MGC:18498 IMAGE:3981599)	Mm.2760	22697	Zscan21	5	Biological Process:	transcription	regulation of transcription, DNA-dependent	multicellular organismal development	spermatogenesis	cell differentiation	regulation of transcription	positive regulation of transcription, DNA-dependent	oogenesis	cellular biopolymer biosynthetic process	reproduction	positive regulation of cellular process	nitrogen compound metabolic process	positive regulation of biological process	developmental process	positive regulation of metabolic process	regulation of macromolecule metabolic process	female gamete generation	multicellular organismal process	cellular process	positive regulation of nucleobase, nucleoside, nucleotide and nucleic acid metabolic process	cellular macromolecule biosynthetic process	positive regulation of macromolecule metabolic process	male gamete generation	macromolecule metabolic process	positive regulation of biosynthetic process	regulation of nucleobase, nucleoside, nucleotide and nucleic acid metabolic process	gene expression	biological regulation	nucleobase, nucleoside, nucleotide and nucleic acid metabolic process	reproductive process	regulation of cellular process
0.023734		956.494	988.318	1061.24	30.4129	9.80405	11.914	1	1	1	AF072245	1425803_a_at	Methyl-CpG binding domain protein 2 (Mbd2), mRNA	Mm.322	17191	Mbd2	18	Biological Process:	negative regulation of transcription from RNA polymerase II promoter	transcription	positive regulation of Wnt receptor signaling pathway	regulation of cell proliferation	maternal behavior	cellular protein complex assembly	regulation of transcription	anatomical structure formation	reproduction	negative regulation of gene expression	positive regulation of cellular process	negative regulation of cellular metabolic process	negative regulation of transcription, DNA-dependent	multicellular organismal process	cellular process	protein complex biogenesis	negative regulation of biological process	Wnt receptor signaling pathway	negative regulation of macromolecule metabolic process	negative regulation of biosynthetic process	regulation of nucleobase, nucleoside, nucleotide and nucleic acid metabolic process	biological regulation	reproductive process	transcription from RNA polymerase II promoter	macromolecular complex subunit organization	response to stimulus	cellular biosynthetic process	biosynthetic process	positive regulation of cell communication	transcription, DNA-dependent	regulation of biosynthetic process
0.025192		182.121	247.022	252.6	21.5351	12.2628	4.74282	1	1	1	AV252126	1440928_at	RIKEN cDNA D630037F22 gene (D630037F22Rik), mRNA	Mm.411188	544696	D630037F22Rik	10
0.017308		243.195	280.757	340.897	2.69114	9.4154	27.4155	0.666667	1	1	BM202638	1433692_at	N-acetyltransferase 10 (Nat10), mRNA	Mm.288005	98956	Nat10	2	Biological Process:	metabolic process	Molecular Function:	nucleotide binding	ATP binding	N-acetyltransferase activity	acyltransferase activity	transferase activity	acetyltransferase activity	transferase activity, transferring acyl groups other than amino-acyl groups	binding	catalytic activity	purine nucleoside binding	nucleoside binding	purine ribonucleotide binding	purine nucleotide binding	transferase activity, transferring acyl groups	adenyl ribonucleotide binding	N-acyltransferase activity	ribonucleotide binding	adenyl nucleotide binding	Cellular Component:	nucleus	intracellular membrane-bounded organelle	intracellular organelle	intracellular part	intracellular	membrane-bounded organelle	organelle	cell part	all	cell
0.01958		258.722	376.49	276.114	25.8052	28.4211	4.17577	1	1	1	BC016515	1417372_a_at	Pellino 1, mRNA (cDNA clone MGC:29041 IMAGE:3600130)	Mm.28957	67245	Peli1	11
0.001396		513.638	507.923	654.207	27.1572	11.0807	1.85135	1	1	1	AK003759	1428476_a_at	ElaC homolog 2 (E. coli) (Elac2), mRNA	Mm.157711	68626	Elac2	11	Biological Process:	tRNA processing	nitrogen compound metabolic process	cellular metabolic process	RNA metabolic process	cellular process	tRNA metabolic process	macromolecule metabolic process	gene expression	primary metabolic process	nucleobase, nucleoside, nucleotide and nucleic acid metabolic process	metabolic process	RNA processing	ncRNA metabolic process	cellular macromolecule metabolic process	biopolymer metabolic process	ncRNA processing	cellular biopolymer metabolic process	Molecular Function:	nuclease activity	endonuclease activity	zinc ion binding	hydrolase activity	metal ion binding	hydrolase activity, acting on ester bonds	cation binding	ion binding	binding	transition metal ion binding	catalytic activity	Cellular Component:	nucleus
0.035259		38.6331	94.7958	117.028	20.3123	7.65602	18.0342	0	0.333333	0	BQ177158	1439851_at	Transcribed locus	Mm.384506	-	-	5
0.028621		461.347	448.131	608.649	31.0229	20.4924	46.0066	1	1	1	AK017789	1460439_at	CDNA sequence BC033915, mRNA (cDNA clone IMAGE:1264225)	Mm.219459	70661	BC033915	9	Biological Process:	protein amino acid phosphorylation	cellular metabolic process	post-translational protein modification	cellular process	phosphorylation	protein modification process	macromolecule metabolic process	primary metabolic process	metabolic process	phosphate metabolic process	protein metabolic process	cellular macromolecule metabolic process	biopolymer metabolic process	biopolymer modification	phosphorus metabolic process	cellular protein metabolic process	cellular biopolymer metabolic process	Molecular Function:	nucleotide binding	magnesium ion binding	protein kinase activity	protein serine/threonine kinase activity	ATP binding	kinase activity	transferase activity	metal ion binding	binding	phosphotransferase activity, alcohol group as acceptor	catalytic activity	transferase activity, transferring phosphorus-containing groups	purine nucleoside binding
0.004075		188.435	228.571	282.377	12.9867	14.3895	6.82925	1	1	1	BC003762	1423984_a_at	Meis homeobox 3, mRNA (cDNA clone MGC:5914 IMAGE:3593200)	Mm.472701	17537	Meis3	7	Biological Process:	regulation of transcription, DNA-dependent	biological_process	regulation of transcription	cellular biopolymer biosynthetic process	nitrogen compound metabolic process	regulation of macromolecule metabolic process	cellular process	cellular macromolecule biosynthetic process	macromolecule metabolic process	regulation of nucleobase, nucleoside, nucleotide and nucleic acid metabolic process	gene expression	nucleobase, nucleoside, nucleotide and nucleic acid metabolic process	biological regulation	regulation of biological process	regulation of cellular process	cellular macromolecule metabolic process	regulation of nitrogen compound metabolic process	regulation of cellular metabolic process	cellular biosynthetic process	biosynthetic process	transcription, DNA-dependent	regulation of biosynthetic process	cellular metabolic process	RNA metabolic process	all	regulation of cellular biosynthetic process	regulation of metabolic process	biopolymer biosynthetic process	regulation of primary metabolic process	primary metabolic process	metabolic process
0.023988		605.493	749.196	595.26	32.2699	41.6529	15.0427	1	1	1	BB701294	1435464_at	Transcribed locus	Mm.395610	68552	-	5	Cellular Component:	membrane	integral to membrane	intrinsic to membrane	cell	all	cellular_component	cell part	membrane part
0.046797		89.7452	150.79	161.057	24.462	14.7907	4.48925	0	0.833333	1	NM_030715	1420988_at	Polymerase (DNA directed), eta (RAD 30 related) (Polh), mRNA	Mm.311585	80905	Polh	17	Biological Process:	DNA replication	DNA repair	pyrimidine dimer repair	postreplication repair	response to DNA damage stimulus	cellular response to stress	cellular biopolymer biosynthetic process	nitrogen compound metabolic process	cellular metabolic process	cellular process	biopolymer biosynthetic process	cellular macromolecule biosynthetic process	macromolecule metabolic process	primary metabolic process	nucleobase, nucleoside, nucleotide and nucleic acid metabolic process	metabolic process	cellular macromolecule metabolic process	biopolymer metabolic process	response to stress	cellular response to stimulus	response to stimulus	cellular biosynthetic process	cellular biopolymer metabolic process	biosynthetic process	cellular response to DNA damage stimulus	DNA metabolic process	macromolecule biosynthetic process	Molecular Function:	magnesium ion binding	DNA binding	damaged DNA binding
0.029949		3219.15	2949.9	3620.68	115.92	170.349	94.1631	1	1	1	NM_011962	1415901_at	Lysyl hydroxylase 3	Mm.251003	26433	Plod3	5	Biological Process:	oxidation reduction	metabolic process	Molecular Function:	iron ion binding	procollagen-lysine 5-dioxygenase activity	oxidoreductase activity	oxidoreductase activity, acting on single donors with incorporation of molecular oxygen, incorporation of two	oxidoreductase activity, acting on paired donors, with incorporation or reduction of molecular oxygen	L-ascorbic acid binding	metal ion binding	cation binding	carboxylic acid binding	binding	vitamin binding	catalytic activity	oxidoreductase activity, acting on paired donors, with incorporation or reduction of molecular oxygen, 2-oxogl	ion binding	transition metal ion binding	peptidyl-lysine 5-dioxygenase activity	dioxygenase activity	oxidoreductase activity, acting on single donors with incorporation of molecular oxygen	Cellular Component:	endoplasmic reticulum	membrane	intracellular membrane-bounded organelle	intracellular organelle	intracellular part	intracellular	membrane-bounded organelle	organelle	cell part
0.033064		590.13	578.836	733.113	24.1287	21.0576	49.6991	1	1	1	NM_021313	1448674_at	Ring finger protein 25, mRNA (cDNA clone IMAGE:5352240)	Mm.280920	57751	Rnf25	1	Biological Process:	modification-dependent protein catabolic process	cellular biopolymer catabolic process	biopolymer catabolic process	cellular metabolic process	cellular macromolecule catabolic process	modification-dependent macromolecule catabolic process	cellular process	proteolysis	macromolecule metabolic process	primary metabolic process	catabolic process	metabolic process	cellular protein catabolic process	cellular catabolic process	cellular macromolecule metabolic process	protein metabolic process	biopolymer metabolic process	protein catabolic process	cellular protein metabolic process	macromolecule catabolic process	proteolysis involved in cellular protein catabolic process	cellular biopolymer metabolic process	Molecular Function:	protein binding	zinc ion binding	ligase activity	metal ion binding	cation binding	ion binding	binding	transition metal ion binding
0.045468		59.0349	109.743	139.111	12.5009	13.2253	24.0747	0	0	0	NM_010601	1421619_at	Potassium voltage-gated channel, subfamily H (eag-related), member 3 (Kcnh3), mRNA	Mm.374793	16512	Kcnh3	15	Biological Process:	two-component signal transduction system (phosphorelay)	regulation of transcription, DNA-dependent	transport	ion transport	potassium ion transport	signal transduction	cellular biopolymer biosynthetic process	nitrogen compound metabolic process	cation transport	regulation of macromolecule metabolic process	cellular process	cell communication	cellular macromolecule biosynthetic process	macromolecule metabolic process	regulation of nucleobase, nucleoside, nucleotide and nucleic acid metabolic process	gene expression	nucleobase, nucleoside, nucleotide and nucleic acid metabolic process	biological regulation	regulation of cellular process	regulation of biological process	cellular macromolecule metabolic process	regulation of nitrogen compound metabolic process	monovalent inorganic cation transport	regulation of cellular metabolic process	cellular biosynthetic process	biosynthetic process	transcription, DNA-dependent	regulation of biosynthetic process	metal ion transport	cellular metabolic process	RNA metabolic process
0.049096		2110.34	2361.7	1988.62	65.141	54.2022	117.176	1	1	1	BM248080	1434942_at	ESF1, nucleolar pre-rRNA processing protein, homolog (S. cerevisiae), mRNA (cDNA clone IMAGE:1529010)	Mm.21228	66580	Esf1	2	Biological Process:	transcription	regulation of transcription	cellular biopolymer biosynthetic process	nitrogen compound metabolic process	cellular metabolic process	regulation of macromolecule metabolic process	regulation of cellular biosynthetic process	cellular process	regulation of metabolic process	biopolymer biosynthetic process	regulation of primary metabolic process	cellular macromolecule biosynthetic process	macromolecule metabolic process	regulation of nucleobase, nucleoside, nucleotide and nucleic acid metabolic process	gene expression	primary metabolic process	biological regulation	nucleobase, nucleoside, nucleotide and nucleic acid metabolic process	metabolic process	regulation of gene expression	regulation of cellular process	regulation of biological process	regulation of nitrogen compound metabolic process	cellular macromolecule metabolic process	biopolymer metabolic process	regulation of cellular metabolic process	cellular biosynthetic process	biosynthetic process	cellular biopolymer metabolic process	regulation of biosynthetic process	regulation of macromolecule biosynthetic process
0.038969		10532.9	10951.6	10243.8	158.071	104.921	170.18	1	1	1	BF660710	1436016_x_at	Guanosine diphosphate (GDP) dissociation inhibitor 2 (Gdi2), mRNA	Mm.153226	14569	Gdi2	13	Biological Process:	small GTPase mediated signal transduction	protein transport	regulation of GTPase activity	establishment of protein localization	transport	regulation of hydrolase activity	regulation of catalytic activity	cellular process	cell communication	intracellular signaling cascade	biological regulation	regulation of molecular function	regulation of cellular process	regulation of biological process	establishment of localization	macromolecule localization	signal transduction	protein localization	localization	Molecular Function:	Rab GDP-dissociation inhibitor activity	GTPase activator activity	Rab GTPase activator activity	nucleoside-triphosphatase regulator activity	small GTPase regulator activity	GTPase regulator activity	enzyme regulator activity	GDP-dissociation inhibitor activity	enzyme activator activity	Ras GTPase activator activity	Cellular Component:
0.01581		57.7606	132.821	112.284	16.2186	14.6782	5.07272	0	0	0	BB482300	1459825_x_at	Insulin-like growth factor 2 mRNA binding protein 1 (Igf2bp1), mRNA	Mm.476844	140486	Igf2bp1	11	Biological Process:	regulation of translation	cellular biopolymer biosynthetic process	regulation of macromolecule metabolic process	cellular process	cellular macromolecule biosynthetic process	macromolecule metabolic process	translation	gene expression	biological regulation	regulation of biological process	regulation of cellular process	cellular macromolecule metabolic process	regulation of cellular metabolic process	cellular biosynthetic process	biosynthetic process	regulation of biosynthetic process	cellular metabolic process	posttranscriptional regulation of gene expression	regulation of cellular biosynthetic process	regulation of metabolic process	biopolymer biosynthetic process	regulation of primary metabolic process	primary metabolic process	metabolic process	regulation of gene expression	protein metabolic process	biopolymer metabolic process	regulation of cellular protein metabolic process	regulation of protein metabolic process	cellular protein metabolic process	cellular biopolymer metabolic process
0.020245		26.1318	81.145	100.551	6.5621	20.2197	10.3156	0	0	0	BB391920	1441914_x_at	Fibroblast growth factor 3 (Fgf3), mRNA	-	-	-	-
0.007597		185.07	254.894	243.516	3.15261	11.9575	13.8016	1	1	1	BM935323	1429942_at	Glucocorticoid modulatory element binding protein 1 (Gmeb1), transcript variant 1, mRNA	Mm.103489	56809	Gmeb1	4	Biological Process:	transcription	regulation of transcription	cellular biopolymer biosynthetic process	nitrogen compound metabolic process	cellular metabolic process	regulation of macromolecule metabolic process	regulation of cellular biosynthetic process	cellular process	regulation of metabolic process	biopolymer biosynthetic process	regulation of primary metabolic process	cellular macromolecule biosynthetic process	macromolecule metabolic process	regulation of nucleobase, nucleoside, nucleotide and nucleic acid metabolic process	gene expression	primary metabolic process	biological regulation	nucleobase, nucleoside, nucleotide and nucleic acid metabolic process	metabolic process	regulation of gene expression	regulation of cellular process	regulation of biological process	regulation of nitrogen compound metabolic process	cellular macromolecule metabolic process	biopolymer metabolic process	regulation of cellular metabolic process	cellular biosynthetic process	biosynthetic process	cellular biopolymer metabolic process	regulation of biosynthetic process	regulation of macromolecule biosynthetic process
0.040995		1585.79	1725.49	1574.19	27.0741	32.9691	43.7203	1	1	1	AV088109	1448970_at	Solute carrier family 25, member 46, mRNA (cDNA clone MGC:28937 IMAGE:3990909)	Mm.23896	67453	Slc25a46	18	Biological Process:	transport	establishment of localization	localization	Cellular Component:	mitochondrion	mitochondrial inner membrane	membrane	integral to membrane	organelle inner membrane	intracellular organelle	intracellular part	membrane-bounded organelle	all	membrane part	intrinsic to membrane	mitochondrial envelope	cytoplasmic part	organelle envelope	mitochondrial part	mitochondrial membrane	envelope	cell	intracellular membrane-bounded organelle	intracellular	organelle	cell part	cytoplasm	organelle membrane	intracellular organelle part	cellular_component	organelle part
0.024244		284.822	255.528	442.022	23.6563	33.7567	48.9666	1	1	1	NM_054050	1421146_at	Rap guanine nucleotide exchange factor (GEF) 1, mRNA (cDNA clone IMAGE:5036507)	Mm.298274	107746	Rapgef1	2	Biological Process:	blood vessel development	cell-cell adhesion	platelet-derived growth factor receptor signaling pathway	developmental process	enzyme linked receptor protein signaling pathway	cell communication	cellular process	multicellular organismal process	anatomical structure development	vasculature development	biological regulation	multicellular organismal development	regulation of cellular process	regulation of biological process	system development	cell surface receptor linked signal transduction	organ development	biological adhesion	signal transduction	transmembrane receptor protein tyrosine kinase signaling pathway	cell adhesion	Molecular Function:	signal transducer activity	SH3/SH2 adaptor activity	guanyl-nucleotide exchange factor activity	protein binding	nucleoside-triphosphatase regulator activity	binding	GTPase regulator activity	protein binding, bridging	enzyme regulator activity
0.013657		30.9226	79.016	110.519	6.02512	19.8673	8.58572	0	0.666667	0.666667	AK004681	1428922_at	RIKEN cDNA 1200009O22 gene (1200009O22Rik), mRNA	Mm.469168	66873	1200009O22Rik	6	Molecular Function:	protein binding	binding	Cellular Component:	membrane	integral to membrane	intrinsic to membrane	cell	all	cellular_component	cell part	membrane part
0.049355		191.41	321.565	188.392	5.77869	54.2487	19.3017	1	1	1	AI019214	1427915_s_at	Transcription elongation factor B (SIII), polypeptide 1 (Tceb1), mRNA	Mm.289248	67923	Tceb1	1	Biological Process:	transcription	ubiquitin-dependent protein catabolic process	modification-dependent protein catabolic process	regulation of transcription	cellular biopolymer biosynthetic process	nitrogen compound metabolic process	cellular biopolymer catabolic process	cellular macromolecule catabolic process	regulation of macromolecule metabolic process	modification-dependent macromolecule catabolic process	cellular process	proteolysis	cellular macromolecule biosynthetic process	macromolecule metabolic process	regulation of nucleobase, nucleoside, nucleotide and nucleic acid metabolic process	gene expression	biological regulation	nucleobase, nucleoside, nucleotide and nucleic acid metabolic process	regulation of cellular process	regulation of biological process	regulation of nitrogen compound metabolic process	cellular macromolecule metabolic process	regulation of cellular metabolic process	protein catabolic process	cellular biosynthetic process	proteolysis involved in cellular protein catabolic process	macromolecule catabolic process	biosynthetic process	regulation of biosynthetic process	cellular metabolic process	biopolymer catabolic process
0.002829		1117.61	1061.76	1299.99	29.979	23.135	33.5091	1	1	1	BE951601	1456043_at	MKIAA1063 protein	Mm.30602	216825	Usp22	11	Biological Process:	transcription	ubiquitin-dependent protein catabolic process	cell cycle	chromatin modification	protein deubiquitination	modification-dependent protein catabolic process	regulation of transcription	protein modification by small protein removal	cellular biopolymer biosynthetic process	nitrogen compound metabolic process	chromatin organization	cellular biopolymer catabolic process	cellular macromolecule catabolic process	regulation of macromolecule metabolic process	post-translational protein modification	modification-dependent macromolecule catabolic process	organelle organization	cellular process	protein modification process	proteolysis	cellular macromolecule biosynthetic process	macromolecule metabolic process	regulation of nucleobase, nucleoside, nucleotide and nucleic acid metabolic process	gene expression	biological regulation	nucleobase, nucleoside, nucleotide and nucleic acid metabolic process	regulation of cellular process	regulation of biological process	regulation of nitrogen compound metabolic process	cellular macromolecule metabolic process	regulation of cellular metabolic process
0.018911		109.349	177.372	167.207	16.9415	3.82063	13.6883	1	1	1	NM_007772	1422742_at	Human immunodeficiency virus type I enhancer binding protein 1 (Hivep1), mRNA	Mm.4808	110521	Hivep1	13	Biological Process:	negative regulation of transcription from RNA polymerase II promoter	transcription	regulation of transcription	negative regulation of transcription, DNA-dependent	cellular biopolymer biosynthetic process	negative regulation of gene expression	negative regulation of cellular metabolic process	nitrogen compound metabolic process	negative regulation of cellular biosynthetic process	regulation of macromolecule metabolic process	cellular process	negative regulation of cellular process	cellular macromolecule biosynthetic process	negative regulation of biological process	macromolecule metabolic process	negative regulation of macromolecule metabolic process	negative regulation of biosynthetic process	regulation of nucleobase, nucleoside, nucleotide and nucleic acid metabolic process	gene expression	negative regulation of nucleobase, nucleoside, nucleotide and nucleic acid metabolic process	nucleobase, nucleoside, nucleotide and nucleic acid metabolic process	biological regulation	regulation of cellular process	regulation of biological process	cellular macromolecule metabolic process	regulation of nitrogen compound metabolic process	regulation of cellular metabolic process	negative regulation of RNA metabolic process	transcription from RNA polymerase II promoter	cellular biosynthetic process	negative regulation of metabolic process
0.008775		2079.29	1884.74	2399.72	7.62322	30.8598	128.691	1	1	1	BB528391	1423596_at	NIMA (never in mitosis gene a)-related expressed kinase 6, mRNA (cDNA clone MGC:28570 IMAGE:4209097)	Mm.143818	59126	Nek6	2	Biological Process:	protein amino acid phosphorylation	apoptosis	cell cycle	chromosome segregation	mitosis	cell division	mitotic cell cycle	cellular metabolic process	post-translational protein modification	organelle organization	cellular process	phosphorylation	protein modification process	nuclear division	cell death	M phase of mitotic cell cycle	macromolecule metabolic process	primary metabolic process	metabolic process	M phase	death	phosphate metabolic process	cell cycle phase	protein metabolic process	cellular macromolecule metabolic process	biopolymer metabolic process	biopolymer modification	programmed cell death	phosphorus metabolic process	cell cycle process	cellular protein metabolic process
0.020723		801.007	720.37	1006.47	64.5716	57.0448	28.5848	1	1	1	BC005565	1424179_at	Pleckstrin homology domain containing, family J member 1, mRNA (cDNA clone MGC:11718 IMAGE:3966305)	Mm.41479	78670	Plekhj1	10	Biological Process:	biological_process	all	Molecular Function:	molecular_function	all	Cellular Component:	cellular_component	all
0.043847		1267.38	1240.33	1419.02	37.8336	24.4561	54.9816	1	1	1	BB080177	1433745_at	Triple functional domain (PTPRF interacting), mRNA (cDNA clone IMAGE:4920714)	Mm.211229	223435	Trio	15	Biological Process:	protein amino acid phosphorylation	intracellular signaling cascade	biological_process	regulation of Rho protein signal transduction	regulation of signal transduction	cellular metabolic process	Ras protein signal transduction	regulation of cell communication	all	post-translational protein modification	cell communication	cellular process	phosphorylation	protein modification process	regulation of Ras protein signal transduction	macromolecule metabolic process	regulation of small GTPase mediated signal transduction	primary metabolic process	biological regulation	metabolic process	phosphate metabolic process	regulation of biological process	regulation of cellular process	protein metabolic process	cellular macromolecule metabolic process	small GTPase mediated signal transduction	biopolymer metabolic process	biopolymer modification	Rho protein signal transduction	phosphorus metabolic process	signal transduction
0.018299		240.807	327.096	279.104	21.9804	7.93058	11.0817	1	1	1	BE995635	1434949_at	Armadillo repeat containing 8, mRNA (cDNA clone MGC:47965 IMAGE:1230321)	Mm.234823	74125	Armc8	9	Biological Process:	biological_process	all	Molecular Function:	molecular_function	binding	all	Cellular Component:	cellular_component	all
0.000281		666.23	858.393	598.48	26.5241	11.9256	20.6788	1	1	1	AW049055	1419829_a_at	Transcribed locus	Mm.45086	-	-	7
[truncated: 65,008 more rows]
[truncated: 206 more columns]
