# Supplementary material for: Microarray analysis of Foxl2 mediated gene regulation in the mouse ovary derived KK1 granulosa cell line: Over-expression of Foxl2 leads to activation of the gonadotropin releasing hormone receptor gene promoter
Source: J Ovarian Res. 2010 Feb 18;3:4. doi: 10.1186/1757-2215-3-4 (PMC2831895; doi:10.1186/1757-2215-3-4)
Supplement: Additional file 6 — Analysis of differentially expressed genes in E13. Wild type vs. Foxl2 knockout. [file 1757-2215-3-4-S6.XLS]

## Sheet: additional file 7
Condition 1 : wt
Condition 2 : ko
Statistics:
Correction:	No Correction
Data Transformation:	Log Transformed
Stats	No Correction	mean 1	mean 2	SEM 1	SEM 2	Quality 1	Quality 2	Gene Identifier	Other ID	Gene Title	UG Cluster	LocusLink	Gene ID	Chromosome	Ontologies
0.040395		15137.8	20737.4	930.614	1626.23	1	1	NM_009092	1459986_a_at	Ribosomal protein S17 (Rps17), mRNA	Mm.42767	20068	Rps17	7	Biological Process:	translation	cellular biopolymer biosynthetic process	cellular metabolic process	cellular process	biopolymer biosynthetic process	cellular macromolecule biosynthetic process	macromolecule metabolic process	gene expression	primary metabolic process	metabolic process	cellular macromolecule metabolic process	protein metabolic process	biopolymer metabolic process	cellular biosynthetic process	cellular protein metabolic process	biosynthetic process	cellular biopolymer metabolic process	macromolecule biosynthetic process	Molecular Function:	structural constituent of ribosome	structural molecule activity	Cellular Component:	intracellular	ribosome	cytosolic small ribosomal subunit	ribonucleoprotein complex	intracellular organelle	intracellular part	obsolete_cellular_component	organelle	non-membrane-bounded organelle	all	cell part	cytoplasm
0.046365		25240.3	30530.4	1192.76	1421.66	1	1	M25487	1452540_a_at	Histone H2b mRNA, 3' end	Mm.264645	319188	Hist1h2bp	13	Biological Process:	nucleosome assembly	anatomical structure formation	cellular component assembly	chromatin assembly or disassembly	chromatin assembly	cellular component biogenesis	chromatin organization	cellular macromolecular complex subunit organization	DNA packaging	cellular process	organelle organization	macromolecular complex subunit organization	cellular macromolecular complex assembly	chromosome organization	nucleosome organization	macromolecular complex assembly	cellular component organization	protein-DNA complex assembly	Molecular Function:	DNA binding	binding	nucleic acid binding	Cellular Component:	nucleosome	nucleus	chromosome	protein-DNA complex	intracellular organelle	intracellular part	membrane-bounded organelle	non-membrane-bounded organelle	all	chromatin	cell
0.035061		11897	16074.9	971.898	912.641	1	1	BB464434	1460561_x_at	Selenoprotein W	Mm.42829	20364	Sepw1	7	Biological Process:	cell redox homeostasis	regulation of biological process	regulation of cellular process	homeostatic process	cellular homeostasis	biological regulation	regulation of biological quality	cellular process	Molecular Function:	selenium binding	oxidoreductase activity	binding	catalytic activity	Cellular Component:	cytoplasm	plasma membrane	intracellular part	intracellular	membrane	cell	all	cellular_component	cell part
0.032487		25870	29992.8	945.412	867.409	1	1	AFFX-r2-Ec-bioD	AFFX-r2-Ec-bioD-5_at	E.coli 7,8-diamino-pelargonic acid (bioA), biotin synthetase (bioB), 7-keto-8-amino-pelargonic acid synthetase (bioF), bioC protein, and dethiobiotin synthetase (bioD), complete cds.	-	-	-	-
2e-05		20842.9	24859	144.039	93.3866	1	1	NM_007393	1419734_at	Actin, beta (Actb), mRNA	Mm.391967	11461	Actb	5	Molecular Function:	nucleotide binding	protein binding	ATP binding	purine nucleotide binding	binding	adenyl ribonucleotide binding	purine nucleoside binding	ribonucleotide binding	adenyl nucleotide binding	nucleoside binding	purine ribonucleotide binding	Cellular Component:	soluble fraction	cytoplasm	cytosol	cytoskeleton	cortical cytoskeleton	intracellular organelle	intracellular part	non-membrane-bounded organelle	all	cell cortex	cytoplasmic part	cell cortex part	cell	intracellular	organelle	cell fraction	cell part	intracellular non-membrane-bounded organelle	cellular_component
0.013728		17078.5	21043.9	620.075	712.856	1	1	AV104363	1439439_x_at	Eukaryotic translation elongation factor 1 delta (guanine nucleotide exchange protein), mRNA (cDNA clone IMAGE:3482148)	Mm.258927	66656	Eef1d	15	Biological Process:	translation	translational elongation	cellular biopolymer biosynthetic process	cellular metabolic process	cellular process	biopolymer biosynthetic process	cellular macromolecule biosynthetic process	macromolecule metabolic process	gene expression	primary metabolic process	metabolic process	cellular macromolecule metabolic process	protein metabolic process	biopolymer metabolic process	cellular biosynthetic process	cellular protein metabolic process	biosynthetic process	cellular biopolymer metabolic process	macromolecule biosynthetic process	Molecular Function:	translation elongation factor activity	translation regulator activity	binding	translation factor activity, nucleic acid binding	nucleic acid binding	Cellular Component:	eukaryotic translation elongation factor 1 complex	intracellular part	intracellular	cell part	all	protein complex	cytoplasm	cytoplasmic part
0.026643		16830.6	20793.5	859.49	774.313	1	1	NM_026506	1448358_s_at	Small nuclear ribonucleoprotein polypeptide G, mRNA (cDNA clone MGC:41014 IMAGE:1430048)	Mm.276802	68011	Snrpg	6	Biological Process:	mRNA processing	RNA splicing	nitrogen compound metabolic process	cellular macromolecule metabolic process	cellular metabolic process	biopolymer metabolic process	RNA metabolic process	cellular process	mRNA metabolic process	macromolecule metabolic process	cellular biopolymer metabolic process	gene expression	primary metabolic process	nucleobase, nucleoside, nucleotide and nucleic acid metabolic process	metabolic process	RNA processing	Molecular Function:	RNA binding	binding	nucleic acid binding	Cellular Component:	nucleus	spliceosomal complex	ribonucleoprotein complex	intracellular organelle	intracellular part	membrane-bounded organelle	all	nuclear part	cell	intracellular membrane-bounded organelle	intracellular	organelle	cell part
0.034074		19573.7	23444.6	1218.19	115.443	1	1	NM_025592	1416243_a_at	Ribosomal protein L35, mRNA (cDNA clone IMAGE:5253556)	Mm.345333	66489	Rpl35	2	Biological Process:	translation	biological_process	cellular biopolymer biosynthetic process	cellular metabolic process	all	cellular process	biopolymer biosynthetic process	cellular macromolecule biosynthetic process	macromolecule metabolic process	gene expression	primary metabolic process	metabolic process	cellular macromolecule metabolic process	protein metabolic process	biopolymer metabolic process	cellular biosynthetic process	cellular protein metabolic process	biosynthetic process	cellular biopolymer metabolic process	macromolecule biosynthetic process	Molecular Function:	molecular_function	structural constituent of ribosome	structural molecule activity	all	Cellular Component:	cellular_component	intracellular	ribosome	ribonucleoprotein complex	intracellular organelle	intracellular part	organelle	non-membrane-bounded organelle
0.013664		15533	19304.8	670.139	596.906	1	1	NM_008705	1448808_a_at	Non-metastatic cells 2, protein (NM23B) expressed in (Nme2), transcript variant 1, mRNA	Mm.1260	18103	Nme2	11	Biological Process:	GTP biosynthetic process	UTP biosynthetic process	CTP biosynthetic process	nucleotide metabolic process	nitrogen compound metabolic process	ribonucleotide metabolic process	cellular process	pyrimidine ribonucleotide metabolic process	CTP metabolic process	pyrimidine nucleoside metabolic process	nucleotide biosynthetic process	ribonucleoside triphosphate metabolic process	ribonucleotide biosynthetic process	nucleobase, nucleoside, nucleotide and nucleic acid metabolic process	pyrimidine ribonucleoside triphosphate metabolic process	purine nucleoside triphosphate biosynthetic process	pyrimidine nucleoside triphosphate metabolic process	cellular biosynthetic process	nucleoside phosphate metabolic process	ribonucleoside triphosphate biosynthetic process	biosynthetic process	purine ribonucleoside triphosphate biosynthetic process	UTP metabolic process	purine nucleotide metabolic process	cellular metabolic process	pyrimidine ribonucleoside triphosphate biosynthetic process	ribonucleoside metabolic process	nucleobase, nucleoside and nucleotide metabolic process	pyrimidine nucleotide metabolic process	nucleoside triphosphate biosynthetic process	pyrimidine ribonucleoside metabolic process	primary metabolic process	pyrimidine nucleotide biosynthetic process	metabolic process
0.032124		24687.5	28377	1070.28	403.992	1	1	AFFX-BioDn-3	AFFX-BioDn-3_at	E.coli 7,8-diamino-pelargonic acid (bioA), biotin synthetase (bioB), 7-keto-8-amino-pelargonic acid synthetase (bioF), bioC protein, and dethiobiotin synthetase (bioD), complete cds.	-	-	-	-
0.020722		15812.7	19395.2	680.757	686.227	1	1	NM_013686	1448122_at	T-complex protein 1, mRNA (cDNA clone MGC:6094 IMAGE:3599670)	Mm.439645	21454	Tcp1	17	Biological Process:	protein folding	cellular protein metabolic process	cellular metabolic process	cellular macromolecule metabolic process	protein metabolic process	biopolymer metabolic process	cellular process	macromolecule metabolic process	cellular biopolymer metabolic process	primary metabolic process	metabolic process	Molecular Function:	nucleotide binding	protein binding	ATP binding	unfolded protein binding	purine nucleotide binding	binding	adenyl ribonucleotide binding	purine nucleoside binding	ribonucleotide binding	adenyl nucleotide binding	nucleoside binding	purine ribonucleotide binding	Cellular Component:	pericentriolar material	nuclear heterochromatin	cytoplasm	microtubule organizing center	chaperonin-containing T-complex	intracellular organelle	membrane-bounded organelle	cytoplasmic part	nucleus
0.02997		11070	14462.8	126.442	1020.71	1	1	NM_018853	1416277_a_at	Ribosomal protein, large, P1 (Rplp1), mRNA	Mm.3158	56040	Rplp1	9	Biological Process:	translational elongation	biological_process	cellular biopolymer biosynthetic process	cellular metabolic process	all	cellular process	biopolymer biosynthetic process	cellular macromolecule biosynthetic process	macromolecule metabolic process	gene expression	primary metabolic process	translation	metabolic process	cellular macromolecule metabolic process	protein metabolic process	biopolymer metabolic process	cellular biosynthetic process	cellular protein metabolic process	biosynthetic process	cellular biopolymer metabolic process	macromolecule biosynthetic process	Molecular Function:	molecular_function	structural constituent of ribosome	structural molecule activity	all	Cellular Component:	cellular_component	intracellular	ribosome	ribonucleoprotein complex	intracellular organelle	intracellular part	organelle
0.027387		8206.48	11511	677.456	698.631	1	1	M34328	1416006_at	Midkine, mRNA (cDNA clone MGC:18540 IMAGE:4167496)	Mm.906	17242	Mdk	2	Biological Process:	multicellular organismal development	response to wounding	cell differentiation	positive regulation of cell division	regulation of cellular process	regulation of biological process	positive regulation of cellular process	positive regulation of biological process	developmental process	response to external stimulus	cellular developmental process	cellular process	response to stress	multicellular organismal process	response to stimulus	regulation of cell division	cell division	biological regulation	Molecular Function:	growth factor activity	heparin binding	carbohydrate binding	glycosaminoglycan binding	protein binding	pattern binding	binding	polysaccharide binding	receptor binding	Cellular Component:	extracellular region	all	cellular_component
0.045174		6213.25	9476.57	124.453	1127.65	1	1	NM_029787	1422185_a_at	Cytochrome b5 reductase 3, mRNA (cDNA clone MGC:36220 IMAGE:4238275)	Mm.22560	109754	Cyb5r3	15	Biological Process:	steroid biosynthetic process	cholesterol biosynthetic process	lipid biosynthetic process	sterol biosynthetic process	oxidation reduction	steroid metabolic process	cellular metabolic process	cellular lipid metabolic process	sterol metabolic process	lipid metabolic process	cellular process	cellular biosynthetic process	cholesterol metabolic process	biosynthetic process	alcohol metabolic process	primary metabolic process	metabolic process	Molecular Function:	cytochrome-b5 reductase activity	electron carrier activity	oxidoreductase activity	oxidoreductase activity, acting on NADH or NADPH, heme protein as acceptor	catalytic activity	oxidoreductase activity, acting on NADH or NADPH	Cellular Component:	soluble fraction	cytoplasm	mitochondrion	mitochondrial outer membrane	mitochondrial inner membrane	endoplasmic reticulum	membrane	organelle inner membrane	organelle outer membrane
0.015077		22518.4	25728.9	408.298	672.287	1	1	AV002845	1456436_x_at	Ribosomal protein S20, mRNA (cDNA clone MGC:7167 IMAGE:3257215)	Mm.21938	67427	Rps20	4	Biological Process:	translation	cellular biopolymer biosynthetic process	cellular metabolic process	cellular process	biopolymer biosynthetic process	cellular macromolecule biosynthetic process	macromolecule metabolic process	gene expression	primary metabolic process	metabolic process	cellular macromolecule metabolic process	protein metabolic process	biopolymer metabolic process	cellular biosynthetic process	cellular protein metabolic process	biosynthetic process	cellular biopolymer metabolic process	macromolecule biosynthetic process	Molecular Function:	RNA binding	structural constituent of ribosome	structural molecule activity	binding	nucleic acid binding	Cellular Component:	intracellular	ribosome	small ribosomal subunit	ribonucleoprotein complex	intracellular organelle	intracellular part	non-membrane-bounded organelle	all	cytoplasmic part
0.030199		11294.7	14375.9	658.614	665.56	1	1	AV103412	1439443_x_at	transketolase	-	-	-	-
0.030078		20272.7	23337.4	878.913	304.378	1	1	X00686	AFFX-18SRNAMur/X00686_5_at	18S ribosomal RNA	-	19791	-	-
0.027638		21477.5	24529.5	841.469	323.309	1	1	BC008117	1423846_x_at	Tubulin, alpha 1B, mRNA (cDNA clone MGC:7731 IMAGE:3498312)	Mm.392113	22143	Tuba1b	15	Biological Process:	microtubule-based process	microtubule-based movement	protein polymerization	anatomical structure formation	cellular component assembly	cellular component biogenesis	cellular macromolecular complex subunit organization	protein complex assembly	cellular process	protein complex biogenesis	macromolecular complex subunit organization	cellular macromolecular complex assembly	cellular protein complex assembly	macromolecular complex assembly	cellular component organization	Molecular Function:	nucleotide binding	GTPase activity	structural molecule activity	GTP binding	hydrolase activity	hydrolase activity, acting on acid anhydrides, in phosphorus-containing anhydrides	purine nucleotide binding	nucleoside-triphosphatase activity	hydrolase activity, acting on acid anhydrides	binding	catalytic activity	guanyl nucleotide binding	guanyl ribonucleotide binding	ribonucleotide binding	pyrophosphatase activity	purine ribonucleotide binding	Cellular Component:	cytosol
0.0399		8210.28	11175.3	664.088	731.504	1	1	BQ043840	1452680_at	PREDICTED: Mus musculus similar to Sm D2, transcript variant 2 (LOC100043618), mRNA	Mm.29135	107686	Snrpd2	7	Biological Process:	mRNA processing	RNA splicing	nitrogen compound metabolic process	cellular macromolecule metabolic process	cellular metabolic process	biopolymer metabolic process	RNA metabolic process	cellular process	mRNA metabolic process	macromolecule metabolic process	cellular biopolymer metabolic process	gene expression	primary metabolic process	nucleobase, nucleoside, nucleotide and nucleic acid metabolic process	metabolic process	RNA processing	Molecular Function:	nucleic acid binding	binding	Cellular Component:	nucleus	spliceosomal complex	ribonucleoprotein complex	intracellular organelle	intracellular part	membrane-bounded organelle	all	nuclear part	cell	intracellular membrane-bounded organelle	intracellular	organelle	cell part	intracellular organelle part
0.045847		24194	27157.1	1011.82	219.664	1	1	AA050777	1433472_x_at	Ribosomal protein L38, mRNA (cDNA clone MGC:18738 IMAGE:3985781)	Mm.238817	67671	Rpl38	11	Biological Process:	translation	biological_process	cellular biopolymer biosynthetic process	cellular metabolic process	all	cellular process	biopolymer biosynthetic process	cellular macromolecule biosynthetic process	macromolecule metabolic process	gene expression	primary metabolic process	metabolic process	cellular macromolecule metabolic process	protein metabolic process	biopolymer metabolic process	cellular biosynthetic process	cellular protein metabolic process	biosynthetic process	cellular biopolymer metabolic process	macromolecule biosynthetic process	Molecular Function:	molecular_function	structural constituent of ribosome	structural molecule activity	all	Cellular Component:	cellular_component	intracellular	ribosome	ribonucleoprotein complex	intracellular organelle	intracellular part	organelle	non-membrane-bounded organelle
0.042414		13145.5	16087.2	636.99	771.871	1	1	BC027208	1451068_s_at	Ribosomal protein S25, mRNA (cDNA clone MGC:25731 IMAGE:3982065)	Mm.292027	75617	Rps25	9	Biological Process:	biological_process	all	Molecular Function:	molecular_function	all	Cellular Component:	cellular_component	ribosome	ribonucleoprotein complex	intracellular organelle	intracellular part	intracellular	organelle	non-membrane-bounded organelle	cell part	all	cytoplasm	cytoplasmic part	intracellular non-membrane-bounded organelle	macromolecular complex	cell
0.007651		14604.5	17538.2	435.79	398.129	1	1	BM115860	1437802_x_at	Mortality factor 4 like 1, mRNA (cDNA clone MGC:27701 IMAGE:4923923)	Mm.477470	21761	Morf4l1	9	Biological Process:	DNA repair	chromatin remodeling	transcription	response to DNA damage stimulus	cell proliferation	chromatin modification	regulation of growth	regulation of transcription	cellular biopolymer biosynthetic process	nitrogen compound metabolic process	chromatin organization	regulation of macromolecule metabolic process	organelle organization	cellular process	cellular macromolecule biosynthetic process	macromolecule metabolic process	regulation of nucleobase, nucleoside, nucleotide and nucleic acid metabolic process	gene expression	biological regulation	nucleobase, nucleoside, nucleotide and nucleic acid metabolic process	regulation of cellular process	regulation of biological process	regulation of nitrogen compound metabolic process	cellular macromolecule metabolic process	regulation of cellular metabolic process	cellular biosynthetic process	response to stimulus	chromosome organization	biosynthetic process	regulation of biosynthetic process	cellular component organization	cellular response to DNA damage stimulus	DNA metabolic process	cellular response to stress
0.034706		12774.7	15647.1	899.657	158.637	1	1	M12481	AFFX-b-ActinMur/M12481_5_at	Actin, beta (Actb), mRNA	Mm.391967	11461	Actb	5	Molecular Function:	nucleotide binding	protein binding	ATP binding	purine nucleotide binding	binding	adenyl ribonucleotide binding	purine nucleoside binding	ribonucleotide binding	adenyl nucleotide binding	nucleoside binding	purine ribonucleotide binding	Cellular Component:	soluble fraction	cytoplasm	cytosol	cytoskeleton	cortical cytoskeleton	intracellular organelle	intracellular part	non-membrane-bounded organelle	all	cell cortex	cytoplasmic part	cell cortex part	cell	intracellular	organelle	cell fraction	cell part	intracellular non-membrane-bounded organelle	cellular_component
0.026378		12400.7	15208.2	518.755	631.132	1	1	BC003707	1416189_a_at	Sec61 alpha 1 subunit (S. cerevisiae), mRNA (cDNA clone MGC:5676 IMAGE:3592772)	Mm.477740	53421	Sec61a1	6	Biological Process:	transport	protein transport	transmembrane transport	establishment of protein localization	protein localization	establishment of localization	localization	cellular process	macromolecule localization	Molecular Function:	P-P-bond-hydrolysis-driven protein transmembrane transporter activity	ribosome binding	macromolecule transmembrane transporter activity	P-P-bond-hydrolysis-driven transmembrane transporter activity	substrate-specific transmembrane transporter activity	substrate-specific transporter activity	protein transmembrane transporter activity	transporter activity	binding	active transmembrane transporter activity	protein transporter activity	ribonucleoprotein binding	protein binding	transmembrane transporter activity	primary active transmembrane transporter activity	Cellular Component:	endoplasmic reticulum	membrane	integral to membrane	intracellular membrane-bounded organelle	intracellular organelle	intracellular part	intracellular	membrane-bounded organelle
0.020717		24278.4	27037.4	497.163	553.99	1	1	BB458578	1456531_x_at	Transcribed locus	Mm.444341	-	-	18
0.028742		7692.11	10443.6	669.812	478.119	1	1	NM_011296	1448739_x_at	Ribosomal protein S18 (Rps18), mRNA	Mm.324762	20084	Rps18	17	Biological Process:	translation	cellular biopolymer biosynthetic process	cellular metabolic process	cellular process	biopolymer biosynthetic process	cellular macromolecule biosynthetic process	macromolecule metabolic process	gene expression	primary metabolic process	metabolic process	cellular macromolecule metabolic process	protein metabolic process	biopolymer metabolic process	cellular biosynthetic process	cellular protein metabolic process	biosynthetic process	cellular biopolymer metabolic process	macromolecule biosynthetic process	Molecular Function:	RNA binding	structural constituent of ribosome	rRNA binding	structural molecule activity	binding	nucleic acid binding	Cellular Component:	intracellular	cytoplasm	ribosome	ribonucleoprotein complex	intracellular organelle	intracellular part	organelle	non-membrane-bounded organelle
0.034515		8563.51	11307	706.73	508.998	1	1	BG793658	1434799_x_at	Aldolase A, fructose-bisphosphate (Aldoa), mRNA	Mm.275831	11674	Aldoa	7	Biological Process:	glycolysis	metabolic process	cellular metabolic process	cellular macromolecule catabolic process	cellular process	generation of precursor metabolites and energy	hexose catabolic process	macromolecule metabolic process	catabolic process	carbohydrate catabolic process	glucose catabolic process	glucose metabolic process	primary metabolic process	monosaccharide metabolic process	cellular catabolic process	cellular macromolecule metabolic process	monosaccharide catabolic process	carbohydrate metabolic process	cellular carbohydrate metabolic process	hexose metabolic process	macromolecule catabolic process	alcohol catabolic process	alcohol metabolic process	cellular carbohydrate catabolic process	Molecular Function:	catalytic activity	fructose-bisphosphate aldolase activity	lyase activity	aldehyde-lyase activity	carbon-carbon lyase activity	Cellular Component:	extracellular region	flagellum	platelet alpha granule lumen
0.030691		8161.32	10826.8	676.382	453.401	1	1	BF225398	1455069_x_at	Solute carrier family 25 (mitochondrial carrier, adenine nucleotide translocator), member 4, mRNA (cDNA clone MGC:25083 IMAGE	Mm.16228	11739	Slc25a4	8	Biological Process:	transport	establishment of localization	localization	Molecular Function:	transporter activity	binding	Cellular Component:	mitochondrion	mitochondrial outer membrane	mitochondrial inner membrane	membrane	integral to membrane	organelle inner membrane	organelle outer membrane	intracellular organelle	intracellular part	membrane-bounded organelle	all	membrane part	intrinsic to membrane	mitochondrial envelope	cytoplasmic part	organelle envelope	mitochondrial part	mitochondrial membrane	envelope	cell	intracellular membrane-bounded organelle	outer membrane	intracellular	organelle	cell part	cytoplasm	organelle membrane
0.023027		14498.9	17117.8	647.071	338.233	1	1	BC010581	1415849_s_at	Stathmin 1, mRNA (cDNA clone MGC:25093 IMAGE:4500926)	Mm.378957	16765	Stmn1	4	Biological Process:	microtubule depolymerization	mitotic spindle organization	intracellular signaling cascade	multicellular organismal development	nervous system development	axonogenesis	cell differentiation	negative regulation of microtubule polymerization	positive regulation of cell motion	anatomical structure formation	regulation of microtubule-based process	neuron projection development	positive regulation of cellular process	negative regulation of cellular metabolic process	neuron development	mitotic cell cycle	regulation of cell motion	regulation of localization	multicellular organismal process	cellular process	protein complex biogenesis	anatomical structure development	protein polymerization	cellular component disassembly	regulation of cellular component organization	negative regulation of biological process	negative regulation of macromolecule metabolic process	regulation of microtubule polymerization or depolymerization	biological regulation	negative regulation of organelle organization	cell cycle phase	negative regulation of cellular component organization	regulation of cytoskeleton organization	cell projection morphogenesis
0.024353		14066.2	16644.9	302.698	666.115	1	1	AI642440	1438794_x_at	Ribosomal protein S13 (Rps13), mRNA	Mm.14798	68052	Rps13	7	Biological Process:	translation	cellular biopolymer biosynthetic process	cellular metabolic process	cellular process	biopolymer biosynthetic process	cellular macromolecule biosynthetic process	macromolecule metabolic process	gene expression	primary metabolic process	metabolic process	cellular macromolecule metabolic process	protein metabolic process	biopolymer metabolic process	cellular biosynthetic process	cellular protein metabolic process	biosynthetic process	cellular biopolymer metabolic process	macromolecule biosynthetic process	Molecular Function:	structural constituent of ribosome	structural molecule activity	Cellular Component:	intracellular	ribosome	ribonucleoprotein complex	intracellular organelle	intracellular part	organelle	non-membrane-bounded organelle	all	cell part	cytoplasm	cytoplasmic part	intracellular non-membrane-bounded organelle
0.001012		21817.9	24387.9	185.515	235.055	1	1	AV046829	1456373_x_at	Ribosomal protein S20, mRNA (cDNA clone MGC:7167 IMAGE:3257215)	Mm.21938	67427	Rps20	4	Biological Process:	translation	cellular biopolymer biosynthetic process	cellular metabolic process	cellular process	biopolymer biosynthetic process	cellular macromolecule biosynthetic process	macromolecule metabolic process	gene expression	primary metabolic process	metabolic process	cellular macromolecule metabolic process	protein metabolic process	biopolymer metabolic process	cellular biosynthetic process	cellular protein metabolic process	biosynthetic process	cellular biopolymer metabolic process	macromolecule biosynthetic process	Molecular Function:	RNA binding	structural constituent of ribosome	structural molecule activity	binding	nucleic acid binding	Cellular Component:	intracellular	ribosome	small ribosomal subunit	ribonucleoprotein complex	intracellular organelle	intracellular part	non-membrane-bounded organelle	all	cytoplasmic part
0.047448		8330.29	10797.7	840.273	235.137	1	1	NM_007438	1416921_x_at	Aldolase A, fructose-bisphosphate (Aldoa), mRNA	Mm.275831	11674	Aldoa	7	Biological Process:	glycolysis	metabolic process	cellular metabolic process	cellular macromolecule catabolic process	cellular process	generation of precursor metabolites and energy	hexose catabolic process	macromolecule metabolic process	catabolic process	carbohydrate catabolic process	glucose catabolic process	glucose metabolic process	primary metabolic process	monosaccharide metabolic process	cellular catabolic process	cellular macromolecule metabolic process	monosaccharide catabolic process	carbohydrate metabolic process	cellular carbohydrate metabolic process	hexose metabolic process	macromolecule catabolic process	alcohol catabolic process	alcohol metabolic process	cellular carbohydrate catabolic process	Molecular Function:	catalytic activity	fructose-bisphosphate aldolase activity	lyase activity	aldehyde-lyase activity	carbon-carbon lyase activity	Cellular Component:	extracellular region	flagellum	platelet alpha granule lumen
0.042093		19291.2	21733.8	496.452	663.699	1	1	AV154755	1435112_a_at	ATP synthase, H+ transporting, mitochondrial F0 complex, subunit d (Atp5h), nuclear gene encoding mitochondrial protein, mRNA	Mm.371641	71679	Atp5h	11	Biological Process:	transport	ion transport	ATP synthesis coupled proton transport	proton transport	nitrogen compound metabolic process	cation transport	ribonucleotide metabolic process	hydrogen transport	transmembrane transport	cellular process	nucleotide biosynthetic process	ribonucleoside triphosphate metabolic process	ribonucleotide biosynthetic process	nucleobase, nucleoside, nucleotide and nucleic acid metabolic process	purine nucleoside triphosphate biosynthetic process	monovalent inorganic cation transport	phosphorus metabolic process	ion transmembrane transport	energy coupled proton transport, down electrochemical gradient	cellular biosynthetic process	nucleoside phosphate metabolic process	ribonucleoside triphosphate biosynthetic process	biosynthetic process	ATP metabolic process	purine ribonucleoside triphosphate biosynthetic process	purine nucleotide metabolic process	cellular metabolic process	nucleobase, nucleoside and nucleotide metabolic process	phosphorylation	generation of precursor metabolites and energy	nucleoside triphosphate biosynthetic process	primary metabolic process	metabolic process	heterocycle metabolic process
0.030343		5208.94	7643.48	735.047	93.6679	1	1	BC010581	1448113_at	Stathmin 1, mRNA (cDNA clone MGC:25093 IMAGE:4500926)	Mm.378957	16765	Stmn1	4	Biological Process:	microtubule depolymerization	mitotic spindle organization	intracellular signaling cascade	multicellular organismal development	nervous system development	axonogenesis	cell differentiation	negative regulation of microtubule polymerization	positive regulation of cell motion	anatomical structure formation	regulation of microtubule-based process	neuron projection development	positive regulation of cellular process	negative regulation of cellular metabolic process	neuron development	mitotic cell cycle	regulation of cell motion	regulation of localization	multicellular organismal process	cellular process	protein complex biogenesis	anatomical structure development	protein polymerization	cellular component disassembly	regulation of cellular component organization	negative regulation of biological process	negative regulation of macromolecule metabolic process	regulation of microtubule polymerization or depolymerization	biological regulation	negative regulation of organelle organization	cell cycle phase	negative regulation of cellular component organization	regulation of cytoskeleton organization	cell projection morphogenesis
0.011821		9706.07	12090.2	350.63	415.393	1	1	NM_013647	1416404_s_at	Ribosomal protein S16 (Rps16), mRNA	Mm.702	20055	Rps16	7	Biological Process:	translation	cellular biopolymer biosynthetic process	cellular metabolic process	cellular process	biopolymer biosynthetic process	cellular macromolecule biosynthetic process	macromolecule metabolic process	gene expression	primary metabolic process	metabolic process	cellular macromolecule metabolic process	protein metabolic process	biopolymer metabolic process	cellular biosynthetic process	cellular protein metabolic process	biosynthetic process	cellular biopolymer metabolic process	macromolecule biosynthetic process	Molecular Function:	structural constituent of ribosome	structural molecule activity	Cellular Component:	intracellular	ribosome	ribonucleoprotein complex	intracellular organelle	intracellular part	organelle	non-membrane-bounded organelle	all	cell part	cytoplasm	cytoplasmic part	intracellular non-membrane-bounded organelle
0.034082		13270.5	15616.7	713.256	203.52	1	1	AV016940	1433984_a_at	Malate dehydrogenase 2, NAD (mitochondrial), mRNA (cDNA clone MGC:31009 IMAGE:5251192)	Mm.297096	17448	Mdh2	5	Biological Process:	carbohydrate metabolic process	glycolysis	tricarboxylic acid cycle	malate metabolic process	metabolic process	cellular carbohydrate metabolic process	oxidation reduction	carboxylic acid metabolic process	cofactor catabolic process	cofactor metabolic process	cellular macromolecule catabolic process	organic acid metabolic process	cellular process	acetyl-CoA metabolic process	macromolecule metabolic process	glucose metabolic process	coenzyme metabolic process	monosaccharide metabolic process	cellular macromolecule metabolic process	monosaccharide catabolic process	hexose metabolic process	macromolecule catabolic process	energy derivation by oxidation of organic compounds	alcohol metabolic process	acetyl-CoA catabolic process	cellular metabolic process	dicarboxylic acid metabolic process	generation of precursor metabolites and energy	hexose catabolic process	coenzyme catabolic process	cellular ketone metabolic process	glucose catabolic process	primary metabolic process	carbohydrate catabolic process
0.00517		9171.84	11426	163.057	372.308	1	1	BI407347	1426554_a_at	Phosphoglycerate mutase 1, mRNA (cDNA clone MGC:8110 IMAGE:3588761)	Mm.476732	18648	Pgam1	19	Biological Process:	glycolysis	metabolic process	cellular metabolic process	cellular macromolecule catabolic process	cellular process	generation of precursor metabolites and energy	hexose catabolic process	macromolecule metabolic process	catabolic process	carbohydrate catabolic process	glucose catabolic process	glucose metabolic process	primary metabolic process	monosaccharide metabolic process	cellular catabolic process	cellular macromolecule metabolic process	monosaccharide catabolic process	carbohydrate metabolic process	cellular carbohydrate metabolic process	hexose metabolic process	macromolecule catabolic process	alcohol catabolic process	alcohol metabolic process	cellular carbohydrate catabolic process	Molecular Function:	catalytic activity	bisphosphoglycerate mutase activity	2,3-bisphospho-D-glycerate 2-phosphohydrolase activity	phosphoglycerate mutase activity	hydrolase activity	isomerase activity	intramolecular transferase activity, phosphotransferases	phosphatase activity	intramolecular transferase activity
0.013315		7593.84	9808.74	395.839	341.786	1	1	NM_007410	1416185_a_at	Alcohol dehydrogenase 5 (class III), chi polypeptide (Adh5), mRNA	Mm.3874	11532	Adh5	3	Biological Process:	retinoid metabolic process	respiratory system process	ethanol oxidation	peptidyl-cysteine S-nitrosylation	response to lipopolysaccharide	positive regulation of blood pressure	formaldehyde catabolic process	response to nitrosative stress	oxidation reduction	post-translational protein modification	multicellular organismal process	cellular process	protein modification process	response to other organism	diterpenoid metabolic process	macromolecule metabolic process	secondary metabolic process	biological regulation	response to organic substance	respiratory gaseous exchange	response to chemical stimulus	peptidyl-amino acid modification	cellular macromolecule metabolic process	response to molecule of bacterial origin	biopolymer modification	regulation of biological quality	lipid metabolic process	response to stimulus	ethanol metabolic process	circulatory system process	system process	terpenoid metabolic process	alcohol metabolic process	cellular aldehyde metabolic process
0.007596		23768.5	25954.9	432.158	77.3794	1	1	AW548239	1437706_x_at	predicted gene, EG545121 /// ribosomal protein S14	-	-	-	-
0.002664		14688.5	16844.5	179.612	270.272	1	1	AU042749	1455077_a_at	Mortality factor 4 like 1, mRNA (cDNA clone MGC:27701 IMAGE:4923923)	Mm.477470	21761	Morf4l1	9	Biological Process:	DNA repair	chromatin remodeling	transcription	response to DNA damage stimulus	cell proliferation	chromatin modification	regulation of growth	regulation of transcription	cellular biopolymer biosynthetic process	nitrogen compound metabolic process	chromatin organization	regulation of macromolecule metabolic process	organelle organization	cellular process	cellular macromolecule biosynthetic process	macromolecule metabolic process	regulation of nucleobase, nucleoside, nucleotide and nucleic acid metabolic process	gene expression	biological regulation	nucleobase, nucleoside, nucleotide and nucleic acid metabolic process	regulation of cellular process	regulation of biological process	regulation of nitrogen compound metabolic process	cellular macromolecule metabolic process	regulation of cellular metabolic process	cellular biosynthetic process	response to stimulus	chromosome organization	biosynthetic process	regulation of biosynthetic process	cellular component organization	cellular response to DNA damage stimulus	DNA metabolic process	cellular response to stress
0.040211		17707.8	19833.5	460.006	541.075	1	1	AV124427	1434358_x_at	Transcribed locus, moderately similar to NP_001015.1 ribosomal protein S21 [Homo sapiens]	Mm.390881	-	-	16
0.037149		10181.3	12249.4	344.336	577.991	1	1	AF320340	1415704_a_at	Carnitine deficiency-associated gene expressed in ventricle 3, mRNA (cDNA clone IMAGE:5355368)	Mm.473703	321022	Cdv3	9	Cellular Component:	cytoplasm	intracellular part	intracellular	cell	all	cellular_component	cell part
0.046123		13181.3	15237.1	167.754	700.029	1	1	NM_130889	1417082_at	Acidic (leucine-rich) nuclear phosphoprotein 32 family, member B (Anp32b), mRNA	Mm.263913	67628	Anp32b	4	Biological Process:	S phase of mitotic cell cycle	mitotic cell cycle	interphase	cell cycle phase	cellular process	cell cycle process	interphase of mitotic cell cycle	S phase	cell cycle	Molecular Function:	molecular_function	protein binding	binding	all	Cellular Component:	nucleus	intracellular membrane-bounded organelle	intracellular organelle	intracellular part	intracellular	membrane-bounded organelle	organelle	cell part	all	cell	cellular_component
0.025161		7484.03	9512.93	254.065	523.203	1	1	BB464359	1438320_s_at	Minichromosome maintenance deficient 7 (S. cerevisiae) (Mcm7), mRNA	Mm.378965	17220	Mcm7	5	Biological Process:	DNA replication	DNA unwinding during replication	DNA replication initiation	transcription	cell cycle	cell proliferation	regulation of transcription	cellular biopolymer biosynthetic process	nitrogen compound metabolic process	regulation of macromolecule metabolic process	cellular process	cellular macromolecule biosynthetic process	macromolecule metabolic process	regulation of nucleobase, nucleoside, nucleotide and nucleic acid metabolic process	gene expression	biological regulation	nucleobase, nucleoside, nucleotide and nucleic acid metabolic process	DNA-dependent DNA replication	regulation of cellular process	regulation of biological process	regulation of nitrogen compound metabolic process	cellular macromolecule metabolic process	regulation of cellular metabolic process	DNA duplex unwinding	cellular biosynthetic process	DNA geometric change	biosynthetic process	regulation of biosynthetic process	DNA metabolic process	cellular metabolic process	regulation of cellular biosynthetic process	biopolymer biosynthetic process	regulation of metabolic process	regulation of primary metabolic process
0.036554		2883.94	4879.51	442.296	470.418	1	1	BC024419	1415754_at	Polymerase (RNA) II (DNA directed) polypeptide F, mRNA (cDNA clone MGC:36565 IMAGE:4983359)	Mm.279861	69833	Polr2f	15	Biological Process:	transcription	transcription, DNA-dependent	cellular biopolymer biosynthetic process	nitrogen compound metabolic process	cellular metabolic process	RNA metabolic process	cellular process	biopolymer biosynthetic process	cellular macromolecule biosynthetic process	macromolecule metabolic process	gene expression	primary metabolic process	nucleobase, nucleoside, nucleotide and nucleic acid metabolic process	metabolic process	cellular macromolecule metabolic process	biopolymer metabolic process	cellular biosynthetic process	RNA biosynthetic process	biosynthetic process	cellular biopolymer metabolic process	macromolecule biosynthetic process	Molecular Function:	DNA binding	DNA-directed RNA polymerase activity	RNA polymerase activity	binding	transferase activity	catalytic activity	transferase activity, transferring phosphorus-containing groups	nucleotidyltransferase activity	nucleic acid binding	Cellular Component:	nucleus	RNA polymerase complex
0.044447		21762.9	23749.3	398.126	559.537	1	1	AV107150	1450840_a_at	Ribosomal protein L39 (Rpl39), mRNA	Mm.30478	67248	Rpl39	X	Biological Process:	translation	biological_process	cellular biopolymer biosynthetic process	cellular metabolic process	all	cellular process	biopolymer biosynthetic process	cellular macromolecule biosynthetic process	macromolecule metabolic process	gene expression	primary metabolic process	metabolic process	cellular macromolecule metabolic process	protein metabolic process	biopolymer metabolic process	cellular biosynthetic process	cellular protein metabolic process	biosynthetic process	cellular biopolymer metabolic process	macromolecule biosynthetic process	Molecular Function:	molecular_function	structural constituent of ribosome	structural molecule activity	all	Cellular Component:	cellular_component	intracellular	ribosome	ribonucleoprotein complex	intracellular organelle	intracellular part	organelle	non-membrane-bounded organelle
0.008664		7558.5	9538.59	336.419	239.101	1	1	AA672939	1420142_s_at	Proliferation-associated 2G4 (Pa2g4), mRNA	Mm.4742	18813	Pa2g4	10	Biological Process:	transcription	rRNA processing	regulation of translation	cellular process	regulation of transcription	negative regulation of transcription, DNA-dependent	cellular biopolymer biosynthetic process	negative regulation of gene expression	negative regulation of cellular metabolic process	cellular component biogenesis	nitrogen compound metabolic process	negative regulation of cellular biosynthetic process	regulation of macromolecule metabolic process	ribosome biogenesis	negative regulation of cellular process	cellular macromolecule biosynthetic process	negative regulation of biological process	macromolecule metabolic process	negative regulation of macromolecule metabolic process	negative regulation of biosynthetic process	regulation of nucleobase, nucleoside, nucleotide and nucleic acid metabolic process	translation	gene expression	negative regulation of nucleobase, nucleoside, nucleotide and nucleic acid metabolic process	biological regulation	nucleobase, nucleoside, nucleotide and nucleic acid metabolic process	rRNA metabolic process	ncRNA metabolic process	regulation of cellular process	regulation of biological process	regulation of nitrogen compound metabolic process	cellular macromolecule metabolic process	regulation of cellular metabolic process	negative regulation of RNA metabolic process
0.036189		15798.6	17732.2	607.724	139.724	1	1	NM_008251	1422495_a_at	High mobility group nucleosomal binding domain 1 (Hmgn1), mRNA	Mm.2756	15312	Hmgn1	16	Biological Process:	pyrimidine dimer repair by nucleotide-excision repair	transcription-coupled nucleotide-excision repair	chromatin organization	response to UV-B	response to UV-C	post-embryonic camera-type eye morphogenesis	regulation of epithelial cell proliferation	response to light stimulus	nitrogen compound metabolic process	eye morphogenesis	developmental process	multicellular organismal process	organelle organization	cellular process	anatomical structure development	DNA repair	macromolecule metabolic process	biological regulation	post-embryonic camera-type eye development	nucleobase, nucleoside, nucleotide and nucleic acid metabolic process	response to abiotic stimulus	response to UV	post-embryonic development	post-embryonic organ morphogenesis	regulation of biological process	regulation of cellular process	post-embryonic organ development	system development	cellular macromolecule metabolic process	camera-type eye morphogenesis	response to radiation	regulation of cell proliferation	eye development	nucleotide-excision repair
0.010675		7950.94	9819.87	280.04	304.46	1	1	AY052560	1422660_at	RNA binding motif protein 3	-	-	-	-
0.045299		17030.4	18897.4	537.8	364.536	1	1	AV217767	1434367_s_at	Transcribed locus	Mm.313409	-	-	19
0.03446		14294	16135.4	441.974	382.149	1	1	AV111459	1453096_x_at	Ribosomal protein L27, mRNA (cDNA clone MGC:35949 IMAGE:4986323)	Mm.340658	19942	Rpl27	11	Biological Process:	translation	biological_process	cellular biopolymer biosynthetic process	cellular metabolic process	all	cellular process	biopolymer biosynthetic process	cellular macromolecule biosynthetic process	macromolecule metabolic process	gene expression	primary metabolic process	metabolic process	cellular macromolecule metabolic process	protein metabolic process	biopolymer metabolic process	cellular biosynthetic process	cellular protein metabolic process	biosynthetic process	cellular biopolymer metabolic process	macromolecule biosynthetic process	Molecular Function:	molecular_function	structural constituent of ribosome	structural molecule activity	all	Cellular Component:	intracellular	ribosome	ribonucleoprotein complex	intracellular organelle	intracellular part	organelle	non-membrane-bounded organelle	all
0.02421		7045.62	8854.59	376.888	347.029	1	1	BB534975	1437335_x_at	Polymerase (DNA-directed), delta interacting protein 3, mRNA (cDNA clone MGC:47059 IMAGE:5136112)	Mm.23758	73826	Poldip3	15	Molecular Function:	nucleotide binding	nucleic acid binding	RNA binding	binding	Cellular Component:	nucleus	intracellular membrane-bounded organelle	intracellular organelle	intracellular part	intracellular	membrane-bounded organelle	organelle	cell part	all	cell	cellular_component
0.015006		6501.2	8274.72	230.851	367.376	1	1	AA672939	1460265_at	Proliferation-associated 2G4 (Pa2g4), mRNA	Mm.4742	18813	Pa2g4	10	Biological Process:	transcription	rRNA processing	regulation of translation	cellular process	regulation of transcription	negative regulation of transcription, DNA-dependent	cellular biopolymer biosynthetic process	negative regulation of gene expression	negative regulation of cellular metabolic process	cellular component biogenesis	nitrogen compound metabolic process	negative regulation of cellular biosynthetic process	regulation of macromolecule metabolic process	ribosome biogenesis	negative regulation of cellular process	cellular macromolecule biosynthetic process	negative regulation of biological process	macromolecule metabolic process	negative regulation of macromolecule metabolic process	negative regulation of biosynthetic process	regulation of nucleobase, nucleoside, nucleotide and nucleic acid metabolic process	translation	gene expression	negative regulation of nucleobase, nucleoside, nucleotide and nucleic acid metabolic process	biological regulation	nucleobase, nucleoside, nucleotide and nucleic acid metabolic process	rRNA metabolic process	ncRNA metabolic process	regulation of cellular process	regulation of biological process	regulation of nitrogen compound metabolic process	cellular macromolecule metabolic process	regulation of cellular metabolic process	negative regulation of RNA metabolic process
0.004191		5304.6	7060.38	221.296	200.796	1	1	NM_011801	1416742_at	Craniofacial development protein 1, mRNA (cDNA clone MGC:11431 IMAGE:3964401)	Mm.279437	23837	Cfdp1	8	Biological Process:	anti-apoptosis	cell adhesion	multicellular organismal development	regulation of cell shape	regulation of cell proliferation	negative regulation of developmental process	developmental process	cellular component morphogenesis	apoptosis	multicellular organismal process	cellular process	anatomical structure development	negative regulation of cellular process	cell death	regulation of cellular component organization	regulation of programmed cell death	negative regulation of biological process	biological regulation	cell morphogenesis	regulation of biological process	regulation of cellular process	regulation of apoptosis	programmed cell death	regulation of biological quality	regulation of cell morphogenesis	negative regulation of apoptosis	cellular component organization	anatomical structure morphogenesis	regulation of anatomical structure morphogenesis	death	negative regulation of cell death	regulation of cell death	negative regulation of programmed cell death	cellular developmental process
0.04738		11704.6	13395.5	344.725	488.204	1	1	NM_013798	1415779_s_at	actin, gamma, cytoplasmic 1	-	11465	-	-	Biological Process:	sarcomere organization	cell differentiation	anatomical structure morphogenesis	anatomical structure formation	cellular component assembly	anatomical structure formation involved in morphogenesis	actin filament-based process	actomyosin structure organization	cellular component biogenesis	developmental process	cellular component morphogenesis	cellular component assembly involved in morphogenesis	multicellular organismal process	cellular process	organelle organization	actin cytoskeleton organization	anatomical structure development	striated muscle cell differentiation	cytoskeleton organization	muscle organ development	multicellular organismal development	tissue development	system development	muscle cell development	myofibril assembly	cellular developmental process	organ development	striated muscle tissue development	striated muscle cell development	cell development	muscle tissue development	cellular component organization	muscle cell differentiation	Molecular Function:
0.017841		11485	13167.5	397.675	172.915	1	1	NM_008907	1417451_a_at	Peptidylprolyl isomerase A (Ppia), mRNA	Mm.5246	268373	Ppia	11	Biological Process:	protein folding	neuron differentiation	cell differentiation	cellular metabolic process	developmental process	multicellular organismal process	cellular process	anatomical structure development	neurogenesis	macromolecule metabolic process	primary metabolic process	metabolic process	multicellular organismal development	system development	protein metabolic process	cellular macromolecule metabolic process	biopolymer metabolic process	generation of neurons	cellular developmental process	cellular protein metabolic process	cell development	cellular biopolymer metabolic process	nervous system development	Molecular Function:	peptidyl-prolyl cis-trans isomerase activity	protein binding	isomerase activity	peptide binding	cis-trans isomerase activity	binding	catalytic activity	Cellular Component:	cytoplasm	cytosol
0.003156		10045.2	11722	137.423	225.616	1	1	AV011848	1436834_x_at	Malate dehydrogenase 1, NAD (soluble) (Mdh1), mRNA	Mm.212703	17449	Mdh1	11	Biological Process:	carbohydrate metabolic process	glycolysis	tricarboxylic acid cycle	malate metabolic process	metabolic process	cellular carbohydrate metabolic process	oxidation reduction	carboxylic acid metabolic process	cofactor catabolic process	cofactor metabolic process	cellular macromolecule catabolic process	organic acid metabolic process	cellular process	acetyl-CoA metabolic process	macromolecule metabolic process	glucose metabolic process	coenzyme metabolic process	monosaccharide metabolic process	cellular macromolecule metabolic process	monosaccharide catabolic process	hexose metabolic process	macromolecule catabolic process	energy derivation by oxidation of organic compounds	alcohol metabolic process	acetyl-CoA catabolic process	cellular metabolic process	dicarboxylic acid metabolic process	generation of precursor metabolites and energy	hexose catabolic process	coenzyme catabolic process	cellular ketone metabolic process	glucose catabolic process	primary metabolic process	carbohydrate catabolic process
0.040517		10875.7	12518.3	291.283	466.782	1	1	AV003424	1438091_a_at	Histone H2A.Z	Mm.117541	51788	H2afz	3	Biological Process:	nucleosome assembly	multicellular organismal development	anatomical structure formation	cellular component assembly	chromatin assembly or disassembly	chromatin assembly	cellular component biogenesis	chromatin organization	developmental process	DNA packaging	multicellular organismal process	cellular process	organelle organization	nucleosome organization	macromolecular complex assembly	cellular macromolecular complex subunit organization	macromolecular complex subunit organization	cellular macromolecular complex assembly	chromosome organization	protein-DNA complex assembly	cellular component organization	Molecular Function:	DNA binding	binding	nucleic acid binding	Cellular Component:	nucleosome	Barr body	nucleus	chromosome	nuclear heterochromatin	nuclear chromosome	sex chromatin	protein-DNA complex
0.01187		9085.26	10619.1	226.966	266.619	1	1	BC004092	1425718_a_at	Influenza virus NS1A binding protein (Ivns1abp), transcript variant 2, mRNA	Mm.33764	117198	Ivns1abp	1	Molecular Function:	protein binding	binding	Cellular Component:	nucleus	cytoplasm	cytoskeleton	intracellular membrane-bounded organelle	intracellular organelle	intracellular part	intracellular	membrane-bounded organelle	non-membrane-bounded organelle	organelle	cell part	all	intracellular non-membrane-bounded organelle	cell	cellular_component
0.035352		1931.81	3416.38	409.562	240.682	1	1	NM_029787	1422186_s_at	Cytochrome b5 reductase 3, mRNA (cDNA clone MGC:36220 IMAGE:4238275)	Mm.22560	109754	Cyb5r3	15	Biological Process:	steroid biosynthetic process	cholesterol biosynthetic process	lipid biosynthetic process	sterol biosynthetic process	oxidation reduction	steroid metabolic process	cellular metabolic process	cellular lipid metabolic process	sterol metabolic process	lipid metabolic process	cellular process	cellular biosynthetic process	cholesterol metabolic process	biosynthetic process	alcohol metabolic process	primary metabolic process	metabolic process	Molecular Function:	cytochrome-b5 reductase activity	electron carrier activity	oxidoreductase activity	oxidoreductase activity, acting on NADH or NADPH, heme protein as acceptor	catalytic activity	oxidoreductase activity, acting on NADH or NADPH	Cellular Component:	soluble fraction	cytoplasm	mitochondrion	mitochondrial outer membrane	mitochondrial inner membrane	endoplasmic reticulum	membrane	organelle inner membrane	organelle outer membrane
0.022982		3558.66	5028.52	378.734	155.849	1	1	BG806432	1415728_at	poly(A) binding protein, nuclear 1	-	-	-	-
0.026665		5770.9	7230.25	424.647	35.4512	1	1	NM_008947	1416005_at	Protease (prosome, macropain) 26S subunit, ATPase 1, mRNA (cDNA clone MGC:6597 IMAGE:3486436)	Mm.157105	19179	Psmc1	12	Biological Process:	protein catabolic process	biopolymer catabolic process	protein metabolic process	biopolymer metabolic process	macromolecule catabolic process	macromolecule metabolic process	primary metabolic process	catabolic process	metabolic process	Molecular Function:	nucleotide binding	ATP binding	hydrolase activity	nucleoside-triphosphatase activity	hydrolase activity, acting on acid anhydrides, in phosphorus-containing anhydrides	purine nucleotide binding	hydrolase activity, acting on acid anhydrides	binding	catalytic activity	adenyl ribonucleotide binding	purine nucleoside binding	pyrophosphatase activity	ribonucleotide binding	adenyl nucleotide binding	nucleoside binding	purine ribonucleotide binding	Cellular Component:	proteasome complex	nucleus	cytoplasm	intracellular membrane-bounded organelle	intracellular organelle	intracellular part	membrane-bounded organelle
0.001873		11625.7	13065.1	45.8674	191.772	1	1	BB767552	1456142_x_at	Mortality factor 4 like 1, mRNA (cDNA clone MGC:27701 IMAGE:4923923)	Mm.477470	21761	Morf4l1	9	Biological Process:	DNA repair	chromatin remodeling	transcription	response to DNA damage stimulus	cell proliferation	chromatin modification	regulation of growth	regulation of transcription	cellular biopolymer biosynthetic process	nitrogen compound metabolic process	chromatin organization	regulation of macromolecule metabolic process	organelle organization	cellular process	cellular macromolecule biosynthetic process	macromolecule metabolic process	regulation of nucleobase, nucleoside, nucleotide and nucleic acid metabolic process	gene expression	biological regulation	nucleobase, nucleoside, nucleotide and nucleic acid metabolic process	regulation of cellular process	regulation of biological process	regulation of nitrogen compound metabolic process	cellular macromolecule metabolic process	regulation of cellular metabolic process	cellular biosynthetic process	response to stimulus	chromosome organization	biosynthetic process	regulation of biosynthetic process	cellular component organization	cellular response to DNA damage stimulus	DNA metabolic process	cellular response to stress
0.035704		3651.55	5022.56	422.49	123.447	1	1	AF033112	1426323_x_at	SIVA1, apoptosis-inducing factor, mRNA (cDNA clone MGC:18759 IMAGE:4013026)	Mm.289812	30954	Siva1	12	Biological Process:	apoptosis	positive regulation of apoptosis	positive regulation of cellular process	positive regulation of programmed cell death	positive regulation of biological process	developmental process	positive regulation of cell death	cellular process	cell death	regulation of programmed cell death	positive regulation of developmental process	biological regulation	death	regulation of cell death	regulation of biological process	regulation of cellular process	programmed cell death	regulation of apoptosis	regulation of developmental process	Molecular Function:	viral receptor activity	tumor necrosis factor receptor binding	CD27 receptor binding	protein binding	zinc ion binding	metal ion binding	cation binding	binding	signal transducer activity	tumor necrosis factor receptor superfamily binding	molecular transducer activity	ion binding	cytokine receptor binding	transition metal ion binding
0.008678		8619.31	9921.54	96.3132	253.908	1	1	AW324084	1433806_x_at	calreticulin	-	-	-	-
0.025927		3873.97	5174.94	193.338	323.072	1	1	AV311925	1436958_x_at	Tropomyosin 3, gamma, mRNA (cDNA clone MGC:36031 IMAGE:4502880)	-	-	-	-
0.034541		5743.6	7030.93	362.143	189.615	1	1	BI903743	1455725_a_at	Transcribed locus, strongly similar to NP_990627.1 H3 histone, family 3B (H3.3B) [Gallus gallus]	Mm.18516	-	-	1
0.027656		8505.1	9784.71	263.226	271.311	1	1	AV003424	1438092_x_at	Histone H2A.Z	Mm.117541	51788	H2afz	3	Biological Process:	nucleosome assembly	multicellular organismal development	anatomical structure formation	cellular component assembly	chromatin assembly or disassembly	chromatin assembly	cellular component biogenesis	chromatin organization	developmental process	DNA packaging	multicellular organismal process	cellular process	organelle organization	nucleosome organization	macromolecular complex assembly	cellular macromolecular complex subunit organization	macromolecular complex subunit organization	cellular macromolecular complex assembly	chromosome organization	protein-DNA complex assembly	cellular component organization	Molecular Function:	DNA binding	binding	nucleic acid binding	Cellular Component:	nucleosome	Barr body	nucleus	chromosome	nuclear heterochromatin	nuclear chromosome	sex chromatin	protein-DNA complex
0.031887		3062.8	4283.62	285.887	246.71	1	1	AB035383	1424285_s_at	ADP-ribosylation factor-like 6 interacting protein 4 (Arl6ip4), mRNA	Mm.29430	65105	Arl6ip4	5	Molecular Function:	protein binding	binding
0.028789		15710.7	16926.9	44.4167	361.212	1	1	NM_018796	1448252_a_at	Mus musculus, eukaryotic translation elongation factor 1 beta 2, clone IMAGE:5138088	Mm.2718	55949	Eef1b2	1	Biological Process:	translation	translational elongation	cellular biopolymer biosynthetic process	cellular metabolic process	cellular process	biopolymer biosynthetic process	cellular macromolecule biosynthetic process	macromolecule metabolic process	gene expression	primary metabolic process	metabolic process	cellular macromolecule metabolic process	protein metabolic process	biopolymer metabolic process	cellular biosynthetic process	cellular protein metabolic process	biosynthetic process	cellular biopolymer metabolic process	macromolecule biosynthetic process	Molecular Function:	translation elongation factor activity	translation regulator activity	binding	translation factor activity, nucleic acid binding	nucleic acid binding	Cellular Component:	eukaryotic translation elongation factor 1 complex	intracellular part	intracellular	cell part	all	protein complex	cytoplasm	cytoplasmic part
0.033452		1354.67	2550.53	287.151	242.349	1	1	BM213850	1428869_at	Nucleolar and coiled-body phosphoprotein 1 (Nolc1), transcript variant 1, mRNA	Mm.402190	70769	Nolc1	19	Biological Process:	nucleolus organization	nucleus organization	cellular component organization	cellular process	organelle organization	Molecular Function:	protein binding	binding	Cellular Component:	nucleoplasm	nucleolus	Cajal body	small nuclear ribonucleoprotein complex	nuclear lumen	nuclear body	organelle lumen	intracellular organelle	intracellular part	membrane-bounded organelle	non-membrane-bounded organelle	all	nucleus	cell	nuclear part	intracellular organelle lumen	intracellular membrane-bounded organelle	ribonucleoprotein complex	nucleoplasm part	intracellular	organelle	cell part	membrane-enclosed lumen	intracellular non-membrane-bounded organelle	intracellular organelle part
0.046742		922.513	2108.05	302.513	287.089	1	1	NM_133982	1448845_at	Ribonuclease P 25 subunit (human) (Rpp25), mRNA	Mm.274421	102614	Rpp25	9	Biological Process:	tRNA processing	nitrogen compound metabolic process	cellular metabolic process	RNA metabolic process	cellular process	tRNA metabolic process	macromolecule metabolic process	gene expression	primary metabolic process	nucleobase, nucleoside, nucleotide and nucleic acid metabolic process	metabolic process	RNA processing	ncRNA metabolic process	cellular macromolecule metabolic process	biopolymer metabolic process	ncRNA processing	cellular biopolymer metabolic process	Molecular Function:	nucleic acid binding	RNA binding	ribonuclease P activity	hydrolase activity	tRNA-specific ribonuclease activity	endonuclease activity, active with either ribo- or deoxyribonucleic acids and producing 5'-phosphomonoesters	endoribonuclease activity	binding	catalytic activity	nuclease activity	ribonuclease activity	hydrolase activity, acting on ester bonds	endoribonuclease activity, producing 5'-phosphomonoesters	endonuclease activity	Cellular Component:	nucleus
0.009824		4748.72	5891.35	222.166	107.738	1	1	NM_007591	1417606_a_at	Calreticulin, mRNA (cDNA clone MGC:6209 IMAGE:2655918)	Mm.1971	12317	Calr	8	Biological Process:	protein folding	cortical actin cytoskeleton organization	regulation of meiosis	actin filament-based process	cellular metabolic process	M phase of meiotic cell cycle	organelle organization	actin cytoskeleton organization	cellular process	regulation of meiotic cell cycle	macromolecule metabolic process	cytoskeleton organization	primary metabolic process	biological regulation	metabolic process	M phase	regulation of cell cycle	cell cycle phase	regulation of biological process	regulation of cellular process	protein metabolic process	cellular macromolecule metabolic process	biopolymer metabolic process	cortical cytoskeleton organization	meiosis	cell cycle process	cellular protein metabolic process	meiotic cell cycle	cellular biopolymer metabolic process	cell cycle	cellular component organization	regulation of cell cycle process	Molecular Function:	calcium ion binding
0.020802		2070.18	3178.88	39.7979	296.843	1	1	BM207588	1434773_a_at	Solute carrier family 2 (facilitated glucose transporter), member 1 (Slc2a1), mRNA	Mm.21002	20525	Slc2a1	4	Biological Process:	transport	carbohydrate transport	glucose transport	transmembrane transport	establishment of localization	hexose transport	localization	cellular process	monosaccharide transport	Molecular Function:	transporter activity	glucose transmembrane transporter activity	protein binding	substrate-specific transmembrane transporter activity	substrate-specific transporter activity	binding	hexose transmembrane transporter activity	sugar transmembrane transporter activity	monosaccharide transmembrane transporter activity	transmembrane transporter activity	carbohydrate transmembrane transporter activity	Cellular Component:	intracellular	cytoplasm	plasma membrane	membrane	integral to membrane	basolateral plasma membrane	intracellular part	plasma membrane part	all	cell part	membrane part	intrinsic to membrane
0.017103		9342.49	10438.1	259.066	103.005	1	1	BB109449	1438991_x_at	protein phosphatase 2 (formerly 2A), regulatory subunit A (PR 65), alpha isoform	-	-	-	-
0.012138		4406.23	5469.57	197.762	143.496	1	1	C81193	1438761_a_at	PREDICTED: Mus musculus predicted gene, EG666231 (EG666231), misc RNA	Mm.361698	666231	EG666231	5
0.002677		1857.02	2907.09	149.516	51.8419	1	1	BC002240	1423767_at	Dpy-30 homolog (C. elegans) (Dpy30), mRNA	Mm.28536	66310	Dpy30	17	Biological Process:	biological_process	all	Molecular Function:	molecular_function	all	Cellular Component:	nucleus	histone methyltransferase complex	nucleoplasm	nuclear lumen	organelle lumen	intracellular organelle	intracellular part	membrane-bounded organelle	all	methyltransferase complex	nuclear part	cell	intracellular organelle lumen	intracellular membrane-bounded organelle	nucleoplasm part	intracellular	organelle	cell part	protein complex	membrane-enclosed lumen	intracellular organelle part	cellular_component	macromolecular complex	organelle part
0.023292		1731.51	2776.01	196.602	216.234	1	1	NM_008228	1448246_at	Histone deacetylase 1 (Hdac1), mRNA	Mm.202504	433759	Hdac1	4	Biological Process:	transcription	endoderm development	negative regulation of gene-specific transcription from RNA polymerase II promoter	negative regulation of transcription	chromatin modification	histone deacetylation	hippocampus development	neuron differentiation	regulation of transcription	cell differentiation	negative regulation of gene expression	negative regulation of cellular metabolic process	pallium development	negative regulation of transcription, DNA-dependent	multicellular organismal process	cellular process	regulation of gene-specific transcription from RNA polymerase II promoter	anatomical structure development	negative regulation of biological process	negative regulation of macromolecule metabolic process	negative regulation of biosynthetic process	regulation of nucleobase, nucleoside, nucleotide and nucleic acid metabolic process	biological regulation	biopolymer modification	transcription from RNA polymerase II promoter	cellular biosynthetic process	biosynthetic process	transcription, DNA-dependent	regulation of biosynthetic process	histone modification	nervous system development	RNA metabolic process	telencephalon development	regulation of metabolic process
0.013503		1971.13	3003.14	177.791	168.118	1	1	BM209618	1426599_a_at	Solute carrier family 2 (facilitated glucose transporter), member 1 (Slc2a1), mRNA	Mm.21002	20525	Slc2a1	4	Biological Process:	transport	carbohydrate transport	glucose transport	transmembrane transport	establishment of localization	hexose transport	localization	cellular process	monosaccharide transport	Molecular Function:	transporter activity	glucose transmembrane transporter activity	protein binding	substrate-specific transmembrane transporter activity	substrate-specific transporter activity	binding	hexose transmembrane transporter activity	sugar transmembrane transporter activity	monosaccharide transmembrane transporter activity	transmembrane transporter activity	carbohydrate transmembrane transporter activity	Cellular Component:	intracellular	cytoplasm	plasma membrane	membrane	integral to membrane	basolateral plasma membrane	intracellular part	plasma membrane part	all	cell part	membrane part	intrinsic to membrane
0.045924		1836.72	2868.3	351.9	79.0803	1	1	BC004017	1427404_x_at	Enolase 1, alpha non-neuron, mRNA (cDNA clone MGC:30328 IMAGE:3583123)	Mm.70666	13806	Eno1	4	Biological Process:	glycolysis	cellular metabolic process	cellular macromolecule catabolic process	cellular process	generation of precursor metabolites and energy	hexose catabolic process	macromolecule metabolic process	catabolic process	carbohydrate catabolic process	glucose catabolic process	glucose metabolic process	primary metabolic process	metabolic process	monosaccharide metabolic process	cellular catabolic process	cellular macromolecule metabolic process	monosaccharide catabolic process	carbohydrate metabolic process	cellular carbohydrate metabolic process	hexose metabolic process	macromolecule catabolic process	alcohol catabolic process	alcohol metabolic process	cellular carbohydrate catabolic process	Molecular Function:	magnesium ion binding	phosphopyruvate hydratase activity	protein binding	lyase activity	carbon-oxygen lyase activity	cation binding	hydro-lyase activity	ion binding	binding
0.030598		2454.23	3472.3	114.759	288.739	1	1	BC021156	1422801_at	Ras-GTPase-activating protein SH3-domain binding protein 1, mRNA (cDNA clone MGC:13925 IMAGE:4020362)	Mm.380129	27041	G3bp1	11	Biological Process:	transport	establishment of localization	localization	Molecular Function:	nucleotide binding	nucleic acid binding	DNA binding	RNA binding	helicase activity	nuclease activity	endonuclease activity	ATP binding	hydrolase activity	hydrolase activity, acting on acid anhydrides, in phosphorus-containing anhydrides	binding	catalytic activity	hydrolase activity, acting on ester bonds	purine nucleoside binding	pyrophosphatase activity	purine ribonucleotide binding	nucleoside binding	nucleoside-triphosphatase activity	purine nucleotide binding	hydrolase activity, acting on acid anhydrides	adenyl ribonucleotide binding	ribonucleotide binding	adenyl nucleotide binding	Cellular Component:	intracellular	nucleus	cytoplasm	plasma membrane	membrane	intracellular membrane-bounded organelle
0.043197		10029.1	11008.5	329.016	64.4233	1	1	BB531646	1438383_x_at	Protein phosphatase 2 (formerly 2A), regulatory subunit A (PR 65), alpha isoform, mRNA (cDNA clone MGC:7086 IMAGE:3157293)	Mm.294138	51792	Ppp2r1a	17	Molecular Function:	binding	protein binding	Cellular Component:	protein phosphatase type 2A complex	cytosol	cytoplasmic part	intracellular part	intracellular	protein serine/threonine phosphatase complex	cell	cell part	all	cellular_component	macromolecular complex	protein complex	cytoplasm
0.007899		1559.24	2530.76	126.991	150.934	1	1	NM_033174	1421063_s_at	Small nuclear ribonucleoprotein N, mRNA (cDNA clone MGC:18604 IMAGE:3987218)	Mm.274995	20646	Snrpn	7	Molecular Function:	nucleic acid binding	RNA binding	binding	Cellular Component:	nucleus	ribonucleoprotein complex	intracellular membrane-bounded organelle	intracellular organelle	intracellular part	intracellular	membrane-bounded organelle	organelle	cell part	all	macromolecular complex	cell	cellular_component
0.0275		3342.9	4300.89	265.889	95.4202	1	1	AA220626	1449643_s_at	PREDICTED: Mus musculus similar to general transcription factor (LOC100041823), mRNA	Mm.439777	100041823	100041823	1
0.042395		1636.35	2574.69	187.332	258.421	1	1	U82470	1417715_a_at	CDNA fis, clone TRACH2014573,highly similar to ASPARTATE AMINOTRANSFERASE, MITOCHONDRIAL PRECURSOR (EC 2.6.1.1)	Mm.230169	14719	Got2	8	Biological Process:	oxaloacetate metabolic process	cellular amino acid metabolic process	aspartate biosynthetic process	transport	lipid transport	biosynthetic process	glutamate catabolic process to aspartate	glutamate catabolic process to 2-oxoglutarate	carboxylic acid metabolic process	nitrogen compound metabolic process	organic acid metabolic process	cellular process	fumarate metabolic process	aspartate family amino acid biosynthetic process	glutamine family amino acid metabolic process	cellular amino acid biosynthetic process	cellular amine metabolic process	glutamine family amino acid catabolic process	amine metabolic process	2-oxoglutarate metabolic process	organic acid biosynthetic process	cellular biosynthetic process	nitrogen compound catabolic process	cellular nitrogen compound metabolic process	amine catabolic process	cellular metabolic process	glutamate catabolic process	cellular amino acid catabolic process	cellular amino acid and derivative metabolic process	carboxylic acid catabolic process	dicarboxylic acid metabolic process	aspartate family amino acid metabolic process	carboxylic acid biosynthetic process	amine biosynthetic process
0.025434		11077	11983.9	137.513	221.68	1	1	AY074806	1416415_a_at	Histone H2A.Z	Mm.117541	51788	H2afz	3	Biological Process:	nucleosome assembly	multicellular organismal development	anatomical structure formation	cellular component assembly	chromatin assembly or disassembly	chromatin assembly	cellular component biogenesis	chromatin organization	developmental process	DNA packaging	multicellular organismal process	cellular process	organelle organization	nucleosome organization	macromolecular complex assembly	cellular macromolecular complex subunit organization	macromolecular complex subunit organization	cellular macromolecular complex assembly	chromosome organization	protein-DNA complex assembly	cellular component organization	Molecular Function:	DNA binding	binding	nucleic acid binding	Cellular Component:	nucleosome	Barr body	nucleus	chromosome	nuclear heterochromatin	nuclear chromosome	sex chromatin	protein-DNA complex
0.049005		1667.82	2514.21	241.756	182.161	1	1	BG064045	1424610_at	TruB pseudouridine (psi) synthase homolog 2 (E. coli) (Trub2), transcript variant 1, mRNA	Mm.245739	227682	Trub2	2	Biological Process:	RNA processing	tRNA processing	ncRNA metabolic process	nitrogen compound metabolic process	cellular macromolecule metabolic process	cellular metabolic process	biopolymer metabolic process	RNA metabolic process	cellular process	tRNA metabolic process	ncRNA processing	macromolecule metabolic process	cellular biopolymer metabolic process	gene expression	primary metabolic process	nucleobase, nucleoside, nucleotide and nucleic acid metabolic process	metabolic process	Molecular Function:	isomerase activity	catalytic activity
0.046365		1476.56	2321.03	137.151	262.575	1	1	AK014271	1453007_at	RIKEN cDNA 3110082I17 gene (3110082I17Rik), mRNA	Mm.84294	73212	3110082I17Rik	5
0.003329		2022.64	2862.3	93.7861	96.0093	1	1	BB385244	1456055_x_at	Polymerase (DNA directed), delta 1, catalytic subunit, mRNA (cDNA clone MGC:6109 IMAGE:3257174)	Mm.16549	18971	Pold1	7	Biological Process:	nucleobase, nucleoside, nucleotide and nucleic acid metabolic process	DNA replication	base-excision repair, gap-filling	DNA replication proofreading	cellular response to stress	cellular biopolymer biosynthetic process	nitrogen compound metabolic process	cellular metabolic process	cellular process	DNA repair	biopolymer biosynthetic process	cellular macromolecule biosynthetic process	maintenance of fidelity during DNA-dependent DNA replication	macromolecule metabolic process	primary metabolic process	metabolic process	DNA-dependent DNA replication	base-excision repair	cellular macromolecule metabolic process	biopolymer metabolic process	response to DNA damage stimulus	response to stress	cellular response to stimulus	response to stimulus	cellular biosynthetic process	cellular biopolymer metabolic process	biosynthetic process	cellular response to DNA damage stimulus	DNA metabolic process	macromolecule biosynthetic process	Molecular Function:	nucleotide binding	nucleic acid binding	DNA binding
0.02746		8420.45	9215.64	97.8651	212.966	1	1	BB397472	1455929_x_at	Protein phosphatase 2 (formerly 2A), regulatory subunit A (PR 65), alpha isoform, mRNA (cDNA clone MGC:7086 IMAGE:3157293)	Mm.294138	51792	Ppp2r1a	17	Molecular Function:	binding	protein binding	Cellular Component:	protein phosphatase type 2A complex	cytosol	cytoplasmic part	intracellular part	intracellular	protein serine/threonine phosphatase complex	cell	cell part	all	cellular_component	macromolecular complex	protein complex	cytoplasm
0.020185		3098.19	3875.16	153.299	140.509	1	1	BB491008	1435415_x_at	MARCKS-like 1, mRNA (cDNA clone MGC:6254 IMAGE:3257582)	Mm.424974	17357	Marcksl1	4	Biological Process:	positive regulation of cell proliferation	cell proliferation	positive regulation of cellular process	regulation of biological process	regulation of cellular process	positive regulation of biological process	biological regulation	regulation of cell proliferation	cellular process	Molecular Function:	calmodulin binding	protein binding	binding
0.033093		8503.97	9215.08	74.535	209.803	1	1	AW108405	1416082_at	RAB1, member RAS oncogene family, mRNA (cDNA clone MGC:6226 IMAGE:3592802)	Mm.271944	19324	Rab1	11	Biological Process:	transport	intracellular protein transport	ER to Golgi vesicle-mediated transport	small GTPase mediated signal transduction	protein transport	vesicle-mediated transport	establishment of protein localization	Golgi vesicle transport	cellular localization	establishment of localization in cell	intracellular transport	cell communication	cellular process	intracellular signaling cascade	biological regulation	regulation of biological process	regulation of cellular process	establishment of localization	cellular protein localization	cellular macromolecule localization	macromolecule localization	signal transduction	protein localization	localization	Molecular Function:	nucleotide binding	GTP binding	guanyl ribonucleotide binding	purine nucleotide binding	ribonucleotide binding	binding	purine ribonucleotide binding	guanyl nucleotide binding	Cellular Component:
0.03421		1575.56	2283.24	83.6456	207.804	1	1	AW557554	1452266_at	LAS1-like (S. cerevisiae) (Las1l), mRNA	Mm.274318	76130	Las1l	X
0.031875		1322.22	2006.12	178.427	113.595	1	1	AI591480	1456424_s_at	Phospholipid transfer protein, mRNA (cDNA clone MGC:6006 IMAGE:3491360)	Mm.6105	18830	Pltp	2	Biological Process:	transport	lipid transport	establishment of localization	localization	Molecular Function:	lipid binding	binding	Cellular Component:	extracellular region	all	cellular_component
0.021265		846.056	1514.33	126.095	130.906	1	1	NM_009177	1418946_at	ST3 beta-galactoside alpha-2,3-sialyltransferase 1 (St3gal1), mRNA	Mm.248334	20442	St3gal1	15	Biological Process:	protein amino acid glycosylation	cellular metabolic process	cellular process	glycoprotein metabolic process	cellular macromolecule biosynthetic process	protein modification process	macromolecule metabolic process	primary metabolic process	biopolymer glycosylation	metabolic process	glycoprotein biosynthetic process	protein metabolic process	cellular macromolecule metabolic process	biopolymer metabolic process	biopolymer modification	carbohydrate metabolic process	cellular biosynthetic process	cellular carbohydrate metabolic process	cellular protein metabolic process	biosynthetic process	cellular biopolymer metabolic process	macromolecule biosynthetic process	glycosylation	Molecular Function:	beta-galactoside alpha-2,3-sialyltransferase activity	sialyltransferase activity	transferase activity	transferase activity, transferring glycosyl groups	catalytic activity	Cellular Component:	extracellular region	Golgi apparatus	membrane	integral to membrane
0.019931		1172.24	1840.25	43.3047	172.746	1	1	AA175187	1452596_at	Polymerase (RNA) II (DNA directed) polypeptide K, mRNA (cDNA clone MGC:41431 IMAGE:3468916)	Mm.27375	17749	Polr2k	15	Biological Process:	transcription	cellular biopolymer biosynthetic process	nitrogen compound metabolic process	cellular metabolic process	cellular process	biopolymer biosynthetic process	cellular macromolecule biosynthetic process	macromolecule metabolic process	gene expression	primary metabolic process	nucleobase, nucleoside, nucleotide and nucleic acid metabolic process	metabolic process	cellular macromolecule metabolic process	biopolymer metabolic process	cellular biosynthetic process	biosynthetic process	cellular biopolymer metabolic process	macromolecule biosynthetic process	Molecular Function:	DNA binding	DNA-directed RNA polymerase activity	zinc ion binding	metal ion binding	RNA polymerase activity	cation binding	binding	transferase activity	catalytic activity	transferase activity, transferring phosphorus-containing groups	ion binding	transition metal ion binding	nucleic acid binding	nucleotidyltransferase activity	Cellular Component:
0.00106		647.656	1314.86	76.4301	18.6901	1	1	AW323050	1436269_s_at	HtrA serine peptidase 2, mRNA (cDNA clone IMAGE:4217007)	Mm.21880	64704	Htra2	6	Biological Process:	proteolysis	apoptosis	mitochondrion organization	adult walking behavior	adult locomotory behavior	induction of apoptosis by intracellular signals	forebrain development	regulation of multicellular organism growth	neuron development	cell differentiation	positive regulation of cellular process	positive regulation of programmed cell death	positive regulation of biological process	developmental process	induction of programmed cell death	induction of apoptosis	multicellular organismal process	organelle organization	cellular process	anatomical structure development	neuron differentiation	cell death	neurogenesis	regulation of programmed cell death	macromolecule metabolic process	regulation of growth	biological regulation	regulation of cellular process	regulation of biological process	regulation of multicellular organismal process	system development	regulation of apoptosis	protein catabolic process	programmed cell death
0.044226		646.91	1288.92	120.099	186.197	1	1	BB492914	1437709_x_at	Tetratricopeptide repeat domain 13 (Ttc13), mRNA	Mm.38436	234875	Ttc13	8
0.024038		4342.57	4981.83	102.003	149.085	1	1	BM207712	1423565_at	Phosphoribosylaminoimidazole carboxylase, phosphoribosylaminoribosylaminoimidazole, succinocarboxamide synthetase, mRNA (cDNA	Mm.182931	67054	Paics	5	Biological Process:	purine nucleotide biosynthetic process	'de novo' IMP biosynthetic process	purine nucleoside monophosphate metabolic process	nucleoside monophosphate metabolic process	nitrogen compound metabolic process	cellular metabolic process	purine nucleotide metabolic process	ribonucleotide metabolic process	nucleobase, nucleoside and nucleotide metabolic process	cellular process	purine nucleoside monophosphate biosynthetic process	nucleotide biosynthetic process	ribonucleotide biosynthetic process	primary metabolic process	heterocycle metabolic process	nucleobase, nucleoside, nucleotide and nucleic acid metabolic process	metabolic process	IMP biosynthetic process	purine ribonucleoside monophosphate metabolic process	purine ribonucleotide biosynthetic process	purine ribonucleotide metabolic process	ribonucleoside monophosphate biosynthetic process	IMP metabolic process	nucleotide metabolic process	cellular biosynthetic process	nucleoside phosphate metabolic process	purine ribonucleoside monophosphate biosynthetic process	biosynthetic process	ribonucleoside monophosphate metabolic process	nucleoside monophosphate biosynthetic process	Molecular Function:	nucleotide binding	catalytic activity	phosphoribosylaminoimidazole carboxylase activity
0.021943		112.182	751.056	76.7938	157.765	1	1	BB096843	1438157_s_at	nuclear factor of kappa light polypeptide gene enhancer in B-cells inhibitor, alpha	-	-	-	-
0.025025		2726.57	3338.43	151.603	87.6209	1	1	NM_009033	1416177_at	RNA binding motif protein, X chromosome retrogene, mRNA (cDNA clone MGC:6954 IMAGE:3153831)	Mm.24718	19656	Rbmxrt	8	Biological Process:	mRNA processing	RNA splicing	nitrogen compound metabolic process	cellular macromolecule metabolic process	cellular metabolic process	biopolymer metabolic process	RNA metabolic process	cellular process	mRNA metabolic process	macromolecule metabolic process	cellular biopolymer metabolic process	gene expression	primary metabolic process	nucleobase, nucleoside, nucleotide and nucleic acid metabolic process	metabolic process	RNA processing	Molecular Function:	nucleotide binding	nucleic acid binding	RNA binding	binding	Cellular Component:	nucleus	spliceosomal complex	ribonucleoprotein complex	intracellular organelle	intracellular part	membrane-bounded organelle	all	nuclear part	cell	intracellular membrane-bounded organelle	intracellular	organelle
0.042298		1896.34	2504.61	199.425	54.5239	1	1	BI248354	1452359_at	RELT-like 1 (Rell1), mRNA	Mm.243632	100532	Rell1	5	Cellular Component:	membrane	integral to membrane	intrinsic to membrane	cell	all	cellular_component	cell part	membrane part
0.041322		4530.85	5114.46	91.1783	174.394	1	1	BG073366	1428407_at	Transcribed locus, strongly similar to XP_896535.1 PREDICTED: heterogeneous nuclear ribonucleoprotein A0 isoform 2 [Mus muscu	Mm.476755	-	-	13
0.035243		1018.16	1578.36	150.61	96.8744	1	1	NM_013899	1417499_at	Translocase of inner mitochondrial membrane 10 homolog (yeast), mRNA (cDNA clone MGC:7178 IMAGE:3257567)	Mm.21826	30059	Timm10	2	Biological Process:	protein targeting to mitochondrion	transport	protein transport	protein import into mitochondrial inner membrane	transmembrane transport	establishment of protein localization	cellular localization	establishment of localization in cell	intracellular transport	protein import	organelle organization	cellular process	intracellular protein transport	membrane organization	protein targeting	mitochondrial transport	inner mitochondrial membrane organization	protein targeting to membrane	establishment of localization	mitochondrion organization	cellular protein localization	cellular macromolecule localization	protein localization in organelle	macromolecule localization	protein localization in mitochondrion	protein localization	cellular component organization	localization	mitochondrial membrane organization	Molecular Function:	protein binding	zinc ion binding	metal ion binding	cation binding
0.009125		1389.68	1945.87	100.666	60.9251	1	1	BC016265	1424358_at	Ubiquitin-conjugating enzyme E2E 2 (UBC4/5 homolog, yeast) (Ube2e2), mRNA	Mm.23551	218793	Ube2e2	14	Biological Process:	modification-dependent protein catabolic process	post-translational protein modification	regulation of protein metabolic process	cellular biopolymer catabolic process	biopolymer catabolic process	cellular metabolic process	cellular macromolecule catabolic process	regulation of macromolecule metabolic process	modification-dependent macromolecule catabolic process	cellular process	regulation of metabolic process	regulation of primary metabolic process	protein modification process	proteolysis	macromolecule metabolic process	primary metabolic process	catabolic process	biological regulation	metabolic process	cellular protein catabolic process	regulation of biological process	cellular catabolic process	cellular macromolecule metabolic process	protein metabolic process	biopolymer metabolic process	biopolymer modification	protein catabolic process	cellular protein metabolic process	macromolecule catabolic process	proteolysis involved in cellular protein catabolic process	cellular biopolymer metabolic process	Molecular Function:	nucleotide binding	ubiquitin-protein ligase activity
0.008522		559.306	1109.27	93.0498	66.0253	1	1	NM_019437	1415737_at	Riboflavin kinase, mRNA (cDNA clone MGC:35594 IMAGE:4527980)	Mm.7013	54391	Rfk	19	Biological Process:	riboflavin biosynthetic process	vitamin biosynthetic process	riboflavin metabolic process	nitrogen compound metabolic process	cellular metabolic process	cellular process	riboflavin and derivative metabolic process	cellular biosynthetic process	water-soluble vitamin biosynthetic process	riboflavin and derivative biosynthetic process	biosynthetic process	water-soluble vitamin metabolic process	nitrogen compound biosynthetic process	vitamin metabolic process	cellular nitrogen compound metabolic process	metabolic process	Molecular Function:	nucleotide binding	magnesium ion binding	ATP binding	zinc ion binding	riboflavin kinase activity	kinase activity	transferase activity	metal ion binding	binding	phosphotransferase activity, alcohol group as acceptor	catalytic activity	transferase activity, transferring phosphorus-containing groups	purine nucleoside binding	purine ribonucleotide binding	nucleoside binding	cation binding	purine nucleotide binding
0.005606		477.606	1016.27	27.0168	95.584	1	1	NM_009085	1417041_at	Polymerase (RNA) I polypeptide C (Polr1c), mRNA	Mm.3458	20016	Polr1c	17	Biological Process:	transcription	cellular biopolymer biosynthetic process	nitrogen compound metabolic process	cellular metabolic process	cellular process	biopolymer biosynthetic process	cellular macromolecule biosynthetic process	macromolecule metabolic process	gene expression	primary metabolic process	nucleobase, nucleoside, nucleotide and nucleic acid metabolic process	metabolic process	cellular macromolecule metabolic process	biopolymer metabolic process	cellular biosynthetic process	biosynthetic process	cellular biopolymer metabolic process	macromolecule biosynthetic process	Molecular Function:	DNA binding	DNA-directed RNA polymerase activity	protein dimerization activity	RNA polymerase activity	protein binding	binding	transferase activity	catalytic activity	transferase activity, transferring phosphorus-containing groups	nucleotidyltransferase activity	nucleic acid binding	Cellular Component:	nucleus	intracellular membrane-bounded organelle	intracellular organelle
0.033304		242.352	778.27	125.33	112.094	1	1	NM_018771	1422763_at	GIPC PDZ domain containing family, member 1, mRNA (cDNA clone MGC:6562 IMAGE:2811749)	Mm.20945	67903	Gipc1	8	Biological Process:	protein targeting	G-protein coupled receptor protein signaling pathway	synaptic transmission	glutamate secretion	positive regulation of transforming growth factor beta receptor signaling pathway	regulation of protein stability	negative regulation of proteasomal ubiquitin-dependent protein catabolic process	endothelial cell migration	regulation of synaptic plasticity	negative regulation of cellular metabolic process	positive regulation of cellular process	establishment of localization in cell	intracellular transport	enzyme linked receptor protein signaling pathway	modification-dependent macromolecule catabolic process	multicellular organismal process	cellular process	transforming growth factor beta receptor signaling pathway	intracellular protein transport	negative regulation of biological process	negative regulation of macromolecule metabolic process	biological regulation	proteasomal ubiquitin-dependent protein catabolic process	regulation of multicellular organismal process	cell migration	protein catabolic process	regulation of biological quality	cell-cell signaling	transmembrane receptor protein serine/threonine kinase signaling pathway	system process	macromolecule catabolic process	protein localization	locomotion	positive regulation of cell communication
0.046716		1700.7	2233.48	135.816	129.101	1	1	BM212035	1433926_at	Transcribed locus	Mm.393076	234663	-	8	Biological Process:	biological_process	all	Molecular Function:	nucleotide binding	molecular_function	motor activity	ATP binding	hydrolase activity, acting on acid anhydrides, in phosphorus-containing anhydrides	binding	catalytic activity	all	purine nucleoside binding	pyrophosphatase activity	purine ribonucleotide binding	nucleoside binding	hydrolase activity	nucleoside-triphosphatase activity	purine nucleotide binding	hydrolase activity, acting on acid anhydrides	adenyl ribonucleotide binding	ribonucleotide binding	adenyl nucleotide binding	Cellular Component:	cellular_component	microtubule	dynein complex	intracellular organelle	intracellular part	microtubule associated complex	non-membrane-bounded organelle	all	cell	cytoskeletal part	intracellular
0.021479		1616.09	2136.02	125.816	65.5137	1	1	NM_009070	1448324_at	Ribonucleic acid binding protein S1, mRNA (cDNA clone IMAGE:3586615)	Mm.1951	19826	Rnps1	17	Biological Process:	nuclear-transcribed mRNA catabolic process, nonsense-mediated decay	mRNA processing	RNA splicing	nitrogen compound metabolic process	biopolymer catabolic process	cellular biopolymer catabolic process	cellular metabolic process	cellular macromolecule catabolic process	RNA metabolic process	cellular process	mRNA metabolic process	macromolecule metabolic process	gene expression	catabolic process	primary metabolic process	nucleobase, nucleoside, nucleotide and nucleic acid metabolic process	metabolic process	RNA processing	nuclear-transcribed mRNA catabolic process	mRNA catabolic process	cellular catabolic process	cellular macromolecule metabolic process	biopolymer metabolic process	macromolecule catabolic process	RNA catabolic process	cellular biopolymer metabolic process	Molecular Function:	nucleotide binding	nucleic acid binding	DNA binding	RNA binding	binding	Cellular Component:	nucleus
0.033543		276.813	793.466	12.5531	161.996	1	1	BC024610	1451428_x_at	EGF-like domain 7, mRNA (cDNA clone MGC:28455 IMAGE:4159675)	Mm.268933	353156	Egfl7	2	Biological Process:	angiogenesis	blood vessel development	vasculogenesis	multicellular organismal development	cell differentiation	negative regulation of cell migration	anatomical structure morphogenesis	anatomical structure formation	anatomical structure formation involved in morphogenesis	regulation of cell motion	localization of cell	developmental process	regulation of localization	cellular process	multicellular organismal process	negative regulation of cellular process	anatomical structure development	vasculature development	cell motility	regulation of locomotion	negative regulation of biological process	negative regulation of cell motion	organ morphogenesis	biological regulation	regulation of cell migration	regulation of cellular process	regulation of biological process	blood vessel morphogenesis	cell migration	system development	cellular developmental process	organ development	localization	locomotion
0.023653		678.586	1193.68	144.049	14.8949	1	1	NM_010110	1418286_a_at	Ephrin B1, mRNA (cDNA clone MGC:14047 IMAGE:3602195)	Mm.3374	13641	Efnb1	X	Biological Process:	neural crest cell migration	multicellular organismal development	nervous system development	axon guidance	embryonic pattern specification	cell differentiation	positive regulation of T cell proliferation	positive regulation of cell activation	mesenchymal cell development	neuron projection development	positive regulation of cellular process	neuron development	multicellular organismal process	cellular process	anatomical structure development	positive regulation of lymphocyte activation	regulation of T cell proliferation	positive regulation of lymphocyte proliferation	biological regulation	leukocyte activation	cell migration	regulation of cell proliferation	cell projection morphogenesis	embryonic development	lymphocyte proliferation	cell morphogenesis involved in neuron differentiation	locomotion	mesenchymal cell differentiation	anatomical structure morphogenesis	cell part morphogenesis	mononuclear cell proliferation	neural crest cell differentiation	positive regulation of T cell activation	generation of neurons
0.010099		858.926	1371.37	103.271	42.3541	1	1	AK011186	1453609_s_at	Coiled-coil domain containing 9, mRNA (cDNA clone MGC:27654 IMAGE:4527178)	Mm.218698	243846	Ccdc9	7	Biological Process:	biological_process	all	Molecular Function:	molecular_function	all	Cellular Component:	cellular_component	all
0.01655		-100.76	403.396	123.132	31.1761	1	1	BG297038	1431214_at	murine leukemia retrovirus	-	67527	-	-
0.048981		-75.5323	424.884	25.5113	177.11	1	1	BB042564	1421948_a_at	Coiled-coil domain containing 123, mRNA (cDNA clone MGC:7462 IMAGE:3490246)	Mm.133263	72140	Ccdc123	7	Biological Process:	biological_process	all	Molecular Function:	protein binding	binding	Cellular Component:	cellular_component	mitochondrion	intracellular membrane-bounded organelle	intracellular organelle	intracellular part	intracellular	membrane-bounded organelle	organelle	cell part	all	cytoplasm	cytoplasmic part	cell
0.006687		-177.375	322.591	60.8601	75.3364	1	1	NM_023850	1449147_at	Carbohydrate (keratan sulfate Gal-6) sulfotransferase 1, mRNA (cDNA clone MGC:41064 IMAGE:1245270)	Mm.38021	76969	Chst1	2	Biological Process:	carbohydrate metabolic process	inflammatory response	response to stimulus	response to external stimulus	response to wounding	primary metabolic process	defense response	metabolic process	response to stress	Molecular Function:	sulfotransferase activity	transferase activity	keratan sulfotransferase activity	transferase activity, transferring sulfur-containing groups	catalytic activity	Cellular Component:	Golgi membrane	Golgi apparatus	membrane	integral to membrane	intracellular organelle	intracellular part	membrane-bounded organelle	all	membrane part	intrinsic to membrane	cytoplasmic part	cell	endomembrane system	intracellular membrane-bounded organelle	intracellular	organelle	cell part	cytoplasm
0.03068		645.216	1138.17	116.64	95.2282	1	1	AK007763	1426761_at	Amine oxidase (flavin containing) domain 2, mRNA (cDNA clone IMAGE:4019315)	Mm.28540	99982	Kdm1	4	Biological Process:	negative regulation of transcription from RNA polymerase II promoter	in utero embryonic development	transcription	multicellular organismal development	cell proliferation	negative regulation of gene-specific transcription from RNA polymerase II promoter	chromatin modification	histone demethylation	pituitary gland development	regulation of transcription	positive regulation of transcription from RNA polymerase II promoter	positive regulation of hormone biosynthetic process	oxidation reduction	negative regulation of gene expression	positive regulation of cellular process	negative regulation of cellular metabolic process	negative regulation of transcription, DNA-dependent	multicellular organismal process	cellular process	hormone metabolic process	anatomical structure development	regulation of gene-specific transcription from RNA polymerase II promoter	positive regulation of nucleobase, nucleoside, nucleotide and nucleic acid metabolic process	chordate embryonic development	negative regulation of biological process	positive regulation of biosynthetic process	endocrine system development	negative regulation of macromolecule metabolic process	negative regulation of biosynthetic process	regulation of nucleobase, nucleoside, nucleotide and nucleic acid metabolic process	biological regulation	biopolymer modification	regulation of hormone levels	regulation of biological quality
0.0295		3009.02	3498.3	61.3559	134.209	1	1	BF011461	1454875_a_at	Retinoblastoma binding protein 4 (Rbbp4), mRNA	Mm.12145	19646	Rbbp4	4	Biological Process:	DNA replication	chromatin remodeling	transcription	cell cycle	chromatin modification	regulation of transcription	cellular biopolymer biosynthetic process	nitrogen compound metabolic process	chromatin organization	regulation of macromolecule metabolic process	organelle organization	cellular process	cellular macromolecule biosynthetic process	macromolecule metabolic process	regulation of nucleobase, nucleoside, nucleotide and nucleic acid metabolic process	gene expression	biological regulation	nucleobase, nucleoside, nucleotide and nucleic acid metabolic process	regulation of cellular process	regulation of biological process	regulation of nitrogen compound metabolic process	cellular macromolecule metabolic process	regulation of cellular metabolic process	cellular biosynthetic process	chromosome organization	biosynthetic process	regulation of biosynthetic process	cellular component organization	DNA metabolic process	cellular metabolic process	regulation of cellular biosynthetic process	biopolymer biosynthetic process	regulation of metabolic process	regulation of primary metabolic process
0.01343		870.186	1342.05	11.832	111.072	1	1	BC025045	1424469_a_at	cleavage and polyadenylation specific factor 4	-	54188	-	-	Biological Process:	mRNA processing	nitrogen compound metabolic process	cellular macromolecule metabolic process	cellular metabolic process	biopolymer metabolic process	RNA metabolic process	cellular process	mRNA metabolic process	macromolecule metabolic process	cellular biopolymer metabolic process	gene expression	primary metabolic process	nucleobase, nucleoside, nucleotide and nucleic acid metabolic process	metabolic process	RNA processing	Molecular Function:	nucleic acid binding	RNA binding	zinc ion binding	metal ion binding	cation binding	ion binding	binding	transition metal ion binding	Cellular Component:	nucleus	intracellular membrane-bounded organelle	intracellular organelle	intracellular part	intracellular	membrane-bounded organelle	organelle	cell part	all
0.049772		560.273	1025.93	135.479	98.4066	1	1	BM246099	1448271_a_at	DEAD (Asp-Glu-Ala-Asp) box polypeptide 21, mRNA (cDNA clone IMAGE:4488898)	Mm.413275	56200	Ddx21	10	Molecular Function:	nucleotide binding	nucleic acid binding	RNA binding	RNA helicase activity	helicase activity	ATP binding	ATP-dependent helicase activity	hydrolase activity	hydrolase activity, acting on acid anhydrides, in phosphorus-containing anhydrides	purine NTP-dependent helicase activity	binding	catalytic activity	purine nucleoside binding	ATPase activity	pyrophosphatase activity	purine ribonucleotide binding	nucleoside binding	nucleoside-triphosphatase activity	purine nucleotide binding	hydrolase activity, acting on acid anhydrides	ATPase activity, coupled	adenyl ribonucleotide binding	ribonucleotide binding	adenyl nucleotide binding	Cellular Component:	nucleus	nucleolus	nuclear lumen	organelle lumen	intracellular organelle	intracellular part	membrane-bounded organelle	non-membrane-bounded organelle	all
0.024647		2078.61	2540.8	127.461	32.8834	1	1	NM_019793	1416009_at	Tspan-3 mRNA for tetraspanin	Mm.28484	56434	Tspan3	9	Cellular Component:	membrane	integral to membrane	intrinsic to membrane	cell	all	cellular_component	cell part	membrane part
0.01525		905.016	1365.31	54.0524	99.4087	1	1	U53455	1427548_a_at	Chloride channel, nucleotide-sensitive, 1A (Clns1a), mRNA	Mm.21482	12729	Clns1a	7	Biological Process:	chloride transport	cell volume homeostasis	transport	establishment of localization	ion transport	regulation of biological quality	cellular process	inorganic anion transport	homeostatic process	cellular homeostasis	localization	biological regulation	anion transport	Cellular Component:	nucleus	cytoplasm	intracellular membrane-bounded organelle	intracellular organelle	intracellular part	intracellular	membrane-bounded organelle	organelle	cell part	all	cell	cellular_component
0.006877		147.712	607.34	6.08256	89.5309	1	1	BM899392	1423630_at	Cytoglobin (Cygb), mRNA	Mm.34598	114886	Cygb	11	Biological Process:	transport	oxygen transport	establishment of localization	gas transport	localization	Molecular Function:	oxygen transporter activity	iron ion binding	oxygen binding	heme binding	metal ion binding	cation binding	substrate-specific transporter activity	binding	transporter activity	tetrapyrrole binding	ion binding	transition metal ion binding	Cellular Component:	cytoplasm	neuron projection	cell soma	intracellular part	intracellular	cell projection	cell	all	cellular_component	cell part
0.013079		-47.1823	408.666	72.9397	78.378	1	1	AK004735	1428763_at	Single-strand selective monofunctional uracil DNA glycosylase (Smug1), mRNA	Mm.254820	71726	Smug1	15	Biological Process:	DNA repair	base-excision repair	response to DNA damage stimulus	metabolic process	cellular response to stress	nitrogen compound metabolic process	cellular metabolic process	cellular process	macromolecule metabolic process	primary metabolic process	nucleobase, nucleoside, nucleotide and nucleic acid metabolic process	cellular macromolecule metabolic process	biopolymer metabolic process	response to stress	response to stimulus	cellular response to stimulus	cellular biopolymer metabolic process	cellular response to DNA damage stimulus	DNA metabolic process	Molecular Function:	oxidized base lesion DNA N-glycosylase activity	DNA binding	single-stranded DNA binding	uracil DNA N-glycosylase activity	hydrolase activity	hydrolase activity, acting on glycosyl bonds	single-strand selective uracil DNA N-glycosylase activity	binding	hydrolase activity, hydrolyzing N-glycosyl compounds	catalytic activity	DNA N-glycosylase activity	structure-specific DNA binding	nucleic acid binding	Cellular Component:
0.007027		517.65	965.216	73.4538	48.305	1	1	AV258722	1423749_s_at	RAN GTPase activating protein 1	-	19387	-	-	Biological Process:	signal transduction	regulation of biological process	regulation of cellular process	biological regulation	cellular process	cell communication	Molecular Function:	GTPase activator activity	Ran GTPase activator activity	protein binding	nucleoside-triphosphatase regulator activity	binding	small GTPase regulator activity	GTPase regulator activity	enzyme regulator activity	enzyme activator activity	Ras GTPase activator activity	Cellular Component:	nucleus	cytoplasm	cytoskeleton	membrane	perinuclear region of cytoplasm	intracellular membrane-bounded organelle	intracellular organelle	intracellular part	intracellular	membrane-bounded organelle	non-membrane-bounded organelle	organelle	cell part	all	cytoplasmic part	intracellular non-membrane-bounded organelle
0.021931		3209.32	3652.05	92.7055	78.6476	1	1	BC010709	1424681_a_at	Proteasome (prosome, macropain) subunit, alpha type 5, mRNA (cDNA clone MGC:6815 IMAGE:2648635)	Mm.208883	26442	Psma5	3	Biological Process:	ubiquitin-dependent protein catabolic process	proteolysis involved in cellular protein catabolic process	cellular biopolymer catabolic process	biopolymer catabolic process	cellular metabolic process	cellular macromolecule catabolic process	modification-dependent macromolecule catabolic process	cellular process	proteolysis	modification-dependent protein catabolic process	macromolecule metabolic process	primary metabolic process	catabolic process	metabolic process	cellular protein catabolic process	cellular catabolic process	cellular macromolecule metabolic process	protein metabolic process	biopolymer metabolic process	protein catabolic process	cellular protein metabolic process	macromolecule catabolic process	cellular biopolymer metabolic process	Molecular Function:	endopeptidase activity	threonine-type endopeptidase activity	peptidase activity	hydrolase activity	threonine-type peptidase activity	catalytic activity	peptidase activity, acting on L-amino acid peptides	Cellular Component:	proteasome complex	nucleus
0.014827		199.638	630.926	22.8253	102.629	1	1	NM_008826	1450269_a_at	Phosphofructokinase, liver, B-type, mRNA (cDNA clone MGC:28316 IMAGE:4014395)	Mm.269649	18641	Pfkl	10	Biological Process:	fructose 6-phosphate metabolic process	glycolysis	response to glucose stimulus	negative regulation of insulin secretion	establishment of localization in cell	regulation of localization	cellular process	regulation of hormone secretion	negative regulation of biological process	glucose metabolic process	biological regulation	monosaccharide metabolic process	regulation of peptide secretion	regulation of hormone levels	peptide transport	regulation of biological quality	cell-cell signaling	negative regulation of peptide secretion	response to monosaccharide stimulus	response to stimulus	cellular carbohydrate metabolic process	macromolecule catabolic process	alcohol metabolic process	insulin secretion	transport	regulation of transport	response to hexose stimulus	negative regulation of transport	generation of precursor metabolites and energy	hormone secretion	hexose catabolic process	carbohydrate catabolic process	fructose metabolic process	secretion by cell
0.015713		-189.485	236.544	90.1524	55.129	1	1	NM_011750	1422321_a_at	Splicing factor 1, mRNA (cDNA clone MGC:7095 IMAGE:3157495)	Mm.256422	22668	Sf1	19	Biological Process:	transcription	mRNA processing	RNA splicing	cell cycle process	male sex determination	Leydig cell differentiation	regulation of transcription	regulation of steroid biosynthetic process	cell differentiation	cellular biopolymer biosynthetic process	reproduction	nitrogen compound metabolic process	developmental process	gonad development	regulation of macromolecule metabolic process	multicellular organismal process	cellular process	anatomical structure development	mRNA metabolic process	cellular macromolecule biosynthetic process	macromolecule metabolic process	regulation of nucleobase, nucleoside, nucleotide and nucleic acid metabolic process	reproductive structure development	gene expression	biological regulation	nucleobase, nucleoside, nucleotide and nucleic acid metabolic process	reproductive process	regulation of cellular process	regulation of biological process	regulation of nitrogen compound metabolic process	system development	cellular macromolecule metabolic process	development of primary sexual characteristics	regulation of cellular metabolic process
0.039484		427.786	853.25	46.5423	133.383	1	1	BF147705	1417612_at	Immediate early response 5 (Ier5), mRNA	Mm.12246	15939	Ier5	1
0.013551		702.426	1124.35	75.8559	65.3776	1	1	BC019390	1451175_at	Signal peptidase complex subunit 3 homolog (S. cerevisiae) (Spcs3), mRNA	Mm.86437	76687	Spcs3	8
0.046494		882.233	1291.49	111.092	91.1544	1	1	AW488914	1452881_at	GINS complex subunit 2 (Psf2 homolog) (Gins2), mRNA	Mm.275910	272551	Gins2	8	Biological Process:	DNA replication	cellular biopolymer biosynthetic process	nitrogen compound metabolic process	cellular metabolic process	cellular process	biopolymer biosynthetic process	cellular macromolecule biosynthetic process	macromolecule metabolic process	primary metabolic process	nucleobase, nucleoside, nucleotide and nucleic acid metabolic process	metabolic process	cellular macromolecule metabolic process	biopolymer metabolic process	cellular biosynthetic process	cellular biopolymer metabolic process	biosynthetic process	DNA metabolic process	macromolecule biosynthetic process	Cellular Component:	nucleus	intracellular membrane-bounded organelle	intracellular organelle	intracellular part	intracellular	membrane-bounded organelle	organelle	cell part	all	cell	cellular_component
0.017574		446.48	844.976	58.4843	83.8557	1	1	NM_015818	1417293_at	Heparan sulfate 6-O-sulfotransferase 1 (Hs6st1), mRNA	Mm.213566	50785	Hs6st1	1	Biological Process:	angiogenesis	heparan sulfate proteoglycan biosynthetic process	lung alveolus development	labyrinthine layer blood vessel development	cellular biopolymer biosynthetic process	anatomical structure formation	anatomical structure formation involved in morphogenesis	developmental process	placenta blood vessel development	heparan sulfate proteoglycan metabolic process	placenta development	cellular process	multicellular organismal process	anatomical structure development	chordate embryonic development	sulfur metabolic process	cellular macromolecule biosynthetic process	labyrinthine layer development	vasculature development	macromolecule metabolic process	blood vessel development	blood vessel morphogenesis	cellular macromolecule metabolic process	system development	in utero embryonic development	embryonic development	cellular biosynthetic process	biosynthetic process	proteoglycan biosynthetic process	anatomical structure morphogenesis	proteoglycan metabolic process	cellular metabolic process	embryonic development ending in birth or egg hatching	lung development
0.019438		731.246	1129.45	57.2146	88.4565	1	1	BG069652	1423289_a_at	RIKEN cDNA 1810029B16 gene, mRNA (cDNA clone MGC:41048 IMAGE:1496036)	Mm.294985	66282	1810029B16Rik	8
0.005279		246.069	643.44	63.3328	34.3863	1	1	AI314167	1454667_at	Sorting nexin 8, mRNA (cDNA clone MGC:46959 IMAGE:5150754)	Mm.27098	231834	Snx8	5	Biological Process:	transport	cell communication	protein transport	establishment of protein localization	protein localization	establishment of localization	localization	macromolecule localization	cellular process	Molecular Function:	protein binding	phosphoinositide binding	lipid binding	phospholipid binding	binding
0.013971		282.665	676.93	84.6488	41.8484	1	1	BE859736	1455010_at	RIKEN cDNA 1500012F01 gene (1500012F01Rik), mRNA	Mm.391959	68949	1500012F01Rik	2
0.041911		637.8	1029.98	40.3998	126.588	1	1	NM_009119	1419443_at	Sin3-associated polypeptide 18, mRNA (cDNA clone MGC:11444 IMAGE:3968600)	Mm.344671	20220	Sap18	14	Biological Process:	transcription	regulation of transcription, DNA-dependent	chromatin modification	regulation of transcription	cellular biopolymer biosynthetic process	nitrogen compound metabolic process	chromatin organization	regulation of macromolecule metabolic process	organelle organization	cellular process	cellular macromolecule biosynthetic process	macromolecule metabolic process	regulation of nucleobase, nucleoside, nucleotide and nucleic acid metabolic process	gene expression	biological regulation	nucleobase, nucleoside, nucleotide and nucleic acid metabolic process	regulation of cellular process	regulation of biological process	regulation of nitrogen compound metabolic process	cellular macromolecule metabolic process	regulation of cellular metabolic process	cellular biosynthetic process	chromosome organization	biosynthetic process	cellular component organization	transcription, DNA-dependent	regulation of biosynthetic process	cellular metabolic process	RNA metabolic process	regulation of cellular biosynthetic process	biopolymer biosynthetic process	regulation of metabolic process	regulation of primary metabolic process	primary metabolic process
0.032189		656.396	1039.23	16.2741	117.663	1	1	NM_133744	1417955_at	Coiled-coil domain containing 71 (Ccdc71), mRNA	Mm.478066	72454	Ccdc71	9
0.048248		1707.56	2079.54	96.0418	91.0056	1	1	NM_138745	1415916_a_at	Methylenetetrahydrofolate dehydrogenase (NADP+ dependent), methenyltetrahydrofolate cyclohydrolase, formyltetrahydrofolate sy	Mm.29584	108156	Mthfd1	12	Biological Process:	histidine biosynthetic process	purine nucleotide biosynthetic process	histidine catabolic process	one-carbon metabolic process	metabolic process	cellular amino acid biosynthetic process	methionine biosynthetic process	folic acid and derivative biosynthetic process	oxidation reduction	cofactor biosynthetic process	carboxylic acid metabolic process	cofactor metabolic process	nitrogen compound metabolic process	heterocycle biosynthetic process	coenzyme biosynthetic process	organic acid metabolic process	cellular process	folic acid and derivative metabolic process	sulfur metabolic process	aspartate family amino acid biosynthetic process	nucleotide biosynthetic process	monocarboxylic acid metabolic process	group transfer coenzyme metabolic process	nucleobase, nucleoside, nucleotide and nucleic acid metabolic process	coenzyme metabolic process	cellular amine metabolic process	histidine family amino acid biosynthetic process	amine metabolic process	organic acid biosynthetic process	cellular biosynthetic process	nucleoside phosphate metabolic process	nitrogen compound catabolic process	biosynthetic process	cellular nitrogen compound metabolic process
0.029999		-464.66	-97.2287	22.2505	109.178	0	1	BB722680	1454692_x_at	Transcribed locus	Mm.338129	-	-	1
0.042469		242.712	609.363	60.9403	108.9	1	1	BI652727	1453412_a_at	SEC14-like 1 (S. cerevisiae) (Sec14l1), mRNA	Mm.272312	74136	Sec14l1	11
0.011648		211.04	573.16	72.5776	38.6136	1	1	NM_025605	1448718_at	RIKEN cDNA 2400001E08 gene, mRNA (cDNA clone MGC:28061 IMAGE:3709051)	Mm.30003	66508	2400001E08Rik	7
0.023612		-387.865	-28.2967	58.9547	82.0541	1	1	AF173681	1415997_at	Thioredoxin interacting protein, mRNA (cDNA clone MGC:25534 IMAGE:3591421)	Mm.410189	56338	Txnip	3	Biological Process:	negative regulation of transcription from RNA polymerase II promoter	transcription	protein import into nucleus	response to oxidative stress	cell cycle	regulation of transcription	platelet-derived growth factor receptor signaling pathway	negative regulation of gene expression	negative regulation of cellular metabolic process	establishment of localization in cell	intracellular transport	enzyme linked receptor protein signaling pathway	negative regulation of transcription, DNA-dependent	cellular process	intracellular protein transport	protein targeting	negative regulation of biological process	negative regulation of macromolecule metabolic process	negative regulation of biosynthetic process	regulation of nucleobase, nucleoside, nucleotide and nucleic acid metabolic process	biological regulation	nuclear transport	transcription from RNA polymerase II promoter	response to stimulus	cellular biosynthetic process	protein localization	biosynthetic process	transcription, DNA-dependent	regulation of biosynthetic process	transport	RNA metabolic process	protein import	regulation of metabolic process	negative regulation of nitrogen compound metabolic process
0.030426		67.205	424.833	102.815	36.0331	1	1	NM_133976	1416210_at	IMP3, U3 small nucleolar ribonucleoprotein, homolog (yeast) (Imp3), mRNA	Mm.12864	102462	Imp3	9	Biological Process:	rRNA processing	ribosome biogenesis	cellular component biogenesis	nitrogen compound metabolic process	cellular metabolic process	RNA metabolic process	cellular process	macromolecule metabolic process	gene expression	primary metabolic process	nucleobase, nucleoside, nucleotide and nucleic acid metabolic process	metabolic process	RNA processing	ribonucleoprotein complex biogenesis	rRNA metabolic process	ncRNA metabolic process	cellular macromolecule metabolic process	biopolymer metabolic process	ncRNA processing	cellular biopolymer metabolic process	Molecular Function:	RNA binding	rRNA binding	snoRNP binding	ribonucleoprotein binding	binding	nucleic acid binding	Cellular Component:	intracellular	nucleus	nucleolus	ribonucleoprotein complex	nuclear lumen	organelle lumen
0.032653		-5.502	350.978	61.1769	92.7687	1	1	NM_007792	1420731_a_at	Cysteine and glycine-rich protein 2, mRNA (cDNA clone MGC:13827 IMAGE:4210909)	Mm.2020	13008	Csrp2	10	Biological Process:	multicellular organismal development	cell differentiation	developmental process	cellular developmental process	cellular process	multicellular organismal process	Molecular Function:	molecular_function	zinc ion binding	metal ion binding	cation binding	ion binding	binding	transition metal ion binding	all	Cellular Component:	nucleus	intracellular membrane-bounded organelle	intracellular organelle	intracellular part	intracellular	membrane-bounded organelle	organelle	cell part	all	cell	cellular_component
0.006073		320.571	669.496	58.2336	30.6172	1	1	BM238232	1433589_at	DNA segment, Chr 6, Wayne State University 116, expressed, mRNA (cDNA clone MGC:66612 IMAGE:6827177)	Mm.28524	28006	D6Wsu116e	6
0.023078		326.582	673.343	85.5706	45.1325	1	1	BC024618	1424048_a_at	Cytochrome b5 reductase 1 (Cyb5r1), mRNA	Mm.280230	72017	Cyb5r1	1	Biological Process:	steroid biosynthetic process	lipid biosynthetic process	sterol biosynthetic process	oxidation reduction	steroid metabolic process	cellular metabolic process	cellular lipid metabolic process	sterol metabolic process	lipid metabolic process	cellular process	cellular biosynthetic process	biosynthetic process	alcohol metabolic process	primary metabolic process	metabolic process	Molecular Function:	cytochrome-b5 reductase activity	electron carrier activity	oxidoreductase activity	oxidoreductase activity, acting on NADH or NADPH, heme protein as acceptor	catalytic activity	oxidoreductase activity, acting on NADH or NADPH	Cellular Component:	mitochondrion	membrane	integral to membrane	intracellular membrane-bounded organelle	intracellular organelle	intracellular part	intracellular	membrane-bounded organelle	organelle	cell part	all
0.028506		-220.42	124.282	83.473	60.0401	1	1	AF250139	1417013_at	Heat shock protein 8, mRNA (cDNA clone MGC:18669 IMAGE:4195285)	Mm.21549	80888	Hspb8	5	Biological Process:	response to stress	response to heat	response to stimulus	response to temperature stimulus	response to abiotic stimulus	Molecular Function:	protein binding	binding
0.028222		1043.7	1385.31	72.4607	71.1816	1	1	BC025074	1424500_at	UTP6, small subunit (SSU) processome component, homolog (yeast), mRNA (cDNA clone MGC:38219 IMAGE:5323367)	Mm.274961	216987	Utp6	11	Biological Process:	rRNA processing	RNA processing	cellular component biogenesis	nitrogen compound metabolic process	cellular metabolic process	RNA metabolic process	ribosome biogenesis	cellular process	macromolecule metabolic process	gene expression	primary metabolic process	nucleobase, nucleoside, nucleotide and nucleic acid metabolic process	metabolic process	ribonucleoprotein complex biogenesis	rRNA metabolic process	ncRNA metabolic process	cellular macromolecule metabolic process	biopolymer metabolic process	ncRNA processing	cellular biopolymer metabolic process	Molecular Function:	protein binding	binding	Cellular Component:	intracellular	nucleus	intracellular membrane-bounded organelle	intracellular organelle	intracellular part	membrane-bounded organelle	organelle	all	cell part	cellular_component
0.026823		4443	4778.73	11.3559	97.5576	1	1	C76671	1450894_a_at	Adaptor protein complex AP-2, mu1 (Ap2m1), mRNA	Mm.18946	11773	Ap2m1	16	Biological Process:	transport	intracellular protein transport	protein transport	vesicle-mediated transport	establishment of protein localization	cellular localization	establishment of localization in cell	establishment of localization	intracellular transport	cellular macromolecule localization	cellular protein localization	cellular process	macromolecule localization	protein localization	localization	Molecular Function:	protein binding	lipid binding	binding	Cellular Component:	mitochondrion	plasma membrane	coated pit	membrane	clathrin adaptor complex	clathrin coat of coated pit	secretory granule	intracellular organelle	intracellular part	plasma membrane part	membrane-bounded organelle	all	membrane part	cytoplasmic part
0.043421		-29.2643	304.809	52.0611	102.058	1	1	AW108486	1434944_at	Dystrophia myotonica-protein kinase (Dmpk), mRNA	Mm.6529	13400	Dmpk	7	Biological Process:	regulation of sodium ion transport	protein amino acid phosphorylation	regulation of heart contraction	regulation of excitatory postsynaptic membrane potential involved in skeletal muscle contraction	muscle system process	regulation of localization	regulation of skeletal muscle contraction by neural stimulation via neuromuscular junction	multicellular organismal process	cellular process	ion homeostasis	biological regulation	regulation of metal ion transport	chemical homeostasis	regulation of postsynaptic membrane potential	regulation of multicellular organismal process	biopolymer modification	monovalent inorganic cation transport	cell-cell signaling	regulation of biological quality	system process	cellular homeostasis	synaptic transmission	membrane depolarization	multicellular organismal movement	transport	striated muscle contraction	ion transport	regulation of transport	regulation of ion transport	phosphate metabolic process	regulation of excitatory postsynaptic membrane potential	protein metabolic process	biopolymer metabolic process	regulation of muscle contraction
0.023551		-47.9693	285.744	65.0789	67.4062	1	1	BG065300	1421860_at	Calsyntenin 1, mRNA (cDNA clone IMAGE:5358946)	Mm.38993	65945	Clstn1	4	Biological Process:	cellular calcium ion homeostasis	cell adhesion	homophilic cell adhesion	synaptic transmission	transmission of nerve impulse	cell-cell adhesion	di-, tri-valent inorganic cation homeostasis	multicellular organismal process	cell communication	cellular process	cellular metal ion homeostasis	ion homeostasis	neurological system process	biological regulation	chemical homeostasis	metal ion homeostasis	cellular cation homeostasis	cation homeostasis	cell-cell signaling	regulation of biological quality	biological adhesion	system process	homeostatic process	cellular ion homeostasis	cellular homeostasis	calcium ion homeostasis	cellular di-, tri-valent inorganic cation homeostasis	cellular chemical homeostasis	Molecular Function:	calcium ion binding	protein binding	cation binding	ion binding	binding
0.017492		-265.541	65.8707	81.4605	23.9396	1	1	AK010484	1460396_at	ATP-dependent RNA-helicase (Ddx) mRNA, Ddx-RV allele	Mm.477987	71990	Ddx54	5	Biological Process:	transcription	regulation of transcription	cellular biopolymer biosynthetic process	nitrogen compound metabolic process	cellular metabolic process	regulation of macromolecule metabolic process	regulation of cellular biosynthetic process	cellular process	regulation of metabolic process	biopolymer biosynthetic process	regulation of primary metabolic process	cellular macromolecule biosynthetic process	macromolecule metabolic process	regulation of nucleobase, nucleoside, nucleotide and nucleic acid metabolic process	gene expression	primary metabolic process	biological regulation	nucleobase, nucleoside, nucleotide and nucleic acid metabolic process	metabolic process	regulation of gene expression	regulation of cellular process	regulation of biological process	regulation of nitrogen compound metabolic process	cellular macromolecule metabolic process	biopolymer metabolic process	regulation of cellular metabolic process	cellular biosynthetic process	biosynthetic process	cellular biopolymer metabolic process	regulation of biosynthetic process	regulation of macromolecule biosynthetic process	macromolecule biosynthetic process	Molecular Function:	nucleotide binding
0.039758		-187.251	143.151	49.0346	98.4247	1	1	AK005020	1429183_at	Plakophilin 2, mRNA (cDNA clone IMAGE:4973086)	Mm.2252	67451	Pkp2	16	Biological Process:	heart development	cell-cell adhesion	multicellular organismal development	system development	developmental process	cellular process	multicellular organismal process	organ development	anatomical structure development	biological adhesion	cell adhesion	Cellular Component:	adherens junction	anchoring junction	plasma membrane part	all	cell part	membrane part	cell junction	plasma membrane	membrane	cellular_component	cell
0.027622		72.146	402.21	51.6343	82.667	1	1	BB440612	1452310_at	Transcriptional adaptor 2 (ADA2 homolog, yeast)-like, mRNA (cDNA clone MGC:47112 IMAGE:3990023)	Mm.45159	217031	Tada2l	11	Biological Process:	transcription	biological_process	regulation of transcription	cellular biopolymer biosynthetic process	nitrogen compound metabolic process	cellular metabolic process	regulation of macromolecule metabolic process	all	regulation of cellular biosynthetic process	cellular process	regulation of metabolic process	biopolymer biosynthetic process	regulation of primary metabolic process	cellular macromolecule biosynthetic process	macromolecule metabolic process	regulation of nucleobase, nucleoside, nucleotide and nucleic acid metabolic process	gene expression	primary metabolic process	biological regulation	nucleobase, nucleoside, nucleotide and nucleic acid metabolic process	metabolic process	regulation of gene expression	regulation of cellular process	regulation of biological process	regulation of nitrogen compound metabolic process	cellular macromolecule metabolic process	biopolymer metabolic process	regulation of cellular metabolic process	cellular biosynthetic process	biosynthetic process	cellular biopolymer metabolic process	regulation of biosynthetic process	regulation of macromolecule biosynthetic process	macromolecule biosynthetic process
0.000128		483.466	811.206	14.3804	17.2346	1	1	BF319098	1436494_x_at	TRM1 tRNA methyltransferase 1 homolog (S. cerevisiae), mRNA (cDNA clone MGC:37065 IMAGE:4950980)	Mm.275720	212528	Trmt1	8	Biological Process:	tRNA processing	nitrogen compound metabolic process	cellular metabolic process	RNA metabolic process	cellular process	tRNA metabolic process	macromolecule metabolic process	gene expression	primary metabolic process	nucleobase, nucleoside, nucleotide and nucleic acid metabolic process	metabolic process	RNA processing	ncRNA metabolic process	cellular macromolecule metabolic process	biopolymer metabolic process	ncRNA processing	cellular biopolymer metabolic process	Molecular Function:	nucleic acid binding	RNA binding	tRNA (guanine-N2-)-methyltransferase activity	methyltransferase activity	zinc ion binding	transferase activity	metal ion binding	cation binding	N-methyltransferase activity	binding	catalytic activity	tRNA (guanine) methyltransferase activity	transferase activity, transferring one-carbon groups	S-adenosylmethionine-dependent methyltransferase activity	ion binding	transition metal ion binding
0.011029		181.476	502.603	71.4877	6.17427	1	1	AV091811	1429650_at	Serine/threonine kinase 40 (Stk40), transcript variant 2, mRNA	Mm.440269	74178	Stk40	4	Biological Process:	protein amino acid phosphorylation	cellular metabolic process	post-translational protein modification	cellular process	phosphorylation	protein modification process	macromolecule metabolic process	primary metabolic process	metabolic process	phosphate metabolic process	protein metabolic process	cellular macromolecule metabolic process	biopolymer metabolic process	biopolymer modification	phosphorus metabolic process	cellular protein metabolic process	cellular biopolymer metabolic process	Molecular Function:	nucleotide binding	protein kinase activity	protein serine/threonine kinase activity	ATP binding	kinase activity	transferase activity	purine nucleotide binding	binding	phosphotransferase activity, alcohol group as acceptor	catalytic activity	transferase activity, transferring phosphorus-containing groups	purine nucleoside binding	adenyl ribonucleotide binding	ribonucleotide binding	adenyl nucleotide binding	purine ribonucleotide binding
0.013226		538.33	858.74	60.5623	45.0922	1	1	BE853371	1426425_at	SGT1, suppressor of G2 allele of SKP1 (S. cerevisiae) (Sugt1), mRNA	Mm.18972	67955	Sugt1	14	Biological Process:	modification-dependent protein catabolic process	cellular biopolymer catabolic process	biopolymer catabolic process	cellular metabolic process	cellular macromolecule catabolic process	modification-dependent macromolecule catabolic process	cellular process	proteolysis	macromolecule metabolic process	primary metabolic process	catabolic process	metabolic process	cellular protein catabolic process	cellular catabolic process	cellular macromolecule metabolic process	protein metabolic process	biopolymer metabolic process	protein catabolic process	cellular protein metabolic process	macromolecule catabolic process	proteolysis involved in cellular protein catabolic process	cellular biopolymer metabolic process	Molecular Function:	binding
0.03083		1341.2	1660.03	18.3025	95.8112	1	1	AA823938	1430542_a_at	Solute carrier family 25 (mitochondrial carrier, adenine nucleotide translocator), member 5 (Slc25a5), nuclear gene encoding	Mm.371544	11740	Slc25a5	X	Biological Process:	transport	establishment of localization	localization	Molecular Function:	transporter activity	binding	Cellular Component:	mitochondrion	mitochondrial inner membrane	membrane	integral to membrane	organelle inner membrane	intracellular organelle	intracellular part	membrane-bounded organelle	all	membrane part	intrinsic to membrane	mitochondrial envelope	cytoplasmic part	organelle envelope	mitochondrial part	mitochondrial membrane	envelope	cell	intracellular membrane-bounded organelle	intracellular	organelle	cell part	cytoplasm	organelle membrane	intracellular organelle part	cellular_component	organelle part
0.019833		-216.988	99.0397	54.7284	63.8899	1	1	BC022162	1451178_at	Mitochondrial ribosomal protein L53 (Mrpl53), nuclear gene encoding mitochondrial protein, mRNA	Mm.333183	68499	Mrpl53	6	Cellular Component:	mitochondrion	ribosome	ribonucleoprotein complex	intracellular organelle	intracellular part	membrane-bounded organelle	non-membrane-bounded organelle	all	cytoplasmic part	cell	intracellular membrane-bounded organelle	intracellular	organelle	cell part	cytoplasm	intracellular non-membrane-bounded organelle	cellular_component	macromolecular complex
0.010158		-130.83	181.356	42.6661	53.0956	1	1	BI076697	1422822_at	START domain-containing 5 protein (Stard5)	Mm.357953	170460	Stard5	7	Biological Process:	steroid biosynthetic process	transport	lipid transport	steroid metabolic process	establishment of localization	cellular metabolic process	cellular lipid metabolic process	lipid metabolic process	cellular process	cellular biosynthetic process	lipid biosynthetic process	biosynthetic process	localization	primary metabolic process	metabolic process	Molecular Function:	lipid binding	cholesterol binding	cholesterol transporter activity	substrate-specific transporter activity	transporter activity	binding	lipid transporter activity	steroid binding	sterol transporter activity	sterol binding
0.021134		-98.64	212.728	43.9695	72.1882	1	1	BB407885	1443978_at	Ankyrin repeat and LEM domain containing 1, mRNA (cDNA clone IMAGE:5374477)	Mm.216549	234396	Ankle1	8	Biological Process:	biological_process	all	Molecular Function:	molecular_function	all	Cellular Component:	cellular_component	all
0.03676		335.226	644.053	28.8738	95.8582	1	1	BB815240	1437447_s_at	Excision repair cross-complementing rodent repair deficiency, complementation group 1, mRNA (cDNA clone MGC:18630 IMAGE:40392	Mm.280913	13870	Ercc1	7	Biological Process:	pyrimidine dimer repair by nucleotide-excision repair	replicative cell aging	DNA repair	nucleotide-excision repair	double-strand break repair	DNA recombination	syncytium formation	response to DNA damage stimulus	germ cell development	spermatogenesis	cell proliferation	male gonad development	UV protection	response to X-ray	multicellular organismal aging	post-embryonic hemopoiesis	multicellular organism growth	negative regulation of apoptosis	isotype switching	cell development	oogenesis	chromosome organization	negative regulation of developmental process	cell differentiation	anatomical structure formation	lymphocyte mediated immunity	reproduction	B cell activation	immune effector process	apoptosis	response to ionizing radiation	multicellular organismal process	cellular process	anatomical structure development
0.025179		-162.108	146.067	58.0608	66.6118	1	1	BB765679	1434611_at	Ring finger protein 123, mRNA (cDNA clone IMAGE:5369808)	Mm.379272	84585	Rnf123	9	Biological Process:	biological_process	modification-dependent protein catabolic process	cellular biopolymer catabolic process	biopolymer catabolic process	cellular metabolic process	cellular macromolecule catabolic process	modification-dependent macromolecule catabolic process	all	cellular process	proteolysis	macromolecule metabolic process	primary metabolic process	catabolic process	metabolic process	cellular protein catabolic process	cellular catabolic process	cellular macromolecule metabolic process	protein metabolic process	biopolymer metabolic process	protein catabolic process	cellular protein metabolic process	macromolecule catabolic process	proteolysis involved in cellular protein catabolic process	cellular biopolymer metabolic process	Molecular Function:	molecular_function	protein binding	zinc ion binding	ligase activity	metal ion binding	cation binding	ion binding	binding	transition metal ion binding
0.036961		-312.012	-4.15233	21.4091	97.6618	1	1	BC011308	1423814_at	DEAD (Asp-Glu-Ala-Asp) box polypeptide 41 (Ddx41), mRNA	Mm.205045	72935	Ddx41	13	Biological Process:	mRNA processing	RNA splicing	nitrogen compound metabolic process	cellular macromolecule metabolic process	cellular metabolic process	biopolymer metabolic process	RNA metabolic process	cellular process	mRNA metabolic process	macromolecule metabolic process	cellular biopolymer metabolic process	gene expression	primary metabolic process	nucleobase, nucleoside, nucleotide and nucleic acid metabolic process	metabolic process	RNA processing	Molecular Function:	nucleotide binding	nucleic acid binding	RNA binding	helicase activity	ATP binding	ATP-dependent helicase activity	zinc ion binding	hydrolase activity	metal ion binding	hydrolase activity, acting on acid anhydrides, in phosphorus-containing anhydrides	purine NTP-dependent helicase activity	binding	catalytic activity	purine nucleoside binding	ATPase activity	pyrophosphatase activity	purine ribonucleotide binding
0.008528		328.504	632.843	42.6122	46.6072	1	1	AK006177	1452736_at	R3H domain and coiled-coil containing 1 (R3hcc1), mRNA	Mm.27738	71843	R3hcc1	14	Molecular Function:	nucleic acid binding	binding
0.010473		1061.47	1364.82	56.7907	35.1163	1	1	NM_011626	1415741_at	TPA regulated locus, mRNA (cDNA clone IMAGE:5006478)	Mm.790	21982	Tmem165	5	Molecular Function:	molecular_function	all	Cellular Component:	membrane	integral to membrane	intrinsic to membrane	cell	all	cellular_component	cell part	membrane part
0.047888		-33.1547	269.579	61.2468	88.2242	1	1	NM_011254	1448754_at	Retinol binding protein 1, cellular, mRNA (cDNA clone MGC:6258 IMAGE:3498107)	Mm.279741	19659	Rbp1	9	Biological Process:	transport	retinol metabolic process	retinoic acid metabolic process	carboxylic acid metabolic process	cellular metabolic process	organic acid metabolic process	cellular process	hormone metabolic process	fat-soluble vitamin metabolic process	diterpenoid metabolic process	cellular ketone metabolic process	secondary metabolic process	primary metabolic process	monocarboxylic acid metabolic process	biological regulation	metabolic process	cellular hormone metabolic process	establishment of localization	retinoid metabolic process	cellular lipid metabolic process	regulation of hormone levels	regulation of biological quality	lipid metabolic process	isoprenoid metabolic process	terpenoid metabolic process	vitamin A metabolic process	localization	vitamin metabolic process	oxoacid metabolic process	Molecular Function:	transporter activity	binding	retinoid binding	lipid binding
0.028625		-142.029	152.912	64.6373	59.8608	1	1	NM_021550	1416655_at	C1GALT1-specific chaperone 1, mRNA (cDNA clone MGC:35856 IMAGE:3154812)	Mm.441410	59048	C1galt1c1	X	Cellular Component:	membrane	integral to membrane	intrinsic to membrane	cell	all	cellular_component	cell part	membrane part
0.027649		-223.361	67.923	71.4413	47.9537	0.833333	1	BE951928	1456322_at	Growth arrest specific 1 (Gas1), mRNA	Mm.22701	14451	Gas1	13	Biological Process:	positive regulation of mesenchymal cell proliferation	cell cycle	cell cycle arrest	axon guidance	positive regulation of cell proliferation	dorsal/ventral pattern formation	programmed cell death	cerebellum morphogenesis	dorsal/ventral neural tube patterning	outer ear morphogenesis	middle ear morphogenesis	embryonic digit morphogenesis	regulation of apoptosis	camera-type eye development	cell fate commitment	negative regulation of S phase of mitotic cell cycle	negative regulation of smoothened signaling pathway	positive regulation of smoothened signaling pathway	negative regulation of mitotic cell cycle	developmental growth	eye morphogenesis	embryonic morphogenesis	embryonic cranial skeleton morphogenesis	embryonic skeletal system development	positive regulation of epithelial cell proliferation	negative regulation of epithelial cell proliferation	palate development	regulation of mitotic cell cycle	cerebellum development	cell differentiation	negative regulation of cell proliferation	neuron projection development	embryonic skeletal system morphogenesis	mitotic cell cycle
0.043097		-141.869	149.027	72.087	68.5923	1	1	BQ176535	1433953_at	Zinc finger protein 277 (Zfp277), transcript variant 2, mRNA	Mm.26852	246196	Zfp277	12
0.029336		-244.713	43.688	64.8787	57.7044	1	1	BI525016	1434214_at	RIKEN cDNA 0910001L09 gene, mRNA (cDNA clone MGC:178514 IMAGE:9053506)	Mm.206901	66096	0910001L09Rik	5
0.044895		440.866	725.31	36.5471	91.6583	1	1	AV260982	1443829_x_at	Coenzyme A synthase	-	-	-	-
0.042778		1016.18	1295.61	17.4791	93.7265	1	1	NM_009415	1415918_a_at	Triosephosphate isomerase 1 (Tpi1), mRNA	Mm.4222	21991	Tpi1	6	Biological Process:	glucose metabolic process	gluconeogenesis	glycolysis	pentose-phosphate shunt	fatty acid biosynthetic process	multicellular organismal development	metabolic process	lipid biosynthetic process	embryonic development	glyceraldehyde-3-phosphate metabolic process	cofactor metabolic process	multicellular organismal process	cellular process	hexose biosynthetic process	oxidoreduction coenzyme metabolic process	monosaccharide metabolic process	alkaloid metabolic process	organic acid biosynthetic process	lipid metabolic process	cellular carbohydrate metabolic process	cellular biosynthetic process	nucleoside phosphate metabolic process	macromolecule catabolic process	biosynthetic process	alcohol metabolic process	carboxylic acid biosynthetic process	generation of precursor metabolites and energy	hexose catabolic process	cellular carbohydrate biosynthetic process	carbohydrate catabolic process	NADP metabolic process	nucleotide metabolic process	NADPH regeneration	cellular carbohydrate catabolic process
0.001996		-244.755	32.6793	17.8597	34.2823	1	1	AK017622	1454109_a_at	Jumonji domain containing 6 (Jmjd6), mRNA	Mm.383423	107817	Jmjd6	11	Biological Process:	blood vessel development	kidney development	transcription	mRNA processing	apoptosis	cell surface receptor linked signal transduction	multicellular organismal development	heart development	RNA splicing	chromatin modification	cell differentiation	lung development	T cell differentiation in the thymus	macrophage activation	apoptotic cell clearance	recognition of apoptotic cell	regulation of transcription	erythrocyte development	oxidation reduction	retina development in camera-type eye	cellular process	multicellular organismal process	anatomical structure development	myeloid cell differentiation	cell death	vasculature development	regulation of nucleobase, nucleoside, nucleotide and nucleic acid metabolic process	biological regulation	immune system development	leukocyte activation	eye development	programmed cell death	regulation of biological quality	cellular biosynthetic process
0.042087		429	704.593	57.1727	73.997	1	1	BC022111	1425937_a_at	Hexamethylene bis-acetamide inducible 1 (Hexim1), mRNA	Mm.8763	192231	Hexim1	11	Biological Process:	transcription	heart development	regulation of transcription	cellular biopolymer biosynthetic process	nitrogen compound metabolic process	developmental process	regulation of macromolecule metabolic process	multicellular organismal process	cellular process	anatomical structure development	cellular macromolecule biosynthetic process	macromolecule metabolic process	regulation of nucleobase, nucleoside, nucleotide and nucleic acid metabolic process	gene expression	biological regulation	nucleobase, nucleoside, nucleotide and nucleic acid metabolic process	regulation of cellular process	regulation of biological process	regulation of nitrogen compound metabolic process	system development	cellular macromolecule metabolic process	regulation of cellular metabolic process	cellular biosynthetic process	biosynthetic process	regulation of biosynthetic process	cellular metabolic process	regulation of cellular biosynthetic process	biopolymer biosynthetic process	regulation of metabolic process	regulation of primary metabolic process	primary metabolic process	metabolic process	multicellular organismal development	regulation of gene expression
0.003325		-264.174	11.3467	40.9912	16.0577	1	1	BE981638	1456154_at	Zinc finger protein 444, mRNA (cDNA clone IMAGE:4506920)	Mm.274089	72667	Zfp444	7	Biological Process:	transcription	regulation of transcription	cellular biopolymer biosynthetic process	nitrogen compound metabolic process	cellular metabolic process	regulation of macromolecule metabolic process	regulation of cellular biosynthetic process	cellular process	regulation of metabolic process	biopolymer biosynthetic process	regulation of primary metabolic process	cellular macromolecule biosynthetic process	macromolecule metabolic process	regulation of nucleobase, nucleoside, nucleotide and nucleic acid metabolic process	gene expression	primary metabolic process	biological regulation	nucleobase, nucleoside, nucleotide and nucleic acid metabolic process	metabolic process	regulation of gene expression	regulation of cellular process	regulation of biological process	regulation of nitrogen compound metabolic process	cellular macromolecule metabolic process	biopolymer metabolic process	regulation of cellular metabolic process	cellular biosynthetic process	biosynthetic process	cellular biopolymer metabolic process	regulation of biosynthetic process	regulation of macromolecule biosynthetic process	macromolecule biosynthetic process	Molecular Function:	zinc ion binding
0.0258		678.376	947.073	27.3707	72.6565	1	1	BC003798	1425348_a_at	Signal recognition particle receptor, B subunit, mRNA (cDNA clone MGC:6065 IMAGE:3490766)	Mm.273053	20818	Srprb	9	Molecular Function:	nucleotide binding	receptor activity	GTP binding	purine nucleotide binding	binding	guanyl nucleotide binding	signal transducer activity	guanyl ribonucleotide binding	molecular transducer activity	ribonucleotide binding	purine ribonucleotide binding	Cellular Component:	endoplasmic reticulum	membrane	integral to membrane	ribonucleoprotein complex	intracellular organelle	intracellular part	membrane-bounded organelle	all	membrane part	intrinsic to membrane	cytoplasmic part	cell	intracellular membrane-bounded organelle	intracellular	organelle	cell part	cytoplasm	cellular_component	macromolecular complex
0.028605		-40.7027	224.884	62.9397	48.2592	0.666667	1	AY061760	1418932_at	Nuclear factor, interleukin 3, regulated, mRNA (cDNA clone MGC:31040 IMAGE:5253195)	Mm.136604	18030	Nfil3	13	Biological Process:	transcription	regulation of transcription, DNA-dependent	regulation of transcription	rhythmic process	cellular biopolymer biosynthetic process	nitrogen compound metabolic process	regulation of macromolecule metabolic process	cellular process	cellular macromolecule biosynthetic process	macromolecule metabolic process	regulation of nucleobase, nucleoside, nucleotide and nucleic acid metabolic process	gene expression	biological regulation	nucleobase, nucleoside, nucleotide and nucleic acid metabolic process	regulation of cellular process	regulation of biological process	regulation of nitrogen compound metabolic process	cellular macromolecule metabolic process	regulation of cellular metabolic process	cellular biosynthetic process	biosynthetic process	transcription, DNA-dependent	regulation of biosynthetic process	cellular metabolic process	RNA metabolic process	regulation of cellular biosynthetic process	biopolymer biosynthetic process	regulation of metabolic process	regulation of primary metabolic process	primary metabolic process	metabolic process	regulation of gene expression	biopolymer metabolic process	RNA biosynthetic process
0.004536		-71.787	193.428	45.0704	9.81723	1	1	AJ298841	1426515_a_at	Torsin family 1, member A (torsin A) (Tor1a), mRNA	Mm.154994	30931	Tor1a	2	Biological Process:	biological_process	chaperone mediated protein folding requiring cofactor	cellular metabolic process	cellular macromolecule metabolic process	protein metabolic process	biopolymer metabolic process	all	cellular process	protein folding	'de novo' posttranslational protein folding	cellular protein metabolic process	cellular biopolymer metabolic process	macromolecule metabolic process	primary metabolic process	metabolic process	'de novo' protein folding	Molecular Function:	nucleotide binding	protein binding	ATP binding	purine nucleotide binding	binding	adenyl ribonucleotide binding	purine nucleoside binding	ribonucleotide binding	adenyl nucleotide binding	nucleoside binding	purine ribonucleotide binding	Cellular Component:	soluble fraction	nucleus	cytoplasm	endoplasmic reticulum	intracellular membrane-bounded organelle
0.045739		-10.5807	253.695	61.9763	68.3591	1	1	AV216011	1452840_at	RIKEN cDNA 1500009L16 gene (1500009L16Rik), mRNA	Mm.271188	69784	1500009L16Rik	10
0.038077		-405.162	-142.004	23.6365	83.0189	0.666667	1	BI872590	1453795_at	Fumarylacetoacetate hydrolase domain containing 2A, mRNA (cDNA clone MGC:29239 IMAGE:5044017)	Mm.288676	68126	Fahd2a	2	Biological Process:	metabolic process	Molecular Function:	magnesium ion binding	catalytic activity	calcium ion binding	hydrolase activity	metal ion binding	cation binding	ion binding	binding	Cellular Component:	mitochondrion	intracellular membrane-bounded organelle	intracellular organelle	intracellular part	intracellular	membrane-bounded organelle	organelle	cell part	all	cytoplasm	cytoplasmic part	cell	cellular_component
0.042004		6.12333	268.859	81.0161	37.0546	1	1	NM_013864	1448154_at	N-myc downstream regulated gene 2, mRNA (cDNA clone MGC:13746 IMAGE:4211421)	Mm.26722	29811	Ndrg2	14	Biological Process:	multicellular organismal development	nervous system development	cell differentiation	anatomical structure development	system development	developmental process	cellular developmental process	cellular process	multicellular organismal process	Cellular Component:	cytoplasm	intracellular part	intracellular	cell	all	cellular_component	cell part
0.024879		-556.605	-298.467	13.7236	72.4493	1	1	BB519740	1439688_at	Fibulin 1, mRNA (cDNA clone MGC:6128 IMAGE:3495754)	Mm.297992	14114	Fbln1	15	Biological Process:	extracellular matrix organization	cellular component organization	extracellular structure organization	cellular process	Molecular Function:	calcium ion binding	protein binding	peptidase activator activity	enzyme regulator activity	cation binding	enzyme activator activity	ion binding	binding	metal ion binding	Cellular Component:	extracellular region	proteinaceous extracellular matrix	basement membrane	extracellular matrix	extracellular region part	extracellular matrix part	all	cellular_component
0.004991		-279.049	-21.1937	36.3954	28.2016	1	1	NM_008005	1449545_at	ZFGF5	Mm.339812	14172	Fgf18	11	Biological Process:	ossification	angiogenesis	intramembranous ossification	endochondral ossification	chondrocyte development	signal transduction	positive regulation of cell proliferation	lung development	positive regulation of vascular endothelial growth factor receptor signaling pathway	regulation of signal transduction	cell differentiation	anatomical structure formation	anatomical structure formation involved in morphogenesis	positive regulation of cellular process	positive regulation of biological process	developmental process	enzyme linked receptor protein signaling pathway	cell communication	cellular process	multicellular organismal process	anatomical structure development	vasculature development	biological regulation	blood vessel development	regulation of biological process	regulation of cellular process	endochondral bone morphogenesis	blood vessel morphogenesis	cell surface receptor linked signal transduction	system development	vascular endothelial growth factor receptor signaling pathway	bone morphogenesis	positive regulation of signal transduction	regulation of cell proliferation
0.016187		-685.463	-433.593	3.05073	62.96	0.333333	0.5	BB536115	1455689_at	Frizzled homolog 10 (Drosophila), mRNA (cDNA clone MGC:143562 IMAGE:40090826)	Mm.197628	93897	Fzd10	5	Biological Process:	signal transduction	cell surface receptor linked signal transduction	G-protein coupled receptor protein signaling pathway	multicellular organismal development	Wnt receptor signaling pathway	regulation of biological process	regulation of cellular process	developmental process	multicellular organismal process	cellular process	cell communication	biological regulation	Molecular Function:	signal transducer activity	receptor activity	transmembrane receptor activity	non-G-protein coupled 7TM receptor activity	G-protein coupled receptor activity	protein binding	molecular transducer activity	binding	Cellular Component:	membrane	integral to membrane	intrinsic to membrane	cell	all	cellular_component	cell part	membrane part
0.04003		-164.247	79.3403	66.0051	47.3908	1	1	BB038251	1454861_at	Taxilin alpha (Txlna), mRNA	Mm.268863	109658	Txlna	4	Biological Process:	exocytosis	transport	cellular localization	establishment of localization in cell	establishment of localization	cellular process	secretion by cell	vesicle-mediated transport	secretion	localization
0.000201		-16.8793	223.135	13.4845	12.5839	1	1	NM_009090	1416341_at	Polymerase (RNA) II (DNA directed) polypeptide C, mRNA (cDNA clone MGC:5895 IMAGE:3492868)	Mm.292492	20021	Polr2c	8	Biological Process:	transcription	cellular biopolymer biosynthetic process	nitrogen compound metabolic process	cellular metabolic process	cellular process	biopolymer biosynthetic process	cellular macromolecule biosynthetic process	macromolecule metabolic process	gene expression	primary metabolic process	nucleobase, nucleoside, nucleotide and nucleic acid metabolic process	metabolic process	cellular macromolecule metabolic process	biopolymer metabolic process	cellular biosynthetic process	biosynthetic process	cellular biopolymer metabolic process	macromolecule biosynthetic process	Molecular Function:	DNA binding	DNA-directed RNA polymerase activity	protein binding	protein dimerization activity	RNA polymerase activity	binding	transferase activity	catalytic activity	transferase activity, transferring phosphorus-containing groups	nucleotidyltransferase activity	nucleic acid binding	Cellular Component:	nucleus	cytoplasm	intracellular membrane-bounded organelle
0.019323		-401.911	-163.303	28.8666	56.0096	1	1	NM_007640	1421647_at	CD1d2 antigen (Cd1d2), mRNA	Mm.389465	12480	Cd1d2	3	Biological Process:	positive regulation of T cell mediated cytotoxicity	immune response	antigen processing and presentation	positive regulation of interleukin-2 biosynthetic process	innate immune response	positive regulation of interleukin-4 biosynthetic process	positive regulation of NK T cell activation	positive regulation of cell activation	negative regulation of gene expression	positive regulation of cellular process	regulation of adaptive immune response based on somatic recombination of immune receptors built from	regulation of interleukin-4 production	cytokine biosynthetic process	immune effector process	apoptosis	induction of programmed cell death	regulation of production of small RNA involved in gene silencing by RNA	cell death	regulation of nucleobase, nucleoside, nucleotide and nucleic acid metabolic process	biological regulation	leukocyte activation	regulation of multicellular organismal process	cellular biosynthetic process	response to stimulus	biosynthetic process	leukocyte mediated cytotoxicity	regulation of interleukin-2 biosynthetic process	RNA metabolic process	positive regulation of response to stimulus	adaptive immune response based on somatic recombination of immune receptors built from immunoglobuli	cytokine metabolic process	positive regulation of T cell activation	positive regulation of cellular metabolic process	regulation of alpha-beta T cell activation
0.030241		-534.987	-298.001	17.6199	69.864	1	0.833333	BB526552	1438067_at	NF1GRP mRNA for neurofibromatosis type-1-GTPase activating-protein type IV	Mm.255596	18015	Nf1	11	Biological Process:	MAPKKK cascade	osteoblast differentiation	metanephros development	response to hypoxia	liver development	negative regulation of endothelial cell proliferation	positive regulation of endothelial cell proliferation	regulation of cell-matrix adhesion	negative regulation of cell-matrix adhesion	negative regulation of protein kinase activity	cell communication	Ras protein signal transduction	negative regulation of neuroblast proliferation	brain development	peripheral nervous system development	heart development	skeletal muscle tissue development	negative regulation of cell proliferation	visual learning	Schwann cell development	phosphoinositide 3-kinase cascade	negative regulation of angiogenesis	spinal cord development	forebrain astrocyte development	neural tube development	cerebral cortex development	myelination in the peripheral nervous system	actin cytoskeleton organization	extracellular matrix organization	collagen fibril organization	adrenal gland development	negative regulation of cell migration	regulation of synaptic transmission, GABAergic	positive regulation of Ras GTPase activity
0.049664		-426.34	-194.278	27.7942	78.616	1	1	NM_025341	1419104_at	Abhydrolase domain containing 6, mRNA (cDNA clone MGC:35771 IMAGE:5369937)	Mm.181473	66082	Abhd6	14	Molecular Function:	catalytic activity	hydrolase activity	acylglycerol lipase activity	lipase activity	hydrolase activity, acting on ester bonds	carboxylesterase activity	Cellular Component:	membrane	integral to membrane	intrinsic to membrane	cell	all	cellular_component	cell part	membrane part
0.038486		26.7467	258.073	23.9906	72.2721	1	1	AK019829	1426527_at	Target of EGR1, member 1 (nuclear) (Toe1), mRNA	Mm.30534	68276	Toe1	4	Molecular Function:	nucleic acid binding	zinc ion binding	metal ion binding	cation binding	ion binding	binding	transition metal ion binding	Cellular Component:	nucleus	intracellular membrane-bounded organelle	intracellular organelle	intracellular part	intracellular	membrane-bounded organelle	organelle	cell part	all	cell	cellular_component
0.047492		-192.088	39.001	67.5536	46.0301	1	1	AK009844	1453063_at	CDNA clone IMAGE:40110961	Mm.290026	74325	Cltb	13	Biological Process:	intracellular protein transport	biological_process	vesicle-mediated transport	establishment of protein localization	transport	cellular localization	establishment of localization in cell	establishment of localization	intracellular transport	cellular macromolecule localization	cellular protein localization	all	cellular process	macromolecule localization	protein transport	protein localization	localization	Molecular Function:	structural molecule activity	calcium ion binding	protein binding	cation binding	ion binding	binding	metal ion binding	Cellular Component:	coated pit	membrane	clathrin coat of trans-Golgi network vesicle	clathrin coat of coated pit	cytoplasmic vesicle	clathrin coated vesicle membrane	trans-Golgi network transport vesicle	intracellular organelle
0.043363		-253.124	-25.5677	66.9872	39.9675	1	1	AW547876	1440830_at	G protein-coupled receptor 116 (Gpr116), mRNA	Mm.23478	224792	Gpr116	17	Cellular Component:	plasma membrane	membrane	integral to membrane	intrinsic to membrane	cell	all	cellular_component	cell part	membrane part
0.021294		-244.813	-20.5603	36.3451	49.0123	1	1	AB004879	1449590_a_at	RIKEN cDNA 2900078C09 gene, mRNA (cDNA clone IMAGE:5358868)	Mm.2045	17532	Mras	9	Biological Process:	small GTPase mediated signal transduction	signal transduction	regulation of biological process	regulation of cellular process	intracellular signaling cascade	biological regulation	cellular process	cell communication	Molecular Function:	nucleotide binding	GTP binding	guanyl ribonucleotide binding	purine nucleotide binding	ribonucleotide binding	binding	purine ribonucleotide binding	guanyl nucleotide binding	Cellular Component:	intracellular	plasma membrane	membrane	cell	all	cellular_component	cell part
0.047472		355.01	575.293	44.2964	64.0939	1	1	NM_019735	1418254_at	APAF1 interacting protein, mRNA (cDNA clone MGC:41093 IMAGE:1245515)	Mm.24772	56369	Apip	2	Biological Process:	apoptosis	negative regulation of apoptosis	negative regulation of developmental process	developmental process	cellular process	negative regulation of cellular process	cell death	regulation of programmed cell death	negative regulation of biological process	biological regulation	negative regulation of cell death	death	regulation of cell death	regulation of biological process	regulation of cellular process	programmed cell death	regulation of apoptosis	negative regulation of programmed cell death	regulation of developmental process	Molecular Function:	molecular_function	zinc ion binding	metal ion binding	cation binding	ion binding	binding	transition metal ion binding	all	Cellular Component:	cellular_component	cytoplasm	intracellular part	intracellular	cell
0.017257		-337.968	-117.705	20.8513	52.1871	1	1	AK003747	1428120_at	F-box and WD-40 domain protein 9, mRNA (cDNA clone IMAGE:3496576)	Mm.374815	68628	Fbxw9	8	Biological Process:	biological_process	all	Molecular Function:	molecular_function	all	Cellular Component:	cellular_component	all
0.028406		-184.69	35.145	64.0443	13.7425	1	1	AV032244	1434281_at	DET1 and DDB1 associated 1, mRNA (cDNA clone MGC:27873 IMAGE:3494430)	Mm.260360	66498	Dda1	8	Biological Process:	modification-dependent protein catabolic process	cellular biopolymer catabolic process	biopolymer catabolic process	cellular metabolic process	cellular macromolecule catabolic process	modification-dependent macromolecule catabolic process	cellular process	proteolysis	macromolecule metabolic process	primary metabolic process	catabolic process	metabolic process	cellular protein catabolic process	cellular catabolic process	cellular macromolecule metabolic process	protein metabolic process	biopolymer metabolic process	protein catabolic process	cellular protein metabolic process	macromolecule catabolic process	proteolysis involved in cellular protein catabolic process	cellular biopolymer metabolic process
0.017133		-219.671	-7.31433	40.8896	35.3678	1	1	NM_018855	1418361_at	Growth arrest specific 8, mRNA (cDNA clone MGC:5993 IMAGE:3592695)	Mm.117265	104346	Gas8	8	Biological Process:	sperm motility	cell motility	localization of cell	locomotion	localization	cellular process	cell motion	Molecular Function:	molecular_function	all	Cellular Component:	cytoplasm	Golgi apparatus	cytoskeleton	microtubule	cilium	microtubule-based flagellum	flagellum	cell projection	intracellular organelle	intracellular part	membrane-bounded organelle	non-membrane-bounded organelle	all	cytoplasmic part	cell	cytoskeletal part	intracellular membrane-bounded organelle	intracellular	organelle	cell part	protein complex	microtubule cytoskeleton	intracellular non-membrane-bounded organelle
0.005002		-202.927	6.67067	35.3786	12.2769	1	0.666667	BC024610	1451427_a_at	EGF-like domain 7, mRNA (cDNA clone MGC:28455 IMAGE:4159675)	Mm.268933	353156	Egfl7	2	Biological Process:	angiogenesis	blood vessel development	vasculogenesis	multicellular organismal development	cell differentiation	negative regulation of cell migration	anatomical structure morphogenesis	anatomical structure formation	anatomical structure formation involved in morphogenesis	regulation of cell motion	localization of cell	developmental process	regulation of localization	cellular process	multicellular organismal process	negative regulation of cellular process	anatomical structure development	vasculature development	cell motility	regulation of locomotion	negative regulation of biological process	negative regulation of cell motion	organ morphogenesis	biological regulation	regulation of cell migration	regulation of cellular process	regulation of biological process	blood vessel morphogenesis	cell migration	system development	cellular developmental process	organ development	localization	locomotion
0.009471		-438.45	-229.058	39.9029	20.3094	1	1	NM_133954	1448583_at	Expressed sequence AA960436 (AA960436), mRNA	Mm.29069	101985	AA960436	8	Biological Process:	biological_process	all	Molecular Function:	molecular_function	all	Cellular Component:	cellular_component	all
0.042643		-205.321	3.38533	63.9275	31.1962	1	1	AI836293	1435716_x_at	Small nuclear ribonucleoprotein N, mRNA (cDNA clone MGC:18604 IMAGE:3987218)	Mm.274995	20646	Snrpn	7	Molecular Function:	nucleic acid binding	RNA binding	binding	Cellular Component:	nucleus	ribonucleoprotein complex	intracellular membrane-bounded organelle	intracellular organelle	intracellular part	intracellular	membrane-bounded organelle	organelle	cell part	all	macromolecular complex	cell	cellular_component
0.001041		-616.313	-407.931	7.72249	23.2034	1	1	BB251205	1454870_x_at	G protein-coupled receptor 172B (Gpr172b), mRNA	Mm.28597	52710	Gpr172b	15	Molecular Function:	receptor activity	molecular transducer activity	signal transducer activity	Cellular Component:	membrane	integral to membrane	intrinsic to membrane	cell	all	cellular_component	cell part	membrane part
0.006504		-188.256	18.849	17.4918	35.7584	1	1	AK013800	1453419_at	RIKEN cDNA 2900078C09 gene, mRNA (cDNA clone IMAGE:5358868)	Mm.2045	17532	Mras	9	Biological Process:	small GTPase mediated signal transduction	signal transduction	regulation of biological process	regulation of cellular process	intracellular signaling cascade	biological regulation	cellular process	cell communication	Molecular Function:	nucleotide binding	GTP binding	guanyl ribonucleotide binding	purine nucleotide binding	ribonucleotide binding	binding	purine ribonucleotide binding	guanyl nucleotide binding	Cellular Component:	intracellular	plasma membrane	membrane	cell	all	cellular_component	cell part
0.031029		-659.248	-453.184	48.484	40.503	0.666667	1	AU022215	1446887_at	Transcribed locus	Mm.394876	-	-	X
0.044746		150.579	356.073	42.7851	56.9181	1	1	BB020556	1422806_x_at	Inhibitor of growth family, member 3, mRNA (cDNA clone MGC:25765 IMAGE:4010253)	Mm.39999	71777	Ing3	6	Biological Process:	transcription	chromatin modification	regulation of growth	regulation of transcription	cellular biopolymer biosynthetic process	nitrogen compound metabolic process	chromatin organization	regulation of macromolecule metabolic process	organelle organization	cellular process	cellular macromolecule biosynthetic process	macromolecule metabolic process	regulation of nucleobase, nucleoside, nucleotide and nucleic acid metabolic process	gene expression	biological regulation	nucleobase, nucleoside, nucleotide and nucleic acid metabolic process	regulation of cellular process	regulation of biological process	regulation of nitrogen compound metabolic process	cellular macromolecule metabolic process	regulation of cellular metabolic process	cellular biosynthetic process	chromosome organization	biosynthetic process	regulation of biosynthetic process	cellular component organization	cellular metabolic process	regulation of cellular biosynthetic process	biopolymer biosynthetic process	regulation of metabolic process	regulation of primary metabolic process	growth	primary metabolic process	metabolic process
0.04661		-248.943	-43.9193	46.1224	55.3573	1	1	AF052492	1417502_at	Tetraspanin 7, mRNA (cDNA clone MGC:31684 IMAGE:4911317)	Mm.18590	21912	Tspan7	X	Cellular Component:	membrane	integral to membrane	intrinsic to membrane	cell	all	cellular_component	cell part	membrane part
0.045147		224.259	423.06	53.4906	43.7422	1	1	BG066219	1426465_at	Discs, large homolog-associated protein 4 (Drosophila) (Dlgap4), transcript variant 1, mRNA	Mm.22094	228836	Dlgap4	2	Biological Process:	cell-cell signaling	cellular process	cell communication	Cellular Component:	membrane	synapse	cell	all	cellular_component	cell part
0.047015		-472.824	-274.481	34.6736	60.712	1	1	NM_030714	1420752_at	Deltex 3 homolog (Drosophila) (Dtx3), mRNA	Mm.271724	80904	Dtx3	10	Biological Process:	Notch signaling pathway	signal transduction	regulation of biological process	regulation of cellular process	cell surface receptor linked signal transduction	biological regulation	cellular process	cell communication	Molecular Function:	protein binding	zinc ion binding	metal ion binding	cation binding	ion binding	binding	transition metal ion binding	Cellular Component:	cytoplasm	intracellular part	intracellular	cell	all	cellular_component	cell part
0.033401		-301.629	-103.71	41.8275	45.9771	1	1	AK004357	1430381_at	FtsJ homolog 1 (E. coli)	-	54632	-	-
0.044828		-584.249	-387.043	30.8037	61.0452	1	1	C79326	1447982_at	RIKEN cDNA 1110008P14 gene, mRNA (cDNA clone MGC:19388 IMAGE:2812475)	Mm.27608	73737	1110008P14Rik	2
0.009639		-536.227	-340.022	12.8948	40.1469	1	1	AU067686	1441420_at	Immunoglobulin superfamily, member 9 (Igsf9), transcript variant 1, mRNA	Mm.478085	93842	Igsf9	1	Biological Process:	multicellular organismal development	nervous system development	dendrite development	cell differentiation	neuron projection development	neuron development	developmental process	cellular process	multicellular organismal process	anatomical structure development	neuron differentiation	neurogenesis	system development	generation of neurons	cellular developmental process	cell development	cell projection organization	cellular component organization	Cellular Component:	plasma membrane	membrane	integral to membrane	cell junction	dendrite	synapse	plasma membrane part	all	cell part	membrane part	neuron projection	intrinsic to membrane	cell projection	cellular_component	cell
0.029815		-339.652	-143.704	34.5157	48.2223	1	1	BI903692	1423483_s_at	TATA box binding protein (Tbp)-associated factor, RNA polymerase I, C (Taf1c), mRNA	Mm.41977	21341	Taf1c	8	Biological Process:	transcription	transcription from RNA polymerase I promoter	regulation of transcription	cellular biopolymer biosynthetic process	nitrogen compound metabolic process	regulation of macromolecule metabolic process	cellular process	cellular macromolecule biosynthetic process	macromolecule metabolic process	regulation of nucleobase, nucleoside, nucleotide and nucleic acid metabolic process	gene expression	biological regulation	nucleobase, nucleoside, nucleotide and nucleic acid metabolic process	regulation of cellular process	regulation of biological process	regulation of nitrogen compound metabolic process	cellular macromolecule metabolic process	regulation of cellular metabolic process	cellular biosynthetic process	biosynthetic process	regulation of biosynthetic process	transcription, DNA-dependent	cellular metabolic process	RNA metabolic process	regulation of cellular biosynthetic process	biopolymer biosynthetic process	regulation of metabolic process	regulation of primary metabolic process	primary metabolic process	metabolic process	regulation of gene expression	biopolymer metabolic process	RNA biosynthetic process	cellular biopolymer metabolic process
0.023816		1361.4	1556.66	36.2115	41.4155	1	1	BF321773	1450892_a_at	Transcribed locus, strongly similar to NP_035808.2 ubiquitin specific protease 4 [Mus musculus]	Mm.472812	22258	-	9	Biological Process:	ubiquitin-dependent protein catabolic process	modification-dependent protein catabolic process	cellular biopolymer catabolic process	biopolymer catabolic process	cellular metabolic process	cellular macromolecule catabolic process	modification-dependent macromolecule catabolic process	cellular process	proteolysis	macromolecule metabolic process	primary metabolic process	catabolic process	metabolic process	cellular protein catabolic process	cellular catabolic process	cellular macromolecule metabolic process	protein metabolic process	biopolymer metabolic process	protein catabolic process	cellular protein metabolic process	macromolecule catabolic process	proteolysis involved in cellular protein catabolic process	cellular biopolymer metabolic process	Molecular Function:	ubiquitin thiolesterase activity	peptidase activity	cysteine-type peptidase activity	hydrolase activity	hydrolase activity, acting on ester bonds	thiolester hydrolase activity	peptidase activity, acting on L-amino acid peptides	catalytic activity	Cellular Component:	nucleus
0.039377		-121.332	73.239	15.1748	62.7368	1	1	NM_023202	1422976_x_at	NADH dehydrogenase (ubiquinone) 1 alpha subcomplex, 7 (B14.5a) (Ndufa7), mRNA	Mm.29513	66416	Ndufa7	17	Biological Process:	transport	electron transport chain	ATP synthesis coupled electron transport	phosphate metabolic process	cellular metabolic process	establishment of localization	phosphorus metabolic process	phosphorylation	respiratory electron transport chain	cellular process	oxidation reduction	cellular respiration	generation of precursor metabolites and energy	oxidative phosphorylation	energy derivation by oxidation of organic compounds	localization	metabolic process	Molecular Function:	NADH dehydrogenase (ubiquinone) activity	NADH dehydrogenase activity	oxidoreductase activity	NADH dehydrogenase (quinone) activity	oxidoreductase activity, acting on NADH or NADPH, quinone or similar compound as acceptor	catalytic activity	oxidoreductase activity, acting on NADH or NADPH	Cellular Component:	mitochondrion	mitochondrial inner membrane	membrane	respiratory chain	organelle inner membrane	intracellular organelle	intracellular part	membrane-bounded organelle
0.034758		-706.864	-512.966	16.6116	59.4198	0	1	BG095529	1435219_x_at	Cyclin N-terminal domain containing 1 (Cntd1), mRNA	Mm.262369	68107	Cntd1	11	Molecular Function:	kinase activity	transferase activity	catalytic activity	transferase activity, transferring phosphorus-containing groups
0.015912		-535.855	-342.221	9.72057	47.2213	1	1	BB356786	1440870_at	MKIAA1675 protein	Mm.257785	70673	Prdm16	4	Biological Process:	transcription	neurogenesis	cell differentiation	regulation of cellular respiration	regulation of transcription	white fat cell differentiation	brown fat cell differentiation	cellular biopolymer biosynthetic process	fat cell differentiation	nitrogen compound metabolic process	developmental process	regulation of macromolecule metabolic process	multicellular organismal process	cellular process	anatomical structure development	cellular macromolecule biosynthetic process	macromolecule metabolic process	regulation of nucleobase, nucleoside, nucleotide and nucleic acid metabolic process	gene expression	biological regulation	nucleobase, nucleoside, nucleotide and nucleic acid metabolic process	regulation of cellular process	regulation of biological process	regulation of nitrogen compound metabolic process	system development	cellular macromolecule metabolic process	regulation of cellular metabolic process	cellular biosynthetic process	regulation of generation of precursor metabolites and energy	energy derivation by oxidation of organic compounds	biosynthetic process	regulation of biosynthetic process	nervous system development	cellular metabolic process
0.045252		-475.304	-281.978	10.558	66.4158	1	0.333333	NM_022654	1421397_a_at	Leucine-rich and death domain containing (Lrdd), mRNA	Mm.334321	57913	Lrdd	7	Biological Process:	apoptosis	signal transduction	regulation of biological process	regulation of cellular process	programmed cell death	cell communication	cellular process	cell death	biological regulation	death	Molecular Function:	protein binding	binding	Cellular Component:	nucleus	cytoplasm	intracellular membrane-bounded organelle	intracellular organelle	intracellular part	intracellular	membrane-bounded organelle	organelle	cell part	all	cell	cellular_component
0.036624		-486.325	-296.665	39.6476	46.8919	1	1	BB284358	1418649_at	EGL nine homolog 3 (C. elegans), mRNA (cDNA clone MGC:36685 IMAGE:5371854)	Mm.133037	112407	Egln3	12	Biological Process:	apoptosis	oxidation reduction	cell death	metabolic process	programmed cell death	death	cellular process	Molecular Function:	iron ion binding	oxidoreductase activity	oxidoreductase activity, acting on single donors with incorporation of molecular oxygen, incorporation of two	oxidoreductase activity, acting on paired donors, with incorporation or reduction of molecular oxygen	L-ascorbic acid binding	metal ion binding	cation binding	carboxylic acid binding	binding	vitamin binding	catalytic activity	ion binding	transition metal ion binding	dioxygenase activity	oxidoreductase activity, acting on single donors with incorporation of molecular oxygen	Cellular Component:	nucleus	cytoplasm	intracellular membrane-bounded organelle	intracellular organelle	intracellular part	intracellular	membrane-bounded organelle	organelle	cell part	all
0.018198		-499.674	-310.201	12.2724	47.5701	1	1	AK020460	1431198_x_at	PREDICTED: Mus musculus RIKEN cDNA 9430038I01 gene, transcript variant 1 (9430038I01Rik), mRNA	Mm.29184	77252	9430038I01Rik	7
0.044329		107.86	295.176	47.5296	43.8944	1	1	NM_025533	1418965_at	Nitric oxide synthase interacting protein (Nosip), mRNA	Mm.272139	66394	Nosip	7	Biological Process:	protein ubiquitination	protein modification by small protein conjugation	cellular metabolic process	cellular macromolecule metabolic process	protein metabolic process	biopolymer metabolic process	biopolymer modification	post-translational protein modification	cellular process	protein modification process	cellular protein metabolic process	cellular biopolymer metabolic process	protein modification by small protein conjugation or removal	macromolecule metabolic process	primary metabolic process	metabolic process	Molecular Function:	ubiquitin-protein ligase activity	catalytic activity	ligase activity, forming carbon-nitrogen bonds	acid-amino acid ligase activity	small conjugating protein ligase activity	ligase activity	Cellular Component:	ubiquitin ligase complex	nucleus	cytoplasm	intracellular membrane-bounded organelle	intracellular organelle	intracellular part	membrane-bounded organelle	intracellular	organelle	cell part
0.018319		-217.83	-30.549	37.7964	30.6433	1	1	NM_009328	1449592_at	Transcription factor 15, mRNA (cDNA clone MGC:41210 IMAGE:5143248)	Mm.3881	21407	Tcf15	2	Biological Process:	somitogenesis	respiratory system process	transcription	multicellular organismal development	muscle organ development	anterior/posterior pattern formation	death	tail morphogenesis	eating behavior	ear development	skin development	regulation of transcription	paraxial mesoderm development	muscle organ morphogenesis	skeletal system morphogenesis	neuromuscular process controlling posture	cellular biopolymer biosynthetic process	nitrogen compound metabolic process	developmental process	regulation of macromolecule metabolic process	cellular process	multicellular organismal process	anatomical structure development	cellular macromolecule biosynthetic process	chordate embryonic development	macromolecule metabolic process	regulation of nucleobase, nucleoside, nucleotide and nucleic acid metabolic process	gene expression	regionalization	neurological system process	biological regulation	nucleobase, nucleoside, nucleotide and nucleic acid metabolic process	neuromuscular process	respiratory gaseous exchange
0.008206		172.055	358.326	35.8271	13.3435	1	1	AK005900	1423375_at	PREDICTED: Mus musculus similar to CBF1 interacting corepressor (LOC100040502), mRNA	Mm.422419	100040502	100040502	5
0.028328		-521.349	-335.564	48.6382	26.33	1	1	BE987157	1458656_at	PREDICTED: Mus musculus hypothetical protein LOC100040174 (LOC100040174), mRNA	Mm.250627	100040174	100040174	7
0.026508		-43.4597	138.618	18.7098	49.6586	1	1	BC021438	1424788_at	KRI1 homolog (S. cerevisiae) (Kri1), mRNA	Mm.290690	215194	Kri1	9
0.034899		-88.057	92.6197	52.5729	23.4564	1	1	BB758922	1452675_at	RNA binding motif protein 22 (Rbm22), mRNA	Mm.275106	66810	Rbm22	18	Biological Process:	mRNA processing	RNA splicing	nitrogen compound metabolic process	cellular macromolecule metabolic process	cellular metabolic process	biopolymer metabolic process	RNA metabolic process	cellular process	mRNA metabolic process	macromolecule metabolic process	cellular biopolymer metabolic process	gene expression	primary metabolic process	nucleobase, nucleoside, nucleotide and nucleic acid metabolic process	metabolic process	RNA processing	Molecular Function:	nucleotide binding	nucleic acid binding	RNA binding	zinc ion binding	metal ion binding	cation binding	ion binding	binding	transition metal ion binding	Cellular Component:	nucleus	spliceosomal complex	cytoplasm	intracellular organelle	intracellular part	membrane-bounded organelle	all
0.022003		-450.539	-273.43	32.5198	36.2282	1	1	AK003278	1426715_s_at	Solute carrier family 46, member 1, mRNA (cDNA clone IMAGE:4984454)	Mm.131618	52466	Slc46a1	11	Biological Process:	transport	heme transport	cofactor transport	establishment of localization	localization	Molecular Function:	folic acid binding	heme transporter activity	cofactor transporter activity	amino acid binding	transporter activity	binding	carboxylic acid binding	vitamin binding	amine binding	Cellular Component:	cytoplasm	plasma membrane	membrane	integral to membrane	apical plasma membrane	intracellular part	apical part of cell	plasma membrane part	intracellular	all	cell part	membrane part	intrinsic to membrane	cellular_component	cell
0.047465		-567.08	-390.179	22.139	58.516	1	1	NM_010476	1448865_at	Hydroxysteroid (17-beta) dehydrogenase 7 (Hsd17b7), mRNA	Mm.12882	15490	Hsd17b7	1	Biological Process:	steroid biosynthetic process	cholesterol biosynthetic process	metabolic process	lipid biosynthetic process	oxidation reduction	steroid metabolic process	cellular metabolic process	sterol biosynthetic process	cellular lipid metabolic process	sterol metabolic process	lipid metabolic process	cellular process	cellular biosynthetic process	cholesterol metabolic process	biosynthetic process	alcohol metabolic process	primary metabolic process	Molecular Function:	3-keto sterol reductase activity	catalytic activity	estradiol 17-beta-dehydrogenase activity	binding	oxidoreductase activity	3-keto-steroid reductase activity	steroid dehydrogenase activity	oxidoreductase activity, acting on CH-OH group of donors	oxidoreductase activity, acting on the CH-OH group of donors, NAD or NADP as acceptor	steroid dehydrogenase activity, acting on the CH-OH group of donors, NAD or NADP as acceptor	Cellular Component:	endoplasmic reticulum	plasma membrane	membrane	integral to membrane	intracellular membrane-bounded organelle
0.034877		-109.125	63.4763	17.8532	52.0045	1	1	BC006594	1417722_at	6-phosphogluconolactonase, mRNA (cDNA clone MGC:11706 IMAGE:3964951)	Mm.282284	66171	Pgls	8	Biological Process:	carbohydrate metabolic process	pentose-phosphate shunt	cofactor metabolic process	nitrogen compound metabolic process	cellular macromolecule catabolic process	cellular process	macromolecule metabolic process	oxidoreduction coenzyme metabolic process	secondary metabolic process	glucose metabolic process	cellular amide metabolic process	nucleobase, nucleoside, nucleotide and nucleic acid metabolic process	coenzyme metabolic process	monosaccharide metabolic process	cellular macromolecule metabolic process	alkaloid metabolic process	monosaccharide catabolic process	cellular carbohydrate metabolic process	nucleoside phosphate metabolic process	hexose metabolic process	macromolecule catabolic process	alcohol metabolic process	nicotinamide metabolic process	cellular nitrogen compound metabolic process	cellular metabolic process	nucleobase, nucleoside and nucleotide metabolic process	hexose catabolic process	glucose catabolic process	primary metabolic process	carbohydrate catabolic process	catabolic process	metabolic process	NADP metabolic process	cellular catabolic process
0.044242		-261.225	-91.56	58.3661	4.78637	1	1	NM_009413	1418412_at	Tumor protein D52-like 1 (Tpd52l1), mRNA	Mm.439966	21987	Tpd52l1	10	Molecular Function:	protein binding	binding	Cellular Component:	early endosome	endosome	intracellular membrane-bounded organelle	intracellular organelle	intracellular part	intracellular	membrane-bounded organelle	organelle	cell part	all	cytoplasm	cytoplasmic part	cell	cellular_component
0.045495		-174.525	-6.26833	41.4243	41.5017	1	1	NM_009272	1421260_a_at	Spermidine synthase, mRNA (cDNA clone MGC:11495 IMAGE:3966710)	Mm.10	20810	Srm	4	Biological Process:	spermidine biosynthetic process	polyamine biosynthetic process	biogenic amine biosynthetic process	nitrogen compound metabolic process	cellular metabolic process	cellular amino acid and derivative metabolic process	polyamine metabolic process	cellular amino acid derivative biosynthetic process	cellular process	amine biosynthetic process	nitrogen compound biosynthetic process	primary metabolic process	metabolic process	spermidine metabolic process	biogenic amine metabolic process	cellular amino acid derivative metabolic process	amine metabolic process	cellular biosynthetic process	biosynthetic process	cellular nitrogen compound metabolic process	Molecular Function:	catalytic activity	spermidine synthase activity	transferase activity	transferase activity, transferring alkyl or aryl (other than methyl) groups
0.043907		56.6943	223.171	28.7481	49.5793	1	1	C85100	1420127_s_at	Cell cycle progression 1, mRNA (cDNA clone IMAGE:3711012)	Mm.268475	72278	Ccpg1	9	Biological Process:	cell cycle	biological_process	all	cellular process	Molecular Function:	molecular_function	all	Cellular Component:	cellular_component	membrane	integral to membrane	intrinsic to membrane	cell	cell part	all	membrane part
0.028629		2494.05	2660.18	15.8594	47.0223	1	1	NM_021535	1422442_at	Smu-1 suppressor of mec-8 and unc-52 homolog (C. elegans) (Smu1), mRNA	Mm.289929	74255	Smu1	4	Cellular Component:	nucleus	cytoplasm	intracellular membrane-bounded organelle	intracellular organelle	intracellular part	intracellular	membrane-bounded organelle	organelle	cell part	all	cell	cellular_component
0.02164		-553.599	-387.695	31.8532	32.3053	1	1	BC012406	1424980_s_at	Anterior pharynx defective 1a homolog (C. elegans) (Aph1a), transcript variant 1, mRNA	Mm.306954	226548	Aph1a	3	Biological Process:	metanephros development	Notch signaling pathway	protein processing	positive regulation of catalytic activity	developmental process	kidney development	regulation of catalytic activity	cellular process	cell communication	multicellular organismal process	anatomical structure development	urogenital system development	macromolecule metabolic process	gene expression	primary metabolic process	metabolic process	protein maturation	biological regulation	multicellular organismal development	regulation of molecular function	regulation of cellular process	regulation of biological process	protein metabolic process	system development	cell surface receptor linked signal transduction	biopolymer metabolic process	organ development	signal transduction	positive regulation of molecular function	Molecular Function:	endopeptidase activity	protein binding	peptidase activity	hydrolase activity
0.012933		-530.113	-365.542	23.2956	30.6849	1	1	BB304715	1427887_at	Regulation of nuclear pre-mRNA domain containing 1B, mRNA (cDNA clone MGC:36579 IMAGE:5100766)	Mm.290810	70470	Rprd1b	2	Biological Process:	biological_process	all	Molecular Function:	molecular_function	all	Cellular Component:	cellular_component	all
0.029864		-530.564	-366.78	35.5051	34.6263	0.166667	0.333333	AK016815	1433150_at	RIKEN cDNA 4933415B22 gene	-	71178	-	-
0.0036		-463.917	-300.536	24.4867	10.5845	1	1	BB735036	1459060_at	Transcribed locus	Mm.446173	-	-	8
0.033269		-533.321	-370.222	11.3563	49.8787	1	1	NM_023320	1417128_at	Pleckstrin homology domain containing, family O member 1 (Plekho1), mRNA	Mm.458147	67220	Plekho1	3	Cellular Component:	nucleus	cytoplasm	membrane	intracellular membrane-bounded organelle	intracellular organelle	intracellular part	intracellular	membrane-bounded organelle	organelle	cell part	all	cell	cellular_component
0.042333		1804.26	1967.31	40.3816	37.9735	1	1	BC014860	1452169_a_at	Diacylglycerol kinase zeta, mRNA (cDNA clone IMAGE:2650291)	Mm.314923	104418	Dgkz	2	Biological Process:	activation of protein kinase C activity by G-protein coupled receptor protein signaling pathway	intracellular signaling cascade	negative regulation of Ras protein signal transduction	regulation of signal transduction	G-protein coupled receptor protein signaling pathway	positive regulation of kinase activity	positive regulation of transferase activity	Ras protein signal transduction	regulation of catalytic activity	regulation of phosphorus metabolic process	regulation of phosphorylation	cellular process	cell communication	negative regulation of cellular process	negative regulation of biological process	biological regulation	negative regulation of small GTPase mediated signal transduction	regulation of cellular process	regulation of biological process	positive regulation of catalytic activity	cell surface receptor linked signal transduction	negative regulation of cell communication	regulation of cellular metabolic process	phosphorus metabolic process	regulation of transferase activity	activation of protein kinase activity	negative regulation of signal transduction	cellular metabolic process	regulation of cell communication	phosphorylation	regulation of phosphate metabolic process	regulation of metabolic process	regulation of Ras protein signal transduction	regulation of protein kinase activity
0.02695		-556.248	-394.067	25.0665	40.3671	1	1	NM_009097	1416896_at	Ribosomal protein S6 kinase polypeptide 1 (Rps6ka1), mRNA	Mm.301827	20111	Rps6ka1	4	Biological Process:	protein amino acid phosphorylation	protein kinase cascade	cellular metabolic process	post-translational protein modification	cell communication	cellular process	phosphorylation	protein modification process	intracellular signaling cascade	macromolecule metabolic process	primary metabolic process	biological regulation	metabolic process	phosphate metabolic process	regulation of biological process	regulation of cellular process	protein metabolic process	cellular macromolecule metabolic process	biopolymer metabolic process	biopolymer modification	phosphorus metabolic process	signal transduction	cellular protein metabolic process	cellular biopolymer metabolic process	Molecular Function:	nucleotide binding	magnesium ion binding	protein kinase activity	protein serine/threonine kinase activity	ATP binding	kinase activity	transferase activity	binding	phosphotransferase activity, alcohol group as acceptor
0.004543		-673.74	-513.819	17.7785	21.4047	0.333333	1	AV361504	1440962_at	Solute carrier family 8 (sodium/calcium exchanger), member 3 (Slc8a3), mRNA	Mm.443748	110893	Slc8a3	12	Biological Process:	metal ion transport	transport	establishment of localization	cation transport	localization	ion transport	Molecular Function:	calcium:cation antiporter activity	cation transmembrane transporter activity	solute:solute antiporter activity	substrate-specific transmembrane transporter activity	substrate-specific transporter activity	transporter activity	ion transmembrane transporter activity	active transmembrane transporter activity	secondary active transmembrane transporter activity	antiporter activity	solute:cation antiporter activity	cation:cation antiporter activity	transmembrane transporter activity	Cellular Component:	integral to plasma membrane	membrane	integral to membrane	plasma membrane part	all	cell part	membrane part	intrinsic to membrane	plasma membrane	intrinsic to plasma membrane	cellular_component	cell
0.039748		-285.61	-128.646	25.1704	45.7708	1	1	AK013203	1431226_a_at	Fibronectin type III domain containing 4, mRNA (cDNA clone IMAGE:4953822)	Mm.292544	64339	Fndc4	5	Cellular Component:	membrane	integral to membrane	intrinsic to membrane	cell	all	cellular_component	cell part	membrane part
0.037344		508.186	663.67	35.0354	36.6044	1	1	NM_023503	1419111_at	Inhibitor of growth family, member 2 (Ing2), mRNA	Mm.430733	69260	Ing2	8	Biological Process:	transcription	chromatin modification	regulation of growth	regulation of transcription	positive regulation of transcription	cellular biopolymer biosynthetic process	positive regulation of cellular process	nitrogen compound metabolic process	chromatin organization	positive regulation of biological process	positive regulation of metabolic process	regulation of macromolecule metabolic process	organelle organization	cellular process	positive regulation of nucleobase, nucleoside, nucleotide and nucleic acid metabolic process	cellular macromolecule biosynthetic process	positive regulation of macromolecule metabolic process	macromolecule metabolic process	positive regulation of biosynthetic process	regulation of nucleobase, nucleoside, nucleotide and nucleic acid metabolic process	gene expression	biological regulation	nucleobase, nucleoside, nucleotide and nucleic acid metabolic process	regulation of cellular process	regulation of biological process	positive regulation of cellular biosynthetic process	regulation of nitrogen compound metabolic process	cellular macromolecule metabolic process	regulation of cellular metabolic process	cellular biosynthetic process	chromosome organization	biosynthetic process	regulation of biosynthetic process	cellular component organization
0.010146		-428.6	-275.538	23.871	23.3388	1	1	AB072336	1424862_s_at	Mindbomb homolog 2 (Drosophila) (Mib2), mRNA	Mm.235738	76580	Mib2	4	Biological Process:	Notch signaling pathway	protein ubiquitination	modification-dependent protein catabolic process	cellular biopolymer catabolic process	cellular macromolecule catabolic process	modification-dependent macromolecule catabolic process	post-translational protein modification	cellular process	cell communication	proteolysis	protein modification process	macromolecule metabolic process	biological regulation	protein modification by small protein conjugation	regulation of cellular process	regulation of biological process	cellular macromolecule metabolic process	cell surface receptor linked signal transduction	biopolymer modification	protein catabolic process	proteolysis involved in cellular protein catabolic process	macromolecule catabolic process	cellular metabolic process	biopolymer catabolic process	primary metabolic process	catabolic process	metabolic process	cellular protein catabolic process	cellular catabolic process	protein metabolic process	biopolymer metabolic process	signal transduction	cellular protein metabolic process	protein modification by small protein conjugation or removal
0.023959		-436.288	-283.551	19.259	38.5747	1	1	NM_011755	1417778_at	Zinc finger protein 35 (Zfp35), mRNA	Mm.290596	22694	Zfp35	18	Biological Process:	transcription	multicellular organismal development	spermatogenesis	cell differentiation	regulation of transcription	cellular biopolymer biosynthetic process	reproduction	nitrogen compound metabolic process	developmental process	regulation of macromolecule metabolic process	multicellular organismal process	cellular process	cellular macromolecule biosynthetic process	male gamete generation	macromolecule metabolic process	regulation of nucleobase, nucleoside, nucleotide and nucleic acid metabolic process	gene expression	biological regulation	nucleobase, nucleoside, nucleotide and nucleic acid metabolic process	reproductive process	regulation of cellular process	regulation of biological process	regulation of nitrogen compound metabolic process	cellular macromolecule metabolic process	regulation of cellular metabolic process	cellular biosynthetic process	biosynthetic process	regulation of biosynthetic process	sexual reproduction	cellular metabolic process	regulation of cellular biosynthetic process	biopolymer biosynthetic process	regulation of metabolic process	regulation of primary metabolic process
0.03866		-408.722	-258.018	24.7811	43.0639	1	1	AV225493	1437928_at	Protocadherin 12 (Pcdh12), mRNA	Mm.12862	53601	Pcdh12	18	Biological Process:	glycogen metabolic process	cell adhesion	homophilic cell adhesion	calcium-dependent cell-cell adhesion	labyrinthine layer development	cell-cell adhesion	developmental process	energy reserve metabolic process	placenta development	multicellular organismal process	cellular process	anatomical structure development	chordate embryonic development	macromolecule metabolic process	polysaccharide metabolic process	system development	cellular macromolecule metabolic process	in utero embryonic development	embryonic development	cellular carbohydrate metabolic process	energy derivation by oxidation of organic compounds	cellular polysaccharide metabolic process	cellular metabolic process	embryonic development ending in birth or egg hatching	generation of precursor metabolites and energy	embryonic placenta development	primary metabolic process	metabolic process	multicellular organismal development	glucan metabolic process	biopolymer metabolic process	carbohydrate metabolic process	organ development	biological adhesion
0.010639		141.466	290.583	19.7984	26.368	1	1	AK012286	1453406_a_at	RAB28, member RAS oncogene family, mRNA (cDNA clone MGC:8039 IMAGE:3587008)	Mm.41555	100972	Rab28	5	Biological Process:	small GTPase mediated signal transduction	signal transduction	regulation of biological process	regulation of cellular process	intracellular signaling cascade	biological regulation	cellular process	cell communication	Molecular Function:	nucleotide binding	GTP binding	guanyl ribonucleotide binding	purine nucleotide binding	ribonucleotide binding	binding	purine ribonucleotide binding	guanyl nucleotide binding	Cellular Component:	plasma membrane	membrane	cell	all	cellular_component	cell part
0.019827		-252.839	-104.409	38.6246	8.30623	1	1	NM_133705	1448315_a_at	Pyrroline-5-carboxylate reductase family, member 2 (Pycr2), mRNA	Mm.274180	69051	Pycr2	1	Biological Process:	proline biosynthetic process	metabolic process	cellular amino acid biosynthetic process	oxidation reduction	carboxylic acid metabolic process	nitrogen compound metabolic process	heterocycle biosynthetic process	cellular metabolic process	cellular amino acid and derivative metabolic process	organic acid metabolic process	cellular process	carboxylic acid biosynthetic process	amine biosynthetic process	nitrogen compound biosynthetic process	cellular ketone metabolic process	primary metabolic process	heterocycle metabolic process	proline metabolic process	glutamine family amino acid metabolic process	cellular amine metabolic process	glutamine family amino acid biosynthetic process	amine metabolic process	organic acid biosynthetic process	cellular biosynthetic process	biosynthetic process	cellular nitrogen compound metabolic process	oxoacid metabolic process	cellular amino acid metabolic process	Molecular Function:	catalytic activity	pyrroline-5-carboxylate reductase activity	binding	oxidoreductase activity	oxidoreductase activity, acting on the CH-NH group of donors
0.00088		-112.426	34.5457	6.16916	15.3114	1	0.666667	NM_018786	1419512_at	PRP40 pre-mRNA processing factor 40 homolog B (yeast) (Prpf40b), mRNA	Mm.358668	54614	Prpf40b	15	Biological Process:	mRNA processing	RNA splicing	nitrogen compound metabolic process	cellular macromolecule metabolic process	cellular metabolic process	biopolymer metabolic process	RNA metabolic process	cellular process	mRNA metabolic process	macromolecule metabolic process	cellular biopolymer metabolic process	gene expression	primary metabolic process	nucleobase, nucleoside, nucleotide and nucleic acid metabolic process	metabolic process	RNA processing	Molecular Function:	protein binding	binding	Cellular Component:	nucleus	intracellular membrane-bounded organelle	intracellular organelle	intracellular part	intracellular	membrane-bounded organelle	organelle	cell part	all	cell	cellular_component
0.031642		-484.508	-338.973	28.5011	34.6987	1	1	C77390	1420011_s_at	X-box binding protein 1, mRNA (cDNA clone MGC:36774 IMAGE:2648085)	Mm.469937	22433	Xbp1	11	Biological Process:	epithelial cell maturation	transcription	regulation of transcription, DNA-dependent	exocrine pancreas development	regulation of transcription	epithelial cell maturation involved in salivary gland development	pancreas development	cellular biopolymer biosynthetic process	cell differentiation	nitrogen compound metabolic process	developmental process	cell maturation	exocrine system development	regulation of macromolecule metabolic process	multicellular organismal process	cellular process	developmental maturation	anatomical structure development	cellular macromolecule biosynthetic process	macromolecule metabolic process	epithelium development	regulation of nucleobase, nucleoside, nucleotide and nucleic acid metabolic process	gene expression	biological regulation	nucleobase, nucleoside, nucleotide and nucleic acid metabolic process	morphogenesis of an epithelium	epithelial cell development	regulation of cellular process	regulation of biological process	regulation of nitrogen compound metabolic process	cellular macromolecule metabolic process	system development	regulation of cellular metabolic process	cellular biosynthetic process
0.024306		17.5713	162.248	21.2109	35.1161	1	1	AF089751	1425525_a_at	Purinergic receptor P2X, ligand-gated ion channel 4, mRNA (cDNA clone MGC:5729 IMAGE:3482458)	Mm.290884	18438	P2rx4	5	Biological Process:	nitric oxide biosynthetic process	transport	ion transport	calcium ion transport	vasodilation	regulation of excitatory postsynaptic membrane potential	transmission of nerve impulse	nitrogen compound metabolic process	cation transport	cell communication	multicellular organismal process	nitric oxide metabolic process	cellular process	divalent metal ion transport	regulation of tube size	ion homeostasis	neurological system process	biological regulation	chemical homeostasis	regulation of postsynaptic membrane potential	cell-cell signaling	regulation of biological quality	regulation of membrane potential	cellular biosynthetic process	vascular process in circulatory system	system process	circulatory system process	cellular homeostasis	biosynthetic process	synaptic transmission	membrane depolarization	cellular nitrogen compound metabolic process	cellular chemical homeostasis	metal ion transport
0.00066		-465.137	-322.821	12.8279	7.45377	0.333333	0.666667	AV308222	1435589_at	Transcribed locus, strongly similar to NP_006839.2 hepatitis delta antigen-interacting protein A [Homo sapiens]	Mm.477025	240514	-	19
0.049329		-461.385	-320.458	37.5203	33.8264	1	1	NM_133662	1419647_a_at	Immediate early response 3 (Ier3), mRNA	Mm.25613	15937	Ier3	17	Cellular Component:	membrane	integral to membrane	intrinsic to membrane	cell	all	cellular_component	cell part	membrane part
0.022059		-357.271	-216.461	28.0966	26.6653	1	1	NM_030696	1449005_at	Solute carrier family 16 (monocarboxylic acid transporters), member 3 (Slc16a3), mRNA	Mm.28632	80879	Slc16a3	11	Biological Process:	transport	organic anion transport	establishment of localization	ion transport	localization	anion transport	Molecular Function:	symporter activity	secondary active monocarboxylate transmembrane transporter activity	substrate-specific transmembrane transporter activity	substrate-specific transporter activity	carboxylic acid transmembrane transporter activity	monocarboxylic acid transmembrane transporter activity	organic acid transmembrane transporter activity	transporter activity	active transmembrane transporter activity	secondary active transmembrane transporter activity	transmembrane transporter activity	Cellular Component:	plasma membrane	membrane	integral to membrane	intrinsic to membrane	cell	all	cellular_component	cell part	membrane part
0.019885		-530.062	-389.337	31.2225	20.7533	0.666667	0.666667	AK009266	1430522_a_at	vesicle-associated membrane protein 5	-	53620	-	-	Biological Process:	multicellular organismal development	muscle organ development	skeletal muscle tissue development	vesicle-mediated transport	cell differentiation	skeletal muscle organ development	transport	tissue development	establishment of localization	system development	developmental process	cellular developmental process	cellular process	organ development	multicellular organismal process	anatomical structure development	striated muscle tissue development	muscle tissue development	localization	Cellular Component:	Golgi apparatus	plasma membrane	integral to plasma membrane	membrane	integral to membrane	intracellular organelle	intracellular part	plasma membrane part	membrane-bounded organelle	all	membrane part	intrinsic to membrane	cytoplasmic part	cell
0.049399		-410.565	-273.069	46.2949	16.9847	1	1	BB136172	1434789_at	DEP domain containing 1B, mRNA (cDNA clone MGC:161252 IMAGE:40141540)	Mm.32318	218581	Depdc1b	13	Biological Process:	signal transduction	intracellular signaling cascade	biological_process	regulation of biological process	regulation of cellular process	all	biological regulation	cellular process	cell communication	Molecular Function:	molecular_function	GTPase activator activity	nucleoside-triphosphatase regulator activity	enzyme regulator activity	enzyme activator activity	GTPase regulator activity	all	Cellular Component:	cellular_component	intracellular	cell	cell part	all
0.046251		-434.768	-297.694	29.4956	37.9242	1	1	NM_013788	1420406_at	FRAT3 (Frat3)	Mm.471813	27412	Peg12	7	Biological Process:	embryonic axis specification	Wnt receptor signaling pathway	multicellular organismal development	regulation of biological process	regulation of cellular process	cell surface receptor linked signal transduction	developmental process	axis specification	embryonic pattern specification	cellular process	cell communication	multicellular organismal process	embryonic development	signal transduction	biological regulation	pattern specification process
0.003459		-518.485	-384.994	20.5265	6.59565	1	1	AV290082	1433815_at	Janus kinase and microtubule interacting protein 1, mRNA (cDNA clone MGC:170271 IMAGE:8861666)	Mm.228812	76071	Jakmip1	5	Biological Process:	transport	biological_process	protein transport	establishment of protein localization	protein localization	establishment of localization	localization	all	macromolecule localization	Molecular Function:	RNA binding	kinase activity	kinesin binding	GABA receptor binding	binding	transferase activity	catalytic activity	transferase activity, transferring phosphorus-containing groups	cytoskeletal protein binding	protein binding	nucleic acid binding	receptor binding	Cellular Component:	peripheral to membrane of membrane fraction	cytoplasm	cytoskeleton	microtubule	membrane	ribonucleoprotein complex	intracellular organelle	intracellular part	non-membrane-bounded organelle	all	insoluble fraction
0.008224		-563.526	-430.267	26.6871	6.06126	1	1	AW907526	1418262_at	Spleen tyrosine kinase (Syk), mRNA	Mm.375031	20963	Syk	13	Biological Process:	activation of MAPK activity	serotonin secretion	protein amino acid phosphorylation	cell surface receptor linked signal transduction	enzyme linked receptor protein signaling pathway	G-protein coupled receptor protein signaling pathway	intracellular signaling cascade	activation of JUN kinase activity	peptidyl-tyrosine phosphorylation	leukotriene biosynthetic process	positive regulation of mast cell degranulation	beta selection	positive regulation of interleukin-3 biosynthetic process	positive regulation of granulocyte macrophage colony-stimulating factor biosynthetic process	positive regulation of B cell differentiation	positive regulation of gamma-delta T cell differentiation	positive regulation of alpha-beta T cell differentiation	positive regulation of alpha-beta T cell proliferation	protein amino acid autophosphorylation	positive regulation of peptidyl-tyrosine phosphorylation	positive regulation of calcium-mediated signaling	B cell receptor signaling pathway	positive regulation of cell activation	negative regulation of gene expression	B cell activation	mast cell activation	positive regulation of cellular process	cytokine biosynthetic process	immune effector process	positive regulation of transferase activity	regulation of granulocyte macrophage colony-stimulating factor biosynthetic process	regulation of production of small RNA involved in gene silencing by RNA	positive regulation of B cell activation	immune response-activating signal transduction
0.029314		-407.862	-277.695	37.3559	11.8127	1	1	AV031885	1441842_s_at	Zinc finger protein 707, mRNA (cDNA clone MGC:31244 IMAGE:4210825)	Mm.294295	69020	Zfp707	15	Biological Process:	transcription	cellular biopolymer biosynthetic process	nitrogen compound metabolic process	cellular metabolic process	cellular process	biopolymer biosynthetic process	cellular macromolecule biosynthetic process	macromolecule metabolic process	gene expression	primary metabolic process	nucleobase, nucleoside, nucleotide and nucleic acid metabolic process	metabolic process	cellular macromolecule metabolic process	biopolymer metabolic process	cellular biosynthetic process	biosynthetic process	cellular biopolymer metabolic process	macromolecule biosynthetic process	Molecular Function:	zinc ion binding	metal ion binding	cation binding	ion binding	binding	transition metal ion binding	Cellular Component:	nucleus	intracellular membrane-bounded organelle	intracellular organelle	intracellular part	intracellular	membrane-bounded organelle	organelle	cell part
0.002961		-452.246	-322.598	14.8442	13.5164	1	1	AF367970	1451410_a_at	Cysteine-rich protein 3 (Crip3), transcript variant TLP-B, mRNA	Mm.25168	114570	Crip3	17	Biological Process:	T cell proliferation	immune system process	T cell activation	leukocyte activation	lymphocyte activation	cellular process	multicellular organismal process	cell proliferation	cell activation	lymphocyte proliferation	leukocyte proliferation	mononuclear cell proliferation	Molecular Function:	zinc ion binding	metal ion binding	cation binding	ion binding	binding	transition metal ion binding	Cellular Component:	nucleus	cytoplasm	intracellular membrane-bounded organelle	intracellular organelle	intracellular part	intracellular	membrane-bounded organelle	organelle	cell part	all	cell	cellular_component
0.047091		-588.548	-458.957	32.0584	32.5778	0.333333	0.666667	AK019319	1432466_a_at	Apolipoprotein E, mRNA (cDNA clone MGC:36251 IMAGE:5136415)	Mm.305152	11816	Apoe	7	Biological Process:	response to dietary excess	lipid metabolic process	cholesterol catabolic process	transport	lipid transport	cellular calcium ion homeostasis	response to oxidative stress	protein localization	cholesterol metabolic process	regulation of gene expression	positive regulation of cholesterol esterification	axon regeneration	cholesterol efflux	very-low-density lipoprotein particle remodeling	low-density lipoprotein particle remodeling	lipoprotein metabolic process	lipoprotein biosynthetic process	lipoprotein catabolic process	vasodilation	cholesterol homeostasis	artery morphogenesis	maintenance of location in cell	lipid homeostasis	cell differentiation	neuron development	positive regulation of cellular process	vasculature development	blood vessel development	biological regulation	artery development	blood vessel morphogenesis	regulation of multicellular organismal process	positive regulation of steroid metabolic process	regulation of biological quality
0.04013		-379.389	-250.508	28.4031	32.3221	1	1	AK010751	1453569_s_at	MAP/microtubule affinity-regulating kinase 4L (Mark4) mRNA, complete cds; alternatively spliced	Mm.260504	232944	Mark4	7	Biological Process:	protein amino acid phosphorylation	cellular metabolic process	post-translational protein modification	cellular process	phosphorylation	protein modification process	macromolecule metabolic process	primary metabolic process	metabolic process	phosphate metabolic process	protein metabolic process	cellular macromolecule metabolic process	biopolymer metabolic process	biopolymer modification	phosphorus metabolic process	cellular protein metabolic process	cellular biopolymer metabolic process	Molecular Function:	nucleotide binding	protein kinase activity	protein serine/threonine kinase activity	ATP binding	kinase activity	transferase activity	purine nucleotide binding	binding	phosphotransferase activity, alcohol group as acceptor	catalytic activity	transferase activity, transferring phosphorus-containing groups	purine nucleoside binding	adenyl ribonucleotide binding	ribonucleotide binding	adenyl nucleotide binding	purine ribonucleotide binding
0.003486		-425.448	-296.781	17.3795	11.472	0.666667	1	NM_025428	1448857_a_at	Zinc finger, DHHC domain containing 12, mRNA (cDNA clone MGC:29338 IMAGE:5030263)	Mm.22538	66220	Zdhhc12	2	Molecular Function:	zinc ion binding	acyltransferase activity	transferase activity	metal ion binding	transferase activity, transferring acyl groups other than amino-acyl groups	cation binding	binding	transferase activity, transferring acyl groups	catalytic activity	ion binding	transition metal ion binding	Cellular Component:	membrane	integral to membrane	intrinsic to membrane	cell	all	cellular_component	cell part	membrane part
0.008511		-383.905	-256.72	19.3249	17.9511	1	1	BC025646	1425213_at	Family with sequence similarity 81, member A, mRNA (cDNA clone MGC:38269 IMAGE:5324986)	Mm.44355	76886	Fam81a	9
0.028374		-689.291	-562.225	18.1736	33.198	0.333333	0.666667	AV228827	1434852_at	Group IIF secreted phospholipase A2 (Pla2g2f)	Mm.331989	26971	Pla2g2f	4	Biological Process:	phospholipid metabolic process	lipid catabolic process	organophosphate metabolic process	cellular metabolic process	cellular lipid metabolic process	cellular process	lipid metabolic process	primary metabolic process	catabolic process	metabolic process	Molecular Function:	phospholipase A2 activity	calcium ion binding	hydrolase activity	metal ion binding	cation binding	phospholipase activity	binding	catalytic activity	hydrolase activity, acting on ester bonds	lipase activity	ion binding	carboxylesterase activity	Cellular Component:	extracellular region	all	cellular_component
0.032885		-333.605	-208.356	28.4038	26.9202	1	1	BE447438	1434525_at	Protein kinase N3 (Pkn3), mRNA	Mm.233843	263803	Pkn3	2	Biological Process:	protein amino acid phosphorylation	signal transduction	cellular metabolic process	post-translational protein modification	cell communication	cellular process	phosphorylation	protein modification process	macromolecule metabolic process	primary metabolic process	biological regulation	metabolic process	phosphate metabolic process	regulation of biological process	regulation of cellular process	protein metabolic process	cellular macromolecule metabolic process	biopolymer metabolic process	biopolymer modification	phosphorus metabolic process	cellular protein metabolic process	cellular biopolymer metabolic process	Molecular Function:	nucleotide binding	protein kinase activity	protein serine/threonine kinase activity	protein kinase C activity	ATP binding	kinase activity	transferase activity	purine nucleotide binding	binding	phosphotransferase activity, alcohol group as acceptor	catalytic activity
0.0458		-396.084	-273.937	28.0417	32.1581	1	1	BG062993	1459010_at	ESTs	-	-	-	-
0.00219		-259.39	-137.324	14.242	10.0559	1	1	BC011083	1424132_at	Harvey rat sarcoma virus oncogene 1	-	15461	-	-	Biological Process:	endocytosis	small GTPase mediated signal transduction	Ras protein signal transduction	cell aging	cell proliferation	positive regulation of cell proliferation	negative regulation of neuron apoptosis	regulation of long-term neuronal synaptic plasticity	transmission of nerve impulse	negative regulation of developmental process	positive regulation of cellular process	positive regulation of biological process	developmental process	apoptosis	multicellular organismal process	cell communication	cellular process	negative regulation of cellular process	membrane organization	cell death	intracellular signaling cascade	regulation of transmission of nerve impulse	regulation of synaptic plasticity	regulation of programmed cell death	negative regulation of biological process	regulation of system process	neurological system process	biological regulation	regulation of cellular process	regulation of biological process	regulation of multicellular organismal process	regulation of synaptic transmission	programmed cell death	regulation of apoptosis
0.024969		-481.567	-359.892	22.2985	26.7126	1	1	NM_009164	1460222_at	SH3-domain binding protein 1, mRNA (cDNA clone MGC:6037 IMAGE:3584958)	Mm.4462	20401	Sh3bp1	15	Biological Process:	signal transduction	regulation of biological process	regulation of cellular process	biological regulation	cellular process	cell communication	Molecular Function:	GTPase activator activity	protein binding	SH3 domain binding	nucleoside-triphosphatase regulator activity	enzyme regulator activity	enzyme activator activity	binding	GTPase regulator activity	protein domain specific binding	Cellular Component:	intracellular	cytoplasm	intracellular part	cell	all	cellular_component	cell part
0.04791		-452.111	-331.261	26.3452	33.833	0.666667	0.333333	NM_009480	1448805_at	Upstream transcription factor 1 short form	Mm.8	22278	Usf1	1	Biological Process:	transcription	regulation of transcription	positive regulation of transcription, DNA-dependent	cellular biopolymer biosynthetic process	positive regulation of cellular process	nitrogen compound metabolic process	positive regulation of biological process	positive regulation of metabolic process	regulation of macromolecule metabolic process	cellular process	positive regulation of nucleobase, nucleoside, nucleotide and nucleic acid metabolic process	cellular macromolecule biosynthetic process	positive regulation of macromolecule metabolic process	macromolecule metabolic process	positive regulation of biosynthetic process	regulation of nucleobase, nucleoside, nucleotide and nucleic acid metabolic process	gene expression	biological regulation	nucleobase, nucleoside, nucleotide and nucleic acid metabolic process	regulation of cellular process	regulation of biological process	positive regulation of cellular biosynthetic process	regulation of nitrogen compound metabolic process	cellular macromolecule metabolic process	regulation of cellular metabolic process	cellular biosynthetic process	biosynthetic process	transcription, DNA-dependent	regulation of biosynthetic process	cellular metabolic process	RNA metabolic process	regulation of cellular biosynthetic process	biopolymer biosynthetic process	regulation of metabolic process
0.014409		-592.378	-471.673	13.5961	25.8135	0.166667	0.666667	AF162713	1417814_at	Phospholipase A2, group V, mRNA (cDNA clone MGC:31537 IMAGE:4502326)	Mm.23347	18784	Pla2g5	4	Biological Process:	phospholipid metabolic process	lipid catabolic process	organophosphate metabolic process	cellular metabolic process	cellular lipid metabolic process	cellular process	lipid metabolic process	primary metabolic process	catabolic process	metabolic process	Molecular Function:	phospholipase A2 activity	calcium ion binding	hydrolase activity	metal ion binding	cation binding	phospholipase activity	binding	catalytic activity	hydrolase activity, acting on ester bonds	lipase activity	ion binding	carboxylesterase activity	Cellular Component:	extracellular region	cell surface	membrane	cell	cell part	all	cellular_component
0.019787		-458.583	-338.147	10.6841	30.2026	1	1	AK009714	1418962_at	NECAP endocytosis associated 2, mRNA (cDNA clone MGC:46795 IMAGE:5002765)	Mm.21187	66147	Necap2	4	Biological Process:	transport	endocytosis	protein transport	establishment of protein localization	establishment of localization	macromolecule localization	cellular process	membrane invagination	membrane organization	vesicle-mediated transport	protein localization	localization	cellular component organization	Cellular Component:	plasma membrane	membrane	clathrin vesicle coat	cytoplasmic vesicle	clathrin coated vesicle membrane	intracellular organelle	membrane-bounded organelle	vesicle coat	cytoplasmic part	membrane-bounded vesicle	clathrin coat	intracellular	organelle membrane	coated vesicle	cytoplasmic vesicle part	cellular_component	organelle part	cytoplasmic vesicle membrane	intracellular part	vesicle membrane
0.046724		-621.627	-501.793	17.6464	38.2786	0.666667	1	AV111300	1434204_x_at	Serine hydroxymethyltransferase 2 (mitochondrial) (Shmt2), nuclear gene encoding mitochondrial protein, mRNA	Mm.29890	108037	Shmt2	10	Biological Process:	one-carbon metabolic process	cellular metabolic process	metabolic process	cellular process	Molecular Function:	glycine hydroxymethyltransferase activity	methyltransferase activity	transferase activity	transferase activity, transferring one-carbon groups	catalytic activity	Cellular Component:	mitochondrion	mitochondrial inner membrane	organelle inner membrane	intracellular organelle	intracellular part	membrane-bounded organelle	all	mitochondrial envelope	cytoplasmic part	organelle envelope	mitochondrial part	mitochondrial membrane	envelope	cell	intracellular membrane-bounded organelle	intracellular	organelle	cell part	cytoplasm	organelle membrane	intracellular organelle part	cellular_component	membrane
0.022226		-418.56	-298.811	5.05815	32.6295	1	1	NM_008893	1448369_at	Polymerase (DNA directed), alpha 2, mRNA (cDNA clone MGC:36147 IMAGE:5343583)	Mm.209931	18969	Pola2	19	Biological Process:	protein import into nucleus, translocation	DNA replication	cellular biopolymer biosynthetic process	nitrogen compound metabolic process	establishment of localization in cell	intracellular transport	cellular process	intracellular protein transport	cellular macromolecule biosynthetic process	protein targeting	protein transport	macromolecule metabolic process	nucleobase, nucleoside, nucleotide and nucleic acid metabolic process	nuclear transport	cellular macromolecule metabolic process	cellular protein localization	macromolecule localization	cellular biosynthetic process	protein localization	biosynthetic process	protein localization in nucleus	protein import into nucleus	DNA metabolic process	establishment of protein localization	transport	cellular localization	cellular metabolic process	protein import	biopolymer biosynthetic process	primary metabolic process	metabolic process	establishment of localization	nuclear import	biopolymer metabolic process
0.015626		-427.679	-308.94	15.1616	25.1925	1	1	BB495884	1456584_x_at	Transcribed locus, moderately similar to NP_058662.2 phosphoglycerate dehydrogenase [Mus musculus]	Mm.467571	-	-	*
0.015698		-651.484	-533.715	15.2133	24.9277	0.333333	0.333333	NM_007941	1418164_at	Syntaxin 2 (Stx2), mRNA	Mm.260716	13852	Stx2	5	Biological Process:	intracellular protein transport	acrosome reaction	embryo implantation	cell differentiation	establishment of protein localization	sexual reproduction	reproduction	transport	cellular localization	multi-organism process	establishment of localization in cell	developmental process	intracellular transport	multicellular organismal process	cellular process	protein transport	multicellular organismal development	fertilization	reproductive process	single fertilization	establishment of localization	cellular protein localization	cellular macromolecule localization	cellular developmental process	macromolecule localization	reproductive cellular process	female pregnancy	protein localization	localization	Molecular Function:	SNAP receptor activity	protein binding	calcium-dependent protein binding	binding
0.034716		-636.461	-519.067	21.0821	30.8189	0	0.333333	AA709993	1454907_at	Small EDRK-rich factor 1, mRNA (cDNA clone MGC:41144 IMAGE:1510984)	Mm.286177	20365	Serf1	13
0.021445		-362.256	-245.07	15.1514	28.1354	1	1	BB612707	1433586_at	RGM domain family, member B, mRNA (cDNA clone IMAGE:5351870)	Mm.293466	68799	Rgmb	17	Biological Process:	cell adhesion	signal transduction	BMP signaling pathway	positive regulation of transcription	cellular biopolymer biosynthetic process	nitrogen compound metabolic process	positive regulation of cellular process	positive regulation of biological process	positive regulation of metabolic process	enzyme linked receptor protein signaling pathway	regulation of macromolecule metabolic process	cell communication	cellular process	positive regulation of nucleobase, nucleoside, nucleotide and nucleic acid metabolic process	cellular macromolecule biosynthetic process	positive regulation of macromolecule metabolic process	macromolecule metabolic process	regulation of nucleobase, nucleoside, nucleotide and nucleic acid metabolic process	gene expression	positive regulation of biosynthetic process	nucleobase, nucleoside, nucleotide and nucleic acid metabolic process	biological regulation	regulation of cellular process	regulation of biological process	cellular macromolecule metabolic process	regulation of nitrogen compound metabolic process	positive regulation of cellular biosynthetic process	cell surface receptor linked signal transduction	regulation of cellular metabolic process	cellular biosynthetic process	transmembrane receptor protein serine/threonine kinase signaling pathway	biosynthetic process	regulation of biosynthetic process	cellular metabolic process
0.029387		-465.197	-349.727	24.3015	24.8858	1	1	BG064103	1423602_at	TNF receptor-associated factor 1 (Traf1), mRNA	Mm.239514	22029	Traf1	2	Biological Process:	apoptosis	signal transduction	regulation of apoptosis	regulation of cell death	regulation of biological process	regulation of cellular process	developmental process	programmed cell death	cell communication	cellular process	regulation of developmental process	cell death	regulation of programmed cell death	biological regulation	death	Molecular Function:	receptor activity	protein binding	zinc ion binding	cation binding	molecular transducer activity	ion binding	binding	transition metal ion binding	metal ion binding	signal transducer activity	Cellular Component:	cytoplasm	intracellular part	intracellular	cell	all	cellular_component	cell part
0.013534		-666.361	-552.919	8.66219	25.483	1	1	NM_054088	1420655_at	Patatin-like phospholipase domain containing 3, mRNA (cDNA clone MGC:41626 IMAGE:1265861)	Mm.390817	116939	Pnpla3	15	Biological Process:	lipid metabolic process	biological_process	lipid catabolic process	catabolic process	primary metabolic process	all	metabolic process	Molecular Function:	molecular_function	triglyceride lipase activity	acyltransferase activity	transferase activity	hydrolase activity	transferase activity, transferring acyl groups other than amino-acyl groups	transferase activity, transferring acyl groups	catalytic activity	all	hydrolase activity, acting on ester bonds	lipase activity	carboxylesterase activity	Cellular Component:	membrane	integral to membrane	intrinsic to membrane	cell	all	cellular_component	cell part	membrane part
0.02424		-607.398	-495.128	10.6034	29.9887	1	1	BB528350	1450027_at	Syndecan 3 (Sdc3), mRNA	Mm.206536	20970	Sdc3	4	Molecular Function:	cytoskeletal protein binding	protein binding	binding	Cellular Component:	membrane	integral to membrane	intrinsic to membrane	cell	all	cellular_component	cell part	membrane part
0.026784		-527.728	-415.706	25.2953	20.8123	1	1	NM_024231	1417119_at	Zinc finger like protein 1 (Zfpl1), mRNA	Mm.289471	81909	Zfpl1	19	Biological Process:	transport	vesicle-mediated transport	establishment of localization	localization	cellular process	Molecular Function:	protein binding	zinc ion binding	metal ion binding	cation binding	ion binding	binding	transition metal ion binding	Cellular Component:	Golgi apparatus	membrane	integral to membrane	intracellular membrane-bounded organelle	intracellular organelle	intracellular part	intracellular	membrane-bounded organelle	organelle	cell part	all	membrane part	cytoplasm	intrinsic to membrane	cytoplasmic part	cell	cellular_component
0.048702		-405.82	-293.946	23.374	32.3656	1	1	AY035370	1419218_at	Lpp1 (Vang1l2)	Mm.36148	93840	Vangl2	1	Biological Process:	establishment of planar polarity	neural tube closure	heart looping	multicellular organismal development	sensory cilium assembly	apical protein localization	establishment or maintenance of epithelial cell apical/basal polarity	cellular component assembly	anatomical structure formation	anatomical structure formation involved in morphogenesis	cellular component biogenesis	developmental process	cellular component morphogenesis	cellular process	multicellular organismal process	anatomical structure development	chordate embryonic development	tube closure	tube lumen formation	epithelium development	morphogenesis of an epithelium	cell morphogenesis	system development	embryonic morphogenesis	macromolecule localization	embryonic epithelial tube formation	embryonic development	primary neural tube formation	establishment or maintenance of apical/basal cell polarity	protein localization	asymmetric protein localization	heart morphogenesis	cellular component organization	heart development
0.019142		-632.341	-520.55	9.08699	27.999	1	1	NM_023279	1415978_at	Tubulin, beta 3, mRNA (cDNA clone MGC:35812 IMAGE:5363050)	Mm.40068	22152	Tubb3	8	Biological Process:	microtubule-based process	microtubule-based movement	protein polymerization	anatomical structure formation	cellular component assembly	cellular component biogenesis	cellular macromolecular complex subunit organization	protein complex assembly	cellular process	protein complex biogenesis	macromolecular complex subunit organization	cellular macromolecular complex assembly	cellular protein complex assembly	macromolecular complex assembly	cellular component organization	Molecular Function:	nucleotide binding	GTPase activity	structural molecule activity	GTP binding	hydrolase activity	hydrolase activity, acting on acid anhydrides, in phosphorus-containing anhydrides	purine nucleotide binding	nucleoside-triphosphatase activity	hydrolase activity, acting on acid anhydrides	binding	catalytic activity	guanyl nucleotide binding	guanyl ribonucleotide binding	ribonucleotide binding	pyrophosphatase activity	purine ribonucleotide binding	Cellular Component:	intracellular
0.01176		-559.931	-449.17	13.3777	21.3752	1	1	AV238214	1434361_at	Sorting nexin 33, mRNA (cDNA clone MGC:106212 IMAGE:3501525)	Mm.191459	235406	Snx33	9	Biological Process:	cell communication	cellular process	Molecular Function:	protein binding	phosphoinositide binding	lipid binding	phospholipid binding	binding
0.010221		-543.978	-433.241	23.0037	7.52759	1	1	AK008760	1428206_at	Coiled-coil domain containing 69 (Ccdc69), mRNA	Mm.22361	52570	Ccdc69	11
0.014103		-342.23	-231.865	3.39354	26.2887	1	0.833333	AF459091	1423910_at	ArfGAP with GTPase domain, ankyrin repeat and PH domain 3, mRNA (cDNA clone IMAGE:4986863)	Mm.250703	213990	Agap3	5	Biological Process:	small GTPase mediated signal transduction	regulation of ARF GTPase activity	regulation of signal transduction	regulation of GTPase activity	regulation of Ras GTPase activity	regulation of hydrolase activity	Ras protein signal transduction	regulation of cell communication	regulation of catalytic activity	cellular process	cell communication	ARF protein signal transduction	regulation of Ras protein signal transduction	intracellular signaling cascade	regulation of small GTPase mediated signal transduction	biological regulation	regulation of molecular function	regulation of cellular process	regulation of biological process	signal transduction	regulation of ARF protein signal transduction	Molecular Function:	nucleotide binding	GTPase activator activity	GTP binding	ARF GTPase activator activity	zinc ion binding	metal ion binding	nucleoside-triphosphatase regulator activity	binding	guanyl nucleotide binding	guanyl ribonucleotide binding	purine ribonucleotide binding	cation binding
0.044294		166.829	277.023	27.0211	26.7892	1	1	AW763881	1426453_at	Pitrilysin metallepetidase 1 (Pitrm1), mRNA	Mm.41933	69617	Pitrm1	13	Biological Process:	proteolysis	biopolymer catabolic process	protein metabolic process	biopolymer metabolic process	protein catabolic process	macromolecule catabolic process	macromolecule metabolic process	catabolic process	primary metabolic process	metabolic process	Molecular Function:	catalytic activity	metalloendopeptidase activity	peptidase activity	metallopeptidase activity	zinc ion binding	hydrolase activity	metal ion binding	endopeptidase activity	cation binding	ion binding	binding	transition metal ion binding	peptidase activity, acting on L-amino acid peptides	Cellular Component:	mitochondrion	intracellular membrane-bounded organelle	intracellular organelle	intracellular part	intracellular	membrane-bounded organelle	organelle	cell part	all
0.032352		-561.939	-452.876	9.34937	32.5798	1	0.666667	BG073508	1427908_at	BCL2/adenovirus E1B interacting protein 1, mRNA (cDNA clone MGC:107556 IMAGE:30122069)	Mm.21795	224630	Bnip1	17	Biological Process:	transport	apoptosis	protein transport	vesicle-mediated transport	establishment of protein localization	establishment of localization	programmed cell death	macromolecule localization	cellular process	cell death	protein localization	localization	death	Molecular Function:	molecular_function	all	Cellular Component:	cytoplasm	endoplasmic reticulum	Golgi apparatus	membrane	integral to membrane	intracellular membrane-bounded organelle	intracellular organelle	intracellular part	membrane-bounded organelle	intracellular	organelle	all	cell part	membrane part	intrinsic to membrane	cytoplasmic part	cellular_component
0.043582		-700.392	-591.639	18.5231	32.4261	0	1	NM_031158	1419421_at	Ankyrin 1, erythroid (Ank1), transcript variant 2, mRNA	Mm.334444	11733	Ank1	8	Biological Process:	porphyrin biosynthetic process	signal transduction	monovalent inorganic cation transport	erythrocyte development	cell differentiation	cofactor biosynthetic process	hemopoietic or lymphoid organ development	cofactor metabolic process	nitrogen compound metabolic process	cation transport	heterocycle biosynthetic process	developmental process	multicellular organismal process	cell communication	cellular process	anatomical structure development	porphyrin metabolic process	myeloid cell differentiation	biological regulation	immune system development	regulation of biological process	regulation of cellular process	system development	tetrapyrrole biosynthetic process	regulation of biological quality	cellular biosynthetic process	biosynthetic process	hemopoiesis	tetrapyrrole metabolic process	cellular nitrogen compound metabolic process	transport	cellular metabolic process	homeostasis of number of cells	ion transport
0.004216		-404.618	-297.066	17.4899	5.49692	1	1	BG071725	1418694_at	Potassium channel modulatory factor 1 (Kcmf1), mRNA	Mm.29194	74287	Kcmf1	6	Biological Process:	protein ubiquitination	modification-dependent protein catabolic process	cellular biopolymer catabolic process	biopolymer catabolic process	cellular metabolic process	cellular macromolecule catabolic process	modification-dependent macromolecule catabolic process	post-translational protein modification	cellular process	proteolysis	protein modification process	macromolecule metabolic process	catabolic process	primary metabolic process	metabolic process	protein modification by small protein conjugation	cellular protein catabolic process	cellular catabolic process	protein metabolic process	cellular macromolecule metabolic process	biopolymer metabolic process	biopolymer modification	protein catabolic process	cellular protein metabolic process	proteolysis involved in cellular protein catabolic process	macromolecule catabolic process	protein modification by small protein conjugation or removal	cellular biopolymer metabolic process	Molecular Function:	ubiquitin-protein ligase activity	zinc ion binding	ligase activity	metal ion binding	cation binding
0.002418		-548.614	-441.295	8.70154	13.114	1	0.666667	BB291769	1420266_at	Component of oligomeric golgi complex 8 (Cog8), mRNA	Mm.288641	97484	Cog8	8	Biological Process:	transport	protein transport	establishment of protein localization	protein localization	establishment of localization	localization	macromolecule localization	Cellular Component:	Golgi apparatus	membrane	intracellular membrane-bounded organelle	intracellular organelle	intracellular part	intracellular	membrane-bounded organelle	organelle	cell part	all	cytoplasm	cytoplasmic part	cell	cellular_component
0.02967		-709.285	-603.171	2.60338	31.9581	0	0.666667	NM_013687	1420730_a_at	T-complex protein 11 (Tcp11), transcript variant 1, mRNA	Mm.29758	21463	Tcp11	17	Biological Process:	multicellular organismal development	spermatogenesis	cell differentiation	sexual reproduction	reproduction	reproductive process	developmental process	cellular developmental process	gamete generation	cellular process	multicellular organismal process	male gamete generation	Cellular Component:	membrane	integral to membrane	intrinsic to membrane	cell	all	cellular_component	cell part	membrane part
0.03764		-531.25	-425.71	13.497	31.7332	0.666667	1	NM_007533	1416647_at	Branched chain ketoacid dehydrogenase E1, alpha polypeptide, mRNA (cDNA clone MGC:6017 IMAGE:3600452)	Mm.25848	12039	Bckdha	7	Biological Process:	metabolic process	positive regulation of transcription, DNA-dependent	oxidation reduction	cellular biopolymer biosynthetic process	positive regulation of cellular process	nitrogen compound metabolic process	positive regulation of biological process	positive regulation of metabolic process	regulation of macromolecule metabolic process	cellular process	positive regulation of nucleobase, nucleoside, nucleotide and nucleic acid metabolic process	cellular macromolecule biosynthetic process	positive regulation of macromolecule metabolic process	macromolecule metabolic process	positive regulation of biosynthetic process	regulation of nucleobase, nucleoside, nucleotide and nucleic acid metabolic process	gene expression	nucleobase, nucleoside, nucleotide and nucleic acid metabolic process	biological regulation	regulation of cellular process	regulation of biological process	positive regulation of cellular biosynthetic process	cellular macromolecule metabolic process	regulation of nitrogen compound metabolic process	regulation of cellular metabolic process	cellular biosynthetic process	biosynthetic process	transcription, DNA-dependent	regulation of biosynthetic process	cellular metabolic process	RNA metabolic process	regulation of transcription	regulation of cellular biosynthetic process	regulation of metabolic process
0.015811		-595.358	-489.904	20.5977	16.2017	1	1	BB304715	1452581_at	Regulation of nuclear pre-mRNA domain containing 1B, mRNA (cDNA clone MGC:36579 IMAGE:5100766)	Mm.290810	70470	Rprd1b	2	Biological Process:	biological_process	all	Molecular Function:	molecular_function	all	Cellular Component:	cellular_component	all
0.044584		-688.943	-586.527	14.3345	32.4157	0	0.333333	AV128236	1420303_x_at	Transcribed locus, strongly similar to NP_033120.1 ribosomal protein S4, X-linked [Mus musculus]	Mm.391852	-	-	13
0.016915		-511.849	-410	9.01648	24.2047	1	1	NM_021426	1422596_at	Na+/K+ transporting ATPase interacting 4 (Nkain4), transcript variant 1, mRNA	Mm.40361	58237	Nkain4	2	Cellular Component:	plasma membrane	membrane	integral to membrane	intrinsic to membrane	cell	all	cellular_component	cell part	membrane part
0.003246		-533.181	-434.316	13.6101	7.81717	1	1	AV139114	1442303_at	ESTs	-	-	-	-
0.028625		-566.318	-467.863	9.63933	27.7835	1	1	NM_008281	1420712_a_at	Hepsin (Hpn), transcript variant 2, mRNA	Mm.19182	15451	Hpn	7	Biological Process:	proteolysis	cell growth	biopolymer catabolic process	cellular process	regulation of cellular component size	growth	macromolecule metabolic process	catabolic process	primary metabolic process	biological regulation	regulation of anatomical structure size	metabolic process	protein metabolic process	biopolymer metabolic process	protein catabolic process	regulation of biological quality	macromolecule catabolic process	regulation of cell size	Molecular Function:	serine-type endopeptidase activity	scavenger receptor activity	peptidase activity	serine-type peptidase activity	hydrolase activity	transmembrane receptor activity	serine hydrolase activity	endopeptidase activity	catalytic activity	peptidase activity, acting on L-amino acid peptides	signal transducer activity	molecular transducer activity	receptor activity	Cellular Component:	plasma membrane
0.000589		-447.633	-349.684	3.41384	9.30957	1	1	BB023868	1434388_at	MOB1, Mps One Binder kinase activator-like 2A (yeast), mRNA (cDNA clone MGC:65537 IMAGE:6307543)	Mm.49309	208228	Mobkl2a	10	Molecular Function:	protein binding	zinc ion binding	metal ion binding	cation binding	ion binding	binding	transition metal ion binding
0.013641		-29.467	67.3427	21.9859	6.83165	1	1	NM_025338	1416245_at	Aurora kinase A interacting protein 1, mRNA (cDNA clone MGC:18778 IMAGE:4166765)	Mm.28999	66077	Aurkaip1	4	Biological Process:	positive regulation of proteolysis	positive regulation of cellular process	positive regulation of cellular protein metabolic process	positive regulation of biological process	positive regulation of metabolic process	regulation of macromolecule metabolic process	cellular process	proteolysis	positive regulation of macromolecule metabolic process	macromolecule metabolic process	biological regulation	regulation of proteolysis	regulation of biological process	regulation of cellular process	cellular macromolecule metabolic process	regulation of cellular metabolic process	protein catabolic process	positive regulation of protein metabolic process	regulation of catabolic process	macromolecule catabolic process	regulation of protein catabolic process	cellular metabolic process	biopolymer catabolic process	positive regulation of catabolic process	regulation of metabolic process	regulation of primary metabolic process	positive regulation of protein catabolic process	primary metabolic process	catabolic process	metabolic process	protein metabolic process	biopolymer metabolic process	regulation of cellular protein metabolic process	positive regulation of cellular metabolic process
0.004756		-581.131	-484.493	4.7591	16.3495	1	1	BB236260	1437381_x_at	G protein-coupled receptor 172B	-	-	-	-
0.009639		-651.279	-555.097	11.4139	17.2336	1	1	AK002544	1428072_a_at	dolichyl pyrophosphate phosphatase 1	-	57170	-	-	Biological Process:	protein amino acid N-linked glycosylation	cellular metabolic process	cellular process	glycoprotein metabolic process	cellular macromolecule biosynthetic process	protein modification process	macromolecule metabolic process	primary metabolic process	biopolymer glycosylation	protein amino acid glycosylation	metabolic process	glycoprotein biosynthetic process	protein metabolic process	cellular macromolecule metabolic process	biopolymer metabolic process	biopolymer modification	carbohydrate metabolic process	cellular biosynthetic process	cellular carbohydrate metabolic process	cellular protein metabolic process	biosynthetic process	cellular biopolymer metabolic process	macromolecule biosynthetic process	glycosylation	Molecular Function:	catalytic activity	hydrolase activity	dolichyldiphosphatase activity	hydrolase activity, acting on acid anhydrides, in phosphorus-containing anhydrides	hydrolase activity, acting on acid anhydrides	pyrophosphatase activity	Cellular Component:	endoplasmic reticulum	membrane
0.046933		-631.331	-535.712	16.4723	29.3826	0	0	BE949064	1435907_at	Neurexin II, mRNA (cDNA clone MGC:179067 IMAGE:9054059)	Mm.329616	18190	Nrxn2	19	Biological Process:	synaptic transmission	neurotransmitter secretion	synapse assembly	anatomical structure formation	cellular component assembly	transmission of nerve impulse	transport	cellular component biogenesis	cellular localization	establishment of localization in cell	developmental process	regulation of neurotransmitter levels	multicellular organismal process	cellular process	cell communication	anatomical structure development	synapse organization	neurotransmitter transport	extracellular structure organization	biological regulation	neurological system process	multicellular organismal development	system development	establishment of localization	cell-cell signaling	regulation of biological quality	secretion by cell	secretion	system process	cellular component organization	localization	generation of a signal involved in cell-cell signaling	nervous system development	Molecular Function:
0.01615		-508.304	-413.833	16.3113	17.0929	1	1	AV316320	1428979_at	Transcribed locus	Mm.475334	17764	-	4	Biological Process:	transcription	regulation of transcription, DNA-dependent	response to oxidative stress	regulation of transcription	positive regulation of transcription from RNA polymerase II promoter	response to cadmium ion	cellular biopolymer biosynthetic process	positive regulation of cellular process	nitrogen compound metabolic process	positive regulation of biological process	positive regulation of metabolic process	regulation of macromolecule metabolic process	cellular process	positive regulation of nucleobase, nucleoside, nucleotide and nucleic acid metabolic process	cellular macromolecule biosynthetic process	response to inorganic substance	positive regulation of macromolecule metabolic process	macromolecule metabolic process	positive regulation of biosynthetic process	regulation of nucleobase, nucleoside, nucleotide and nucleic acid metabolic process	gene expression	biological regulation	nucleobase, nucleoside, nucleotide and nucleic acid metabolic process	response to chemical stimulus	regulation of cellular process	regulation of biological process	positive regulation of cellular biosynthetic process	regulation of nitrogen compound metabolic process	cellular macromolecule metabolic process	regulation of cellular metabolic process	transcription from RNA polymerase II promoter	positive regulation of transcription, DNA-dependent	response to stimulus	cellular biosynthetic process
0.002274		-283.47	-189.015	11.8106	6.79617	1	1	AK004087	1448146_at	WW domain containing E3 ubiquitin protein ligase 2, mRNA (cDNA clone IMAGE:3499982)	Mm.390058	66894	Wwp2	8	Biological Process:	protein modification process	modification-dependent protein catabolic process	cellular biopolymer catabolic process	biopolymer catabolic process	cellular metabolic process	cellular macromolecule catabolic process	modification-dependent macromolecule catabolic process	cellular process	proteolysis	macromolecule metabolic process	catabolic process	primary metabolic process	metabolic process	cellular protein catabolic process	cellular catabolic process	protein metabolic process	cellular macromolecule metabolic process	biopolymer metabolic process	biopolymer modification	protein catabolic process	cellular protein metabolic process	macromolecule catabolic process	proteolysis involved in cellular protein catabolic process	cellular biopolymer metabolic process	Molecular Function:	protein binding	ligase activity	acid-amino acid ligase activity	binding	ligase activity, forming carbon-nitrogen bonds	catalytic activity	Cellular Component:	intracellular	cell
0.0022		-629.12	-534.951	5.23382	12.4061	0	0	AI854368	1438722_at	Coiled-coil domain containing 9, mRNA (cDNA clone MGC:27654 IMAGE:4527178)	Mm.218698	243846	Ccdc9	7	Biological Process:	biological_process	all	Molecular Function:	molecular_function	all	Cellular Component:	cellular_component	all
0.02509		-423.617	-330.07	18.4322	19.4456	1	1	BB317588	1436753_at	AarF domain containing kinase 5, mRNA (cDNA clone MGC:69569 IMAGE:6414642)	Mm.181624	268822	Adck5	15	Molecular Function:	protein serine/threonine kinase activity	kinase activity	transferase activity	protein kinase activity	phosphotransferase activity, alcohol group as acceptor	catalytic activity	transferase activity, transferring phosphorus-containing groups	Cellular Component:	mitochondrion	membrane	integral to membrane	intracellular membrane-bounded organelle	intracellular organelle	intracellular part	intracellular	membrane-bounded organelle	organelle	cell part	all	membrane part	cytoplasm	intrinsic to membrane	cytoplasmic part	cell	cellular_component
0.045345		-502.917	-411.251	9.42525	30.4855	0.333333	0.666667	AV110626	1450838_x_at	Ribosomal protein L37 (Rpl37), mRNA	Mm.10474	67281	Rpl37	15	Biological Process:	translation	biological_process	cellular biopolymer biosynthetic process	cellular metabolic process	all	cellular process	biopolymer biosynthetic process	cellular macromolecule biosynthetic process	macromolecule metabolic process	gene expression	primary metabolic process	metabolic process	cellular macromolecule metabolic process	protein metabolic process	biopolymer metabolic process	cellular biosynthetic process	cellular protein metabolic process	biosynthetic process	cellular biopolymer metabolic process	macromolecule biosynthetic process	Molecular Function:	molecular_function	RNA binding	structural constituent of ribosome	zinc ion binding	rRNA binding	metal ion binding	cation binding	binding	all	structural molecule activity	ion binding	transition metal ion binding	nucleic acid binding
0.02268		-706.65	-617.274	11.8664	21.7767	0	0.5	NM_053094	1419144_at	CD163 antigen (Cd163), mRNA	Mm.37426	93671	Cd163	6	Biological Process:	acute-phase response	inflammatory response	response to stimulus	response to external stimulus	response to wounding	defense response	response to stress	acute inflammatory response	Molecular Function:	scavenger receptor activity	transmembrane receptor activity	molecular transducer activity	receptor activity	signal transducer activity	Cellular Component:	extracellular region	plasma membrane	membrane	integral to membrane	intrinsic to membrane	cell	cell part	all	cellular_component	membrane part
0.021978		-649.694	-560.369	6.73507	23.6023	0	0.333333	BE951004	1436639_at	BolA-like 2 (E. coli), mRNA (cDNA clone MGC:74338 IMAGE:6707992)	Mm.358692	66162	Bola2	7
0.029574		-615.766	-528.231	25.7154	6.07232	0.333333	0.666667	BB749092	1444012_at	Yip1 domain family, member 3 (Yipf3), mRNA	Mm.248769	28064	Yipf3	17	Biological Process:	cell differentiation	developmental process	cellular developmental process	cellular process	Cellular Component:	cytoplasm	plasma membrane	membrane	integral to membrane	intrinsic to membrane	intracellular part	intracellular	cell	all	cellular_component	cell part	membrane part
0.022787		-608.058	-520.583	9.27719	22.4683	0.666667	1	BB770958	1433468_at	Polyglutamine-containing protein	Mm.248358	238330	6430527G18Rik	12	Cellular Component:	nucleus	intracellular membrane-bounded organelle	intracellular organelle	intracellular part	intracellular	membrane-bounded organelle	organelle	cell part	all	cell	cellular_component
0.018651		130.69	217.739	17.7545	14.2093	1	1	BF538435	1456477_at	Transcribed locus	Mm.29941	12455	-	15	Biological Process:	transcription	protein amino acid phosphorylation	cell cycle	regulation of transcription	cell division	cellular biopolymer biosynthetic process	nitrogen compound metabolic process	regulation of macromolecule metabolic process	post-translational protein modification	cellular process	protein modification process	cellular macromolecule biosynthetic process	macromolecule metabolic process	regulation of nucleobase, nucleoside, nucleotide and nucleic acid metabolic process	gene expression	biological regulation	nucleobase, nucleoside, nucleotide and nucleic acid metabolic process	regulation of cellular process	regulation of biological process	regulation of nitrogen compound metabolic process	cellular macromolecule metabolic process	regulation of cellular metabolic process	biopolymer modification	phosphorus metabolic process	cellular biosynthetic process	biosynthetic process	regulation of biosynthetic process	cellular metabolic process	regulation of cellular biosynthetic process	phosphorylation	biopolymer biosynthetic process	regulation of metabolic process	regulation of primary metabolic process	primary metabolic process
0.049185		-664.471	-578.108	17.2779	25.6501	0.833333	0.333333	AB012273	1425261_at	CCAAT/enhancer binding protein (C/EBP), gamma, mRNA (cDNA clone MGC:11669 IMAGE:3709074)	Mm.273090	12611	Cebpg	7	Biological Process:	nucleosome disassembly	chromatin remodeling	transcription	regulation of transcription, DNA-dependent	regulation of transcription from RNA polymerase II promoter	immune response	mRNA metabolic process	B cell differentiation	natural killer cell mediated cytotoxicity	enucleate erythrocyte differentiation	negative regulation of transcription factor activity	positive regulation of interferon-gamma biosynthetic process	regulation of transcription	positive regulation of DNA repair	cell differentiation	negative regulation of gene expression	positive regulation of cellular process	B cell activation	cytokine biosynthetic process	immune effector process	positive regulation of DNA metabolic process	regulation of production of small RNA involved in gene silencing by RNA	apoptosis	induction of programmed cell death	cell death	cellular component disassembly	regulation of nucleobase, nucleoside, nucleotide and nucleic acid metabolic process	biological regulation	chromatin disassembly	immune system development	leukocyte activation	regulation of multicellular organismal process	regulation of biological quality	transcription from RNA polymerase II promoter
0.025985		-715.979	-629.774	3.6799	24.6931	0	0	AI451392	1443670_at	Outer dense fiber of sperm tails 3B (Odf3b), mRNA	Mm.247273	70113	Odf3b	15
0.025897		-609.017	-525.778	18.2178	15.7477	1	0.833333	BB319048	1434122_at	F-box protein 27, mRNA (cDNA clone MGC:96367 IMAGE:30540609)	Mm.116116	233040	Fbxo27	7	Biological Process:	modification-dependent protein catabolic process	protein catabolic process	cellular biopolymer catabolic process	biopolymer catabolic process	cellular metabolic process	cellular macromolecule catabolic process	modification-dependent macromolecule catabolic process	cellular process	proteolysis	macromolecule metabolic process	primary metabolic process	catabolic process	metabolic process	cellular protein catabolic process	cellular catabolic process	cellular macromolecule metabolic process	protein metabolic process	biopolymer metabolic process	cellular protein metabolic process	macromolecule catabolic process	proteolysis involved in cellular protein catabolic process	cellular biopolymer metabolic process	Molecular Function:	protein binding	binding
0.047845		-185.873	-103.063	20.1322	21.3829	1	1	BB822050	1429714_at	sulfatase modifying factor 2	-	67902	-	-	Molecular Function:	calcium ion binding	protein binding	protein homodimerization activity	metal ion binding	cation binding	ion binding	protein dimerization activity	binding	identical protein binding	Cellular Component:	endoplasmic reticulum	intracellular membrane-bounded organelle	intracellular organelle	intracellular part	intracellular	membrane-bounded organelle	organelle	cell part	all	cytoplasm	cytoplasmic part	cell	cellular_component
0.031421		-650.19	-567.529	20.9534	14.4375	0	0	BG073353	1455850_at	RIKEN cDNA 2310003H01 gene, mRNA (cDNA clone MGC:37540 IMAGE:4986832)	Mm.476851	71885	2310003H01Rik	11	Biological Process:	DNA repair	response to DNA damage stimulus	cellular response to stress	nitrogen compound metabolic process	cellular metabolic process	cellular process	macromolecule metabolic process	primary metabolic process	nucleobase, nucleoside, nucleotide and nucleic acid metabolic process	metabolic process	cellular macromolecule metabolic process	biopolymer metabolic process	response to stress	response to stimulus	cellular response to stimulus	cellular biopolymer metabolic process	cellular response to DNA damage stimulus	DNA metabolic process	Molecular Function:	DNA binding	binding	nucleic acid binding	Cellular Component:	nucleus	intracellular membrane-bounded organelle	intracellular organelle	intracellular part	intracellular	membrane-bounded organelle	organelle	cell part	all	cell	cellular_component
0.006783		-690.092	-608.483	10.2041	12.1573	0	0.333333	NM_019960	1449872_at	Heat shock protein 3 (Hspb3), mRNA	Mm.41410	56534	Hspb3	13	Biological Process:	response to stress	response to heat	response to stimulus	response to temperature stimulus	response to abiotic stimulus
0.00674		-650.434	-569.875	11.7065	10.3709	0	0.666667	NM_010866	1418420_at	Myogenic differentiation 1 (Myod1), mRNA	Mm.1526	17927	Myod1	7	Biological Process:	regulation of alternative nuclear mRNA splicing, via spliceosome	transcription	regulation of transcription, DNA-dependent	multicellular organismal development	muscle organ development	myoblast cell fate determination	skeletal muscle tissue development	cell differentiation	positive regulation of skeletal muscle tissue regeneration	myoblast differentiation	regulation of transcription	positive regulation of transcription from RNA polymerase II promoter	striated muscle cell differentiation	regulation of response to external stimulus	negative regulation of gene expression	positive regulation of cellular process	regulation of nuclear mRNA splicing, via spliceosome	regulation of production of small RNA involved in gene silencing by RNA	multicellular organismal process	cellular process	anatomical structure development	positive regulation of nucleobase, nucleoside, nucleotide and nucleic acid metabolic process	tissue regeneration	alternative nuclear mRNA splicing, via spliceosome	negative regulation of biological process	positive regulation of biosynthetic process	negative regulation of macromolecule metabolic process	regulation of nucleobase, nucleoside, nucleotide and nucleic acid metabolic process	regulation of growth	biological regulation	regulation of developmental growth	regulation of multicellular organismal process	cell fate determination	transcription from RNA polymerase II promoter
0.049198		-581.937	-502.675	14.4157	24.4535	0.666667	0.333333	BE954012	1459650_at	Transcribed locus	Mm.474934	21750	-	8	Biological Process:	telomere maintenance	in utero embryonic development	telomere maintenance via telomerase	cell cycle	protection from non-homologous end joining at telomere	positive regulation of telomere maintenance	positive regulation of cellular process	positive regulation of cellular component organization	positive regulation of DNA metabolic process	multicellular organismal process	cellular process	positive regulation of nucleobase, nucleoside, nucleotide and nucleic acid metabolic process	chordate embryonic development	regulation of cellular component organization	regulation of nucleobase, nucleoside, nucleotide and nucleic acid metabolic process	biological regulation	regulation of biological quality	embryonic development	response to stimulus	cellular biosynthetic process	telomere maintenance via telomere lengthening	regulation of organelle organization	biosynthetic process	regulation of telomere maintenance	DNA metabolic process	telomere capping	cellular response to stress	regulation of metabolic process	positive regulation of nitrogen compound metabolic process	RNA-dependent DNA replication	biopolymer metabolic process	response to DNA damage stimulus	positive regulation of cellular metabolic process	response to stress
0.013577		-529.634	-452.13	8.21751	16.4694	1	1	BE981214	1456894_at	PREDICTED: Mus musculus RIKEN cDNA C130039O16 gene (C130039O16Rik), mRNA	Mm.31256	238317	C130039O16Rik	12
0.045086		-603.065	-530.559	13.7883	21.0807	1	1	BG067063	1444934_at	Zinc finger protein (C2H2 type) 276 (Zfp276), mRNA	Mm.379084	57247	Zfp276	8	Biological Process:	transcription	regulation of transcription	cellular biopolymer biosynthetic process	nitrogen compound metabolic process	cellular metabolic process	regulation of macromolecule metabolic process	regulation of cellular biosynthetic process	cellular process	regulation of metabolic process	biopolymer biosynthetic process	regulation of primary metabolic process	cellular macromolecule biosynthetic process	macromolecule metabolic process	regulation of nucleobase, nucleoside, nucleotide and nucleic acid metabolic process	gene expression	primary metabolic process	biological regulation	nucleobase, nucleoside, nucleotide and nucleic acid metabolic process	metabolic process	regulation of gene expression	regulation of cellular process	regulation of biological process	regulation of nitrogen compound metabolic process	cellular macromolecule metabolic process	biopolymer metabolic process	regulation of cellular metabolic process	cellular biosynthetic process	biosynthetic process	cellular biopolymer metabolic process	regulation of biosynthetic process	regulation of macromolecule biosynthetic process	macromolecule biosynthetic process	Molecular Function:	nucleic acid binding
0.037431		-486.084	-414.128	12.6639	19.7573	1	1	BG065702	1426521_at	RIKEN cDNA D230025D16 gene (D230025D16Rik), mRNA	Mm.27186	234678	D230025D16Rik	8	Biological Process:	Golgi to plasma membrane protein transport	post-Golgi vesicle-mediated transport	establishment of protein localization	Golgi vesicle transport	transport	cellular localization	Golgi to plasma membrane transport	establishment of localization in cell	intracellular transport	cellular process	intracellular protein transport	protein transport	establishment of localization	cellular protein localization	cellular macromolecule localization	macromolecule localization	vesicle-mediated transport	protein localization	localization	Molecular Function:	receptor binding	protein binding	binding	Cellular Component:	membrane fraction	trans-Golgi network	dendrite	synaptic vesicle membrane	clathrin coated vesicle membrane	intracellular organelle	membrane-bounded organelle	neuron projection	cytoplasmic part	membrane-bounded vesicle
0.026409		-563.228	-492.17	18.2065	9.81836	1	1	BB376505	1446738_at	Transcribed locus	Mm.3635	-	-	7
0.043698		-618.897	-548.79	15.6586	18.3143	1	0.833333	AK012939	1429165_at	RIKEN cDNA 3110001I22 gene, mRNA (cDNA clone MGC:48147 IMAGE:1477704)	Mm.223689	67118	Bfar	16	Biological Process:	apoptosis	anti-apoptosis	negative regulation of developmental process	developmental process	cellular process	negative regulation of cellular process	cell death	regulation of programmed cell death	negative regulation of biological process	biological regulation	negative regulation of cell death	death	regulation of cell death	regulation of biological process	regulation of cellular process	programmed cell death	regulation of apoptosis	negative regulation of programmed cell death	negative regulation of apoptosis	regulation of developmental process	Molecular Function:	molecular_function	protein binding	zinc ion binding	metal ion binding	cation binding	ion binding	binding	transition metal ion binding	all	Cellular Component:	membrane fraction	endoplasmic reticulum	membrane
0.007713		-566.013	-499.887	9.15771	9.69376	0.833333	1	BE985326	1437778_at	RNA binding motif protein 15B, mRNA (cDNA clone IMAGE:6402105)	Mm.477993	109095	Rbm15b	9	Biological Process:	transcription	mRNA processing	RNA splicing	regulation of transcription	cellular biopolymer biosynthetic process	nitrogen compound metabolic process	regulation of macromolecule metabolic process	cellular process	mRNA metabolic process	cellular macromolecule biosynthetic process	macromolecule metabolic process	regulation of nucleobase, nucleoside, nucleotide and nucleic acid metabolic process	gene expression	biological regulation	nucleobase, nucleoside, nucleotide and nucleic acid metabolic process	regulation of cellular process	regulation of biological process	regulation of nitrogen compound metabolic process	cellular macromolecule metabolic process	regulation of cellular metabolic process	cellular biosynthetic process	biosynthetic process	regulation of biosynthetic process	cellular metabolic process	RNA metabolic process	regulation of cellular biosynthetic process	biopolymer biosynthetic process	regulation of metabolic process	regulation of primary metabolic process	primary metabolic process	metabolic process	RNA processing	regulation of gene expression	biopolymer metabolic process
0.006278		-415.176	-350.406	9.92695	7.30759	1	1	AW491662	1435823_x_at	EGF-like domain 7, mRNA (cDNA clone MGC:28455 IMAGE:4159675)	Mm.268933	353156	Egfl7	2	Biological Process:	angiogenesis	blood vessel development	vasculogenesis	multicellular organismal development	cell differentiation	negative regulation of cell migration	anatomical structure morphogenesis	anatomical structure formation	anatomical structure formation involved in morphogenesis	regulation of cell motion	localization of cell	developmental process	regulation of localization	cellular process	multicellular organismal process	negative regulation of cellular process	anatomical structure development	vasculature development	cell motility	regulation of locomotion	negative regulation of biological process	negative regulation of cell motion	organ morphogenesis	biological regulation	regulation of cell migration	regulation of cellular process	regulation of biological process	blood vessel morphogenesis	cell migration	system development	cellular developmental process	organ development	localization	locomotion
0.046344		-601.698	-537.281	16.8623	15.0378	0.666667	0.666667	AV091287	1428350_at	RIKEN cDNA 2310061F22 gene (2310061F22Rik), mRNA	Mm.37324	66965	2310061F22Rik	8	Biological Process:	tRNA processing	biological_process	nitrogen compound metabolic process	cellular metabolic process	RNA metabolic process	all	cellular process	tRNA metabolic process	macromolecule metabolic process	gene expression	primary metabolic process	nucleobase, nucleoside, nucleotide and nucleic acid metabolic process	metabolic process	RNA processing	ncRNA metabolic process	cellular macromolecule metabolic process	biopolymer metabolic process	ncRNA processing	cellular biopolymer metabolic process	Molecular Function:	molecular_function	all	Cellular Component:	cellular_component	cytoplasm	intracellular part	intracellular	cell	cell part	all
0.01274		-586.516	-522.351	11.3504	9.73734	1	0.666667	BC002055	1416695_at	Translocator protein, mRNA (cDNA clone MGC:6086 IMAGE:3493196)	Mm.1508	12257	Tspo	15	Molecular Function:	receptor activity	molecular transducer activity	signal transducer activity	Cellular Component:	mitochondrion	membrane	integral to membrane	intracellular membrane-bounded organelle	intracellular organelle	intracellular part	intracellular	membrane-bounded organelle	organelle	cell part	all	membrane part	cytoplasm	intrinsic to membrane	cytoplasmic part	cell	cellular_component
0.032573		-725.241	-663.36	7.31406	17.8328	0	0.666667	AF247140	1426185_at	Voltage-dependent calcium channel alpha-2-delta-2 mutant subunit 1 (Cacna2d2)	Mm.273084	56808	Cacna2d2	9	Biological Process:	transport	ion transport	calcium ion transport	neuromuscular junction development	regulation of multicellular organism growth	positive regulation of organ growth	muscle fiber development	rhythmic synaptic transmission	transmission of nerve impulse	cell differentiation	cation transport	positive regulation of biological process	developmental process	cell communication	multicellular organismal process	cellular process	anatomical structure development	divalent metal ion transport	synapse organization	regulation of transmission of nerve impulse	regulation of system process	extracellular structure organization	neurological system process	biological regulation	regulation of growth	muscle organ development	regulation of cellular process	regulation of biological process	regulation of multicellular organismal process	system development	regulation of synaptic transmission	organ growth	cell-cell signaling	striated muscle tissue development
0.012485		-518.492	-457.481	12.9095	5.75819	1	1	AK010420	1450971_at	Growth arrest and DNA-damage-inducible 45 beta, mRNA (cDNA clone MGC:36156 IMAGE:5355150)	Mm.1360	17873	Gadd45b	10	Biological Process:	activation of MAPKK activity	negative regulation of protein kinase activity	apoptosis	multicellular organismal development	cell differentiation	regulation of cell cycle	positive regulation of kinase activity	developmental process	positive regulation of transferase activity	regulation of catalytic activity	post-translational protein modification	multicellular organismal process	cell communication	regulation of phosphorus metabolic process	regulation of phosphorylation	cellular process	negative regulation of molecular function	protein modification process	cell death	intracellular signaling cascade	protein kinase cascade	macromolecule metabolic process	negative regulation of catalytic activity	biological regulation	negative regulation of kinase activity	regulation of cellular process	regulation of biological process	positive regulation of catalytic activity	cellular macromolecule metabolic process	regulation of cellular metabolic process	biopolymer modification	programmed cell death	negative regulation of transferase activity	phosphorus metabolic process
0.012501		-678.77	-618.818	4.86516	13.0161	0	0.166667	BB770967	1437445_at	Transient receptor potential cation channel, subfamily M, member 1 (Trpm1), transcript variant 1, mRNA	Mm.38875	17364	Trpm1	7	Biological Process:	transport	ion transport	biological_process	establishment of localization	localization	all	Molecular Function:	molecular_function	receptor activity	ion channel activity	substrate-specific transmembrane transporter activity	substrate-specific channel activity	substrate-specific transporter activity	transporter activity	ion transmembrane transporter activity	all	channel activity	signal transducer activity	molecular transducer activity	transmembrane transporter activity	passive transmembrane transporter activity	Cellular Component:	cellular_component	plasma membrane	membrane	integral to membrane	intrinsic to membrane	cell	cell part	all	membrane part
0.047847		-559.887	-500.337	18.9068	9.41152	0.833333	1	BI202437	1444382_at	RIKEN cDNA 4930579G22 gene (4930579G22Rik), mRNA	Mm.211372	69034	4930579G22Rik	5
0.034328		-688.285	-631.802	7.07128	16.4431	0	0.333333	BG063089	1457675_at	RIKEN cDNA 2510002D24 gene (2510002D24Rik), mRNA	Mm.36907	72307	2510002D24Rik	16
0.046393		-708.767	-653.476	6.04681	18.4336	0	0	M55333	1451911_a_at	Angiotensin I converting enzyme (peptidyl-dipeptidase A) 1, mRNA (cDNA clone IMAGE:3602547)	Mm.754	11421	Ace	11	Biological Process:	proteolysis	regulation of blood pressure	hormone catabolic process	blood circulation	biopolymer catabolic process	multicellular organismal process	hormone metabolic process	macromolecule metabolic process	catabolic process	primary metabolic process	biological regulation	metabolic process	protein metabolic process	biopolymer metabolic process	protein catabolic process	regulation of hormone levels	regulation of biological quality	circulatory system process	system process	macromolecule catabolic process	Molecular Function:	carboxypeptidase activity	peptidase activity	metallopeptidase activity	peptidyl-dipeptidase activity	zinc ion binding	hydrolase activity	metal ion binding	cation binding	binding	exopeptidase activity	catalytic activity	peptidase activity, acting on L-amino acid peptides	ion binding
0.043075		-670.146	-614.915	12.2329	14.3931	1	1	NM_009202	1418118_at	Solute carrier family 22 (organic cation transporter), member 1, mRNA (cDNA clone MGC:14019 IMAGE:4211979)	Mm.594	20517	Slc22a1	17	Biological Process:	transport	ion transport	cation transport	establishment of localization	localization	Molecular Function:	transporter activity	ion transmembrane transporter activity	organic cation transmembrane transporter activity	cation transmembrane transporter activity	substrate-specific transmembrane transporter activity	substrate-specific transporter activity	transmembrane transporter activity	Cellular Component:	plasma membrane	integral to plasma membrane	membrane	integral to membrane	plasma membrane part	all	cell part	membrane part	intrinsic to membrane	intrinsic to plasma membrane	cellular_component	cell
0.026641		-519.772	-465.579	4.77737	15.0811	1	1	BB212188	1434908_at	SR-related CTD-associated factor 1 (Scaf1), mRNA	Mm.28298	233208	Scaf1	7	Biological Process:	transcription from RNA polymerase II promoter	mRNA processing	RNA splicing	cellular biopolymer biosynthetic process	nitrogen compound metabolic process	cellular metabolic process	RNA metabolic process	cellular process	biopolymer biosynthetic process	mRNA metabolic process	cellular macromolecule biosynthetic process	macromolecule metabolic process	gene expression	primary metabolic process	nucleobase, nucleoside, nucleotide and nucleic acid metabolic process	metabolic process	RNA processing	cellular macromolecule metabolic process	biopolymer metabolic process	transcription	cellular biosynthetic process	RNA biosynthetic process	biosynthetic process	cellular biopolymer metabolic process	transcription, DNA-dependent	macromolecule biosynthetic process	Molecular Function:	RNA binding	protein domain specific binding	protein binding	binding	nucleic acid binding	Cellular Component:	nucleus
0.016938		-681.176	-627.677	12.0827	6.184	0.666667	1	AV209890	1441822_at	RIKEN cDNA 1700008F19 gene	-	-	-	-
0.02432		-668.049	-616.758	12.1471	8.00334	0.333333	0.5	BI134706	1435936_at	Solute carrier family 13 (sodium-dependent citrate transporter), member 5 (Slc13a5), mRNA	Mm.340778	237831	Slc13a5	11	Biological Process:	transport	ion transport	sodium ion transport	tricarboxylic acid transport	succinate transport	citrate transport	dicarboxylic acid transport	cation transport	establishment of localization	organic anion transport	monovalent inorganic cation transport	carboxylic acid transport	organic acid transport	C4-dicarboxylate transport	localization	anion transport	metal ion transport	Molecular Function:	transporter activity	citrate transmembrane transporter activity	succinate transmembrane transporter activity	tricarboxylic acid transmembrane transporter activity	symporter activity	sodium ion binding	substrate-specific transmembrane transporter activity	cation binding	substrate-specific transporter activity	carboxylic acid transmembrane transporter activity	binding	organic acid transmembrane transporter activity	active transmembrane transporter activity	secondary active transmembrane transporter activity	alkali metal ion binding	ion binding
0.012033		-627.802	-577.826	11.2906	1.92944	0.833333	1	BC008158	1424617_at	Interferon-induced protein 35 (Ifi35), mRNA	Mm.45558	70110	Ifi35	11	Cellular Component:	nucleus	intracellular membrane-bounded organelle	intracellular organelle	intracellular part	intracellular	membrane-bounded organelle	organelle	cell part	all	cell	cellular_component
0.042175		-704.349	-655.539	13.7391	9.26904	0	0	AV270128	1445844_at	Transcribed locus	Mm.399266	-	-	5
0.020374		-526.174	-478.213	5.01041	11.8583	1	1	W82151	1416346_at	Translocase of inner mitochondrial membrane 8 homolog a1 (yeast), mRNA (cDNA clone MGC:6730 IMAGE:3588797)	Mm.214504	30058	Timm8a1	X	Biological Process:	protein targeting to mitochondrion	transport	protein transport	protein import into mitochondrial inner membrane	transmembrane transport	establishment of protein localization	cellular localization	establishment of localization in cell	intracellular transport	protein import	organelle organization	cellular process	intracellular protein transport	membrane organization	protein targeting	mitochondrial transport	inner mitochondrial membrane organization	protein targeting to membrane	establishment of localization	mitochondrion organization	cellular protein localization	cellular macromolecule localization	protein localization in organelle	macromolecule localization	protein localization in mitochondrion	protein localization	cellular component organization	localization	mitochondrial membrane organization	Molecular Function:	zinc ion binding	metal ion binding	cation binding	ion binding
0.049553		-419.522	-373.391	12.7725	10.5443	1	1	BB053802	1441356_at	Src homology 2 domain-containing transforming protein C2 (Shc2), mRNA	Mm.39424	216148	Shc2	10	Biological Process:	intracellular signaling cascade	signal transduction	regulation of biological process	regulation of cellular process	biological regulation	cellular process	cell communication	Molecular Function:	protein binding	binding
0.039273		-715.72	-669.93	10.5858	10.8748	0.333333	0	BB132359	1440112_at	Leucine rich repeat transmembrane neuronal 3, mRNA (cDNA clone MGC:132883 IMAGE:40060682)	Mm.431318	216028	Lrrtm3	10	Biological Process:	biological_process	all	Molecular Function:	molecular_function	protein binding	binding	all	Cellular Component:	membrane	integral to membrane	intrinsic to membrane	cell	all	cellular_component	cell part	membrane part
0.02708		-603.763	-560.061	6.88065	10.8215	1	1	BI790001	1429958_x_at	Hydroxyacylglutathione hydrolase-like (Haghl), mRNA	Mm.29230	68977	Haghl	17	Molecular Function:	hydroxyacylglutathione hydrolase activity	zinc ion binding	hydrolase activity	metal ion binding	cation binding	binding	thiolester hydrolase activity	catalytic activity	hydrolase activity, acting on ester bonds	ion binding	transition metal ion binding
0.040654		-656.962	-617.595	6.09507	11.7096	1	1	AV081616	1451024_at	Transcribed locus	Mm.442914	13611	-	10	Biological Process:	signal transduction	G-protein coupled receptor protein signaling pathway	activation of adenylate cyclase activity by G-protein signaling pathway	positive regulation of adenylate cyclase activity by G-protein signaling pathway	nitrogen compound metabolic process	positive regulation of cyclase activity	regulation of catalytic activity	cellular process	cell communication	regulation of adenylate cyclase activity involved in G-protein signaling	intracellular signaling cascade	regulation of nucleotide biosynthetic process	cAMP biosynthetic process	nucleotide biosynthetic process	regulation of nucleobase, nucleoside, nucleotide and nucleic acid metabolic process	cAMP-mediated signaling	nucleobase, nucleoside, nucleotide and nucleic acid metabolic process	biological regulation	regulation of cellular process	regulation of biological process	positive regulation of catalytic activity	regulation of nitrogen compound metabolic process	cell surface receptor linked signal transduction	regulation of cyclic nucleotide biosynthetic process	regulation of cellular metabolic process	regulation of cyclic nucleotide metabolic process	second-messenger-mediated signaling	regulation of adenylate cyclase activity	cellular biosynthetic process	regulation of cAMP biosynthetic process	nucleoside phosphate metabolic process	G-protein signaling, coupled to cyclic nucleotide second messenger	biosynthetic process	regulation of biosynthetic process
0.035263		-696.617	-660.792	9.96259	5.65169	0	0	AI835008	1435131_at	Zinc finger protein 13, mRNA (cDNA clone MGC:62500 IMAGE:6404424)	Mm.40326	22654	Zfp13	17	Biological Process:	regulation of transcription, DNA-dependent	cellular biopolymer biosynthetic process	nitrogen compound metabolic process	regulation of macromolecule metabolic process	cellular process	cellular macromolecule biosynthetic process	macromolecule metabolic process	regulation of nucleobase, nucleoside, nucleotide and nucleic acid metabolic process	gene expression	nucleobase, nucleoside, nucleotide and nucleic acid metabolic process	biological regulation	regulation of biological process	regulation of cellular process	cellular macromolecule metabolic process	regulation of nitrogen compound metabolic process	regulation of cellular metabolic process	cellular biosynthetic process	biosynthetic process	transcription, DNA-dependent	regulation of biosynthetic process	cellular metabolic process	RNA metabolic process	regulation of transcription	regulation of cellular biosynthetic process	regulation of metabolic process	biopolymer biosynthetic process	regulation of primary metabolic process	primary metabolic process	metabolic process	regulation of gene expression	biopolymer metabolic process	transcription	RNA biosynthetic process	regulation of RNA metabolic process
0.020922		-693.613	-659.019	4.70758	8.09209	0	0.333333	BB359828	1433917_x_at	DNA segment, Chr 2, Brigham & Women's Genetics 1423 expressed	-	-	-	-
0.043487		-716.717	-683.051	4.14514	10.7823	0	0	BC025833	1451528_at	Transmembrane protein 82 (Tmem82), mRNA	Mm.34891	213989	Tmem82	4	Cellular Component:	membrane	integral to membrane	intrinsic to membrane	cell	all	cellular_component	cell part	membrane part
0.039641		-676.789	-648.641	6.55413	6.68037	0.333333	0.333333	BB458543	1441881_x_at	family with sequence similarity 101, member A	-	-	-	-
0.028504		-671.91	-645.88	4.4168	6.38566	0	0	BB210623	1433678_at	Phospholipase D family, member 4, mRNA (cDNA clone MGC:68329 IMAGE:6442038)	Mm.203915	104759	Pld4	12	Biological Process:	metabolic process	lipid catabolic process	catabolic process	primary metabolic process	lipid metabolic process	Molecular Function:	catalytic activity	phospholipase D activity	hydrolase activity	NAPE-specific phospholipase D activity	hydrolase activity, acting on ester bonds	lipase activity	phospholipase activity	phosphoric diester hydrolase activity	phosphoric ester hydrolase activity	Cellular Component:	membrane	integral to membrane	intrinsic to membrane	cell	all	cellular_component	cell part	membrane part
0.017573		-715.908	-697.014	4.84287	0.204833	0	0	AK006384	1453176_a_at	RIKEN cDNA 4933404M02 gene (4933404M02Rik), mRNA	Mm.423014	66748	4933404M02Rik	2
0.016247		-704.124	-711.46	1.79997	0.371578	0	0	C76272	1446775_at	ESTs	-	-	-	-
0.031714		-708.768	-719.138	2.63267	1.82285	0	0	AI647939	1434473_at	CDNA clone IMAGE:9054840	Mm.25773	217316	Slc16a5	11
0.049138		-725.674	-741.025	5.40542	0.990946	0	0	NM_017396	1419704_at	Cyp3a41 mRNA for cytochrome P450	Mm.379071	53973	Cyp3a41a	5	Biological Process:	oxidation reduction	metabolic process	Molecular Function:	monooxygenase activity	iron ion binding	electron carrier activity	oxidoreductase activity	oxidoreductase activity, acting on paired donors, with incorporation or reduction of molecular oxygen, reduced	heme binding	metal ion binding	aromatase activity	cation binding	oxidoreductase activity, acting on paired donors, with incorporation or reduction of molecular oxygen	binding	catalytic activity	tetrapyrrole binding	ion binding	transition metal ion binding	Cellular Component:	endoplasmic reticulum	microsome	membrane	intracellular organelle	intracellular part	membrane-bounded organelle	insoluble fraction	all	cytoplasmic part	membrane fraction	cell	intracellular membrane-bounded organelle	intracellular	organelle	cell part
0.041242		-715.732	-733.961	2.58118	5.57426	0	0	BI076506	1446502_at	ESTs, Weakly similar to POL2 MOUSE RETROVIRUS-RELATED POL POLYPROTEIN (M.musculus)	-	-	-	-
0.033574		-717.434	-735.782	3.02787	4.91406	0	0	AK015080	1430209_at	RIKEN cDNA 4930404H21 gene (4930404H21Rik), mRNA	Mm.159067	73808	4930404H21Rik	7
0.026121		-700.57	-719.169	3.48764	4.11658	0	0	AV283019	1440680_at	PREDICTED: Mus musculus hypothetical protein LOC100039844 (LOC100039844), mRNA	Mm.399573	100039844	100039844	1
0.012418		-722.747	-741.384	4.30839	0.152522	0	0	AA792902	1456474_at	ESTs, Weakly similar to S50828 hypothetical protein - Escherichia coli (E.coli)	-	-	-	-
0.007402		-706.695	-725.507	2.04298	3.14436	0	0	BB644362	1442635_at	Transcribed locus	Mm.382825	-	-	2
0.037391		-718.061	-737.123	5.85576	2.08169	0	0	BB183296	1443209_at	ESTs, Weakly similar to TYROSINE-PROTEIN KINASE JAK3 (M.musculus)	-	-	-	-
0.025731		-711.924	-731.134	2.33236	5.03213	0	0	BB006096	1459863_x_at	golgi associated, gamma adaptin ear containing, ARF binding protein 1	-	-	-	-
0.010903		-711.092	-730.604	3.94715	1.81724	0	0.333333	BB750192	1423559_at	Potassium voltage gated channel, Shaw-related subfamily, member 1 (Kcnc1), transcript variant B, mRNA	Mm.249386	16502	Kcnc1	7	Biological Process:	transport	ion transport	potassium ion transport	cation transport	establishment of localization	monovalent inorganic cation transport	localization	metal ion transport	Molecular Function:	ion channel activity	voltage-gated ion channel activity	voltage-gated potassium channel activity	potassium channel activity	protein binding	potassium ion binding	cation transmembrane transporter activity	gated channel activity	substrate-specific transmembrane transporter activity	substrate-specific transporter activity	binding	transporter activity	voltage-gated cation channel activity	transmembrane transporter activity	metal ion transmembrane transporter activity	passive transmembrane transporter activity	cation binding	substrate-specific channel activity	ion transmembrane transporter activity	voltage-gated channel activity	channel activity	alkali metal ion binding	ion binding	cation channel activity	metal ion binding
0.008036		-712.711	-732.711	3.92924	1.10058	0	0	BG067128	1441422_at	Growth arrest-specific 2 like 1, mRNA (cDNA clone MGC:19078 IMAGE:4194333)	Mm.44591	78926	Gas2l1	11	Biological Process:	cell cycle arrest	cell cycle process	cell cycle	cellular process	Cellular Component:	cytoplasm	cytoskeleton	intracellular organelle	intracellular part	intracellular	organelle	non-membrane-bounded organelle	all	cell part	intracellular non-membrane-bounded organelle	cellular_component	cell
0.045012		-725.407	-745.53	5.39678	4.43771	0	0	BG075234	1460157_at	ESTs	-	-	-	-
0.042645		-723.226	-743.529	6.11863	3.23265	0	0	BG071618	1460060_at	ESTs	-	-	-	-
0.031939		-717.871	-738.177	3.94801	4.88952	0	0	BG068121	1447067_at	ESTs	-	-	-	-
0.023079		-717.546	-737.93	5.47142	1.55097	0	0	BB749845	1453813_at	CD200 receptor 3 (Cd200r3), transcript variant 3, mRNA	Mm.297337	74603	Cd200r3	16	Molecular Function:	receptor activity	protein binding	molecular transducer activity	binding	signal transducer activity	Cellular Component:	external side of plasma membrane	membrane	integral to membrane	plasma membrane part	all	cell part	membrane part	intrinsic to membrane	plasma membrane	cell surface	cellular_component	cell
0.030744		-721.892	-742.342	4.79367	4.01152	0	0	AK015070	1432752_at	RIKEN cDNA 4930403O18 gene	-	73943	-	-
0.012699		-567.601	-588.534	2.33225	4.27992	1	1	AK008093	1430171_at	fibroblast growth factor (acidic) intracellular binding protein	-	58249	-	-	Molecular Function:	fibroblast growth factor binding	protein binding	binding	growth factor binding	Cellular Component:	nucleus	membrane	intracellular membrane-bounded organelle	intracellular organelle	intracellular part	intracellular	membrane-bounded organelle	organelle	cell part	all	cell	cellular_component
0.046329		-716.44	-737.486	7.35552	0.611729	0.333333	0.333333	BE988514	1436488_at	Transcribed locus, strongly similar to NP_001099211.1 casein alpha s2-like A [Rattus norvegicus]	Mm.462571	-	-	*
0.031815		-699.248	-720.786	4.99527	4.40081	1	0.333333	AI448308	1439618_at	CAMP/cGMP phosphodiesterase (Pde10a)	Mm.87161	23984	Pde10a	17	Biological Process:	signal transduction	regulation of biological process	regulation of cellular process	biological regulation	cellular process	cell communication	Molecular Function:	nucleotide binding	magnesium ion binding	catalytic activity	3',5'-cyclic-nucleotide phosphodiesterase activity	zinc ion binding	hydrolase activity	cAMP binding	cGMP binding	metal ion binding	3',5'-cyclic-GMP phosphodiesterase activity	binding	guanyl nucleotide binding	AMP binding	guanyl ribonucleotide binding	hydrolase activity, acting on ester bonds	cyclic-nucleotide phosphodiesterase activity	purine nucleoside binding	phosphoric diester hydrolase activity	purine ribonucleotide binding	nucleoside binding	GMP binding	cation binding	purine nucleotide binding	cyclic nucleotide binding	ion binding	adenyl ribonucleotide binding	ribonucleotide binding
0.041931		-716.06	-738.001	2.80954	6.88402	0	0	BB668107	1457835_at	Predicted gene, EG218444, mRNA (cDNA clone IMAGE:40135500)	Mm.441946	218444	EG218444	13
0.020061		-706.034	-728.016	5.66525	1.54599	0.333333	0	AK014847	1433380_at	Transcribed locus	Mm.418682	70883	-	9
0.001236		-711.341	-733.454	1.86905	1.9688	0	0	BB551133	1444014_at	Transcribed locus, strongly similar to XP_001478217.1 PREDICTED: hypothetical protein [Mus musculus]	Mm.458799	-	-	8
0.043549		-728.127	-750.376	6.62118	3.80798	0	0	BB228325	1420283_at	ESTs, Weakly similar to S14234 hypothetical protein - mouse (M.musculus)	-	-	-	-
0.020826		-695.265	-717.688	5.31464	2.911	0.5	0	AV346472	1456844_at	Calcium/calmodulin-dependent protein kinase II, delta (Camk2d), transcript variant 3, mRNA	Mm.255822	108058	Camk2d	3	Biological Process:	G1/S transition of mitotic cell cycle	protein amino acid phosphorylation	calcium ion transport	protein amino acid autophosphorylation	cardiac muscle contraction	muscle system process	mitotic cell cycle	cation transport	post-translational protein modification	multicellular organismal process	cellular process	divalent metal ion transport	protein modification process	interphase of mitotic cell cycle	macromolecule metabolic process	cell cycle phase	cellular macromolecule metabolic process	biopolymer modification	phosphorus metabolic process	circulatory system process	system process	cell cycle	metal ion transport	blood circulation	transport	interphase	cellular metabolic process	ion transport	striated muscle contraction	phosphorylation	primary metabolic process	metabolic process	phosphate metabolic process	protein metabolic process
0.022813		-696.073	-718.736	4.92393	3.93008	0	0	BM195317	1457133_at	Transcription elongation regulator 1-like, mRNA (cDNA clone IMAGE:40052098)	Mm.334297	70571	Tcerg1l	7	Molecular Function:	protein binding	binding
0.005989		-709.625	-732.556	4.23342	0.792313	0	0	BB266218	1457405_at	ESTs	-	-	-	-
0.04639		-726.8	-749.764	6.46618	4.80656	0	0	U10095	1426171_x_at	Killer cell lectin-like receptor subfamily A, member 12 (Klra12), mRNA	Mm.441781	16638	Klra7	6	Biological Process:	cell adhesion	biological adhesion	cellular process	Molecular Function:	receptor activity	binding	protein binding	sugar binding	carbohydrate binding	molecular transducer activity	signal transducer activity	Cellular Component:	plasma membrane	membrane	integral to membrane	intrinsic to membrane	cell	all	cellular_component	cell part	membrane part
0.049738		-715.973	-738.988	8.00912	2.07665	0	0	BB134965	1440306_at	Transcribed locus	Mm.396015	-	-	8
0.036113		-713.177	-736.195	4.66858	5.76437	0	0	NM_134045	1416760_at	UDP-N-acetyl-alpha-D-galactosamine:polypeptide N-acetylgalactosaminyltransferase-like 1	-	-	-	-
0.032529		-711.007	-734.155	4.9405	5.24701	0.333333	0	BG069154	1443351_at	ESTs	-	-	-	-
0.026143		-698.346	-721.535	4.10106	5.33467	0.666667	0.333333	BB327547	1444426_at	Cas scaffolding protein family member 4 (Cass4), transcript variant 2, mRNA	Mm.210195	320664	Cass4	2	Biological Process:	cell adhesion	biological adhesion	cellular process	Molecular Function:	protein binding	binding	Cellular Component:	cytoplasm	cytoskeleton	cell junction	intracellular organelle	intracellular part	plasma membrane part	intracellular	organelle	non-membrane-bounded organelle	all	cell part	membrane part	intracellular non-membrane-bounded organelle	plasma membrane	membrane	cellular_component	cell
0.042518		-725.343	-748.535	6.48961	4.49911	0	0	BB443308	1438119_at	Integrin beta subunit	-	-	-	-
0.042549		-685.346	-708.547	2.95164	7.3298	0.333333	0	NM_021503	1418769_at	Myozenin 2, mRNA (cDNA clone MGC:35862 IMAGE:5012436)	Mm.141157	59006	Myoz2	3	Cellular Component:	cytoplasm	actin cytoskeleton	Z disc	intracellular organelle	intracellular part	non-membrane-bounded organelle	all	cytoplasmic part	myofibril	contractile fiber	sarcomere	cell	contractile fiber part	intracellular	organelle	cell part	intracellular non-membrane-bounded organelle	cytoskeleton	I band	cellular_component
0.049105		-722.367	-745.636	7.01733	4.48385	0.333333	0.333333	AK015048	1432402_at	Transcribed locus	Mm.410832	73796	-	7
0.003893		-715.197	-738.576	2.30852	3.14269	0	0	AK016114	1453923_at	Coiled-coil domain containing 83 (Ccdc83), mRNA	Mm.160714	75338	Ccdc83	7
0.011002		-718.303	-741.727	4.62199	2.44801	0	0	BG066857	1437922_at	DNA segment, Chr 10, ERATO Doi 322, expressed, mRNA (cDNA clone MGC:35676 IMAGE:4984291)	Mm.30008	67270	D10Ertd322e	10	Cellular Component:	mitochondrion	intracellular membrane-bounded organelle	intracellular organelle	intracellular part	intracellular	membrane-bounded organelle	organelle	cell part	all	cytoplasm	cytoplasmic part	cell	cellular_component
0.036007		-718.852	-742.448	3.36555	6.81033	0	0	AF106009	1426182_a_at	Natural killer cell protein group 2-A2	Mm.56899	16641	Klrc1	6	Molecular Function:	receptor activity	molecular transducer activity	signal transducer activity	Cellular Component:	external side of plasma membrane	plasma membrane part	all	cell part	membrane part	plasma membrane	cell surface	cellular_component	cell	membrane
0.023246		-706.4	-730.028	2.93744	5.91812	0.333333	0.166667	BG069772	1459123_at	ESTs	-	-	-	-
0.041909		-721.601	-745.269	5.6042	5.73577	0	0	AFFX-PheX-5	AFFX-PheX-5_at	Bacillus subtillis sporulation protein (spoOB), GTP-binding protein (obg), phenylalanine biosynthesis associated protein (pheB), and monofunctional prephenate dehydratase (pheA) genes, complete cds.	-	-	-	-
0.02783		-714.918	-738.627	6.14396	3.39217	0	0	BM225195	1436721_x_at	Oogensin 3 (Oog3)	Mm.28722	100012	Oog3	4	Biological Process:	biological_process	all	Molecular Function:	molecular_function	all	Cellular Component:	cellular_component	all
0.047805		-716.404	-740.537	6.46842	5.60056	0	0	BC019814	1424832_at	RIKEN cDNA 4732429D16 gene (4732429D16Rik), mRNA	Mm.275986	217305	4732429D16Rik	11	Biological Process:	immune response	response to stimulus	immune system process	Molecular Function:	receptor activity	molecular transducer activity	signal transducer activity	Cellular Component:	plasma membrane	membrane	integral to membrane	intrinsic to membrane	cell	all	cellular_component	cell part	membrane part
0.003744		-700.193	-724.346	3.50575	1.89649	0	0	BB060663	1459816_x_at	polymerase (DNA directed), epsilon 3 (p17 subunit)	-	-	-	-
0.013763		-713.661	-737.877	5.67018	1.09017	0	0	BB366803	1445104_at	PREDICTED: Mus musculus RIKEN cDNA E230029C05 gene (E230029C05Rik), mRNA	Mm.31753	319711	E230029C05Rik	7
0.048687		-728.024	-752.254	6.71423	5.44664	0	0	AV220875	1456073_s_at	Pannexin 3, mRNA (cDNA clone MGC:60761 IMAGE:30058169)	Mm.217159	208098	Panx3	9	Cellular Component:	plasma membrane	gap junction	membrane	integral to membrane	cell junction	plasma membrane part	all	cell part	membrane part	intrinsic to membrane	cell-cell junction	cellular_component	cell
0.020142		-723.309	-747.607	5.31505	3.73996	0	0	AV282421	1430908_at	Transcribed locus	Mm.136954	-	-	14
0.046811		-719.967	-744.311	8.37578	1.80445	0	0.333333	AI325350	1419845_at	Transcribed locus, strongly similar to NP_034183.1 distal-less homeobox 1 [Mus musculus]	Mm.4543	-	-	2
0.009265		-713.225	-737.626	4.26979	2.94109	0	0	BB446376	1443453_at	Transcribed locus, strongly similar to NP_660149.1 zinc finger protein 651 [Homo sapiens]	Mm.473702	-	-	9
0.012793		-708.294	-732.818	4.24728	3.83537	0	0.333333	BB225239	1456173_at	Interleukin 10 receptor, alpha (Il10ra), mRNA	-	-	-	-
0.047552		-706.815	-731.366	5.77955	6.48745	0	0	BG069973	1439480_at	Transcribed locus, moderately similar to NP_035764.2 TRAF-interacting protein [Mus musculus]	Mm.472846	-	-	2
0.035157		-710.585	-735.246	7.87523	0.157063	0	0	AK014845	1432298_at	Transcribed locus, strongly similar to XP_001480847.1 PREDICTED: hypothetical protein LOC70844 [Mus musculus]	Mm.463006	70844	-	12
0.007404		-708.891	-733.677	2.86629	4.02471	0	0	AK015421	1453842_at	Transcribed locus, weakly similar to NP_001074519.1 par-3 partitioning defective 3 homolog B [Mus musculus]	Mm.444666	74661	-	1
0.047037		-718.177	-743.069	4.42871	7.57649	0	0	BB059041	1440507_at	Transcribed locus	Mm.443269	-	-	7
0.009666		-703.837	-728.735	3.05124	4.40082	0	0	BE981897	1439202_at	6-phosphofructo-2-kinase/fructose-2,6-biphosphatase 2, mRNA (cDNA clone MGC:25723 IMAGE:3979400)	Mm.249861	18640	Pfkfb2	1	Biological Process:	fructose metabolic process	fructose 2,6-bisphosphate metabolic process	metabolic process	monosaccharide metabolic process	hexose metabolic process	alcohol metabolic process	primary metabolic process	carbohydrate metabolic process	Molecular Function:	nucleotide binding	catalytic activity	6-phosphofructo-2-kinase activity	fructose-2,6-bisphosphate 2-phosphatase activity	ATP binding	kinase activity	transferase activity	hydrolase activity	carbohydrate phosphatase activity	binding	transferase activity, transferring phosphorus-containing groups	phosphotransferase activity, alcohol group as acceptor	hydrolase activity, acting on ester bonds	purine nucleoside binding	purine ribonucleotide binding	nucleoside binding	phosphofructokinase activity	phosphatase activity	purine nucleotide binding	carbohydrate kinase activity	adenyl ribonucleotide binding	ribonucleotide binding	adenyl nucleotide binding	phosphoric ester hydrolase activity
0.042992		-718.818	-743.717	7.1272	4.65007	0	0	BG069414	1444927_at	DNA segment, Chr 11, ERATO Doi 729, expressed	-	-	-	-
0.030941		-720.516	-745.445	4.55785	6.12617	0	0	BB252865	1430350_at	RIKEN cDNA 2610035F20 gene	-	-	-	-
0.008545		-688.185	-713.324	5.1433	0.88702	0.666667	0.166667	BB667708	1445787_at	RIKEN cDNA 5033413D22 gene, mRNA (cDNA clone IMAGE:40059898)	Mm.228517	75973	5033413D22Rik	10
0.02728		-704.506	-729.682	5.51301	4.94392	0	0	BB371430	1433701_at	Metallophosphoesterase domain containing 1, mRNA (cDNA clone MGC:66572 IMAGE:6810744)	Mm.36395	223726	Mpped1	15	Molecular Function:	hydrolase activity	catalytic activity
0.030977		-723.474	-748.686	6.35688	4.3899	0	0	BG067157	1444815_at	expressed sequence C85328	-	97097	-	-
0.031735		-722.237	-747.575	5.39194	5.67116	0	0	BC013672	1451777_at	DEAD (Asp-Glu-Ala-Asp) box polypeptide 60, mRNA (cDNA clone IMAGE:4037887)	Mm.275233	234311	Ddx60	8	Biological Process:	biological_process	all	Molecular Function:	molecular_function	all	Cellular Component:	cellular_component	all
0.029483		-719.879	-745.233	4.75058	5.99027	0	0	AV303602	1447652_at	predicted gene, EG545750 /// solute carrier family 35, member A4	-	-	-	-
0.030099		-723.937	-749.401	6.01406	4.85677	0	0	BF730076	1435269_at	N-6 adenine-specific DNA methyltransferase 2 (putative) (N6amt2), mRNA	Mm.45225	68043	N6amt2	14	Biological Process:	methylation	one-carbon metabolic process	cellular metabolic process	metabolic process	cellular process	Molecular Function:	nucleic acid binding	methyltransferase activity	transferase activity	transferase activity, transferring one-carbon groups	binding	catalytic activity
0.021171		-715.523	-741.139	5.45277	4.3211	0	0	BG083789	1445366_at	ESTs	-	-	-	-
0.04566		-715.855	-741.487	3.38632	8.27823	0	0	AK021321	1431268_at	RIKEN cDNA 1700047I17 gene 2 (1700047I17Rik2), mRNA	Mm.439875	73385	1700047I17Rik1	12
0.013923		-698.2	-723.876	1.21391	6.02217	0	0	BB764222	1456434_x_at	Heat shock protein 8, mRNA (cDNA clone MGC:18669 IMAGE:4195285)	Mm.21549	80888	Hspb8	5	Biological Process:	response to stress	response to heat	response to stimulus	response to temperature stimulus	response to abiotic stimulus	Molecular Function:	protein binding	binding
0.004101		-713.12	-738.824	2.44918	3.5933	0	0	AV277090	1441250_at	ENTH domain containing 1	-	-	-	-
0.018165		-718.899	-744.788	4.07441	5.33016	0	0	AK017501	1454444_at	RIKEN cDNA 5730406E14 gene	-	70496	-	-
0.040154		-707.43	-733.324	2.37304	8.31458	0	0	NM_053116	1422941_at	Wingless-related MMTV integration site 16 (Wnt16), mRNA	Mm.137403	93735	Wnt16	6	Biological Process:	Wnt receptor signaling pathway, calcium modulating pathway	multicellular organismal development	Wnt receptor signaling pathway	regulation of biological process	regulation of cellular process	cell surface receptor linked signal transduction	developmental process	multicellular organismal process	cellular process	cell communication	signal transduction	biological regulation	Molecular Function:	signal transducer activity	molecular transducer activity	Cellular Component:	extracellular region	proteinaceous extracellular matrix	extracellular matrix	extracellular region part	all	cellular_component
0.015087		-713.717	-739.642	5.03247	3.87699	0.666667	0	BF471959	1434913_at	3-hydroxymethyl-3-methylglutaryl-Coenzyme A lyase-like 1, mRNA (cDNA clone MGC:36512 IMAGE:5368383)	Mm.82306	208982	Hmgcll1	9	Biological Process:	metabolic process	Molecular Function:	catalytic activity	hydroxymethylglutaryl-CoA lyase activity	lyase activity	metal ion binding	oxo-acid-lyase activity	cation binding	ion binding	binding	carbon-carbon lyase activity
0.044497		-722.576	-748.604	7.00145	5.65797	0	0	AV230283	1420246_at	ankyrin repeat and zinc finger domain containing 1	-	-	-	-
0.045471		-721.492	-747.541	7.60483	4.95454	0	0	NM_019485	1422367_at	Olfactory receptor 70 (Olfr70), mRNA	Mm.331571	56014	Olfr70	4	Biological Process:	signal transduction	G-protein coupled receptor protein signaling pathway	sensory perception of smell	sensory perception of chemical stimulus	regulation of biological process	regulation of cellular process	cell surface receptor linked signal transduction	multicellular organismal process	cellular process	cell communication	system process	sensory perception	neurological system process	cognition	biological regulation	Molecular Function:	signal transducer activity	receptor activity	G-protein coupled receptor activity	olfactory receptor activity	transmembrane receptor activity	molecular transducer activity	Cellular Component:	integral to plasma membrane	integral to membrane	plasma membrane part	all	cell part	membrane part	intrinsic to membrane	plasma membrane	intrinsic to plasma membrane	cellular_component	cell
0.026366		-715.755	-741.851	4.58368	6.05261	0	0	BB317406	1438935_at	expressed sequence BB234005	-	-	-	-
0.040107		-701.117	-727.242	6.37613	5.94952	1	0.333333	AK015277	1432330_at	complement factor H-related 3	-	381294	-	-
0.028055		-724.812	-750.955	5.80063	5.15221	0	0	AU023837	1445023_at	Transcribed locus	Mm.12017	-	-	3
0.02769		-722.052	-748.225	6.57842	4.06873	0	0	AU022620	1444839_at	ESTs	-	-	-	-
0.023348		-719.865	-746.168	6.90987	2.54928	0	0	BB355134	1457494_at	Transcribed locus, strongly similar to XP_001477259.1 PREDICTED: hypothetical protein [Mus musculus]	Mm.372000	-	-	3
0.029589		-722.08	-748.401	4.43024	6.59679	0	0	NM_008068	1417121_at	Strain DBA/2J GABA-A receptor alpha-6 subunit protein long splice variant (Gabra6)	Mm.4915	14399	Gabra6	11	Biological Process:	transport	ion transport	chloride transport	gamma-aminobutyric acid signaling pathway	G-protein coupled receptor protein signaling pathway	regulation of biological process	regulation of cellular process	cell surface receptor linked signal transduction	establishment of localization	cellular process	cell communication	signal transduction	inorganic anion transport	localization	biological regulation	anion transport	Molecular Function:	receptor activity	GABA-A receptor activity	ion channel activity	extracellular ligand-gated ion channel activity	chloride channel activity	chloride ion binding	gated channel activity	substrate-specific transmembrane transporter activity	transmembrane receptor activity	substrate-specific transporter activity	binding	transporter activity	anion channel activity	anion transmembrane transporter activity	transmembrane transporter activity	passive transmembrane transporter activity	substrate-specific channel activity
0.043129		-725.632	-752.005	6.42935	6.33139	0	0	BC016579	1424941_at	CDNA sequence, BC016579 (BC016579), mRNA	Mm.97511	212998	BC016579	16	Cellular Component:	endoplasmic reticulum	membrane	integral to membrane	intracellular membrane-bounded organelle	intracellular organelle	intracellular part	intracellular	membrane-bounded organelle	organelle	cell part	all	membrane part	cytoplasm	intrinsic to membrane	cytoplasmic part	cell	cellular_component
0.04254		-726.892	-753.286	6.61954	6.0809	0	0	BE199876	1437416_at	Ankyrin repeat domain 5, mRNA (cDNA clone MGC:156062 IMAGE:40129748)	Mm.477841	319196	Ankrd5	2
0.048396		-703.275	-729.782	9.27382	1.75563	0.333333	0.333333	BB125998	1438054_x_at	protein phosphatase 2 (formerly 2A), regulatory subunit B (PR 52), gamma isoform	-	-	-	-
0.021655		-671.081	-697.598	6.28112	3.62662	0.666667	0	BG298986	1457350_at	Period homolog 2 (Drosophila) (Per2), mRNA	Mm.218141	18627	Per2	1	Biological Process:	transcription	regulation of transcription, DNA-dependent	signal transduction	circadian rhythm	negative regulation of gene-specific transcription from RNA polymerase II promoter	regulation of transcription	rhythmic process	cellular biopolymer biosynthetic process	negative regulation of gene expression	negative regulation of cellular metabolic process	nitrogen compound metabolic process	negative regulation of cellular biosynthetic process	negative regulation of transcription, DNA-dependent	regulation of macromolecule metabolic process	cell communication	cellular process	regulation of gene-specific transcription from RNA polymerase II promoter	negative regulation of cellular process	cellular macromolecule biosynthetic process	negative regulation of biological process	macromolecule metabolic process	negative regulation of macromolecule metabolic process	negative regulation of biosynthetic process	regulation of nucleobase, nucleoside, nucleotide and nucleic acid metabolic process	gene expression	negative regulation of nucleobase, nucleoside, nucleotide and nucleic acid metabolic process	biological regulation	nucleobase, nucleoside, nucleotide and nucleic acid metabolic process	regulation of cellular process	regulation of biological process	regulation of nitrogen compound metabolic process	cellular macromolecule metabolic process	regulation of cellular metabolic process	negative regulation of RNA metabolic process
0.041975		-680.103	-706.753	6.92252	5.8052	0	0	BF472844	1441806_at	Transcribed locus	Mm.448780	-	-	3
0.045514		-713.421	-740.139	8.76166	3.15541	0	0	AI661648	1447960_at	Transcribed locus	Mm.396011	-	-	9
0.048872		-710.747	-737.491	8.43588	4.48846	0	0	NM_008072	1449980_a_at	Gamma-aminobutyric acid (GABA-A) receptor, subunit delta (Gabrd), mRNA	Mm.388925	14403	Gabrd	4	Biological Process:	transport	ion transport	establishment of localization	localization	Molecular Function:	receptor activity	GABA-A receptor activity	ion channel activity	extracellular ligand-gated ion channel activity	chloride channel activity	chloride ion binding	gated channel activity	substrate-specific transmembrane transporter activity	transmembrane receptor activity	substrate-specific transporter activity	binding	transporter activity	anion channel activity	anion transmembrane transporter activity	transmembrane transporter activity	passive transmembrane transporter activity	substrate-specific channel activity	ligand-gated ion channel activity	anion binding	ion transmembrane transporter activity	ligand-gated channel activity	signal transducer activity	channel activity	molecular transducer activity	ion binding	GABA receptor activity	Cellular Component:	plasma membrane	membrane
0.003533		-696.139	-723.104	0.978116	4.26953	0.166667	0	BF462687	1447015_at	Transcribed locus	Mm.397416	-	-	7
0.005011		-718.999	-745.992	2.94682	3.82088	0	0	BB748693	1445294_at	Transcribed locus	Mm.404644	-	-	2
0.02006		-721.272	-748.317	3.76492	6.16592	0	0	BB528233	1457582_at	Ubiquitously transcribed tetratricopeptide repeat gene, Y chromosome (Uty), mRNA	Mm.20477	22290	Uty	Y	Biological Process:	chromatin modification	oxidation reduction	chromosome organization	chromatin organization	cellular component organization	metabolic process	cellular process	organelle organization	Molecular Function:	binding	iron ion binding	oxidoreductase activity	oxidoreductase activity, acting on single donors with incorporation of molecular oxygen, incorporation of two	metal ion binding	cation binding	catalytic activity	ion binding	transition metal ion binding	dioxygenase activity	oxidoreductase activity, acting on single donors with incorporation of molecular oxygen	Cellular Component:	nucleus	intracellular membrane-bounded organelle	intracellular organelle	intracellular part	intracellular	membrane-bounded organelle	organelle	cell part	all	cell	cellular_component
0.025293		-716.623	-743.671	4.12941	6.57776	0	0	AY043275	1425304_s_at	Proline rich membrane anchor 1 (Prima1), mRNA	Mm.217019	170952	Prima1	12	Biological Process:	neurotransmitter catabolic process	establishment of localization in cell	transmission of nerve impulse	cellular localization	cellular metabolic process	regulation of neurotransmitter levels	multicellular organismal process	cellular process	cell communication	catabolic process	metabolic process	neurological system process	biological regulation	neurotransmitter metabolic process	cellular catabolic process	establishment of localization	regulation of biological quality	cell-cell signaling	system process	localization	synaptic transmission	Molecular Function:	enzyme binding	protein anchor	protein binding	binding	Cellular Component:	plasma membrane	membrane	integral to membrane	cell junction	intrinsic to plasma membrane	synapse	plasma membrane part
0.049275		-713.765	-740.838	6.30468	7.37302	0	0	AK015944	1431952_at	Transcribed locus	Mm.159596	75833	-	10
0.028353		-686.979	-714.053	7.5013	2.95439	0.666667	0.666667	BB078712	1458111_at	Family with sequence similarity 20, member B, mRNA (cDNA clone MGC:36624 IMAGE:5352660)	Mm.229107	215015	Fam20b	1	Cellular Component:	extracellular region	all	cellular_component
0.045362		-722.426	-749.512	8.14265	4.75658	0	0	U10341	1451662_x_at	A kinase (PRKA) anchor protein 4 (Akap4), transcript variant 1, mRNA	Mm.1498	11643	Akap4	X	Biological Process:	transmembrane receptor protein serine/threonine kinase signaling pathway	protein localization	cell projection organization	sperm motility	regulation of biological process	regulation of cellular process	cell surface receptor linked signal transduction	localization of cell	enzyme linked receptor protein signaling pathway	macromolecule localization	cellular process	cell communication	signal transduction	cell motility	locomotion	cellular component organization	localization	biological regulation	cell motion	Molecular Function:	kinase activity	protein kinase A binding	protein binding	binding	transferase activity	catalytic activity	transferase activity, transferring phosphorus-containing groups	Cellular Component:	cilium	microtubule-based flagellum	flagellum	cell projection	intracellular membrane-bounded organelle	intracellular organelle
0.029887		-718.297	-745.42	5.75063	5.86642	0	0	BB478302	1434838_at	potassium voltage-gated channel, subfamily G, member 2	-	-	-	-
0.048473		-718.442	-745.616	7.05439	6.63064	0	0	AK005066	1427370_at	Amidohydrolase domain containing 1, mRNA (cDNA clone IMAGE:4196534)	Mm.244518	71761	Amdhd1	10	Biological Process:	histidine metabolic process	histidine catabolic process to glutamate and formamide	histidine family amino acid catabolic process	carboxylic acid metabolic process	nitrogen compound metabolic process	cellular metabolic process	cellular amino acid catabolic process	cellular amino acid and derivative metabolic process	carboxylic acid catabolic process	organic acid metabolic process	cellular process	histidine family amino acid metabolic process	catabolic process	histidine catabolic process	cellular ketone metabolic process	primary metabolic process	heterocycle metabolic process	metabolic process	heterocycle catabolic process	glutamine family amino acid metabolic process	organic acid catabolic process	cellular amine metabolic process	cellular catabolic process	glutamate metabolic process	amine metabolic process	nitrogen compound catabolic process	cellular nitrogen compound metabolic process	amine catabolic process	oxoacid metabolic process	cellular amino acid metabolic process	Molecular Function:	iron ion binding	zinc ion binding	hydrolase activity
0.024616		-719.476	-746.669	4.95953	5.94445	0	0	M11024	1452565_x_at	hypothetical protein LOC641050	-	-	-	-
0.049901		-723.116	-750.347	5.88787	7.83532	0	0	AK007796	1453547_at	RIKEN cDNA 1810046K07 gene, mRNA (cDNA clone MGC:156096 IMAGE:40129782)	Mm.75315	69809	1810046K07Rik	9
0.026138		-716.492	-743.757	5.63744	5.54993	0	0	NM_007511	1421563_at	ATPase, Cu++ transporting, beta polypeptide (Atp7b), mRNA	Mm.87854	11979	Atp7b	8	Biological Process:	ATP biosynthetic process	transport	ion transport	copper ion transport	cellular copper ion homeostasis	cellular zinc ion homeostasis	lactation	metabolic process	intracellular copper ion transport	metal ion transport	reproduction	establishment of localization in cell	intracellular transport	ribonucleotide metabolic process	multicellular organismal process	cellular process	anatomical structure development	ion homeostasis	ribonucleoside triphosphate metabolic process	ribonucleotide biosynthetic process	biological regulation	reproductive process	chemical homeostasis	purine nucleoside triphosphate biosynthetic process	cation homeostasis	regulation of biological quality	cellular biosynthetic process	nucleoside phosphate metabolic process	cellular homeostasis	biosynthetic process	ATP metabolic process	purine ribonucleoside triphosphate biosynthetic process	purine nucleotide metabolic process	mammary gland development
0.021442		-723.969	-751.33	5.20505	5.34526	0	0	AK010586	1432302_s_at	Transcribed locus, weakly similar to XP_001620419.1 hypothetical protein NEMVEDRAFT_v1g148203 [Nematostella vectensis]	Mm.460061	70000	-	3
0.04902		-723.079	-750.486	6.90407	6.95924	0.333333	0	AK016894	1432909_at	RIKEN cDNA 4933424H11 gene	-	71113	-	-
0.037456		-720.241	-747.702	6.07001	6.58821	0.333333	0	AV325477	1437970_at	HEAT repeat containing 2, mRNA (cDNA clone MGC:182395 IMAGE:9056289)	Mm.5547	433956	Heatr2	5
0.010184		-719.064	-746.59	4.56538	3.90896	0	0	NM_027157	1449560_at	Keratin associated protein 1-5 (Krtap1-5), mRNA	Mm.38303	69664	Krtap1-5	11	Cellular Component:	intermediate filament	intracellular organelle	intracellular part	non-membrane-bounded organelle	all	cell	cytoskeletal part	intermediate filament cytoskeleton	intracellular	organelle	protein complex	cell part	intracellular non-membrane-bounded organelle	intracellular organelle part	cytoskeleton	cellular_component	macromolecular complex	organelle part
0.035236		-718.083	-745.647	5.99986	6.45191	0	0	AI021643	1427667_s_at	T-cell receptor beta-chain mRNA, VDJ region, clone 7.9R.1F8	Mm.389744	21580	Tcrb-J	6
0.005645		-690.811	-718.377	4.75834	1.81557	0.333333	0.333333	BB542455	1439176_at	RIKEN cDNA E130120F12 gene, mRNA (cDNA clone MGC:176194 IMAGE:9055845)	Mm.440800	629016	E130120F12Rik	13	Biological Process:	transcription	cellular biopolymer biosynthetic process	nitrogen compound metabolic process	cellular metabolic process	cellular process	biopolymer biosynthetic process	cellular macromolecule biosynthetic process	macromolecule metabolic process	gene expression	primary metabolic process	nucleobase, nucleoside, nucleotide and nucleic acid metabolic process	metabolic process	cellular macromolecule metabolic process	biopolymer metabolic process	cellular biosynthetic process	biosynthetic process	cellular biopolymer metabolic process	macromolecule biosynthetic process	Molecular Function:	zinc ion binding	metal ion binding	cation binding	ion binding	binding	transition metal ion binding	Cellular Component:	nucleus	intracellular membrane-bounded organelle	intracellular organelle	intracellular part	intracellular	membrane-bounded organelle	organelle	cell part
0.043327		-720.314	-747.9	8.53209	4.0706	0.333333	0	BB521954	1443448_x_at	Transcribed locus	Mm.452848	-	-	9
0.043663		-715.372	-743.003	8.33661	4.54318	0	0	BB451019	1445344_at	Transcribed locus	Mm.453345	-	-	9
0.034014		-706.427	-734.153	8.74619	0.481488	0	0	BB667160	1439700_at	A disintegrin and metallopeptidase domain 1b, mRNA (cDNA clone MGC:175940 IMAGE:9055591)	Mm.444773	280667	Adam1b	5	Biological Process:	proteolysis	integrin-mediated signaling pathway	spermatogenesis	sexual reproduction	reproduction	biopolymer catabolic process	cellular process	cell communication	male gamete generation	macromolecule metabolic process	catabolic process	primary metabolic process	biological regulation	metabolic process	reproductive process	regulation of cellular process	regulation of biological process	protein metabolic process	cell surface receptor linked signal transduction	biopolymer metabolic process	gamete generation	protein catabolic process	signal transduction	macromolecule catabolic process	Molecular Function:	metalloendopeptidase activity	protein binding	peptidase activity	metallopeptidase activity	zinc ion binding	hydrolase activity	metal ion binding	endopeptidase activity	cation binding
0.030306		-722.74	-750.477	5.30752	6.5609	0	0	BF136544	1421855_at	Fibrinogen-like protein 2, mRNA (cDNA clone MGC:19044 IMAGE:4189071)	Mm.292100	14190	Fgl2	5	Biological Process:	signal transduction	cytolysis	cell death	regulation of biological process	regulation of cellular process	biological regulation	death	cellular process	cell communication	Molecular Function:	receptor binding	protein binding	binding	Cellular Component:	extracellular region	all	cellular_component
0.039016		-717.681	-745.438	6.12585	6.83639	0	0	BE979942	1420962_at	Hyaluronan and proteoglycan link protein 2 (Hapln2), mRNA	Mm.294467	73940	Hapln2	3	Biological Process:	cell adhesion	biological adhesion	cellular process	Molecular Function:	binding	hyaluronic acid binding	carbohydrate binding	glycosaminoglycan binding	pattern binding	polysaccharide binding	Cellular Component:	extracellular region	proteinaceous extracellular matrix	extracellular matrix	extracellular region part	all	cellular_component
0.024061		-721.18	-748.944	5.77132	5.31788	0	0	BF467518	1442896_at	Heat shock protein 12A, mRNA (cDNA clone MGC:40846 IMAGE:5369051)	Mm.39739	73442	Hspa12a	19	Biological Process:	biological_process	all	Molecular Function:	nucleotide binding	molecular_function	ATP binding	purine nucleotide binding	binding	all	adenyl ribonucleotide binding	purine nucleoside binding	ribonucleotide binding	adenyl nucleotide binding	purine ribonucleotide binding	nucleoside binding	Cellular Component:	cellular_component	all
0.042239		-724.435	-752.309	5.55844	7.66651	0	0	BB525728	1458750_at	Transcribed locus	Mm.448232	-	-	2
0.049204		-725.088	-753.102	6.01434	8.03055	0	0	AK002633	1431878_at	Grainyhead-like 2 (Drosophila) (Grhl2), mRNA	Mm.244612	252973	Grhl2	15	Biological Process:	transcription	regulation of transcription	cellular biopolymer biosynthetic process	nitrogen compound metabolic process	cellular metabolic process	regulation of macromolecule metabolic process	regulation of cellular biosynthetic process	cellular process	regulation of metabolic process	biopolymer biosynthetic process	regulation of primary metabolic process	cellular macromolecule biosynthetic process	macromolecule metabolic process	regulation of nucleobase, nucleoside, nucleotide and nucleic acid metabolic process	gene expression	primary metabolic process	biological regulation	nucleobase, nucleoside, nucleotide and nucleic acid metabolic process	metabolic process	regulation of gene expression	regulation of cellular process	regulation of biological process	regulation of nitrogen compound metabolic process	cellular macromolecule metabolic process	biopolymer metabolic process	regulation of cellular metabolic process	cellular biosynthetic process	biosynthetic process	cellular biopolymer metabolic process	regulation of biosynthetic process	regulation of macromolecule biosynthetic process	macromolecule biosynthetic process	Molecular Function:	DNA binding
0.042607		-720.926	-748.944	6.75866	6.74217	0	0	BB278646	1446282_at	Transcribed locus	Mm.428099	-	-	3
0.023983		-715.711	-743.774	6.30705	4.79771	0	0	BB822587	1439245_at	Trinucleotide repeat containing 6a (Tnrc6a), mRNA	Mm.102305	233833	Tnrc6a	7	Biological Process:	regulation of translation	cellular response to starvation	gene silencing by RNA	maintenance of protein location in cell	cellular biopolymer biosynthetic process	negative regulation of gene expression	gene silencing	response to external stimulus	regulation of macromolecule metabolic process	cell communication	response to extracellular stimulus	cellular process	cellular macromolecule biosynthetic process	negative regulation of biological process	macromolecule metabolic process	negative regulation of macromolecule metabolic process	translation	gene expression	biological regulation	response to nutrient levels	regulation of biological process	regulation of cellular process	cellular macromolecule metabolic process	regulation of cellular metabolic process	response to starvation	macromolecule localization	regulation of biological quality	maintenance of location	response to stimulus	cellular biosynthetic process	negative regulation of metabolic process	protein localization	biosynthetic process	regulation of biosynthetic process
0.02438		-710.289	-738.402	5.47847	5.80188	0	0.333333	AI846508	1457323_at	RIKEN cDNA C030030A07 gene (C030030A07Rik), mRNA	Mm.386899	654818	C030030A07Rik	6	Cellular Component:	membrane	integral to membrane	intrinsic to membrane	cell	all	cellular_component	cell part	membrane part
0.034059		-672.138	-700.265	5.46427	7.01259	1	0.666667	AK018160	1430918_at	Membrane-associated ring finger (C3HC4) 3, mRNA (cDNA clone MGC:130168 IMAGE:40052074)	Mm.312623	320253	2010-03-03	18	Biological Process:	endocytosis	modification-dependent protein catabolic process	transport	cellular biopolymer catabolic process	biopolymer catabolic process	cellular metabolic process	cellular macromolecule catabolic process	modification-dependent macromolecule catabolic process	cellular process	proteolysis	membrane organization	macromolecule metabolic process	primary metabolic process	catabolic process	metabolic process	cellular protein catabolic process	cellular catabolic process	protein metabolic process	cellular macromolecule metabolic process	establishment of localization	biopolymer metabolic process	protein catabolic process	membrane invagination	cellular protein metabolic process	vesicle-mediated transport	proteolysis involved in cellular protein catabolic process	macromolecule catabolic process	cellular biopolymer metabolic process	localization	cellular component organization	Molecular Function:	zinc ion binding	ligase activity	metal ion binding
0.042904		-723.691	-751.853	4.9423	8.2516	0	0	BM114557	1457223_at	ESTs	-	-	-	-
0.039324		-723.359	-751.536	5.6328	7.45446	0	0	AK016828	1460530_at	Transcribed locus	Mm.292334	74461	-	15
0.025361		-705.426	-733.685	7.80247	2.25269	0	0	BM238883	1438334_at	Dedicator of cyto-kinesis 2 (Dock2), mRNA	Mm.380679	94176	Dock2	11	Biological Process:	membrane raft polarization	establishment of T cell polarity	formation of immunological synapse	chemotaxis	cytoskeleton organization	positive regulation of Rac protein signal transduction	T cell proliferation	T cell activation	positive thymic T cell selection	negative thymic T cell selection	alpha-beta T cell activation	alpha-beta T cell proliferation	cell differentiation	taxis	regulation of Rac protein signal transduction	positive regulation of cellular process	Ras protein signal transduction	multicellular organismal process	cellular process	anatomical structure development	biological regulation	immune system development	positive regulation of small GTPase mediated signal transduction	leukocyte activation	membrane raft distribution	response to stimulus	leukocyte differentiation	lymphocyte proliferation	hemopoiesis	positive regulation of cell communication	locomotion	cell recognition	anatomical structure morphogenesis	positive T cell selection
0.014049		-711.874	-740.167	5.4985	3.97934	0	0	M94967	1417262_at	Prostaglandin-endoperoxide synthase 2 (Ptgs2), mRNA	Mm.292547	19225	Ptgs2	1	Biological Process:	prostaglandin biosynthetic process	fatty acid biosynthetic process	response to oxidative stress	regulation of blood pressure	lipid biosynthetic process	bone mineralization	regulation of cell proliferation	anagen	oxidation reduction	carboxylic acid metabolic process	icosanoid biosynthetic process	prostanoid metabolic process	developmental process	hair follicle maturation	organic acid metabolic process	developmental maturation	multicellular organismal process	unsaturated fatty acid biosynthetic process	cellular process	anatomical structure development	icosanoid metabolic process	fatty acid metabolic process	prostanoid biosynthetic process	biological regulation	monocarboxylic acid metabolic process	response to chemical stimulus	regulation of biological process	regulation of cellular process	system development	regulation of biological quality	organic acid biosynthetic process	lipid metabolic process	response to stimulus	cellular biosynthetic process
0.020729		-722.392	-750.768	5.72198	5.08824	0	0	BB234837	1429672_at	Transcribed locus	Mm.446542	-	-	2
0.036477		-709.22	-737.601	5.87951	7.04547	0	0	AK015507	1453862_at	RIKEN cDNA 4930465K10 gene, mRNA (cDNA clone IMAGE:6774842)	Mm.391126	67640	4930465K10Rik	18
0.028314		-720.939	-749.339	6.30677	5.62864	0	0	BB481932	1456710_at	Protocadherin beta 11 (Pcdhb11), mRNA	Mm.196702	93882	Pcdhb11	18	Biological Process:	cell adhesion	biological adhesion	cellular process	Molecular Function:	calcium ion binding	protein binding	cation binding	ion binding	binding	metal ion binding	Cellular Component:	membrane	integral to membrane	intrinsic to membrane	cell	all	cellular_component	cell part	membrane part
0.040354		-722.942	-751.343	5.61992	7.65918	0	0	BB637114	1431286_at	PREDICTED: Mus musculus hypothetical protein LOC100041646 (LOC100041646), mRNA	Mm.159329	100041646	100041646	5
0.043447		-726.604	-755.041	6.47019	7.29954	0	0	AV209602	1443661_at	Transcribed locus	Mm.48834	-	-	6
0.014876		-695.838	-724.277	0.571669	6.91611	0	0	AU016431	1442685_at	ESTs	-	-	-	-
0.023188		-718.273	-746.714	6.17506	5.00156	0	0	AV313615	1437025_at	CD28 antigen (Cd28), mRNA	Mm.255003	12487	Cd28	1	Biological Process:	positive regulation of inflammatory response to antigenic stimulus	immune response	induction of apoptosis by extracellular signals	T cell costimulation	positive regulation of T cell proliferation	negative thymic T cell selection	positive regulation of interleukin-2 biosynthetic process	positive regulation of alpha-beta T cell proliferation	positive regulation of isotype switching to IgG isotypes	cell differentiation	positive regulation of cell activation	negative regulation of gene expression	B cell activation	regulation of adaptive immune response based on somatic recombination of immune receptors built from	positive regulation of cellular process	immune effector process	cytokine biosynthetic process	positive regulation of DNA metabolic process	lymphocyte costimulation	apoptosis	induction of programmed cell death	regulation of production of small RNA involved in gene silencing by RNA	positive regulation of B cell activation	isotype switching	cell death	regulation of DNA recombination	regulation of nucleobase, nucleoside, nucleotide and nucleic acid metabolic process	biological regulation	immune system development	leukocyte activation	positive regulation of inflammatory response	regulation of multicellular organismal process	somatic diversification of immunoglobulins	regulation of isotype switching
0.013616		-702.818	-731.304	4.20796	5.30414	0	0	AI325341	1423342_at	Barx1 homeobox transcription factor (Barx1 gene)	Mm.42241	12022	Barx1	13	Biological Process:	transcription	regulation of transcription, DNA-dependent	cell-cell signaling	tissue development	anterior/posterior pattern formation	negative regulation of Wnt receptor signaling pathway	epithelial cell differentiation	regulation of transcription	spleen development	anatomical structure development	cell differentiation	multicellular organismal process	cellular process	negative regulation of biological process	Wnt receptor signaling pathway	regulation of nucleobase, nucleoside, nucleotide and nucleic acid metabolic process	biological regulation	morphogenesis of an epithelium	immune system development	cellular biosynthetic process	biosynthetic process	tissue morphogenesis	transcription, DNA-dependent	regulation of biosynthetic process	anatomical structure morphogenesis	RNA metabolic process	regulation of metabolic process	organ morphogenesis	biopolymer metabolic process	organ development	signal transduction	RNA biosynthetic process	regulation of Wnt receptor signaling pathway	pattern specification process
0.042719		-714.892	-743.407	6.83461	6.91807	0	0	BC028507	1428034_a_at	Tumor necrosis factor receptor superfamily, member 9, mRNA (cDNA clone MGC:41133 IMAGE:1497753)	Mm.244187	21942	Tnfrsf9	4	Molecular Function:	receptor activity	protein binding	molecular transducer activity	binding	signal transducer activity	Cellular Component:	membrane	integral to membrane	intrinsic to membrane	cell	all	cellular_component	cell part	membrane part
0.022122		-709.054	-737.618	2.14614	7.56622	0	0	BF472603	1445582_at	Transcribed locus, moderately similar to XP_001474195.1 PREDICTED: hypothetical protein [Mus musculus]	Mm.407882	-	-	10
0.044242		-723.608	-752.198	4.99794	8.50878	0	0	BB504342	1458018_at	ESTs	-	-	-	-
0.041735		-718.784	-747.377	7.31677	6.32862	0	0	NM_011598	1421804_at	Fatty acid binding protein 9, testis (Fabp9), mRNA	Mm.26654	21884	Fabp9	3	Biological Process:	transport	establishment of localization	localization	Molecular Function:	transporter activity	binding	lipid binding	Cellular Component:	cytoplasm	intracellular part	intracellular	cell	all	cellular_component	cell part
0.031006		-677.642	-706.236	5.36737	6.92843	0.333333	0	BB638308	1431029_at	Tubulin tyrosine ligase-like family, member 9 (Ttll9), transcript variant 2, mRNA	Mm.44746	74711	Ttll9	2	Biological Process:	protein modification process	cellular metabolic process	cellular macromolecule metabolic process	protein metabolic process	biopolymer metabolic process	biopolymer modification	cellular process	cellular protein metabolic process	macromolecule metabolic process	cellular biopolymer metabolic process	primary metabolic process	metabolic process	Molecular Function:	tubulin-tyrosine ligase activity	ligase activity	catalytic activity	ligase activity, forming carbon-nitrogen bonds	acid-amino acid ligase activity	Cellular Component:	cytoplasm	cytoskeleton	microtubule	cilium	cell projection	intracellular organelle	intracellular part	non-membrane-bounded organelle	all	cell	cytoskeletal part	intracellular	organelle	cell part	protein complex
0.025974		-719.149	-747.758	4.32207	7.06734	0	0	AW125215	1442383_at	Transcribed locus	Mm.444252	-	-	15
0.036478		-715.873	-744.512	7.38116	5.59183	0.333333	0	AF503943	1428019_at	Unknown mRNA	Mm.294342	320214	4932425I24Rik	16	Cellular Component:	cytoplasm	mitochondrion	intracellular membrane-bounded organelle	intracellular organelle	intracellular part	membrane-bounded organelle	intracellular	organelle	all	cell part	cytoplasmic part	cellular_component	cell
0.012738		-719.194	-747.89	2.9883	5.98284	0	0	AFFX-r2-Bs-dap-	AFFX-r2-Bs-dap-3_at	Bacillus subtilis dihydropicolinate reductase (jojE) gene, complete cds; poly(A) polymerase (jojI) gene, complete cds; biotin acetyl-CoA-carboxylase ligase (birA) gene, complete cds; jojC, jojD, jojF, jojG, jojH genes, complete cds's.	-	-	-	-
0.027658		-692.862	-721.565	5.47292	6.47671	0	0	BB204368	1430799_at	RIKEN cDNA 5830432E09 gene	-	-	-	-
0.046433		-713.679	-742.39	6.39128	7.79054	0	0	NM_007449	1422415_at	Angiogenin, ribonuclease A family, member 2 (Ang2), mRNA	Mm.377077	11731	Ang2	14	Molecular Function:	nucleic acid binding	nuclease activity	endonuclease activity	pancreatic ribonuclease activity	hydrolase activity	endoribonuclease activity, producing 3'-phosphomonoesters	endoribonuclease activity	binding	catalytic activity	ribonuclease activity	hydrolase activity, acting on ester bonds	endonuclease activity, active with either ribo- or deoxyribonucleic acids and producing 3'-phosphomonoesters
0.039511		-718.715	-747.488	4.9147	8.19522	0	0	AK017200	1454381_at	RIKEN cDNA 5033428C03 gene	-	74728	-	-
0.045965		-715.272	-744.077	7.43148	6.8018	0.333333	0	AF106008	1425005_at	Natural killer cell protein group 2-A2	Mm.56899	16641	Klrc1	6	Molecular Function:	receptor activity	molecular transducer activity	signal transducer activity	Cellular Component:	external side of plasma membrane	plasma membrane part	all	cell part	membrane part	plasma membrane	cell surface	cellular_component	cell	membrane
0.033018		-719.362	-748.175	7.43956	5.09124	0	0	BB016323	1459112_at	Transcribed locus	Mm.72496	-	-	3
0.020967		-720.143	-748.983	4.32033	6.50579	0	0	BB183574	1443301_at	ESTs	-	-	-	-
0.040789		-721.099	-750.024	4.12987	8.78852	0	0.333333	NM_007963	1423011_at	Evi-1 transcription factor splice variant delta 105	Mm.56965	14013	Evi1	3	Biological Process:	in utero embryonic development	neutrophil homeostasis	inflammatory response	multicellular organismal development	response to external stimulus	response to bacterium	post-embryonic development	forebrain development	embryonic forelimb morphogenesis	embryonic hindlimb morphogenesis	regulation of cell proliferation	positive regulation of transcription from RNA polymerase II promoter	pericardium development	positive regulation of cellular process	myeloid cell homeostasis	cellular process	limb morphogenesis	multicellular organismal process	anatomical structure development	positive regulation of nucleobase, nucleoside, nucleotide and nucleic acid metabolic process	chordate embryonic development	response to other organism	positive regulation of biosynthetic process	regulation of nucleobase, nucleoside, nucleotide and nucleic acid metabolic process	biological regulation	embryonic morphogenesis	transcription from RNA polymerase II promoter	regulation of biological quality	embryonic development	positive regulation of transcription, DNA-dependent	cellular biosynthetic process	response to stimulus	biosynthetic process	transcription, DNA-dependent
0.042535		-720.546	-749.576	5.29426	8.34875	0	0	BE953024	1445620_at	Transcribed locus	Mm.150764	-	-	7
0.033386		-719.998	-749.1	6.93389	5.95205	0	0	AK017710	1454401_at	Transcribed locus, strongly similar to XP_001474026.1 PREDICTED: hypothetical protein LOC70602 [Mus musculus]	Mm.458273	70602	-	4
0.014877		-717.002	-746.136	5.58952	4.39304	0	0	AK004627	1431837_at	Transcribed locus	Mm.410869	74119	-	2
0.040271		-708.802	-737.937	8.22622	5.21227	0	0	AK005714	1452842_at	Transcribed locus, strongly similar to XP_899984.2 PREDICTED: heat shock protein, alpha-crystallin-related, B9 [Mus musculus]	Mm.46175	75482	-	11	Biological Process:	response to stress	response to stimulus
0.020701		-721.039	-750.335	3.55619	7.05644	0.333333	0	AI506677	1460127_at	Transcribed locus	Mm.393931	-	-	3
0.024122		-721.161	-750.458	3.73926	7.39604	0	0	AK017450	1431727_at	Submandibular gland protein C, mRNA (cDNA clone IMAGE:4923848)	Mm.46386	239611	Muc19	15	Biological Process:	biological_process	all	Molecular Function:	molecular_function	all	Cellular Component:	cellular_component	extracellular region	all
0.029795		-719.509	-748.872	7.70608	4.42159	0	0	BB322528	1447879_x_at	DALR anticodon binding domain containing 3 /// WD repeat domain 6	-	-	-	-
0.048251		-723.55	-752.935	7.19841	7.57843	0	0	BC026367	1451786_at	Mucin 20 (Muc20), transcript variant 2, mRNA	Mm.153301	224116	Muc20	16	Biological Process:	activation of MAPK activity	hepatocyte growth factor receptor signaling pathway	protein homooligomerization	anatomical structure formation	cellular component assembly	positive regulation of MAP kinase activity	cellular component biogenesis	protein oligomerization	positive regulation of kinase activity	positive regulation of transferase activity	enzyme linked receptor protein signaling pathway	regulation of catalytic activity	post-translational protein modification	cell communication	regulation of phosphorus metabolic process	regulation of phosphorylation	cellular process	protein complex biogenesis	protein modification process	intracellular signaling cascade	protein kinase cascade	macromolecule metabolic process	biological regulation	regulation of cellular process	regulation of biological process	cell surface receptor linked signal transduction	positive regulation of catalytic activity	cellular macromolecule metabolic process	regulation of cellular metabolic process	biopolymer modification	phosphorus metabolic process	macromolecular complex subunit organization	regulation of transferase activity	protein amino acid phosphorylation
0.03548		-703.058	-732.505	9.20977	2.04458	0	0	BM239436	1438052_at	Transcribed locus	Mm.413293	-	-	1
0.002736		-709.245	-738.761	2.16366	3.9164	0	0	AK019269	1431796_at	RIKEN cDNA 2810430I11 gene	-	641385	-	-
0.045416		-719.764	-749.324	5.02329	8.98675	0	0	AV242706	1423578_at	Collagen, type XI, alpha 2 (Col11a2), mRNA	Mm.20230	12815	Col11a2	17	Biological Process:	tissue homeostasis	chondrocyte differentiation	cell adhesion	sensory perception of sound	collagen fibril organization	skeletal system morphogenesis	anatomical structure morphogenesis	cell differentiation	developmental process	cellular process	multicellular organismal process	anatomical structure development	anatomical structure homeostasis	organ morphogenesis	extracellular structure organization	sensory perception	multicellular organismal homeostasis	neurological system process	biological regulation	multicellular organismal development	tissue development	system development	extracellular matrix organization	sensory perception of mechanical stimulus	cellular developmental process	regulation of biological quality	organ development	biological adhesion	system process	homeostatic process	cellular component organization	cognition	cartilage development	skeletal system development
0.019312		-710.236	-739.816	5.581	5.4637	0	0	AK015203	1432085_at	Transcribed locus	Mm.410825	74635	-	3
0.039117		-716.746	-746.349	4.70356	8.59557	0	0	BI465723	1430867_at	Transcribed locus	Mm.411308	71205	-	6
0.032776		-722.282	-751.925	7.02366	6.02238	0	0	BB612385	1429463_at	Protein kinase, AMP-activated, alpha 2 catalytic subunit, mRNA (cDNA clone MGC:170190 IMAGE:8861585)	Mm.48638	108079	Prkaa2	4	Biological Process:	protein amino acid phosphorylation	fatty acid biosynthetic process	steroid biosynthetic process	cholesterol biosynthetic process	response to stress	lipid biosynthetic process	sterol biosynthetic process	carboxylic acid metabolic process	organic acid metabolic process	post-translational protein modification	cellular process	protein modification process	fatty acid metabolic process	macromolecule metabolic process	monocarboxylic acid metabolic process	cellular macromolecule metabolic process	biopolymer modification	organic acid biosynthetic process	lipid metabolic process	phosphorus metabolic process	response to stimulus	cellular biosynthetic process	biosynthetic process	alcohol metabolic process	steroid metabolic process	cellular metabolic process	sterol metabolic process	phosphorylation	carboxylic acid biosynthetic process	cholesterol metabolic process	primary metabolic process	cellular ketone metabolic process	metabolic process	phosphate metabolic process
0.026788		-708.163	-737.834	7.46169	4.42823	0	0	AF193796	1425874_at	Homeodomain protein (Hoxc13)	Mm.207062	15422	Hoxc13	15	Biological Process:	hair follicle development	transcription	regulation of transcription, DNA-dependent	multicellular organismal development	anatomical structure morphogenesis	anterior/posterior pattern formation	tongue morphogenesis	regulation of transcription	cellular biopolymer biosynthetic process	nitrogen compound metabolic process	developmental process	regulation of macromolecule metabolic process	cellular process	multicellular organismal process	anatomical structure development	cellular macromolecule biosynthetic process	macromolecule metabolic process	regionalization	regulation of nucleobase, nucleoside, nucleotide and nucleic acid metabolic process	gene expression	biological regulation	nucleobase, nucleoside, nucleotide and nucleic acid metabolic process	regulation of cellular process	regulation of biological process	regulation of nitrogen compound metabolic process	cellular macromolecule metabolic process	system development	regulation of cellular metabolic process	cellular biosynthetic process	biosynthetic process	transcription, DNA-dependent	regulation of biosynthetic process	epidermis development	molting cycle
0.021719		-719.142	-748.854	4.07346	7.04068	0	0	BB265197	1441473_at	Transcribed locus	Mm.145321	-	-	8
0.013083		-710.859	-740.593	3.83019	5.84055	0	0	AK019519	1432675_at	midasin homolog (yeast)	-	100019	-	-
0.031537		-710.045	-739.845	4.34713	8.09064	0	0	NM_007648	1422105_at	CD3 antigen, epsilon polypeptide (Cd3e), mRNA	Mm.210361	12501	Cd3e	9	Biological Process:	positive regulation of T cell anergy	cell surface receptor linked signal transduction	induction of apoptosis by extracellular signals	positive regulation of interferon-gamma production	positive regulation of interleukin-4 production	positive regulation of T cell proliferation	negative thymic T cell selection	positive regulation of interleukin-2 biosynthetic process	negative regulation of smoothened signaling pathway	positive regulation of alpha-beta T cell proliferation	lymphocyte activation	positive regulation of peptidyl-tyrosine phosphorylation	positive regulation of calcium-mediated signaling	T cell receptor signaling pathway	positive regulation of T cell activation	cell differentiation	positive regulation of cell activation	negative regulation of gene expression	positive regulation of cellular process	positive regulation of T cell tolerance induction	regulation of interleukin-4 production	cytokine biosynthetic process	regulation of production of small RNA involved in gene silencing by RNA	apoptosis	induction of programmed cell death	regulation of T cell anergy	regulation of phosphorylation	immune response-activating signal transduction	cell death	regulation of nucleobase, nucleoside, nucleotide and nucleic acid metabolic process	biological regulation	immune system development	peptidyl-amino acid modification	leukocyte activation
0.030947		-715.041	-744.883	6.1495	6.76328	0.166667	0	AU017520	1426526_s_at	MOGP mRNA for oviduct-specific glycoprotein	Mm.431947	12659	Ovgp1	3	Biological Process:	carbohydrate metabolic process	chitin catabolic process	single fertilization	sexual reproduction	reproduction	glucosamine catabolic process	glucosamine metabolic process	nitrogen compound metabolic process	aminoglycan metabolic process	biopolymer catabolic process	polysaccharide catabolic process	macromolecule metabolic process	catabolic process	carbohydrate catabolic process	primary metabolic process	metabolic process	fertilization	monosaccharide metabolic process	polysaccharide metabolic process	reproductive process	N-acetylglucosamine catabolic process	monosaccharide catabolic process	amino sugar catabolic process	biopolymer metabolic process	aminoglycan catabolic process	amine metabolic process	chitin metabolic process	N-acetylglucosamine metabolic process	macromolecule catabolic process	alcohol catabolic process	alcohol metabolic process	amino sugar metabolic process	Molecular Function:	catalytic activity
0.039206		-717.99	-747.888	5.04176	8.52441	0	0	BB198210	1434167_at	Solute carrier family 35, member E4 (Slc35e4), mRNA	Mm.171514	103710	Slc35e4	11	Cellular Component:	membrane	integral to membrane	intrinsic to membrane	cell	all	cellular_component	cell part	membrane part
0.043423		-722.042	-751.982	4.6563	9.15152	0	0	NM_008478	1421958_at	L1 cell adhesion molecule (L1cam), mRNA	Mm.260568	16728	L1cam	X	Biological Process:	cell adhesion	homophilic cell adhesion	heterophilic cell adhesion	leukocyte adhesion	cell surface receptor linked signal transduction	multicellular organismal development	nervous system development	axon guidance	positive regulation of cell-cell adhesion	cell differentiation	neuron projection development	cell-cell adhesion mediated by integrin	homotypic cell-cell adhesion	positive regulation of calcium-mediated signaling	regulation of signal transduction	cell-cell adhesion	positive regulation of cellular process	neuron development	positive regulation of biological process	developmental process	cellular component morphogenesis	multicellular organismal process	cell communication	cellular process	anatomical structure development	axonogenesis	intracellular signaling cascade	cell morphogenesis involved in differentiation	neuron differentiation	neurogenesis	biological regulation	cell morphogenesis	regulation of cellular process	regulation of biological process
0.021326		-720.687	-750.649	6.65833	4.71073	0	0	AV046402	1443743_at	Transcribed locus, moderately similar to NP_080372.1 Huntingtin interacting protein M [Mus musculus]	Mm.467213	-	-	*
0.024659		-716.643	-746.618	3.37903	7.84154	0	0	BB099606	1454308_at	RIKEN cDNA 1700030C10 gene	-	-	-	-
0.027063		-684.837	-714.812	7.41623	4.72609	0.166667	0	NM_025503	1449276_at	RIKEN cDNA 1700029P11 gene	-	66346	-	-	Cellular Component:	mitochondrion	intracellular membrane-bounded organelle	intracellular organelle	intracellular part	intracellular	membrane-bounded organelle	organelle	cell part	all	cytoplasm	cytoplasmic part	cell	cellular_component
0.007123		-719.923	-749.9	3.21185	4.96199	0.333333	0	AV110822	1438927_x_at	PREDICTED: Mus musculus similar to ribosomal protein L23a (LOC100039571), mRNA	Mm.390261	100039571	ENSMUSG00000071532	10
0.04168		-721.417	-751.487	4.78362	8.97408	0	0	BB276872	1456575_at	Necdin (Ndn), mRNA	-	-	-	-
0.024804		-708.71	-738.816	8.57411	0.548305	0	0.333333	NM_025711	1448421_s_at	Asporin, mRNA (cDNA clone MGC:41375 IMAGE:1365428)	Mm.383216	66695	Aspn	13	Molecular Function:	protein binding	binding	Cellular Component:	extracellular region	proteinaceous extracellular matrix	pore complex	extracellular matrix	extracellular region part	cell part	all	membrane part	intrinsic to membrane	integral to membrane	membrane	cellular_component	cell
0.043907		-714.381	-744.536	8.94	5.27718	0	0	AFFX-DapX-3	AFFX-DapX-3_at	Bacillus subtilis dihydropicolinate reductase (jojE) gene, complete cds; poly(A) polymerase (jojI) gene, complete cds; biotin acetyl-CoA-carboxylase ligase (birA) gene, complete cds; jojC, jojD, jojF, jojG, jojH genes, complete cds's.	-	-	-	-
0.049315		-720.498	-750.663	6.04705	8.96319	0	0	AB067530	1425049_at	2'-5' oligoadenylate synthetase 1H (Oas1h), mRNA	Mm.115351	246729	Oas1h	5
0.029508		-719.895	-750.071	7.78052	4.72353	0	0	BB709285	1430141_at	Family with sequence similarity 13, member C, mRNA (cDNA clone IMAGE:3483802)	Mm.477813	71721	Fam13c	10
0.015649		-705.563	-735.742	5.64106	4.90637	0	0	NM_020287	1422269_at	Insulinoma-associated 2 (Insm2), mRNA	Mm.114886	56856	Insm2	12	Biological Process:	negative regulation of transcription	cellular biopolymer biosynthetic process	negative regulation of gene expression	nitrogen compound metabolic process	negative regulation of cellular metabolic process	negative regulation of cellular biosynthetic process	regulation of macromolecule metabolic process	cellular process	negative regulation of cellular process	cellular macromolecule biosynthetic process	macromolecule metabolic process	negative regulation of biological process	regulation of nucleobase, nucleoside, nucleotide and nucleic acid metabolic process	gene expression	negative regulation of macromolecule metabolic process	negative regulation of biosynthetic process	negative regulation of nucleobase, nucleoside, nucleotide and nucleic acid metabolic process	nucleobase, nucleoside, nucleotide and nucleic acid metabolic process	biological regulation	regulation of cellular process	regulation of biological process	cellular macromolecule metabolic process	regulation of nitrogen compound metabolic process	regulation of cellular metabolic process	cellular biosynthetic process	negative regulation of metabolic process	biosynthetic process	regulation of biosynthetic process	cellular metabolic process	negative regulation of macromolecule biosynthetic process	regulation of cellular biosynthetic process	regulation of transcription	biopolymer biosynthetic process	regulation of metabolic process
0.042771		-719.343	-749.544	6.60888	7.90534	0	0	BF466910	1424972_at	Jun dimerization protein 2	-	-	-	-
0.007223		-683.44	-713.652	3.14033	5.08991	0	0	BF319546	1439533_at	CDNA clone IMAGE:40104151	Mm.424983	68233	1700125D06Rik	4
0.030115		-714.544	-744.81	6.68686	6.30324	0	0	AV249898	1430738_at	RIKEN cDNA 4833419K08 gene	-	-	-	-
0.038422		-718.56	-748.847	9.12422	4.0052	0	0	AK009410	1452957_at	Keratin associated protein 3-3 (Krtap3-3), mRNA	Mm.30539	66380	Krtap3-3	11	Molecular Function:	structural molecule activity	Cellular Component:	intermediate filament	keratin filament	intracellular organelle	intracellular part	non-membrane-bounded organelle	all	cell	cytoskeletal part	intermediate filament cytoskeleton	intracellular	organelle	protein complex	cell part	intracellular non-membrane-bounded organelle	intracellular organelle part	cytoskeleton	cellular_component	macromolecular complex	organelle part
0.045611		-719.631	-749.991	5.4219	9.0965	0	0	NM_018827	1418476_at	Cytokine receptor-like factor 1 (Crlf1), mRNA	Mm.335584	12931	Crlf1	8	Molecular Function:	receptor activity	molecular transducer activity	signal transducer activity	Cellular Component:	extracellular region	all	cellular_component
0.013177		-697.164	-727.539	5.05876	5.05273	0.333333	0	NM_007443	1416649_at	Alpha 1 microglobulin/bikunin, mRNA (cDNA clone MGC:14070 IMAGE:4193922)	Mm.2197	11699	Ambp	4	Biological Process:	transport	protein-chromophore linkage	protein maturation	cellular metabolic process	post-translational protein modification	cellular process	protein modification process	macromolecule metabolic process	gene expression	primary metabolic process	metabolic process	establishment of localization	protein metabolic process	cellular macromolecule metabolic process	biopolymer metabolic process	biopolymer modification	cellular protein metabolic process	cellular biopolymer metabolic process	localization	Molecular Function:	serine-type endopeptidase inhibitor activity	transporter activity	binding	peptidase inhibitor activity	enzyme regulator activity	enzyme inhibitor activity	endopeptidase inhibitor activity	Cellular Component:	extracellular region	all	cellular_component
0.031045		-716.078	-746.464	6.82705	6.3407	0	0	BC024587	1425294_at	SLAM family member 8, mRNA (cDNA clone MGC:37716 IMAGE:5066283)	Mm.179812	74748	Slamf8	1	Cellular Component:	membrane	integral to membrane	intrinsic to membrane	cell	all	cellular_component	cell part	membrane part
0.030719		-695.196	-725.602	6.21805	6.90418	0.5	0.333333	AF050130	1419408_at	Homeobox protein SIX6	Mm.57138	20476	Six6	12	Biological Process:	regulation of transcription, DNA-dependent	multicellular organismal development	regulation of transcription	cellular biopolymer biosynthetic process	nitrogen compound metabolic process	developmental process	regulation of macromolecule metabolic process	multicellular organismal process	cellular process	cellular macromolecule biosynthetic process	macromolecule metabolic process	regulation of nucleobase, nucleoside, nucleotide and nucleic acid metabolic process	gene expression	nucleobase, nucleoside, nucleotide and nucleic acid metabolic process	biological regulation	regulation of biological process	regulation of cellular process	cellular macromolecule metabolic process	regulation of nitrogen compound metabolic process	regulation of cellular metabolic process	cellular biosynthetic process	biosynthetic process	transcription, DNA-dependent	regulation of biosynthetic process	cellular metabolic process	RNA metabolic process	regulation of cellular biosynthetic process	regulation of metabolic process	biopolymer biosynthetic process	regulation of primary metabolic process	primary metabolic process	metabolic process	regulation of gene expression	biopolymer metabolic process
0.038081		-707.683	-738.098	4.35541	8.97582	0	0	NM_010094	1417638_at	Left right determination factor 1 (Lefty1), mRNA	Mm.378911	13590	Lefty1	1	Biological Process:	multicellular organismal development	negative regulation of cell proliferation	anterior/posterior axis specification	cell growth	response to retinoic acid	growth	cell migration involved in gastrulation	developmental process	response to external stimulus	response to extracellular stimulus	cellular process	multicellular organismal process	anatomical structure development	regulation of cellular component size	negative regulation of cellular process	negative regulation of biological process	regionalization	biological regulation	response to vitamin	response to chemical stimulus	response to nutrient levels	regulation of cellular process	regulation of biological process	cell migration	embryonic morphogenesis	regulation of cell proliferation	regulation of biological quality	embryonic development	response to stimulus	locomotion	cell motion	anatomical structure morphogenesis	localization of cell	response to vitamin A
0.022337		-718.494	-748.93	5.33395	6.49607	0	0	BI738491	1425171_at	Rhodopsin (Rho), mRNA	Mm.2965	212541	Rho	6	Biological Process:	protein amino acid phosphorylation	signal transduction	G-protein coupled receptor protein signaling pathway	visual perception	phototransduction	response to light stimulus	detection of light stimulus	protein-chromophore linkage	response to stimulus	sensory perception of light stimulus	detection of abiotic stimulus	detection of stimulus	response to external stimulus	detection of light stimulus involved in visual perception	post-translational protein modification	multicellular organismal process	cell communication	cellular process	protein modification process	macromolecule metabolic process	sensory perception	neurological system process	biological regulation	response to abiotic stimulus	regulation of biological process	regulation of cellular process	cell surface receptor linked signal transduction	cellular macromolecule metabolic process	response to radiation	biopolymer modification	detection of light stimulus involved in sensory perception	phosphorus metabolic process	system process	detection of external stimulus
0.007778		-715.147	-745.641	5.41798	2.93966	0.333333	0	AV255639	1442306_at	Transcribed locus	Mm.349841	-	-	8
0.0383		-692.776	-723.297	7.06111	7.12453	0.666667	0	BB102433	1430929_at	RIKEN cDNA 9430082L08 gene	-	-	-	-
0.017136		-717.527	-748.106	4.34795	6.45845	0	0	BM245932	1456836_at	IL2-inducible T-cell kinase (Itk), mRNA	Mm.339927	16428	Itk	11	Biological Process:	protein amino acid phosphorylation	intracellular signaling cascade	cellular metabolic process	post-translational protein modification	cell communication	cellular process	phosphorylation	protein modification process	macromolecule metabolic process	primary metabolic process	biological regulation	metabolic process	phosphate metabolic process	regulation of biological process	regulation of cellular process	protein metabolic process	cellular macromolecule metabolic process	biopolymer metabolic process	biopolymer modification	phosphorus metabolic process	signal transduction	cellular protein metabolic process	cellular biopolymer metabolic process	Molecular Function:	nucleotide binding	protein kinase activity	protein tyrosine kinase activity	non-membrane spanning protein tyrosine kinase activity	protein binding	ATP binding	zinc ion binding	kinase activity	transferase activity	metal ion binding
0.04381		-723.458	-754.056	5.88134	8.72942	0	0	C77242	1455004_at	DNA segment, Chr 2, Wayne State University 81, expressed, mRNA (cDNA clone MGC:90552 IMAGE:5686308)	Mm.4449	227695	D2Wsu81e	2	Biological Process:	biological_process	all	Molecular Function:	molecular_function	all	Cellular Component:	cellular_component	all
0.042145		-707.394	-737.993	9.7117	3.68557	0	0.333333	AF223417	1426143_at	Cardiac triadin isoform 1	Mm.338508	76757	Trdn	10	Biological Process:	biological_process	all	Molecular Function:	protein binding	binding	Cellular Component:	membrane	cell	all	cellular_component	cell part
0.016562		-688.436	-719.059	6.12849	4.68933	1	0.666667	U22059	1424798_a_at	ADAM 5 protein precursor (ADAM 5)	Mm.143889	11499	Adam5	8	Biological Process:	proteolysis	integrin-mediated signaling pathway	biopolymer catabolic process	cellular process	cell communication	macromolecule metabolic process	catabolic process	primary metabolic process	biological regulation	metabolic process	regulation of cellular process	regulation of biological process	protein metabolic process	cell surface receptor linked signal transduction	biopolymer metabolic process	protein catabolic process	signal transduction	macromolecule catabolic process	Molecular Function:	metalloendopeptidase activity	zinc ion binding	metallopeptidase activity	hydrolase activity	peptidase activity	endopeptidase activity	cation binding	ion binding	binding	transition metal ion binding	catalytic activity	peptidase activity, acting on L-amino acid peptides	metal ion binding	Cellular Component:	membrane
0.041182		-675.033	-705.675	5.56081	8.69417	1	0.333333	BB324466	1457233_at	DnaJ (Hsp40) homolog, subfamily A, member 2, mRNA (cDNA clone MGC:6445 IMAGE:2582183)	Mm.477493	56445	Dnaja2	8	Biological Process:	protein folding	cellular metabolic process	cellular macromolecule metabolic process	protein metabolic process	biopolymer metabolic process	cellular process	cellular protein metabolic process	macromolecule metabolic process	cellular biopolymer metabolic process	primary metabolic process	metabolic process	Molecular Function:	zinc ion binding	heat shock protein binding	metal ion binding	unfolded protein binding	protein binding	cation binding	ion binding	binding	transition metal ion binding	Cellular Component:	membrane	cell	all	cellular_component	cell part
0.042825		-724.976	-755.667	5.27195	9.0524	0	0	AI549833	1442333_a_at	Sodium channel, voltage-gated, type IX, alpha (Scn9a), mRNA	Mm.440889	20274	Scn9a	2	Biological Process:	transport	ion transport	sodium ion transport	inflammatory response	post-embryonic development	behavioral response to pain	cation transport	developmental process	response to external stimulus	response to wounding	multicellular organismal response to stress	multicellular organismal process	response to pain	defense response	multicellular organismal development	establishment of localization	monovalent inorganic cation transport	behavior	response to stress	response to stimulus	localization	metal ion transport	Molecular Function:	ion channel activity	voltage-gated ion channel activity	voltage-gated sodium channel activity	sodium channel activity	sodium ion binding	cation transmembrane transporter activity	gated channel activity	substrate-specific transmembrane transporter activity	substrate-specific transporter activity	binding	transporter activity
0.010566		-718.531	-749.228	4.24949	5.2755	0	0	NM_029509	1418776_at	RIKEN cDNA 5830443L24 gene (5830443L24Rik), mRNA	Mm.458519	76074	5830443L24Rik	5
0.039163		-718.998	-749.696	4.15857	9.27534	0	0	BB277291	1440645_at	PREDICTED: Mus musculus similar to hCG2040007 (LOC100043173), mRNA	Mm.304207	100043173	BB114814	7
0.048625		-722.677	-753.412	6.70507	8.67248	0	0	BB080832	1457990_at	Ankyrin repeat and sterile alpha motif domain containing 1B (Anks1b), mRNA	Mm.440605	77531	Anks1b	10	Cellular Component:	nucleus	cytoplasm	plasma membrane	membrane	cell junction	cell projection	synapse	postsynaptic membrane	synapse part	intracellular membrane-bounded organelle	intracellular organelle	intracellular part	plasma membrane part	intracellular	membrane-bounded organelle	organelle	cell part	all	membrane part	cell	cellular_component
0.048941		-661.722	-692.47	1.21526	10.9244	0.333333	0	BB142123	1441578_at	Brain cDNA, clone MNCb-4327	Mm.294908	108673	Ccdc86	19	Cellular Component:	nucleus	intracellular membrane-bounded organelle	intracellular organelle	intracellular part	intracellular	membrane-bounded organelle	organelle	cell part	all	cell	cellular_component
0.042576		-724.414	-755.217	6.3665	8.34098	0	0	AV327193	1434052_at	Expressed sequence AI593442, mRNA (cDNA clone MGC:130101 IMAGE:40051267)	Mm.335160	330941	AI593442	9	Cellular Component:	membrane	integral to membrane	intrinsic to membrane	cell	all	cellular_component	cell part	membrane part
0.041288		-722.831	-753.642	5.19157	8.99543	0	0	NM_008521	1419692_a_at	Leukotriene C4 synthase, mRNA (cDNA clone MGC:41203 IMAGE:1348372)	Mm.245151	17001	Ltc4s	11	Biological Process:	leukotriene metabolic process	leukotriene biosynthetic process	carboxylic acid metabolic process	icosanoid biosynthetic process	cellular metabolic process	cellular alkene metabolic process	organic acid metabolic process	unsaturated fatty acid biosynthetic process	cellular process	carboxylic acid biosynthetic process	icosanoid metabolic process	fatty acid metabolic process	primary metabolic process	cellular ketone metabolic process	fatty acid biosynthetic process	metabolic process	monocarboxylic acid metabolic process	unsaturated fatty acid metabolic process	cellular lipid metabolic process	organic acid biosynthetic process	lipid metabolic process	cellular biosynthetic process	lipid biosynthetic process	biosynthetic process	oxoacid metabolic process	alkene biosynthetic process	Molecular Function:	leukotriene-C4 synthase activity	enzyme activator activity	lipid binding	lyase activity	enzyme regulator activity	carbon-sulfur lyase activity	binding
0.014216		-710.048	-740.862	6.79996	2.96513	0	0	NM_007733	1421698_a_at	Collagen, type XIX, alpha 1 (Col19a1), mRNA	Mm.329196	12823	Col19a1	1	Biological Process:	cell adhesion	multicellular organismal development	muscle organ development	skeletal muscle tissue development	cell differentiation	extracellular matrix organization	developmental process	multicellular organismal process	cellular process	anatomical structure development	extracellular structure organization	skeletal muscle organ development	tissue development	system development	cellular developmental process	organ development	striated muscle tissue development	biological adhesion	muscle tissue development	cellular component organization	Molecular Function:	structural molecule activity	protein binding	binding	Cellular Component:	extracellular region	proteinaceous extracellular matrix	extracellular matrix	extracellular region part	all	cellular_component
0.04946		-727.175	-758.001	6.24168	9.13089	0	0	BB478152	1447656_at	Zinc finger, DHHC domain containing 17, mRNA (cDNA clone MGC:143679 IMAGE:40092137)	Mm.339281	320150	Zdhhc17	10	Biological Process:	protein palmitoylation	cellular metabolic process	lipoprotein metabolic process	cellular process	cellular macromolecule biosynthetic process	protein modification process	macromolecule metabolic process	primary metabolic process	metabolic process	protein amino acid acylation	protein amino acid lipidation	protein metabolic process	cellular macromolecule metabolic process	biopolymer metabolic process	biopolymer modification	lipoprotein biosynthetic process	cellular biosynthetic process	cellular protein metabolic process	cellular biopolymer metabolic process	biosynthetic process	macromolecule biosynthetic process	Molecular Function:	zinc ion binding	acyltransferase activity	palmitoyltransferase activity	transferase activity	metal ion binding	transferase activity, transferring acyl groups other than amino-acyl groups	cation binding	binding	transferase activity, transferring acyl groups	catalytic activity	ion binding	transition metal ion binding
0.03733		-701.476	-732.306	9.5187	3.21082	0.666667	0.333333	AV274006	1437259_at	CDNA clone IMAGE:40048592	Mm.256414	226999	Slc9a2	1	Biological Process:	transport	ion transport	sodium ion transport	regulation of pH	protein localization	chemical homeostasis	cation transport	establishment of localization	monovalent inorganic cation transport	cation homeostasis	macromolecule localization	regulation of biological quality	homeostatic process	ion homeostasis	localization	monovalent inorganic cation homeostasis	biological regulation	metal ion transport	Molecular Function:	antiporter activity	sodium:hydrogen antiporter activity	cation transmembrane transporter activity	solute:solute antiporter activity	substrate-specific transmembrane transporter activity	substrate-specific transporter activity	transporter activity	secondary active transmembrane transporter activity	solute:cation antiporter activity	monovalent inorganic cation transmembrane transporter activity	transmembrane transporter activity	hydrogen ion transmembrane transporter activity	solute:hydrogen antiporter activity	ion transmembrane transporter activity	active transmembrane transporter activity
0.017699		-712.089	-742.929	6.89966	3.90731	0	0	BE946605	1436296_x_at	Axonemal dynein intermediate chain 2 (Dnaic2)	Mm.212764	432611	Dnaic2	11	Biological Process:	cell projection organization	cilium assembly	anatomical structure formation	cellular component assembly	cellular component biogenesis	cell projection assembly	cellular component organization	cellular process	Molecular Function:	motor activity	microtubule motor activity	protein binding	hydrolase activity	hydrolase activity, acting on acid anhydrides, in phosphorus-containing anhydrides	nucleoside-triphosphatase activity	binding	hydrolase activity, acting on acid anhydrides	catalytic activity	pyrophosphatase activity	Cellular Component:	axonemal dynein complex	microtubule	dynein complex	cilium axoneme	axoneme	intracellular organelle	intracellular part	membrane-bounded organelle	microtubule associated complex	non-membrane-bounded organelle	all	cell projection	cell	intracellular membrane-bounded organelle
0.016495		-622.536	-653.384	3.32927	7.014	1	0.666667	BM238468	1437799_at	RIKEN cDNA 4933407H18 gene	-	-	-	-
0.033415		-719.803	-750.715	6.78005	6.94977	0	0	NM_011332	1419413_at	Chemokine (C-C motif) ligand 17, mRNA (cDNA clone MGC:41116 IMAGE:3328278)	Mm.41988	20295	Ccl17	8	Biological Process:	chemotaxis	cellular defense response	signal transduction	taxis	response to chemical stimulus	regulation of biological process	regulation of cellular process	locomotory behavior	response to external stimulus	behavior	cellular process	cell communication	response to stress	response to stimulus	locomotion	biological regulation	defense response	Molecular Function:	cytokine activity	chemokine activity	G-protein-coupled receptor binding	protein binding	cytokine receptor binding	binding	chemokine receptor binding	receptor binding	Cellular Component:	extracellular space	extracellular region	extracellular region part	all	cellular_component
0.034152		-716.225	-747.139	8.40338	5.00316	0	0	BM124741	1434927_at	Cardiovascular heat shock protein	Mm.46181	29818	Hspb7	4	Biological Process:	response to stress	response to heat	response to stimulus	response to temperature stimulus	response to abiotic stimulus	Cellular Component:	mitochondrion	cytoskeleton	intracellular membrane-bounded organelle	intracellular organelle	intracellular part	intracellular	membrane-bounded organelle	non-membrane-bounded organelle	organelle	cell part	all	cytoplasm	cytoplasmic part	intracellular non-membrane-bounded organelle	cell	cellular_component
0.045631		-709.076	-739.992	7.06829	8.14652	0	0	AK014544	1428595_at	Solute carrier family 6 (neurotransmitter transporter), member 19, mRNA (cDNA clone MGC:130422 IMAGE:40059042)	Mm.271635	74338	Slc6a19	13	Biological Process:	transport	neurotransmitter transport	amino acid transport	neutral amino acid transport	establishment of localization	amine transport	cellular process	transmembrane transport	carboxylic acid transport	organic acid transport	localization	Molecular Function:	neurotransmitter:sodium symporter activity	neutral amino acid transmembrane transporter activity	symporter activity	cation transmembrane transporter activity	substrate-specific transmembrane transporter activity	substrate-specific transporter activity	amine transmembrane transporter activity	amino acid transmembrane transporter activity	solute:cation symporter activity	organic acid transmembrane transporter activity	transporter activity	secondary active transmembrane transporter activity	transmembrane transporter activity	neurotransmitter transporter activity	carboxylic acid transmembrane transporter activity	solute:sodium symporter activity	ion transmembrane transporter activity	active transmembrane transporter activity	Cellular Component:	plasma membrane	integral to plasma membrane	membrane
0.045113		-721.851	-752.822	7.23306	7.96891	0.166667	0	AU023363	1456998_at	SPOT2 (Spot2)	Mm.341686	386753	Dbpht2	12	Biological Process:	biological_process	all	Molecular Function:	molecular_function	all	Cellular Component:	cellular_component	all
0.036855		-722.631	-753.67	7.1997	7.04101	0	0	AV045081	1443825_x_at	Sperm acrosome associated 3 (Spaca3), mRNA	Mm.26988	75622	Spaca3	11	Biological Process:	cell wall macromolecule catabolic process	sperm-egg recognition	fertilization	sexual reproduction	reproduction	reproductive process	single fertilization	cell-cell recognition	cell wall organization or biogenesis	cellular process	macromolecule metabolic process	catabolic process	metabolic process	cell wall macromolecule metabolic process	cell recognition	Molecular Function:	lysozyme activity	hydrolase activity	hydrolase activity, acting on glycosyl bonds	hydrolase activity, hydrolyzing O-glycosyl compounds	catalytic activity	Cellular Component:	acrosomal vesicle	extracellular region	membrane	integral to membrane	cytoplasmic vesicle	intracellular organelle	intracellular part	membrane-bounded organelle	all	membrane part	intrinsic to membrane	cytoplasmic part
0.032185		-696.169	-727.257	7.07787	6.55256	0	0	BI655907	1457753_at	toll-like receptor 13	-	279572	-	-	Biological Process:	inflammatory response	immune response	signal transduction	innate immune response	immune system process	regulation of biological process	regulation of cellular process	response to external stimulus	response to wounding	cellular process	cell communication	response to stress	response to stimulus	biological regulation	defense response	Molecular Function:	receptor activity	transmembrane receptor activity	protein binding	molecular transducer activity	binding	signal transducer activity	Cellular Component:	membrane	integral to membrane	intrinsic to membrane	cell	all	cellular_component	cell part	membrane part
0.047809		-657.366	-688.49	7.65131	7.95188	1	0.333333	AW123067	1457320_at	Wings apart-like homolog (Drosophila), mRNA (cDNA clone IMAGE:4488609)	Mm.27957	218914	Wapal	14	Biological Process:	response to toxin	response to stimulus	response to chemical stimulus	Cellular Component:	synaptonemal complex	condensed nuclear chromosome	nuclear chromosome	intracellular organelle	intracellular part	membrane-bounded organelle	non-membrane-bounded organelle	all	condensed chromosome	chromosome	nucleus	nuclear part	cell	intracellular membrane-bounded organelle	intracellular	organelle	cell part	chromosomal part	nuclear chromosome part	intracellular non-membrane-bounded organelle	intracellular organelle part	cellular_component	organelle part
0.046112		-663.736	-694.885	10.2513	3.72286	1	0.666667	AW146388	1454388_at	RIKEN cDNA 2900046F13 gene	-	-	-	-
0.036834		-720.786	-751.949	4.67901	8.96065	0	0	BM249382	1442720_at	Transcribed locus	Mm.157510	-	-	2
0.036745		-722.011	-753.22	4.66591	8.97544	0	0	NM_010746	1422089_at	Natural cytotoxicity triggering receptor 1 (Ncr1), mRNA	Mm.240231	17086	Ncr1	7	Molecular Function:	receptor activity	molecular transducer activity	signal transducer activity	Cellular Component:	plasma membrane	membrane	integral to membrane	intrinsic to membrane	cell	all	cellular_component	cell part	membrane part
0.036407		-716.322	-747.576	8.43783	5.54933	0	0	AK015617	1453903_at	Transcribed locus, strongly similar to NP_083420.2 RIKEN cDNA 4930503B20 [Mus musculus]	Mm.475299	75015	-	3	Biological Process:	biological_process	all	Molecular Function:	molecular_function	all	Cellular Component:	mitochondrion	intracellular membrane-bounded organelle	intracellular organelle	intracellular part	intracellular	membrane-bounded organelle	organelle	cell part	all	cytoplasm	cytoplasmic part	cell	cellular_component
0.021643		-701.219	-732.509	8.10865	2.73295	0.333333	0	AI451920	1443714_at	Transcribed locus, strongly similar to NP_666179.2 Vcalcineurin-like phosphoesterase domain containing 1 [Mus musculus]	Mm.442728	-	-	16
0.023656		-714.702	-746.046	8.02773	3.63563	0	0	AV209133	1438611_at	Tubulin, alpha 3B (Tuba3b), mRNA	Mm.270295	22147	Tuba3b	6	Biological Process:	microtubule-based process	microtubule-based movement	protein polymerization	anatomical structure formation	cellular component assembly	cellular component biogenesis	cellular macromolecular complex subunit organization	protein complex assembly	cellular process	protein complex biogenesis	macromolecular complex subunit organization	cellular macromolecular complex assembly	cellular protein complex assembly	macromolecular complex assembly	cellular component organization	Molecular Function:	nucleotide binding	GTPase activity	structural molecule activity	GTP binding	hydrolase activity	hydrolase activity, acting on acid anhydrides, in phosphorus-containing anhydrides	purine nucleotide binding	nucleoside-triphosphatase activity	hydrolase activity, acting on acid anhydrides	binding	catalytic activity	guanyl nucleotide binding	guanyl ribonucleotide binding	ribonucleotide binding	pyrophosphatase activity	purine ribonucleotide binding	Cellular Component:	microtubule
0.033951		-725.175	-756.535	5.188	8.43385	0	0	BB393939	1459122_at	Sperm flagellar 2, mRNA (cDNA clone MGC:163919 IMAGE:40130565)	Mm.127822	320277	Spef2	15
0.037881		-713.369	-744.735	8.83888	5.23075	0	0	BG071413	1458736_at	ESTs	-	-	-	-
0.049998		-725.272	-756.67	5.41596	9.92713	0	0	U46068	1423719_at	CDNA sequence U46068 (U46068), transcript variant 2, mRNA	Mm.3783	228801	U46068	2	Biological Process:	biological_process	all	Molecular Function:	molecular_function	lipid binding	binding	all	Cellular Component:	cellular_component	extracellular region	all
0.046217		-719.74	-751.161	5.51485	9.5295	0	0	AK008145	1430523_s_at	Ig lambda1 chain c region	Mm.326349	111519	Igl	16
0.032527		-718.007	-749.438	5.83061	7.85857	0	0	C87473	1445822_at	Transcribed locus, strongly similar to XP_001000795.1 PREDICTED: similar to RIKEN cDNA 5730509K17 gene [Mus musculus]	Mm.394375	-	-	19
0.047738		-725.872	-757.318	5.57607	9.64832	0	0	NM_008454	1420490_at	Kallikrein 1-related peptidase b16, mRNA (cDNA clone MGC:18522 IMAGE:4165443)	Mm.440887	16615	Klk1b16	7	Biological Process:	proteolysis	biopolymer catabolic process	protein metabolic process	biopolymer metabolic process	protein catabolic process	macromolecule catabolic process	macromolecule metabolic process	catabolic process	primary metabolic process	metabolic process	Molecular Function:	serine-type endopeptidase activity	peptidase activity	serine-type peptidase activity	hydrolase activity	serine hydrolase activity	endopeptidase activity	catalytic activity	peptidase activity, acting on L-amino acid peptides
0.0472		-720.436	-751.919	6.81343	8.7792	0	0	BB283818	1445599_at	Fibronectin type III domain containing 7, mRNA (cDNA clone MGC:132926 IMAGE:40061374)	Mm.244233	320181	Fndc7	3	Cellular Component:	extracellular region	all	cellular_component
0.0242		-719.113	-750.601	3.08343	8.3665	0	0	AV338762	1454386_at	Transcribed locus	Mm.385188	-	-	3
0.044588		-722.117	-753.635	7.48887	7.93099	0	0	BB239332	1444454_at	ESTs	-	-	-	-
0.041331		-720.686	-752.207	4.66523	9.55091	0	0	BG068443	1446403_at	expressed sequence AU022899	-	100313	-	-
0.036577		-722.469	-754	4.45907	9.17872	0	0	BG075811	1459245_s_at	Glutamate receptor, ionotropic, delta 2 (Grid2), mRNA	Mm.439651	14804	Grid2	6	Biological Process:	transport	ion transport	synaptic transmission, glutamatergic	regulation of neuron apoptosis	regulation of excitatory postsynaptic membrane potential	prepulse inhibition	regulation of response to external stimulus	negative regulation of gene expression	regulation of production of small RNA involved in gene silencing by RNA	apoptosis	multicellular organismal process	cellular process	cell death	ion homeostasis	regulation of programmed cell death	negative regulation of biological process	negative regulation of macromolecule metabolic process	regulation of nucleobase, nucleoside, nucleotide and nucleic acid metabolic process	biological regulation	neuromuscular process	chemical homeostasis	regulation of postsynaptic membrane potential	programmed cell death	regulation of biological quality	cell-cell signaling	response to stimulus	system process	cellular response to chemical stimulus	cellular homeostasis	membrane depolarization	synaptic transmission	RNA metabolic process	regulation of metabolic process	regulation of cell death
0.034762		-707.478	-739.018	6.27414	7.8336	0	0	BB648310	1453791_at	CDNA clone IMAGE:6819393	Mm.245636	-	-	13
3e-06		-707.805	-739.354	0.219878	0.823966	0	0	AK006305	1430261_at	Transcribed locus, strongly similar to XP_001475476.1 PREDICTED: hypothetical protein LOC71848 [Mus musculus]	Mm.52577	71848	-	11
0.046052		-717.18	-748.756	8.8225	6.65416	0	0	AK015811	1432051_at	Coiled-coil domain containing 7 (Ccdc7), mRNA	Mm.196017	74703	Ccdc7	8	Biological Process:	biological_process	all	Molecular Function:	molecular_function	all	Cellular Component:	cellular_component	all
0.049385		-714.171	-745.774	8.1308	7.89497	0.333333	0	AY008277	1451823_at	Chloride channel calcium activated 4 (Clca4), mRNA	Mm.290600	229927	Clca4	3
0.044098		-714.428	-746.054	7.49148	7.9227	0	0	NM_013638	1422913_at	Protamine 3 (Prm3), mRNA	Mm.291887	19120	Prm3	16	Biological Process:	multicellular organismal development	spermatogenesis	cell differentiation	chromosome condensation	sexual reproduction	reproduction	reproductive process	developmental process	DNA packaging	cellular developmental process	gamete generation	organelle organization	cellular process	multicellular organismal process	chromosome organization	male gamete generation	cellular component organization	Molecular Function:	DNA binding	binding	nucleic acid binding	Cellular Component:	nucleosome	nucleus	chromosome	protein-DNA complex	intracellular organelle	intracellular part	membrane-bounded organelle	non-membrane-bounded organelle	all	chromatin	cell	intracellular membrane-bounded organelle
0.037383		-682.378	-714.016	0.244495	10.3109	0	0	AK013668	1432011_at	RIKEN cDNA 2900052L18 gene	-	76835	-	-
0.04886		-725.568	-757.216	5.48443	9.88771	0	0	BG071947	1458908_at	ESTs	-	-	-	-
0.035099		-719.968	-751.619	7.50851	6.76105	0	0	AK013757	1433122_at	RIKEN cDNA 2900069G24 gene	-	72968	-	-
0.029419		-691.488	-723.142	6.13333	7.30512	0	0	BE687999	1458487_at	Transcribed locus	Mm.394180	-	-	5
0.048439		-722.732	-754.4	5.2772	9.96907	0	0	BB247791	1444661_at	G protein-coupled receptor 26, mRNA (cDNA clone MGC:155696 IMAGE:8734129)	Mm.208740	233919	Gpr26	7	Biological Process:	signal transduction	G-protein coupled receptor protein signaling pathway	regulation of biological process	regulation of cellular process	cell surface receptor linked signal transduction	biological regulation	cellular process	cell communication	Molecular Function:	signal transducer activity	receptor activity	G-protein coupled receptor activity	transmembrane receptor activity	molecular transducer activity	Cellular Component:	plasma membrane	membrane	integral to membrane	intrinsic to membrane	cell	all	cellular_component	cell part	membrane part
0.030313		-724.316	-755.991	5.59039	7.85057	0	0	AU022047	1459499_at	Transcribed locus	Mm.410462	-	-	6
0.034821		-706.988	-738.688	0.861553	10.056	0	0	AV208370	1430202_at	Transcribed locus, strongly similar to XP_001006824.1 PREDICTED: hypothetical protein LOC73272 [Mus musculus]	Mm.116804	73272	-	14
0.046621		-719.289	-750.994	3.14044	10.6913	0	0	M93663	1451945_at	Mouse RNA-dependent EIF-2 alpha kinase, complete cds.	-	-	-	-
0.048698		-723.282	-755.024	7.20094	8.74352	0	0	BG070525	1445959_at	ESTs	-	-	-	-
0.04879		-720.057	-751.807	4.85547	10.2451	0	0	BE989087	1457992_at	Transcribed locus	Mm.384216	-	-	19
0.044264		-721.954	-753.707	5.89434	9.24228	0	0	AK015439	1454595_at	RIKEN cDNA 4930451E06 gene	-	74858	-	-
0.049193		-702.77	-734.532	9.70703	5.92922	0.333333	0	AU020421	1420099_at	Transcribed locus	Mm.395784	52680	-	13
0.046582		-719.131	-750.897	6.16906	9.30192	0	0	AV266190	1453710_at	Transmembrane protein 116 (Tmem116), mRNA	Mm.358781	67397	Erp29	5	Biological Process:	protein secretion	establishment of protein localization	transport	cellular localization	establishment of localization in cell	establishment of localization	cellular process	macromolecule localization	secretion by cell	secretion	protein transport	protein localization	localization	Cellular Component:	endoplasmic reticulum	endoplasmic reticulum lumen	endoplasmic reticulum part	organelle lumen	intracellular organelle	intracellular part	membrane-bounded organelle	all	cytoplasmic part	cell	intracellular organelle lumen	intracellular membrane-bounded organelle	intracellular	organelle	cell part	membrane-enclosed lumen	cytoplasm	intracellular organelle part	cellular_component	organelle part
0.02588		-707.245	-739.02	5.36755	7.4603	0	0	BM233292	1426942_at	Absent in melanoma 1, mRNA (cDNA clone IMAGE:5370522)	Mm.292082	11630	Aim1	10	Biological Process:	biological_process	all	Molecular Function:	molecular_function	all	Cellular Component:	cellular_component	all
0.04258		-722.063	-753.857	5.40437	9.38609	0	0	BG064953	1444809_at	MARVEL (membrane-associating) domain containing 3 (Marveld3), transcript variant 1, mRNA	Mm.86833	73608	Marveld3	8	Cellular Component:	membrane	integral to membrane	intrinsic to membrane	cell	all	cellular_component	cell part	membrane part
0.031543		-709.543	-741.369	7.39517	6.4449	0	0	AK006609	1431918_at	PREDICTED: Mus musculus hypothetical protein LOC100040447 (LOC100040447), mRNA	Mm.158983	100040447	1700036A12Rik	9
0.029782		-722.382	-754.208	5.4915	7.90911	0	0	AV206142	1440410_at	Transcribed locus	Mm.444285	-	-	5
0.03423		-722.104	-753.945	7.14373	7.11254	0	0	M18237	1427856_a_at	Anti-fluorescein immunoglobulin light chain	Mm.288753	16120	Igk-V38	6
0.033765		-722.662	-754.508	5.35858	8.48699	0	0	NM_053239	1422395_at	vomeronasal 1 receptor, C22	-	171195	-	-	Biological Process:	sensory perception of chemical stimulus	response to pheromone	response to chemical stimulus	multicellular organismal process	response to stimulus	system process	sensory perception	cognition	neurological system process	response to organic substance	Molecular Function:	receptor activity	pheromone binding	pheromone receptor activity	odorant binding	transmembrane receptor activity	molecular transducer activity	G-protein coupled receptor activity	binding	signal transducer activity	Cellular Component:	integral to plasma membrane	plasma membrane part	all	cell part	membrane part	intrinsic to membrane	integral to membrane	plasma membrane	intrinsic to plasma membrane	cellular_component	cell	membrane
0.03202		-723.182	-755.075	5.1801	8.41119	0	0	BB094679	1459811_at	Metal response element binding transcription factor 2 (Mtf2), mRNA	Mm.257149	17765	Mtf2	5	Molecular Function:	nucleic acid binding	DNA binding	protein binding	zinc ion binding	metal ion binding	cation binding	ion binding	binding	transition metal ion binding	Cellular Component:	nucleus	intracellular membrane-bounded organelle	intracellular organelle	intracellular part	intracellular	membrane-bounded organelle	organelle	cell part	all	cell	cellular_component
0.044925		-720.375	-752.317	4.96867	9.90738	0.333333	0	AV165454	1420188_at	Synaptotagmin VI (Syt6), mRNA	Mm.88818	54524	Syt6	3	Biological Process:	transport	acrosome reaction	fertilization	sexual reproduction	reproduction	reproductive process	single fertilization	establishment of localization	cellular process	reproductive cellular process	localization	Molecular Function:	transporter activity	calcium ion binding	metal ion binding	calcium-dependent protein binding	protein binding	cation binding	ion binding	binding	Cellular Component:	synaptic vesicle	membrane	integral to membrane	cell junction	cytoplasmic vesicle	synapse	intracellular organelle	intracellular part	plasma membrane part	membrane-bounded organelle	all	clathrin-coated vesicle	membrane part
0.039594		-721.204	-753.158	5.351	9.17314	0	0.333333	NM_134256	1419751_x_at	cDNA sequence AB056442	-	-	-	-
0.048798		-724.728	-756.704	5.46528	10.0258	0	0	BB148868	1446156_at	Transcribed locus	Mm.403437	-	-	X
0.044494		-722.531	-754.529	4.87977	9.93197	0	0	BI730538	1431215_at	DnaJ (Hsp40) homolog, subfamily C, member 6, mRNA (cDNA clone IMAGE:5362538)	Mm.76494	72685	Dnajc6	4	Molecular Function:	phosphoprotein phosphatase activity	protein tyrosine phosphatase activity	hydrolase activity	SH3 domain binding	heat shock protein binding	phosphatase activity	binding	catalytic activity	hydrolase activity, acting on ester bonds	protein binding	phosphoric ester hydrolase activity	protein domain specific binding
0.013111		-718.255	-750.258	2.72331	7.01205	0	0	BB479785	1458850_at	ESTs	-	-	-	-
0.0491		-726.002	-758.055	6.65937	9.34031	0	0	BB752997	1438461_at	KH domain containing, RNA binding, signal transduction associated 1, mRNA (cDNA clone MGC:6063 IMAGE:3490667)	Mm.8256	20218	Khdrbs1	4	Biological Process:	transcription	cell cycle	cell surface receptor linked signal transduction	negative regulation of transcription	regulation of transcription	regulation of RNA export from nucleus	negative regulation of gene expression	negative regulation of cellular metabolic process	establishment of localization in cell	intracellular transport	regulation of localization	cellular process	RNA localization	negative regulation of biological process	regulation of nucleobase, nucleoside, nucleotide and nucleic acid metabolic process	negative regulation of macromolecule metabolic process	negative regulation of biosynthetic process	biological regulation	RNA export from nucleus	nuclear transport	cellular biosynthetic process	biosynthetic process	regulation of biosynthetic process	transport	regulation of transport	regulation of metabolic process	negative regulation of nitrogen compound metabolic process	biopolymer metabolic process	signal transduction	nucleocytoplasmic transport	establishment of RNA localization	cellular biopolymer biosynthetic process	nitrogen compound metabolic process	negative regulation of cellular biosynthetic process
0.036444		-720.133	-752.205	6.23868	8.27952	0	0	NM_138746	1419419_at	family with sequence similarity 50, member B	-	-	-	-
0.027985		-721.682	-753.775	5.13237	8.01409	0	0	AV076385	1456248_at	late cornified envelope 3F /// hypothetical protein LOC630971	-	-	-	-
0.045714		-704.686	-736.846	10.9352	2.54089	0.333333	0.333333	BI526033	1455085_at	PREDICTED: Mus musculus RIKEN cDNA 1700086L19 gene (1700086L19Rik), mRNA	Mm.287421	74284	1700086L19Rik	12
0.02593		-723.348	-755.589	5.44755	7.57567	0	0	AV206810	1443740_at	ST3 beta-galactoside alpha-2,3-sialyltransferase 6, mRNA (cDNA clone IMAGE:1329116)	Mm.212742	54613	St3gal6	16	Biological Process:	protein amino acid glycosylation	cellular metabolic process	cellular process	glycoprotein metabolic process	cellular macromolecule biosynthetic process	protein modification process	macromolecule metabolic process	primary metabolic process	biopolymer glycosylation	metabolic process	glycoprotein biosynthetic process	protein metabolic process	cellular macromolecule metabolic process	biopolymer metabolic process	biopolymer modification	carbohydrate metabolic process	cellular biosynthetic process	cellular carbohydrate metabolic process	cellular protein metabolic process	biosynthetic process	cellular biopolymer metabolic process	macromolecule biosynthetic process	glycosylation	Molecular Function:	sialyltransferase activity	transferase activity	transferase activity, transferring glycosyl groups	catalytic activity	Cellular Component:	Golgi apparatus	membrane	integral to membrane	integral to Golgi membrane	intrinsic to Golgi membrane
0.026814		-722.737	-754.997	4.28298	8.40839	0	0	BM116592	1426413_at	Neurogenic differentiation 1, mRNA (cDNA clone MGC:25680 IMAGE:4511370)	Mm.4636	18012	Neurod1	2	Biological Process:	transcription	regulation of transcription, DNA-dependent	multicellular organismal development	nervous system development	anterior/posterior pattern formation	cell differentiation	hindbrain development	endocrine pancreas development	glucose homeostasis	camera-type eye development	negative regulation of apoptosis	cell fate commitment	regulation of transcription	positive regulation of transcription from RNA polymerase II promoter	embryonic organ morphogenesis	negative regulation of developmental process	pancreas development	positive regulation of cellular process	apoptosis	multicellular organismal process	cellular process	anatomical structure development	positive regulation of nucleobase, nucleoside, nucleotide and nucleic acid metabolic process	cell death	regulation of programmed cell death	negative regulation of biological process	positive regulation of biosynthetic process	endocrine system development	regulation of nucleobase, nucleoside, nucleotide and nucleic acid metabolic process	biological regulation	chemical homeostasis	embryonic morphogenesis	programmed cell death	eye development
0.017755		-714.012	-746.277	7.27728	3.99874	0	0	BI696936	1453772_at	Synaptogyrin 1 (Syngr1), transcript variant 1b, mRNA	Mm.230301	20972	Syngr1	15	Biological Process:	protein targeting	establishment of protein localization	transport	cellular localization	establishment of localization in cell	establishment of localization	intracellular transport	cellular macromolecule localization	cellular protein localization	cellular process	macromolecule localization	intracellular protein transport	protein transport	protein localization	localization	Cellular Component:	synaptic vesicle	membrane	integral to membrane	cell junction	synapse	intracellular organelle	intracellular part	plasma membrane part	membrane-bounded organelle	all	clathrin-coated vesicle	membrane part	intrinsic to membrane	cytoplasmic part	vesicle	plasma membrane	cell	membrane-bounded vesicle
0.026863		-710.507	-742.773	5.23168	7.86211	0	0	AK021364	1454170_at	Transcribed locus	Mm.410759	77990	-	9
0.032086		-715.349	-747.618	8.77793	4.79358	0	0	AK014766	1453477_at	MKIAA2035 protein	Mm.26377	78751	Zc3h6	2	Molecular Function:	nucleic acid binding	zinc ion binding	metal ion binding	cation binding	ion binding	binding	transition metal ion binding
0.035927		-724.03	-756.301	5.39455	8.87036	0	0	NM_019473	1422343_at	Olfactory receptor 155 (Olfr155), mRNA	Mm.88841	29845	Olfr155	4	Biological Process:	signal transduction	G-protein coupled receptor protein signaling pathway	sensory perception of smell	sensory perception of chemical stimulus	regulation of biological process	regulation of cellular process	cell surface receptor linked signal transduction	multicellular organismal process	cellular process	cell communication	system process	sensory perception	neurological system process	cognition	biological regulation	Molecular Function:	signal transducer activity	receptor activity	G-protein coupled receptor activity	olfactory receptor activity	transmembrane receptor activity	molecular transducer activity	Cellular Component:	integral to plasma membrane	integral to membrane	plasma membrane part	all	cell part	membrane part	intrinsic to membrane	plasma membrane	intrinsic to plasma membrane	cellular_component	cell
0.027678		-710.199	-742.482	8.10889	5.0245	0	0	AK016899	1430218_at	PREDICTED: Mus musculus RIKEN cDNA 4933424M12 gene (4933424M12Rik), mRNA	Mm.148731	67548	4933424M12Rik	4
0.036647		-718.697	-751.008	6.90763	7.85966	0	0	AK006468	1432502_at	Mitogen-activated protein kinase kinase kinase 14 (Map3k14), mRNA	Mm.158981	53859	Map3k14	11	Biological Process:	protein amino acid phosphorylation	cellular metabolic process	post-translational protein modification	cellular process	phosphorylation	protein modification process	macromolecule metabolic process	primary metabolic process	metabolic process	phosphate metabolic process	protein metabolic process	cellular macromolecule metabolic process	biopolymer metabolic process	biopolymer modification	phosphorus metabolic process	cellular protein metabolic process	cellular biopolymer metabolic process	Molecular Function:	nucleotide binding	protein kinase activity	protein serine/threonine kinase activity	MAP kinase kinase kinase activity	ATP binding	kinase activity	transferase activity	binding	phosphotransferase activity, alcohol group as acceptor	catalytic activity	transferase activity, transferring phosphorus-containing groups	purine nucleoside binding	receptor signaling protein serine/threonine kinase activity	purine ribonucleotide binding	nucleoside binding	purine nucleotide binding
0.042045		-721.644	-754.036	5.01827	9.77434	0	0	BB075190	1443959_at	Transmembrane protein 72, mRNA (cDNA clone MGC:118732 IMAGE:30697044)	Mm.133120	319776	Tmem72	6	Cellular Component:	membrane	integral to membrane	intrinsic to membrane	cell	all	cellular_component	cell part	membrane part
0.036354		-712.723	-745.128	4.50025	9.44917	0	0	NM_007762	1418810_at	Strain ILS corticotrophin releasing factor receptor	Mm.1892	12921	Crhr1	11	Biological Process:	response to stress	signal transduction	cell surface receptor linked signal transduction	G-protein coupled receptor protein signaling pathway	behavior	response to stimulus	regulation of biological process	regulation of cellular process	biological regulation	cellular process	cell communication	Molecular Function:	signal transducer activity	receptor activity	transmembrane receptor activity	G-protein coupled receptor activity	corticotrophin-releasing factor receptor activity	molecular transducer activity	Cellular Component:	plasma membrane	membrane	integral to membrane	intrinsic to membrane	cell	all	cellular_component	cell part	membrane part
0.030284		-722.223	-754.645	4.74922	8.64308	0	0	AV257295	1445033_at	Transcribed locus, strongly similar to NP_997013.1 ATP-binding cassette transporter sub-family A member 16 [Mus musculus]	Mm.334203	-	-	7
0.048684		-722.102	-754.531	7.2463	9.02124	0	0	AV266902	1460501_at	Transcribed locus	Mm.399276	-	-	13
0.044099		-722.801	-755.231	7.57241	8.22669	0	0	BB488555	1459375_at	ESTs	-	-	-	-
0.033891		-718.278	-750.755	4.3339	9.28695	0	0	BE852759	1435378_at	RIKEN cDNA 2210020M01 gene, mRNA (cDNA clone IMAGE:1179778)	Mm.275740	66528	2210020M01Rik	11
0.030518		-714.194	-746.708	8.50651	5.09352	0	0	BE952563	1460112_at	Transcribed locus	Mm.376271	-	-	10
0.043146		-723.026	-755.544	5.77388	9.5125	0	0	AK005939	1430001_at	Interleukin 31, mRNA (cDNA clone MGC:151461 IMAGE:40126403)	Mm.75049	76399	Il31	5	Biological Process:	immune response	response to stimulus	immune system process	Molecular Function:	cytokine activity	protein binding	binding	receptor binding	Cellular Component:	extracellular region	extracellular space	extracellular region part	all	cellular_component
0.036008		-723.349	-755.904	5.20504	9.09723	0	0	NM_008785	1418813_at	serine (or cysteine) peptidase inhibitor, clade A, member 5	-	268591	-	-	Biological Process:	spermatogenesis	sexual reproduction	reproduction	reproductive process	male gamete generation	gamete generation	Molecular Function:	serine-type endopeptidase inhibitor activity	protein binding	peptidase inhibitor activity	enzyme regulator activity	enzyme inhibitor activity	binding	endopeptidase inhibitor activity	Cellular Component:	extracellular region	all	cellular_component
0.048133		-721.758	-754.323	7.11472	9.12813	0	0	BB373192	1441096_at	Tumor suppressor candidate 5, mRNA (cDNA clone MGC:148252 IMAGE:40107655)	Mm.127006	237858	Tusc5	11	Biological Process:	response to biotic stimulus	response to stimulus	Cellular Component:	membrane	integral to membrane	intrinsic to membrane	cell	all	cellular_component	cell part	membrane part
0.009757		-711.27	-743.839	1.78389	6.7936	0	0	AK013397	1432002_at	Transcribed locus	Mm.410846	72818	-	11
0.008395		-693.708	-726.287	3.11193	5.96752	0	0	M18237	1427857_x_at	Anti-fluorescein immunoglobulin light chain	Mm.288753	16120	Igk-V38	6
0.038099		-719.644	-752.24	4.0633	9.89195	0	0	BB333919	1441025_at	RIKEN cDNA 3110047P20 gene, mRNA (cDNA clone IMAGE:6827189)	Mm.319487	319807	3110047P20Rik	5
0.049206		-719.622	-752.225	7.48701	8.96076	0	0	BB633160	1445595_at	Transcribed locus	Mm.121677	-	-	4
0.046525		-718.84	-751.46	4.34351	10.6014	0	0	BB209673	1440616_at	Transcribed locus, moderately similar to XP_001493377.1 PREDICTED: similar to Zinc finger and SCAN domain-containing protein	Mm.395132	105301	-	13
0.025195		-712.639	-745.285	7.51987	5.57754	0	0	AFFX-r2-Bs-thr-	AFFX-r2-Bs-thr-3_s_at	B. subtilis thrB and thrC genes for homoserine kinase and threonine synthase.	-	-	-	-
0.004797		-698.37	-731.08	5.58075	1.49352	0	0	AI847963	1439750_at	Transcribed locus	Mm.40506	-	-	6
0.020341		-712.109	-744.912	7.88731	3.90329	0	0	BB553190	1446208_at	ESTs	-	-	-	-
0.036829		-721.022	-753.831	6.74962	8.22811	0	0	NM_029987	1450197_at	Retinal pigment epithelium 65 (Rpe65), mRNA	Mm.131708	19892	Rpe65	3	Biological Process:	regulation of rhodopsin gene expression	visual perception	insulin receptor signaling pathway	retinal metabolic process	response to stimulus	cell differentiation	neuron development	developmental process	enzyme linked receptor protein signaling pathway	regulation of macromolecule metabolic process	cell communication	multicellular organismal process	cellular process	response to endogenous stimulus	anatomical structure development	fat-soluble vitamin metabolic process	response to peptide hormone stimulus	neuron differentiation	diterpenoid metabolic process	neurogenesis	macromolecule metabolic process	secondary metabolic process	sensory perception	gene expression	neurological system process	biological regulation	response to organic substance	response to chemical stimulus	regulation of cellular process	regulation of biological process	cell surface receptor linked signal transduction	system development	lipid metabolic process	response to insulin stimulus
0.026388		-721.256	-754.069	5.77165	7.60788	0	0	AK016962	1433385_at	Transcribed locus	Mm.399557	71250	-	7
0.046289		-717.21	-750.023	8.32264	7.94221	0	0	BC006872	1417257_at	Carboxyl ester lipase, mRNA (cDNA clone MGC:6484 IMAGE:2646703)	Mm.236017	12613	Cel	2	Biological Process:	lipid catabolic process	ceramide catabolic process	cellular metabolic process	sphingoid metabolic process	sphingolipid catabolic process	cellular process	sphingoid catabolic process	primary metabolic process	catabolic process	metabolic process	cellular lipid catabolic process	cellular catabolic process	cellular lipid metabolic process	sphingolipid metabolic process	lipid metabolic process	ceramide metabolic process	membrane lipid catabolic process	membrane lipid metabolic process	Molecular Function:	carboxylesterase activity	sterol esterase activity	triglyceride lipase activity	hydrolase activity	lipase activity	hydrolase activity, acting on ester bonds	catalytic activity
[truncated: 64,885 more rows]
[truncated: 206 more columns]
