# Supplementary material for: Microarray analysis of Foxl2 mediated gene regulation in the mouse ovary derived KK1 granulosa cell line: Over-expression of Foxl2 leads to activation of the gonadotropin releasing hormone receptor gene promoter
Source: J Ovarian Res. 2010 Feb 18;3:4. doi: 10.1186/1757-2215-3-4 (PMC2831895; doi:10.1186/1757-2215-3-4)
Supplement: Additional file 7 — Analysis of differentially expressed genes in E16. Wild type vs. Foxl2 knockout. [file 1757-2215-3-4-S7.XLS]

## Sheet: additional file 8
Condition 1 : wt
Condition 2 : ko
Statistics:
Correction:	No Correction
Data Transformation:	Log Transformed
Stats	No Correction	mean 1	mean 2	SEM 1	SEM 2	Quality 1	Quality 2	Gene Identifier	Other ID	Gene Title	UG Cluster	LocusLink	Gene ID	Chromosome	Ontologies
0.037843		11610.9	18097.7	2016.13	666.131	1	1	AK011116	1428361_x_at	hemoglobin alpha, adult chain 1	-	15122	-	-	Biological Process:	in utero embryonic development	transport	oxygen transport	erythrocyte development	cell differentiation	hemopoietic or lymphoid organ development	gas transport	developmental process	homeostasis of number of cells	embryonic development ending in birth or egg hatching	cellular process	multicellular organismal process	anatomical structure development	chordate embryonic development	myeloid cell differentiation	erythrocyte differentiation	biological regulation	multicellular organismal development	immune system process	immune system development	system development	establishment of localization	cellular developmental process	regulation of biological quality	organ development	embryonic development	homeostatic process	erythrocyte homeostasis	cell development	localization	hemopoiesis	Molecular Function:	oxygen transporter activity	iron ion binding
0.036561		3938.19	8610.88	471.575	1436.6	1	1	AW491660	1417373_a_at	Transcribed locus	Mm.401266	22145	-	1	Biological Process:	microtubule-based process	microtubule-based movement	protein polymerization	anatomical structure formation	cellular component assembly	cellular component biogenesis	cellular macromolecular complex subunit organization	protein complex assembly	cellular process	protein complex biogenesis	macromolecular complex subunit organization	cellular macromolecular complex assembly	cellular protein complex assembly	macromolecular complex assembly	cellular component organization	Molecular Function:	nucleotide binding	GTPase activity	structural molecule activity	GTP binding	hydrolase activity	hydrolase activity, acting on acid anhydrides, in phosphorus-containing anhydrides	purine nucleotide binding	nucleoside-triphosphatase activity	hydrolase activity, acting on acid anhydrides	binding	catalytic activity	guanyl nucleotide binding	guanyl ribonucleotide binding	ribonucleotide binding	pyrophosphatase activity	purine ribonucleotide binding	Cellular Component:	microtubule
0.014252		5216.36	9152.06	93.867	943.534	1	1	BB560574	1437502_x_at	CD24a antigen	-	-	-	-
0.043214		4629.62	8151.88	135.04	1198.38	1	1	NM_009846	1416034_at	CD24a antigen (Cd24a), mRNA	Mm.29742	12484	Cd24a	10	Biological Process:	response to hypoxia	cell activation	regulation of cytokine-mediated signaling pathway	response to molecule of bacterial origin	pre-B cell differentiation	leukocyte migration during inflammatory response	positive regulation of T cell mediated immune response to tumor cell	positive regulation of inflammatory response to antigenic stimulus	positive regulation of B cell apoptosis	oxygen and reactive oxygen species metabolic process	heterophilic cell adhesion	leukocyte adhesion	cell surface receptor linked signal transduction	elevation of cytosolic calcium ion concentration	neuromuscular synaptic transmission	negative regulation of neuroblast proliferation	induction of apoptosis by extracellular signals	apoptotic mitochondrial changes	cell migration	regulation of cell-cell adhesion	positive regulation of cell-cell adhesion	apoptotic nuclear changes	negative regulation of B cell proliferation	neuron projection development	T cell costimulation	chemokine receptor transport out of membrane raft	negative regulation of transforming growth factor-beta3 production	positive regulation of integrin activation	positive regulation of cell adhesion mediated by integrin	regulation of cell-cell adhesion mediated by integrin	positive regulation of cell-cell adhesion mediated by integrin	negative regulation of erythrocyte clearance	homotypic cell-cell adhesion	negative regulation of erythrocyte aggregation
0.026714		6118.58	9573.44	825.885	580.346	1	1	AV103412	1439443_x_at	transketolase	-	-	-	-
0.003174		206.448	3440.78	217.239	461.776	1	1	NM_011985	1417281_a_at	Matrix metallopeptidase 23 (Mmp23), mRNA	Mm.29373	26561	Mmp23	4	Biological Process:	proteolysis	biopolymer catabolic process	protein metabolic process	biopolymer metabolic process	protein catabolic process	macromolecule catabolic process	macromolecule metabolic process	catabolic process	primary metabolic process	metabolic process	Molecular Function:	metalloendopeptidase activity	peptidase activity	metallopeptidase activity	zinc ion binding	hydrolase activity	metal ion binding	endopeptidase activity	cation binding	ion binding	binding	transition metal ion binding	catalytic activity	peptidase activity, acting on L-amino acid peptides	Cellular Component:	proteinaceous extracellular matrix	cytoplasm	membrane	integral to membrane	extracellular matrix	extracellular region part	intracellular part	intracellular	cell part
0.005703		1810.08	5012.71	150.167	574.084	1	1	BB021606	1456552_at	Transcribed locus	Mm.129645	-	-	9
0.047615		2376.36	5332.59	366.325	980.479	1	1	BF148780	1445263_at	ESTs	-	-	-	-
0.042178		6626.6	9562.49	289.968	953.801	1	1	BB546727	1438652_x_at	phosphatidylinositol glycan anchor biosynthesis, class Q	-	-	-	-
0.003646		2819.28	5664.24	282.292	370.895	1	1	AW988981	1436506_a_at	Transcribed locus	Mm.28311	-	-	1
0.003686		4989.17	7828.28	220.686	411.035	1	1	BM122700	1452586_at	Anaphase promoting complex subunit 13, mRNA (cDNA clone MGC:41303 IMAGE:3371464)	Mm.2000	69010	Anapc13	9	Biological Process:	cell cycle	mitosis	biological_process	modification-dependent protein catabolic process	cell division	mitotic cell cycle	cellular biopolymer catabolic process	cellular macromolecule catabolic process	modification-dependent macromolecule catabolic process	organelle organization	cellular process	proteolysis	macromolecule metabolic process	M phase of mitotic cell cycle	cell cycle phase	cellular macromolecule metabolic process	protein catabolic process	proteolysis involved in cellular protein catabolic process	macromolecule catabolic process	cellular component organization	cellular metabolic process	biopolymer catabolic process	all	nuclear division	catabolic process	primary metabolic process	metabolic process	M phase	cellular protein catabolic process	cellular catabolic process	protein metabolic process	biopolymer metabolic process	cell cycle process	cellular protein metabolic process
0.032784		4090.58	6862.66	270.466	821.911	1	1	NM_009846	1448182_a_at	CD24a antigen (Cd24a), mRNA	Mm.29742	12484	Cd24a	10	Biological Process:	response to hypoxia	cell activation	regulation of cytokine-mediated signaling pathway	response to molecule of bacterial origin	pre-B cell differentiation	leukocyte migration during inflammatory response	positive regulation of T cell mediated immune response to tumor cell	positive regulation of inflammatory response to antigenic stimulus	positive regulation of B cell apoptosis	oxygen and reactive oxygen species metabolic process	heterophilic cell adhesion	leukocyte adhesion	cell surface receptor linked signal transduction	elevation of cytosolic calcium ion concentration	neuromuscular synaptic transmission	negative regulation of neuroblast proliferation	induction of apoptosis by extracellular signals	apoptotic mitochondrial changes	cell migration	regulation of cell-cell adhesion	positive regulation of cell-cell adhesion	apoptotic nuclear changes	negative regulation of B cell proliferation	neuron projection development	T cell costimulation	chemokine receptor transport out of membrane raft	negative regulation of transforming growth factor-beta3 production	positive regulation of integrin activation	positive regulation of cell adhesion mediated by integrin	regulation of cell-cell adhesion mediated by integrin	positive regulation of cell-cell adhesion mediated by integrin	negative regulation of erythrocyte clearance	homotypic cell-cell adhesion	negative regulation of erythrocyte aggregation
0.005356		5697.01	8468.73	359.041	354.669	1	1	BB115327	1438093_x_at	Diazepam binding inhibitor, mRNA (cDNA clone MGC:18631 IMAGE:4194069)	Mm.2785	13167	Dbi	1	Biological Process:	transport	establishment of localization	localization	Molecular Function:	acyl-CoA binding	binding	lipid binding	coenzyme binding	carboxylic acid binding	monocarboxylic acid binding	cofactor binding	fatty acid binding	Cellular Component:	mitochondrion	intracellular membrane-bounded organelle	intracellular organelle	intracellular part	intracellular	membrane-bounded organelle	organelle	cell part	all	cytoplasm	cytoplasmic part	cell	cellular_component
0.035386		6261.52	8977.68	364.509	789.317	1	1	AK002271	1423049_a_at	Tropomyosin 1, alpha (Tpm1), mRNA	Mm.121878	22003	Tpm1	9	Biological Process:	in utero embryonic development	positive regulation of heart rate by epinephrine	embryonic development	ventricular cardiac muscle tissue morphogenesis	cardiac muscle contraction	blood circulation	muscle system process	regulation of systemic arterial blood pressure	positive regulation of biological process	developmental process	striated muscle contraction	embryonic development ending in birth or egg hatching	positive regulation of systemic arterial blood pressure	regulation of heart rate	positive regulation of heart contraction	multicellular organismal process	chordate embryonic development	positive regulation of multicellular organismal process	regulation of systemic arterial blood pressure mediated by a chemical signal	regulation of system process	biological regulation	regulation of heart rate by chemical signal	positive regulation of heart rate	multicellular organismal development	regulation of biological process	positive regulation of heart rate by epinephrine-norepinephrine	regulation of multicellular organismal process	regulation of heart contraction	positive regulation of blood pressure	regulation of biological quality	circulatory system process	system process	heart process	heart contraction
0.012689		5193.65	7840.5	345.39	510.268	1	1	AV007315	1433991_x_at	Diazepam binding inhibitor, mRNA (cDNA clone MGC:18631 IMAGE:4194069)	Mm.2785	13167	Dbi	1	Biological Process:	transport	establishment of localization	localization	Molecular Function:	acyl-CoA binding	binding	lipid binding	coenzyme binding	carboxylic acid binding	monocarboxylic acid binding	cofactor binding	fatty acid binding	Cellular Component:	mitochondrion	intracellular membrane-bounded organelle	intracellular organelle	intracellular part	intracellular	membrane-bounded organelle	organelle	cell part	all	cytoplasm	cytoplasmic part	cell	cellular_component
0.032196		4698.66	7295.1	146.853	792.156	1	1	NM_010699	1419737_a_at	Lactate dehydrogenase A, mRNA (cDNA clone IMAGE:3491850)	Mm.29324	16828	Ldha	7	Biological Process:	carbohydrate metabolic process	glycolysis	anaerobic glycolysis	cellular response to extracellular stimulus	cellular carbohydrate metabolic process	oxidation reduction	cellular metabolic process	cellular macromolecule catabolic process	response to external stimulus	response to extracellular stimulus	cell communication	cellular process	generation of precursor metabolites and energy	hexose catabolic process	macromolecule metabolic process	catabolic process	carbohydrate catabolic process	primary metabolic process	glucose catabolic process	glucose metabolic process	metabolic process	monosaccharide metabolic process	cellular catabolic process	cellular macromolecule metabolic process	monosaccharide catabolic process	cellular response to stimulus	response to stimulus	hexose metabolic process	macromolecule catabolic process	alcohol catabolic process	alcohol metabolic process	cellular carbohydrate catabolic process	Molecular Function:	catalytic activity
0.042726		1431.04	4026.59	174.777	867.806	1	1	AW556555	1435115_at	Peroxisomal protein (PeP gene)	Mm.44075	384061	Fndc5	4	Biological Process:	biological_process	all	Molecular Function:	protein binding	binding	Cellular Component:	cellular_component	peroxisome	membrane	integral to membrane	intracellular organelle	intracellular part	membrane-bounded organelle	all	membrane part	intrinsic to membrane	cytoplasmic part	cell	intracellular membrane-bounded organelle	intracellular	organelle	cell part	microbody	cytoplasm
0.015949		2143.68	4640.67	108.167	612.656	1	1	BG146595	1456309_x_at	LIM and SH3 protein 1, mRNA (cDNA clone MGC:5975 IMAGE:3490532)	Mm.271967	16796	Lasp1	11	Biological Process:	transport	ion transport	establishment of localization	localization	Molecular Function:	actin binding	protein binding	zinc ion binding	metal ion binding	actin filament binding	cation binding	binding	cytoskeletal protein binding	ion binding	transition metal ion binding	Cellular Component:	cytoplasm	cytoskeleton	focal adhesion	basolateral plasma membrane	intracellular organelle	intracellular part	plasma membrane part	non-membrane-bounded organelle	all	membrane part	adherens junction	cell junction	plasma membrane	cell	cell-substrate adherens junction	anchoring junction	intracellular	cell-substrate junction
0.012505		11467.3	13923	414.39	390.241	1	1	AI642440	1438794_x_at	Ribosomal protein S13 (Rps13), mRNA	Mm.14798	68052	Rps13	7	Biological Process:	translation	cellular biopolymer biosynthetic process	cellular metabolic process	cellular process	biopolymer biosynthetic process	cellular macromolecule biosynthetic process	macromolecule metabolic process	gene expression	primary metabolic process	metabolic process	cellular macromolecule metabolic process	protein metabolic process	biopolymer metabolic process	cellular biosynthetic process	cellular protein metabolic process	biosynthetic process	cellular biopolymer metabolic process	macromolecule biosynthetic process	Molecular Function:	structural constituent of ribosome	structural molecule activity	Cellular Component:	intracellular	ribosome	ribonucleoprotein complex	intracellular organelle	intracellular part	organelle	non-membrane-bounded organelle	all	cell part	cytoplasm	cytoplasmic part	intracellular non-membrane-bounded organelle
0.034309		5600.57	8053.84	334.254	701.744	1	1	BI410170	1452734_at	Ribonuclease T2B, mRNA (cDNA clone MGC:27782 IMAGE:3156549)	Mm.426736	100037283	Rnaset2a	17	Cellular Component:	mitochondrion	intracellular membrane-bounded organelle	intracellular organelle	intracellular part	intracellular	membrane-bounded organelle	organelle	cell part	all	cytoplasm	cytoplasmic part	cell	cellular_component
0.027056		611.274	3045.76	326.799	635.01	1	1	AA409309	1437478_s_at	EF hand domain containing 2 (Efhd2), mRNA	Mm.395598	27984	Efhd2	4	Molecular Function:	calcium ion binding	protein binding	cation binding	ion binding	binding	metal ion binding	Cellular Component:	membrane	cell	all	cellular_component	cell part
0.005076		5034.87	7416.32	205.703	374.431	1	1	BM213516	1419256_at	Mus musculus, clone IMAGE:4951562, mRNA	Mm.123110	20742	Spnb2	11	Biological Process:	common-partner SMAD protein phosphorylation	SMAD protein nuclear translocation	actin filament capping	anatomical structure formation	negative regulation of cellular metabolic process	establishment of localization in cell	intracellular transport	regulation of protein complex disassembly	enzyme linked receptor protein signaling pathway	cellular process	protein complex biogenesis	regulation of cellular component size	intracellular protein transport	protein polymerization	actin polymerization or depolymerization	cellular component disassembly	actin filament organization	regulation of cellular component organization	protein targeting	negative regulation of biological process	negative regulation of macromolecule metabolic process	biological regulation	regulation of actin cytoskeleton organization	negative regulation of organelle organization	nuclear transport	negative regulation of cellular component organization	biopolymer modification	regulation of cytoskeleton organization	protein depolymerization	regulation of biological quality	regulation of actin filament depolymerization	macromolecular complex subunit organization	transmembrane receptor protein serine/threonine kinase signaling pathway	negative regulation of protein complex disassembly
0.034312		2976.89	5314.3	599.067	435.431	1	1	BB464359	1438320_s_at	Minichromosome maintenance deficient 7 (S. cerevisiae) (Mcm7), mRNA	Mm.378965	17220	Mcm7	5	Biological Process:	DNA replication	DNA unwinding during replication	DNA replication initiation	transcription	cell cycle	cell proliferation	regulation of transcription	cellular biopolymer biosynthetic process	nitrogen compound metabolic process	regulation of macromolecule metabolic process	cellular process	cellular macromolecule biosynthetic process	macromolecule metabolic process	regulation of nucleobase, nucleoside, nucleotide and nucleic acid metabolic process	gene expression	biological regulation	nucleobase, nucleoside, nucleotide and nucleic acid metabolic process	DNA-dependent DNA replication	regulation of cellular process	regulation of biological process	regulation of nitrogen compound metabolic process	cellular macromolecule metabolic process	regulation of cellular metabolic process	DNA duplex unwinding	cellular biosynthetic process	DNA geometric change	biosynthetic process	regulation of biosynthetic process	DNA metabolic process	cellular metabolic process	regulation of cellular biosynthetic process	biopolymer biosynthetic process	regulation of metabolic process	regulation of primary metabolic process
0.000943		1433.95	3666.31	111.868	229.481	1	1	AV309418	1456174_x_at	N-myc downstream regulated gene 1	-	-	-	-
0.009491		7905.78	10110.9	339.755	327.34	1	1	AV003424	1438091_a_at	Histone H2A.Z	Mm.117541	51788	H2afz	3	Biological Process:	nucleosome assembly	multicellular organismal development	anatomical structure formation	cellular component assembly	chromatin assembly or disassembly	chromatin assembly	cellular component biogenesis	chromatin organization	developmental process	DNA packaging	multicellular organismal process	cellular process	organelle organization	nucleosome organization	macromolecular complex assembly	cellular macromolecular complex subunit organization	macromolecular complex subunit organization	cellular macromolecular complex assembly	chromosome organization	protein-DNA complex assembly	cellular component organization	Molecular Function:	DNA binding	binding	nucleic acid binding	Cellular Component:	nucleosome	Barr body	nucleus	chromosome	nuclear heterochromatin	nuclear chromosome	sex chromatin	protein-DNA complex
0.043236		5306.12	7500.35	555.547	505.941	1	1	AF290209	1448688_at	Podocalyxin (Podxl)	Mm.89918	27205	Podxl	6	Biological Process:	leukocyte migration	immune system process	cell migration	localization of cell	cellular process	cell motility	localization	locomotion	cell motion	Cellular Component:	plasma membrane	membrane	integral to membrane	intrinsic to membrane	cell	all	cellular_component	cell part	membrane part
0.026553		8433.44	10512.2	299.557	527.005	1	1	NM_013647	1416404_s_at	Ribosomal protein S16 (Rps16), mRNA	Mm.702	20055	Rps16	7	Biological Process:	translation	cellular biopolymer biosynthetic process	cellular metabolic process	cellular process	biopolymer biosynthetic process	cellular macromolecule biosynthetic process	macromolecule metabolic process	gene expression	primary metabolic process	metabolic process	cellular macromolecule metabolic process	protein metabolic process	biopolymer metabolic process	cellular biosynthetic process	cellular protein metabolic process	biosynthetic process	cellular biopolymer metabolic process	macromolecule biosynthetic process	Molecular Function:	structural constituent of ribosome	structural molecule activity	Cellular Component:	intracellular	ribosome	ribonucleoprotein complex	intracellular organelle	intracellular part	organelle	non-membrane-bounded organelle	all	cell part	cytoplasm	cytoplasmic part	intracellular non-membrane-bounded organelle
0.008535		2633.13	4692.19	36.3394	425.819	1	1	AV096788	1438963_s_at	TCF3 (E2A) fusion partner, mRNA (cDNA clone MGC:35795 IMAGE:5066740)	Mm.358730	69714	Tfpt	7	Biological Process:	induction of apoptosis	positive regulation of cellular process	positive regulation of programmed cell death	positive regulation of apoptosis	positive regulation of biological process	developmental process	apoptosis	induction of programmed cell death	cellular process	positive regulation of cell death	cell death	regulation of programmed cell death	positive regulation of developmental process	biological regulation	death	regulation of cell death	regulation of biological process	regulation of cellular process	regulation of apoptosis	programmed cell death	regulation of developmental process	Molecular Function:	protein binding	protein heterodimerization activity	protein dimerization activity	binding	Cellular Component:	nucleus	intracellular membrane-bounded organelle	intracellular organelle	intracellular part	intracellular	membrane-bounded organelle	organelle
0.023647		3846.95	5858.11	310.832	472.28	1	1	NM_008828	1417864_at	Phosphoglycerate kinase 1 (Pgk1), mRNA	Mm.336205	18655	Pgk1	X	Biological Process:	glycolysis	cellular metabolic process	cellular macromolecule catabolic process	cellular process	generation of precursor metabolites and energy	hexose catabolic process	macromolecule metabolic process	catabolic process	carbohydrate catabolic process	glucose catabolic process	glucose metabolic process	primary metabolic process	metabolic process	monosaccharide metabolic process	cellular catabolic process	cellular macromolecule metabolic process	monosaccharide catabolic process	carbohydrate metabolic process	cellular carbohydrate metabolic process	hexose metabolic process	macromolecule catabolic process	alcohol catabolic process	alcohol metabolic process	cellular carbohydrate catabolic process	Molecular Function:	nucleotide binding	phosphoglycerate kinase activity	ATP binding	kinase activity	transferase activity	purine nucleotide binding	binding	catalytic activity	transferase activity, transferring phosphorus-containing groups
0.043718		2220.08	4139.27	161.589	639.627	1	1	BC020532	1424470_a_at	Rap guanine nucleotide exchange factor (GEF) 3 (Rapgef3), mRNA	Mm.24028	223864	Rapgef3	15	Biological Process:	regulation of protein amino acid phosphorylation	intracellular signaling cascade	small GTPase mediated signal transduction	regulation of small GTPase mediated signal transduction	regulation of signal transduction	post-translational protein modification	regulation of macromolecule metabolic process	cell communication	regulation of phosphorus metabolic process	regulation of phosphorylation	cellular process	protein modification process	macromolecule metabolic process	biological regulation	regulation of biological process	regulation of cellular process	cellular macromolecule metabolic process	biopolymer modification	regulation of cellular metabolic process	phosphorus metabolic process	protein amino acid phosphorylation	cellular metabolic process	regulation of cell communication	phosphorylation	regulation of metabolic process	regulation of phosphate metabolic process	regulation of primary metabolic process	primary metabolic process	metabolic process	regulation of protein modification process	phosphate metabolic process	protein metabolic process	biopolymer metabolic process	regulation of cellular protein metabolic process
0.016791		215.736	2028.9	93.6555	449.151	1	1	AV048291	1439422_a_at	Family with sequence similarity 132, member A, mRNA (cDNA clone MGC:25716 IMAGE:3966551)	Mm.29140	67389	Fam132a	4	Cellular Component:	extracellular region	all	cellular_component
0.032969		2742.15	4552.31	480.963	298.491	1	1	BB407228	1439269_x_at	Minichromosome maintenance deficient 7 (S. cerevisiae) (Mcm7), mRNA	Mm.378965	17220	Mcm7	5	Biological Process:	DNA replication	DNA unwinding during replication	DNA replication initiation	transcription	cell cycle	cell proliferation	regulation of transcription	cellular biopolymer biosynthetic process	nitrogen compound metabolic process	regulation of macromolecule metabolic process	cellular process	cellular macromolecule biosynthetic process	macromolecule metabolic process	regulation of nucleobase, nucleoside, nucleotide and nucleic acid metabolic process	gene expression	biological regulation	nucleobase, nucleoside, nucleotide and nucleic acid metabolic process	DNA-dependent DNA replication	regulation of cellular process	regulation of biological process	regulation of nitrogen compound metabolic process	cellular macromolecule metabolic process	regulation of cellular metabolic process	DNA duplex unwinding	cellular biosynthetic process	DNA geometric change	biosynthetic process	regulation of biosynthetic process	DNA metabolic process	cellular metabolic process	regulation of cellular biosynthetic process	biopolymer biosynthetic process	regulation of metabolic process	regulation of primary metabolic process
0.032556		5434.97	7197.03	351.218	421.625	1	1	BB305623	1443794_x_at	Transcribed locus	Mm.444565	-	-	5
0.018752		1083.08	2833.06	235.142	392.926	1	1	BB667221	1423381_at	RIKEN cDNA 4921521F21 gene (4921521F21Rik), mRNA	Mm.18725	70861	4921521F21Rik	1
0.012103		1203.02	2945.21	141.814	373.993	1	1	BI904583	1455646_at	RIKEN cDNA 2010004M13 gene	-	76511	-	-
0.033233		3494.78	5219.48	149.4	519.696	1	1	NM_010517	1421992_a_at	Insulin-like growth factor binding protein 4, mRNA (cDNA clone MGC:29917 IMAGE:5123738)	Mm.233799	16010	Igfbp4	11	Biological Process:	regulation of cell growth	regulation of cellular process	regulation of biological process	cell growth	regulation of biological quality	cellular process	regulation of cellular component size	growth	regulation of anatomical structure size	regulation of growth	biological regulation	regulation of cell size	Molecular Function:	insulin-like growth factor binding	growth factor binding	protein binding	binding	Cellular Component:	extracellular region	extracellular space	extracellular region part	all	cellular_component
0.015229		6398.92	8117.72	321.085	274.4	1	1	BE570050	1452217_at	AHNAK nucleoprotein (desmoyokin), mRNA (cDNA clone IMAGE:4977508)	Mm.203866	66395	Ahnak	19	Cellular Component:	cell-cell junction	plasma membrane part	all	cell part	membrane part	cell junction	plasma membrane	cellular_component	cell	membrane
0.041177		1885.24	3586.47	221.32	528.486	1	1	BF124540	1425811_a_at	Cysteine and glycine-rich protein 1, mRNA (cDNA clone MGC:6534 IMAGE:2654089)	Mm.196484	13007	Csrp1	1	Biological Process:	actin cytoskeleton organization	actin filament-based process	cellular component organization	cytoskeleton organization	cellular process	organelle organization	Molecular Function:	protein binding	zinc ion binding	metal ion binding	cation binding	ion binding	binding	transition metal ion binding	Cellular Component:	nucleus	actin cytoskeleton	intracellular membrane-bounded organelle	intracellular organelle	intracellular part	intracellular	membrane-bounded organelle	non-membrane-bounded organelle	organelle	cell part	all	intracellular non-membrane-bounded organelle	cytoskeleton	cell	cellular_component
0.03116		5297.94	6969.4	314.045	405.82	1	1	BB140601	1456083_x_at	Eukaryotic translation initiation factor 3, subunit C (Eif3c), mRNA	Mm.22776	56347	Eif3c	7	Biological Process:	translation	translational initiation	cellular biopolymer biosynthetic process	cellular metabolic process	cellular process	biopolymer biosynthetic process	cellular macromolecule biosynthetic process	macromolecule metabolic process	gene expression	primary metabolic process	metabolic process	cellular macromolecule metabolic process	protein metabolic process	biopolymer metabolic process	cellular biosynthetic process	cellular protein metabolic process	biosynthetic process	cellular biopolymer metabolic process	macromolecule biosynthetic process	Molecular Function:	translation initiation factor activity	ribosome binding	ribonucleoprotein binding	translation regulator activity	binding	translation factor activity, nucleic acid binding	nucleic acid binding	Cellular Component:	cytoplasm	eukaryotic translation initiation factor 3 complex	intracellular part	intracellular	protein complex	all
0.046417		5047.29	6705.86	253.604	523.894	1	1	BC026827	1451629_at	Limb-bud and heart (Lbh), mRNA	Mm.154109	77889	Lbh	17	Biological Process:	transcription	regulation of transcription from RNA polymerase II promoter	multicellular organismal development	regulation of transcription	cellular biopolymer biosynthetic process	nitrogen compound metabolic process	developmental process	regulation of macromolecule metabolic process	multicellular organismal process	cellular process	cellular macromolecule biosynthetic process	macromolecule metabolic process	regulation of nucleobase, nucleoside, nucleotide and nucleic acid metabolic process	gene expression	biological regulation	nucleobase, nucleoside, nucleotide and nucleic acid metabolic process	regulation of cellular process	regulation of biological process	regulation of nitrogen compound metabolic process	cellular macromolecule metabolic process	regulation of cellular metabolic process	transcription from RNA polymerase II promoter	cellular biosynthetic process	biosynthetic process	transcription, DNA-dependent	regulation of biosynthetic process	cellular metabolic process	RNA metabolic process	regulation of cellular biosynthetic process	biopolymer biosynthetic process	regulation of metabolic process	regulation of primary metabolic process	primary metabolic process	metabolic process
0.023454		9682.97	11304.7	344.954	296.329	1	1	AU040322	1457246_at	family with sequence similarity 160, member B2	-	-	-	-
0.030632		8489.68	10106.3	426.892	247.705	1	1	AV105788	1438993_a_at	ATPase, H+ transporting, lysosomal V1 subunit D, mRNA (cDNA clone MGC:28226 IMAGE:3991107)	Mm.311549	73834	Atp6v1d	12	Biological Process:	transport	ion transport	ATP synthesis coupled proton transport	proton transport	nitrogen compound metabolic process	cation transport	ribonucleotide metabolic process	hydrogen transport	transmembrane transport	cellular process	nucleotide biosynthetic process	ribonucleoside triphosphate metabolic process	ribonucleotide biosynthetic process	nucleobase, nucleoside, nucleotide and nucleic acid metabolic process	purine nucleoside triphosphate biosynthetic process	monovalent inorganic cation transport	phosphorus metabolic process	ion transmembrane transport	energy coupled proton transport, down electrochemical gradient	cellular biosynthetic process	nucleoside phosphate metabolic process	ribonucleoside triphosphate biosynthetic process	biosynthetic process	ATP metabolic process	purine ribonucleoside triphosphate biosynthetic process	purine nucleotide metabolic process	cellular metabolic process	nucleobase, nucleoside and nucleotide metabolic process	phosphorylation	generation of precursor metabolites and energy	nucleoside triphosphate biosynthetic process	primary metabolic process	metabolic process	heterocycle metabolic process
0.007653		669.078	2277.11	304.181	110.312	1	1	AV025559	1436991_x_at	Gelsolin (Gsn), mRNA	Mm.21109	227753	Gsn	2	Biological Process:	vesicle-mediated transport	actin filament capping	anatomical structure formation	negative regulation of cellular metabolic process	regulation of protein complex disassembly	cellular process	protein complex biogenesis	regulation of cellular component size	protein polymerization	actin polymerization or depolymerization	cellular component disassembly	actin filament organization	regulation of cellular component organization	negative regulation of biological process	negative regulation of macromolecule metabolic process	biological regulation	regulation of actin cytoskeleton organization	negative regulation of organelle organization	negative regulation of cellular component organization	regulation of cytoskeleton organization	protein depolymerization	regulation of actin filament depolymerization	regulation of biological quality	macromolecular complex subunit organization	negative regulation of protein complex disassembly	regulation of protein polymerization	regulation of organelle organization	transport	regulation of cellular component biogenesis	actin filament polymerization	actin cytoskeleton organization	regulation of metabolic process	cellular protein complex disassembly	cytoskeleton organization
0.009958		4405.9	5994.42	88.6935	332.994	1	1	BB255468	1456194_a_at	Parkinson disease (autosomal recessive, early onset) 7	-	-	-	-
0.043036		5784.17	7356.03	244.383	478.641	1	1	X82786	1426817_at	Ki-67	Mm.4078	17345	Mki67	7	Biological Process:	meiosis	cell proliferation	cell cycle process	cell cycle phase	meiotic cell cycle	cell cycle	M phase	M phase of meiotic cell cycle	cellular process	Cellular Component:	chromosome, centromeric region	condensed chromosome	intracellular	nucleus	nucleolus	cytoplasm	nuclear lumen	organelle lumen	intracellular organelle	intracellular part	membrane-bounded organelle	non-membrane-bounded organelle	all	chromosome	nuclear part	cell	intracellular organelle lumen	intracellular membrane-bounded organelle	organelle	cell part	membrane-enclosed lumen	chromosomal part	intracellular non-membrane-bounded organelle	intracellular organelle part
0.006237		6247.53	7805.21	281.912	89.9166	1	1	AV003424	1438092_x_at	Histone H2A.Z	Mm.117541	51788	H2afz	3	Biological Process:	nucleosome assembly	multicellular organismal development	anatomical structure formation	cellular component assembly	chromatin assembly or disassembly	chromatin assembly	cellular component biogenesis	chromatin organization	developmental process	DNA packaging	multicellular organismal process	cellular process	organelle organization	nucleosome organization	macromolecular complex assembly	cellular macromolecular complex subunit organization	macromolecular complex subunit organization	cellular macromolecular complex assembly	chromosome organization	protein-DNA complex assembly	cellular component organization	Molecular Function:	DNA binding	binding	nucleic acid binding	Cellular Component:	nucleosome	Barr body	nucleus	chromosome	nuclear heterochromatin	nuclear chromosome	sex chromatin	protein-DNA complex
0.032432		4512.01	6062.83	123.353	466.318	1	1	BB147177	1437852_x_at	Cleavage and polyadenylation specificity factor 3, mRNA (cDNA clone MGC:25445 IMAGE:4192224)	Mm.356778	54451	Cpsf3	12	Biological Process:	mRNA polyadenylation	mRNA processing	mRNA 3'-end processing	nitrogen compound metabolic process	cellular metabolic process	RNA metabolic process	cellular process	RNA 3'-end processing	mRNA metabolic process	macromolecule metabolic process	gene expression	primary metabolic process	nucleobase, nucleoside, nucleotide and nucleic acid metabolic process	metabolic process	RNA processing	cellular macromolecule metabolic process	RNA polyadenylation	biopolymer metabolic process	cellular biopolymer metabolic process	Molecular Function:	RNA binding	mRNA binding	nuclease activity	endonuclease activity	zinc ion binding	hydrolase activity	metal ion binding	cation binding	binding	catalytic activity	hydrolase activity, acting on ester bonds	ion binding	transition metal ion binding	nucleic acid binding
0.007382		1300.8	2835.29	188.399	240.656	1	1	NM_025797	1416727_a_at	Cytochrome b-5, mRNA (cDNA clone MGC:35713 IMAGE:4973059)	Mm.31018	109672	Cyb5	18	Biological Process:	fatty acid metabolic process	transport	electron transport chain	carboxylic acid metabolic process	establishment of localization	cellular metabolic process	cellular lipid metabolic process	organic acid metabolic process	lipid metabolic process	cellular process	oxidation reduction	generation of precursor metabolites and energy	localization	primary metabolic process	cellular ketone metabolic process	monocarboxylic acid metabolic process	metabolic process	oxoacid metabolic process	Molecular Function:	stearoyl-CoA 9-desaturase activity	iron ion binding	heme binding	metal ion binding	cation binding	oxidoreductase activity, acting on paired donors, with incorporation or reduction of molecular oxygen	oxidoreductase activity, acting on paired donors, with oxidation of a pair of donors resulting in the reductio	binding	catalytic activity	oxidoreductase activity	tetrapyrrole binding	ion binding	transition metal ion binding	Cellular Component:	mitochondrion
0.027207		6000.55	7476.6	73.1461	427.562	1	1	BB519934	1439257_x_at	ribophorin I	-	-	-	-
0.001502		1474.41	2937.57	149.886	115.274	1	1	NM_009254	1450138_a_at	Serine (or cysteine) peptidase inhibitor, clade B, member 6a, mRNA (cDNA clone MGC:6042 IMAGE:3481963)	Mm.252210	20719	Serpinb6a	13	Molecular Function:	serine-type endopeptidase inhibitor activity	peptidase inhibitor activity	enzyme regulator activity	enzyme inhibitor activity	endopeptidase inhibitor activity	Cellular Component:	cytoplasm	intracellular part	intracellular	cell	all	cellular_component	cell part
0.043732		10441.4	11900.3	206.779	456.922	1	1	NM_007749	1448112_at	Cytochrome c oxidase, subunit VIIc, mRNA (cDNA clone MGC:18637 IMAGE:4216583)	Mm.378898	12867	Cox7c	13	Molecular Function:	cytochrome-c oxidase activity	cation transmembrane transporter activity	hydrogen ion transmembrane transporter activity	substrate-specific transmembrane transporter activity	substrate-specific transporter activity	oxidoreductase activity, acting on heme group of donors	transporter activity	ion transmembrane transporter activity	inorganic cation transmembrane transporter activity	catalytic activity	oxidoreductase activity, acting on heme group of donors, oxygen as acceptor	oxidoreductase activity	monovalent inorganic cation transmembrane transporter activity	transmembrane transporter activity	heme-copper terminal oxidase activity	Cellular Component:	mitochondrion	mitochondrial inner membrane	membrane	integral to membrane	organelle inner membrane	intracellular organelle	intracellular part	membrane-bounded organelle	all	membrane part	intrinsic to membrane	mitochondrial envelope	cytoplasmic part	organelle envelope	mitochondrial part	mitochondrial membrane	envelope	cell
0.011249		297.654	1749.28	290.671	148.104	1	1	AV025667	1437171_x_at	Gelsolin (Gsn), mRNA	Mm.21109	227753	Gsn	2	Biological Process:	vesicle-mediated transport	actin filament capping	anatomical structure formation	negative regulation of cellular metabolic process	regulation of protein complex disassembly	cellular process	protein complex biogenesis	regulation of cellular component size	protein polymerization	actin polymerization or depolymerization	cellular component disassembly	actin filament organization	regulation of cellular component organization	negative regulation of biological process	negative regulation of macromolecule metabolic process	biological regulation	regulation of actin cytoskeleton organization	negative regulation of organelle organization	negative regulation of cellular component organization	regulation of cytoskeleton organization	protein depolymerization	regulation of actin filament depolymerization	regulation of biological quality	macromolecular complex subunit organization	negative regulation of protein complex disassembly	regulation of protein polymerization	regulation of organelle organization	transport	regulation of cellular component biogenesis	actin filament polymerization	actin cytoskeleton organization	regulation of metabolic process	cellular protein complex disassembly	cytoskeleton organization
0.018746		2674.2	4112.02	217.826	306.712	1	1	BM118398	1435981_at	Neuron navigator 2, mRNA (cDNA clone IMAGE:9087590)	Mm.333881	78286	Nav2	7	Molecular Function:	heparin binding	carbohydrate binding	glycosaminoglycan binding	binding	pattern binding	polysaccharide binding	Cellular Component:	interstitial matrix	extracellular matrix	extracellular region	extracellular region part	proteinaceous extracellular matrix	all	cellular_component
0.009728		4638.15	6053.38	163.087	257.683	1	1	BB464493	1454804_at	Nuclear protein localization 4 homolog (S. cerevisiae) (Nploc4), mRNA	Mm.309520	217365	Nploc4	11	Molecular Function:	zinc ion binding	metal ion binding	cation binding	ion binding	binding	transition metal ion binding	Cellular Component:	intracellular	nucleus	cytoplasm	endoplasmic reticulum	intracellular membrane-bounded organelle	intracellular organelle	intracellular part	membrane-bounded organelle	organelle	all	cell part	cytoplasmic part	cellular_component	cell
0.01521		7429.69	8813.45	291.921	174.12	1	1	BI407347	1426554_a_at	Phosphoglycerate mutase 1, mRNA (cDNA clone MGC:8110 IMAGE:3588761)	Mm.476732	18648	Pgam1	19	Biological Process:	glycolysis	metabolic process	cellular metabolic process	cellular macromolecule catabolic process	cellular process	generation of precursor metabolites and energy	hexose catabolic process	macromolecule metabolic process	catabolic process	carbohydrate catabolic process	glucose catabolic process	glucose metabolic process	primary metabolic process	monosaccharide metabolic process	cellular catabolic process	cellular macromolecule metabolic process	monosaccharide catabolic process	carbohydrate metabolic process	cellular carbohydrate metabolic process	hexose metabolic process	macromolecule catabolic process	alcohol catabolic process	alcohol metabolic process	cellular carbohydrate catabolic process	Molecular Function:	catalytic activity	bisphosphoglycerate mutase activity	2,3-bisphospho-D-glycerate 2-phosphohydrolase activity	phosphoglycerate mutase activity	hydrolase activity	isomerase activity	intramolecular transferase activity, phosphotransferases	phosphatase activity	intramolecular transferase activity
0.02832		4014.63	5370.93	293.003	277.753	1	1	BB250754	1438095_x_at	Nucleolar complex associated 4 homolog (S. cerevisiae) (Noc4l), mRNA	Mm.29960	100608	Noc4l	5	Cellular Component:	nucleus	membrane	integral to membrane	intracellular membrane-bounded organelle	intracellular organelle	intracellular part	intracellular	membrane-bounded organelle	organelle	cell part	all	membrane part	intrinsic to membrane	cell	cellular_component
0.020114		4606.67	5960.81	291.952	214.079	1	1	AA672939	1460265_at	Proliferation-associated 2G4 (Pa2g4), mRNA	Mm.4742	18813	Pa2g4	10	Biological Process:	transcription	rRNA processing	regulation of translation	cellular process	regulation of transcription	negative regulation of transcription, DNA-dependent	cellular biopolymer biosynthetic process	negative regulation of gene expression	negative regulation of cellular metabolic process	cellular component biogenesis	nitrogen compound metabolic process	negative regulation of cellular biosynthetic process	regulation of macromolecule metabolic process	ribosome biogenesis	negative regulation of cellular process	cellular macromolecule biosynthetic process	negative regulation of biological process	macromolecule metabolic process	negative regulation of macromolecule metabolic process	negative regulation of biosynthetic process	regulation of nucleobase, nucleoside, nucleotide and nucleic acid metabolic process	translation	gene expression	negative regulation of nucleobase, nucleoside, nucleotide and nucleic acid metabolic process	biological regulation	nucleobase, nucleoside, nucleotide and nucleic acid metabolic process	rRNA metabolic process	ncRNA metabolic process	regulation of cellular process	regulation of biological process	regulation of nitrogen compound metabolic process	cellular macromolecule metabolic process	regulation of cellular metabolic process	negative regulation of RNA metabolic process
0.007245		194.188	1493.2	42.5297	253.835	1	1	NM_008486	1421424_a_at	Alanyl (membrane) aminopeptidase, mRNA (cDNA clone MGC:8171 IMAGE:3590117)	Mm.4487	16790	Anpep	7	Biological Process:	angiogenesis	proteolysis	multicellular organismal development	cell differentiation	anatomical structure morphogenesis	anatomical structure formation	anatomical structure formation involved in morphogenesis	biopolymer catabolic process	developmental process	cellular process	multicellular organismal process	anatomical structure development	vasculature development	macromolecule metabolic process	catabolic process	primary metabolic process	organ morphogenesis	metabolic process	blood vessel development	blood vessel morphogenesis	system development	protein metabolic process	biopolymer metabolic process	cellular developmental process	protein catabolic process	organ development	macromolecule catabolic process	Molecular Function:	aminopeptidase activity	peptidase activity	metallopeptidase activity	zinc ion binding	hydrolase activity	metal ion binding
0.001539		2718.13	3985.48	47.5002	157.824	1	1	BC004614	1423857_at	Mitochondrial ribosomal protein L30 (Mrpl30), nuclear gene encoding mitochondrial protein, mRNA	Mm.26614	107734	Mrpl30	1	Biological Process:	translation	cellular biopolymer biosynthetic process	cellular metabolic process	cellular process	biopolymer biosynthetic process	cellular macromolecule biosynthetic process	macromolecule metabolic process	gene expression	primary metabolic process	metabolic process	cellular macromolecule metabolic process	protein metabolic process	biopolymer metabolic process	cellular biosynthetic process	cellular protein metabolic process	biosynthetic process	cellular biopolymer metabolic process	macromolecule biosynthetic process	Molecular Function:	structural constituent of ribosome	structural molecule activity	Cellular Component:	intracellular	mitochondrion	mitochondrial ribosome	ribosome	ribonucleoprotein complex	organelle lumen	intracellular organelle	intracellular part	membrane-bounded organelle	non-membrane-bounded organelle	all	cytoplasmic part
0.033792		6812.58	8074.26	119.534	379.362	1	1	NM_007748	1417417_a_at	Cytochrome c oxidase, subunit VI a, polypeptide 1, mRNA (cDNA clone MGC:6090 IMAGE:3487598)	Mm.43415	12861	Cox6a1	5	Molecular Function:	cytochrome-c oxidase activity	cation transmembrane transporter activity	hydrogen ion transmembrane transporter activity	substrate-specific transmembrane transporter activity	substrate-specific transporter activity	oxidoreductase activity, acting on heme group of donors	transporter activity	ion transmembrane transporter activity	inorganic cation transmembrane transporter activity	catalytic activity	oxidoreductase activity, acting on heme group of donors, oxygen as acceptor	oxidoreductase activity	monovalent inorganic cation transmembrane transporter activity	transmembrane transporter activity	heme-copper terminal oxidase activity	Cellular Component:	mitochondrion	mitochondrial inner membrane	mitochondrial respiratory chain complex IV	membrane	organelle inner membrane	intracellular organelle	intracellular part	membrane-bounded organelle	all	membrane part	mitochondrial envelope	cytoplasmic part	mitochondrial respiratory chain	respiratory chain	organelle envelope	mitochondrial part	mitochondrial membrane	envelope
0.021677		2553.99	3774.95	128.789	308.234	1	1	AK009318	1452625_at	Potassium channel tetramerisation domain containing 2, mRNA (cDNA clone IMAGE:1230773)	Mm.276299	70382	Kctd2	11	Biological Process:	potassium ion transport	transport	establishment of localization	cation transport	localization	ion transport	monovalent inorganic cation transport	metal ion transport	Molecular Function:	ion channel activity	voltage-gated potassium channel activity	protein binding	gated channel activity	cation transmembrane transporter activity	substrate-specific transmembrane transporter activity	substrate-specific transporter activity	binding	transporter activity	voltage-gated cation channel activity	voltage-gated ion channel activity	transmembrane transporter activity	metal ion transmembrane transporter activity	passive transmembrane transporter activity	potassium channel activity	substrate-specific channel activity	ion transmembrane transporter activity	voltage-gated channel activity	channel activity	cation channel activity	Cellular Component:	voltage-gated potassium channel complex	membrane	cation channel complex	plasma membrane part
0.014777		136.573	1335.9	148.917	251.256	1	1	AI324124	1436853_a_at	Alpha-synuclein mRNA, alternatively spliced	Mm.17484	20617	Snca	6	Biological Process:	microglial cell activation	positive regulation of neurotransmitter secretion	synaptic transmission, dopaminergic	fatty acid metabolic process	neutral lipid metabolic process	phospholipid metabolic process	mitochondrial membrane organization	adult locomotory behavior	regulation of glutamate secretion	regulation of dopamine secretion	membrane organization	cellular response to oxidative stress	regulation of locomotion	dopamine biosynthetic process	dopamine metabolic process	response to drug	mitochondrial ATP synthesis coupled electron transport	regulation of macrophage activation	regulation of neuron apoptosis	negative regulation of neuron apoptosis	regulation of neurotransmitter secretion	regulation of neuronal synaptic plasticity	regulation of long-term neuronal synaptic plasticity	synaptic vesicle endocytosis	synaptic vesicle transport	positive regulation of synaptic transmission	regulation of acyl-CoA biosynthetic process	regulation of excitatory postsynaptic membrane potential	long-term synaptic potentiation	negative regulation of developmental process	regulation of fatty acid biosynthetic process	biogenic amine biosynthetic process	positive regulation of cellular process	apoptosis
0.008537		778.091	1961.16	237.442	62.6485	1	1	NM_016773	1418355_at	Nucleobindin 2, mRNA (cDNA clone MGC:5832 IMAGE:3585076)	Mm.9901	53322	Nucb2	7	Biological Process:	cellular calcium ion homeostasis	di-, tri-valent inorganic cation homeostasis	cellular process	cellular metal ion homeostasis	ion homeostasis	biological regulation	chemical homeostasis	metal ion homeostasis	cellular cation homeostasis	cation homeostasis	regulation of biological quality	homeostatic process	cellular ion homeostasis	cellular homeostasis	calcium ion homeostasis	cellular di-, tri-valent inorganic cation homeostasis	cellular chemical homeostasis	Molecular Function:	DNA binding	calcium ion binding	cation binding	ion binding	binding	metal ion binding	nucleic acid binding	Cellular Component:	nucleus	nuclear outer membrane	cytoplasm	endoplasmic reticulum	organelle outer membrane	intracellular organelle	intracellular part	membrane-bounded organelle
0.007676		753.735	1923.52	18.0931	234.882	1	1	NM_009150	1450699_at	Selenium binding protein 1, mRNA (cDNA clone MGC:18519 IMAGE:4209393)	Mm.196558	20341	Selenbp1	3	Biological Process:	transport	protein transport	brown fat cell differentiation	cell differentiation	establishment of protein localization	fat cell differentiation	establishment of localization	developmental process	cellular developmental process	cellular process	macromolecule localization	protein localization	localization	Molecular Function:	selenium binding	binding	Cellular Component:	nucleus	cytoplasm	membrane	intracellular membrane-bounded organelle	intracellular organelle	intracellular part	intracellular	membrane-bounded organelle	organelle	cell part	all	cell	cellular_component
0.042752		5772.5	6942.05	94.3995	387.639	1	1	AA672939	1420142_s_at	Proliferation-associated 2G4 (Pa2g4), mRNA	Mm.4742	18813	Pa2g4	10	Biological Process:	transcription	rRNA processing	regulation of translation	cellular process	regulation of transcription	negative regulation of transcription, DNA-dependent	cellular biopolymer biosynthetic process	negative regulation of gene expression	negative regulation of cellular metabolic process	cellular component biogenesis	nitrogen compound metabolic process	negative regulation of cellular biosynthetic process	regulation of macromolecule metabolic process	ribosome biogenesis	negative regulation of cellular process	cellular macromolecule biosynthetic process	negative regulation of biological process	macromolecule metabolic process	negative regulation of macromolecule metabolic process	negative regulation of biosynthetic process	regulation of nucleobase, nucleoside, nucleotide and nucleic acid metabolic process	translation	gene expression	negative regulation of nucleobase, nucleoside, nucleotide and nucleic acid metabolic process	biological regulation	nucleobase, nucleoside, nucleotide and nucleic acid metabolic process	rRNA metabolic process	ncRNA metabolic process	regulation of cellular process	regulation of biological process	regulation of nitrogen compound metabolic process	cellular macromolecule metabolic process	regulation of cellular metabolic process	negative regulation of RNA metabolic process
0.02897		3484.88	4650.9	298.024	182.815	1	1	BB251911	1436762_x_at	Elongation protein 3 homolog (S. cerevisiae), mRNA (cDNA clone IMAGE:4234790)	-	-	-	-
0.037494		5084.65	6238.83	201.793	318.009	1	1	NM_011660	1416119_at	Thioredoxin 1, mRNA (cDNA clone MGC:18460 IMAGE:4216106)	Mm.260618	22166	Txn1	4	Biological Process:	negative regulation of transcription from RNA polymerase II promoter	transport	electron transport chain	cell redox homeostasis	negative regulation of protein export from nucleus	negative regulation of intracellular transport	negative regulation of gene expression	negative regulation of cellular metabolic process	establishment of localization in cell	intracellular transport	regulation of localization	negative regulation of transcription, DNA-dependent	cellular process	intracellular protein transport	protein targeting	negative regulation of biological process	negative regulation of macromolecule metabolic process	negative regulation of biosynthetic process	regulation of nucleobase, nucleoside, nucleotide and nucleic acid metabolic process	biological regulation	protein export from nucleus	nuclear transport	regulation of establishment of protein localization	regulation of biological quality	transcription from RNA polymerase II promoter	cellular biosynthetic process	protein localization	cellular homeostasis	biosynthetic process	transcription, DNA-dependent	regulation of biosynthetic process	RNA metabolic process	regulation of transport	negative regulation of transport
0.010868		287.453	1438.93	25.8191	254.891	1	1	NM_008681	1420760_s_at	CDNA fis, clone TRACH2001968,highly similar to NDRG1 PROTEIN	Mm.30837	17988	Ndrg1	15	Biological Process:	mast cell activation	immune system process	cell activation	leukocyte activation	myeloid leukocyte activation	multicellular organismal process	Cellular Component:	nucleus	cytoplasm	intracellular membrane-bounded organelle	intracellular organelle	intracellular part	intracellular	membrane-bounded organelle	organelle	cell part	all	cell	cellular_component
0.001267		-191.896	944.428	2.5499	140.395	1	1	BB316060	1441317_x_at	janus kinase and microtubule interacting protein 1	-	-	-	-
0.018203		2551.82	3664.84	225.64	179.962	1	1	W59564	1424545_at	CDNA clone IMAGE:5708321	Mm.274433	214489	BC003965	17
0.037375		1167.49	2242.75	330.726	116.077	1	1	AV308073	1435980_x_at	Wingless-related MMTV integration site 6 (Wnt6), mRNA	Mm.268282	22420	Wnt6	1	Biological Process:	signal transduction	Wnt receptor signaling pathway, calcium modulating pathway	cell-cell signaling	multicellular organismal development	organ morphogenesis	Wnt receptor signaling pathway	anatomical structure morphogenesis	regulation of biological process	regulation of cellular process	system development	cell surface receptor linked signal transduction	developmental process	organ development	multicellular organismal process	cellular process	cell communication	anatomical structure development	biological regulation	Molecular Function:	signal transducer activity	receptor binding	protein binding	molecular transducer activity	binding	Cellular Component:	extracellular region	proteinaceous extracellular matrix	extracellular matrix	extracellular region part	all	cellular_component
0.034676		2193.39	3267.24	153.336	305.065	1	1	BG094386	1426778_at	Dystroglycan 1, mRNA (cDNA clone MGC:6651 IMAGE:3496914)	Mm.7524	13138	Dag1	9	Biological Process:	morphogenesis of an epithelial sheet	branching involved in lung morphogenesis	branching involved in salivary gland morphogenesis	anatomical structure morphogenesis	lung morphogenesis	developmental process	exocrine system development	tube morphogenesis	lung development	multicellular organismal process	anatomical structure development	respiratory tube development	epithelium development	gland development	epithelial tube morphogenesis	branching morphogenesis of a tube	organ morphogenesis	salivary gland development	morphogenesis of an epithelium	multicellular organismal development	tissue development	respiratory system development	system development	tube development	organ development	salivary gland morphogenesis	tissue morphogenesis	morphogenesis of a branching structure	gland morphogenesis	Molecular Function:	calcium ion binding	protein binding	cation binding	ion binding
0.002215		229.378	1291.51	51.8875	143.025	1	1	C80350	1420029_at	Minichromosome maintenance deficient 3 (S. cerevisiae), mRNA (cDNA clone MGC:30531 IMAGE:5007886)	Mm.4502	17215	Mcm3	1	Biological Process:	DNA replication	DNA replication initiation	transcription	cell cycle	regulation of transcription	cellular biopolymer biosynthetic process	nitrogen compound metabolic process	regulation of macromolecule metabolic process	cellular process	cellular macromolecule biosynthetic process	macromolecule metabolic process	regulation of nucleobase, nucleoside, nucleotide and nucleic acid metabolic process	gene expression	biological regulation	nucleobase, nucleoside, nucleotide and nucleic acid metabolic process	DNA-dependent DNA replication	regulation of cellular process	regulation of biological process	regulation of nitrogen compound metabolic process	cellular macromolecule metabolic process	regulation of cellular metabolic process	cellular biosynthetic process	biosynthetic process	regulation of biosynthetic process	DNA metabolic process	cellular metabolic process	regulation of cellular biosynthetic process	biopolymer biosynthetic process	regulation of metabolic process	regulation of primary metabolic process	primary metabolic process	metabolic process	regulation of gene expression	biopolymer metabolic process
0.008396		858.638	1917.42	74.74	205.558	1	1	BB068040	1438385_s_at	Glutamic pyruvate transaminase (alanine aminotransferase) 2, mRNA (cDNA clone MGC:37704 IMAGE:5065322)	Mm.200423	108682	Gpt2	8	Biological Process:	biosynthetic process	metabolic process	Molecular Function:	catalytic activity	L-alanine:2-oxoglutarate aminotransferase activity	transaminase activity	transferase activity	transferase activity, transferring nitrogenous groups	pyridoxal phosphate binding	vitamin B6 binding	binding	alanine-oxo-acid transaminase activity	vitamin binding	cofactor binding	lipid binding	steroid binding	Cellular Component:	mitochondrion	intracellular membrane-bounded organelle	intracellular organelle	intracellular part	intracellular	membrane-bounded organelle	organelle	cell part	all	cytoplasm	cytoplasmic part	cell	cellular_component
0.001717		131.661	1185.92	132.126	49.599	1	1	BM248225	1433685_a_at	RIKEN cDNA 6430706D22 gene, mRNA (cDNA clone IMAGE:3156506)	Mm.384762	381280	6430706D22Rik	1
0.043069		1685.4	2737.82	304.777	191.447	1	1	BB764994	1448691_at	Ubiquilin 4, mRNA (cDNA clone MGC:19200 IMAGE:4236887)	Mm.303059	94232	Ubqln4	3	Biological Process:	biological_process	all	Molecular Function:	molecular_function	all	Cellular Component:	nucleus	cytoplasm	endoplasmic reticulum	endoplasmic reticulum membrane	cytosol	endoplasmic reticulum part	intracellular organelle	intracellular part	membrane-bounded organelle	all	membrane part	cytoplasmic part	nuclear envelope-endoplasmic reticulum network	cell	endomembrane system	intracellular membrane-bounded organelle	intracellular	organelle	cell part	organelle membrane	intracellular organelle part	cellular_component	membrane	organelle part
0.01453		1851.2	2901.04	141.782	211.212	1	1	M33934	1415851_a_at	Inosine 5'-phosphate dehydrogenase 2, mRNA (cDNA clone MGC:6193 IMAGE:2646679)	Mm.6065	23918	Impdh2	9	Biological Process:	purine nucleotide biosynthetic process	GMP biosynthetic process	metabolic process	lymphocyte proliferation	oxidation reduction	lymphocyte activation	nitrogen compound metabolic process	ribonucleotide metabolic process	multicellular organismal process	cellular process	purine nucleoside monophosphate biosynthetic process	leukocyte proliferation	nucleotide biosynthetic process	ribonucleotide biosynthetic process	nucleobase, nucleoside, nucleotide and nucleic acid metabolic process	purine ribonucleoside monophosphate metabolic process	leukocyte activation	cellular biosynthetic process	nucleoside phosphate metabolic process	purine ribonucleoside monophosphate biosynthetic process	GMP metabolic process	biosynthetic process	ribonucleoside monophosphate metabolic process	nucleoside monophosphate biosynthetic process	nucleoside monophosphate metabolic process	purine nucleoside monophosphate metabolic process	purine nucleotide metabolic process	cellular metabolic process	nucleobase, nucleoside and nucleotide metabolic process	primary metabolic process	heterocycle metabolic process	mononuclear cell proliferation	immune system process	purine ribonucleotide biosynthetic process
0.016449		4105.2	5148.65	90.3557	246.355	1	1	NM_008774	1418883_a_at	Poly(A) binding protein, cytoplasmic 1, mRNA (cDNA clone MGC:28185 IMAGE:3988101)	Mm.371570	18458	Pabpc1	15	Biological Process:	mRNA processing	RNA splicing	nitrogen compound metabolic process	cellular macromolecule metabolic process	cellular metabolic process	biopolymer metabolic process	RNA metabolic process	cellular process	mRNA metabolic process	macromolecule metabolic process	cellular biopolymer metabolic process	gene expression	primary metabolic process	nucleobase, nucleoside, nucleotide and nucleic acid metabolic process	metabolic process	RNA processing	Molecular Function:	nucleotide binding	nucleic acid binding	RNA binding	poly(A) RNA binding	poly-purine tract binding	mRNA binding	single-stranded RNA binding	binding	Cellular Component:	nucleus	spliceosomal complex	cytoplasm	intracellular organelle	intracellular part	membrane-bounded organelle	all	nuclear part
0.049891		1582.46	2601.59	127.763	343.81	1	1	BB724877	1437281_x_at	XPA binding protein 2, mRNA (cDNA clone MGC:29394 IMAGE:5066146)	Mm.23739	67439	Xab2	8	Biological Process:	blastocyst development	DNA repair	transcription	RNA processing	mRNA processing	response to DNA damage stimulus	RNA splicing	cellular biopolymer biosynthetic process	nitrogen compound metabolic process	developmental process	cellular process	multicellular organismal process	anatomical structure development	mRNA metabolic process	cellular macromolecule biosynthetic process	chordate embryonic development	macromolecule metabolic process	gene expression	nucleobase, nucleoside, nucleotide and nucleic acid metabolic process	cellular macromolecule metabolic process	in utero embryonic development	embryonic development	cellular biosynthetic process	response to stimulus	biosynthetic process	cellular response to DNA damage stimulus	DNA metabolic process	cellular response to stress	cellular metabolic process	RNA metabolic process	embryonic development ending in birth or egg hatching	biopolymer biosynthetic process	primary metabolic process	metabolic process
0.028425		6317.15	7331.07	264.456	146.189	1	1	NM_017404	1448909_a_at	Mitochondrial ribosomal protein L39, mRNA (cDNA clone MGC:27731 IMAGE:2645316)	Mm.103655	27393	Mrpl39	16	Biological Process:	mitochondrial genome maintenance	translation	cellular biopolymer biosynthetic process	cellular metabolic process	cellular process	organelle organization	biopolymer biosynthetic process	cellular macromolecule biosynthetic process	macromolecule metabolic process	gene expression	primary metabolic process	metabolic process	cellular macromolecule metabolic process	protein metabolic process	mitochondrion organization	biopolymer metabolic process	cellular biosynthetic process	cellular protein metabolic process	biosynthetic process	cellular biopolymer metabolic process	cellular component organization	macromolecule biosynthetic process	Molecular Function:	structural constituent of ribosome	structural molecule activity	Cellular Component:	mitochondrion	mitochondrial large ribosomal subunit	ribosome	ribonucleoprotein complex	organelle lumen	intracellular organelle	intracellular part	membrane-bounded organelle
0.038684		1434	2447.54	132.943	306.645	1	1	BI900579	1455546_s_at	Splicing factor 3a, subunit 2 (Sf3a2), mRNA	Mm.358633	20222	Sf3a2	10	Biological Process:	nuclear mRNA splicing, via spliceosome	RNA splicing, via transesterification reactions with bulged adenosine as nucleophile	RNA splicing, via transesterification reactions	nitrogen compound metabolic process	cellular metabolic process	RNA metabolic process	cellular process	mRNA metabolic process	macromolecule metabolic process	gene expression	primary metabolic process	nucleobase, nucleoside, nucleotide and nucleic acid metabolic process	metabolic process	RNA processing	cellular macromolecule metabolic process	biopolymer metabolic process	mRNA processing	RNA splicing	cellular biopolymer metabolic process	Molecular Function:	zinc ion binding	RNA splicing factor activity, transesterification mechanism	metal ion binding	cation binding	ion binding	binding	transition metal ion binding	catalytic activity	Cellular Component:	nucleus	intracellular membrane-bounded organelle	intracellular organelle	intracellular part	intracellular
0.013461		15.6433	1027.72	79.4121	226.207	1	1	BG072100	1455435_s_at	Choline dehydrogenase, mRNA (cDNA clone MGC:30702 IMAGE:3979709)	Mm.259916	218865	Chdh	14	Biological Process:	alcohol metabolic process	biological_process	glycine betaine biosynthetic process from choline	oxidation reduction	carboxylic acid metabolic process	biogenic amine biosynthetic process	nitrogen compound metabolic process	cellular metabolic process	cellular amino acid and derivative metabolic process	glycine betaine metabolic process	cellular amino acid derivative biosynthetic process	organic acid metabolic process	all	cellular process	betaine metabolic process	amine biosynthetic process	nitrogen compound biosynthetic process	cellular ketone metabolic process	primary metabolic process	metabolic process	biogenic amine metabolic process	cellular amino acid derivative metabolic process	amine metabolic process	cellular biosynthetic process	choline metabolic process	betaine biosynthetic process	biosynthetic process	glycine betaine biosynthetic process	cellular nitrogen compound metabolic process	ethanolamine and derivative metabolic process	oxoacid metabolic process	Molecular Function:	molecular_function	choline dehydrogenase activity
0.046948		8514.18	9520.59	290.912	202.726	1	1	AF320340	1415704_a_at	Carnitine deficiency-associated gene expressed in ventricle 3, mRNA (cDNA clone IMAGE:5355368)	Mm.473703	321022	Cdv3	9	Cellular Component:	cytoplasm	intracellular part	intracellular	cell	all	cellular_component	cell part
0.042559		894.025	1880.53	255.514	218.202	1	1	NM_008568	1416031_s_at	Minichromosome maintenance deficient 7 (S. cerevisiae) (Mcm7), mRNA	Mm.378965	17220	Mcm7	5	Biological Process:	DNA replication	DNA unwinding during replication	DNA replication initiation	transcription	cell cycle	cell proliferation	regulation of transcription	cellular biopolymer biosynthetic process	nitrogen compound metabolic process	regulation of macromolecule metabolic process	cellular process	cellular macromolecule biosynthetic process	macromolecule metabolic process	regulation of nucleobase, nucleoside, nucleotide and nucleic acid metabolic process	gene expression	biological regulation	nucleobase, nucleoside, nucleotide and nucleic acid metabolic process	DNA-dependent DNA replication	regulation of cellular process	regulation of biological process	regulation of nitrogen compound metabolic process	cellular macromolecule metabolic process	regulation of cellular metabolic process	DNA duplex unwinding	cellular biosynthetic process	DNA geometric change	biosynthetic process	regulation of biosynthetic process	DNA metabolic process	cellular metabolic process	regulation of cellular biosynthetic process	biopolymer biosynthetic process	regulation of metabolic process	regulation of primary metabolic process
0.013381		1953.58	2931.1	54.3946	224.656	1	1	AV110784	1438922_x_at	Solute carrier family 25 (mitochondrial carrier, adenine nucleotide translocator), member 5 (Slc25a5), nuclear gene encoding	Mm.371544	11740	Slc25a5	X	Biological Process:	transport	establishment of localization	localization	Molecular Function:	transporter activity	binding	Cellular Component:	mitochondrion	mitochondrial inner membrane	membrane	integral to membrane	organelle inner membrane	intracellular organelle	intracellular part	membrane-bounded organelle	all	membrane part	intrinsic to membrane	mitochondrial envelope	cytoplasmic part	organelle envelope	mitochondrial part	mitochondrial membrane	envelope	cell	intracellular membrane-bounded organelle	intracellular	organelle	cell part	cytoplasm	organelle membrane	intracellular organelle part	cellular_component	organelle part
0.044998		4437.73	5399.46	56.9223	329.007	1	1	BB698413	1426865_a_at	Transcribed locus	Mm.470754	-	-	9
0.004087		-602.64	357.945	32.2982	159.108	0.666667	1	AV328064	1435252_at	Transcribed locus	Mm.347395	-	-	4
0.002443		-53.8613	889.258	75.4901	116.351	1	1	BB253137	1426858_at	Inhibin beta-B subunit	Mm.3092	16324	Inhbb	1	Biological Process:	growth	negative regulation of insulin secretion	establishment of localization in cell	regulation of cellular localization	regulation of localization	cell communication	cellular process	negative regulation of cellular process	regulation of hormone secretion	negative regulation of biological process	regulation of secretion	biological regulation	regulation of cellular process	regulation of biological process	negative regulation of secretion	regulation of peptide secretion	negative regulation of hormone secretion	regulation of hormone levels	peptide transport	regulation of biological quality	cell-cell signaling	negative regulation of peptide secretion	regulation of insulin secretion	secretion	peptide secretion	transport	insulin secretion	cellular localization	regulation of cell communication	regulation of transport	negative regulation of transport	hormone secretion	hormone transport	establishment of localization
0.043067		4224.95	5161.41	290.074	135.725	1	1	AL024089	1449648_s_at	Polymerase (RNA) I polypeptide C (Polr1c), mRNA	Mm.3458	20016	Polr1c	17	Biological Process:	transcription	cellular biopolymer biosynthetic process	nitrogen compound metabolic process	cellular metabolic process	cellular process	biopolymer biosynthetic process	cellular macromolecule biosynthetic process	macromolecule metabolic process	gene expression	primary metabolic process	nucleobase, nucleoside, nucleotide and nucleic acid metabolic process	metabolic process	cellular macromolecule metabolic process	biopolymer metabolic process	cellular biosynthetic process	biosynthetic process	cellular biopolymer metabolic process	macromolecule biosynthetic process	Molecular Function:	DNA binding	DNA-directed RNA polymerase activity	protein dimerization activity	RNA polymerase activity	protein binding	binding	transferase activity	catalytic activity	transferase activity, transferring phosphorus-containing groups	nucleotidyltransferase activity	nucleic acid binding	Cellular Component:	nucleus	intracellular membrane-bounded organelle	intracellular organelle
0.035238		561.691	1493.1	46.198	294.116	1	1	NM_011618	1419606_a_at	Troponin T1, skeletal, slow (Tnnt1), mRNA	Mm.358643	21955	Tnnt1	7	Molecular Function:	protein binding	binding
0.037157		2018.18	2943.75	34.8077	299.106	1	1	AV003169	1438360_x_at	predicted gene, EG383528 /// predicted gene, EG433326 /// solute carrier family 25 (mitochondrial carrier, adenine nucleotide translocator), member 5	-	-	-	-
0.026245		495.637	1418.66	266.382	30.8615	1	1	BM232846	1436333_a_at	PREDICTED: Mus musculus synaptojanin 1 (Synj1), mRNA	Mm.187079	104015	Synj1	16	Biological Process:	neurotransmitter transport	endocytosis	learning	synaptic vesicle priming	synaptic vesicle uncoating	dephosphorylation	phosphoinositide metabolic process	phosphoinositide dephosphorylation	phosphoinositide-mediated signaling	synaptic vesicle endocytosis	synaptic vesicle transport	anatomical structure formation	establishment of localization in cell	multicellular organismal process	cellular process	protein complex biogenesis	cellular component disassembly	biological regulation	lipid metabolic process	protein depolymerization	cell-cell signaling	regulation of biological quality	macromolecular complex subunit organization	response to stimulus	vesicle-mediated transport	system process	synaptic transmission	transport	cellular protein complex disassembly	phosphate metabolic process	learning or memory	lipid modification	secretion by cell	signal transduction
0.019028		9211.79	10119.6	214.065	105.433	1	1	AW544960	1456170_x_at	Calreticulin, mRNA (cDNA clone MGC:6209 IMAGE:2655918)	Mm.1971	12317	Calr	8	Biological Process:	protein folding	cortical actin cytoskeleton organization	regulation of meiosis	actin filament-based process	cellular metabolic process	M phase of meiotic cell cycle	organelle organization	actin cytoskeleton organization	cellular process	regulation of meiotic cell cycle	macromolecule metabolic process	cytoskeleton organization	primary metabolic process	biological regulation	metabolic process	M phase	regulation of cell cycle	cell cycle phase	regulation of biological process	regulation of cellular process	protein metabolic process	cellular macromolecule metabolic process	biopolymer metabolic process	cortical cytoskeleton organization	meiosis	cell cycle process	cellular protein metabolic process	meiotic cell cycle	cellular biopolymer metabolic process	cell cycle	cellular component organization	regulation of cell cycle process	Molecular Function:	calcium ion binding
0.03211		2006.32	2899.93	225.402	161.073	1	1	NM_007563	1415865_s_at	2,3-bisphosphoglycerate mutase, mRNA (cDNA clone MGC:6263 IMAGE:3587820)	Mm.282863	12183	Bpgm	6	Biological Process:	glycolysis	metabolic process	cellular metabolic process	cellular macromolecule catabolic process	cellular process	generation of precursor metabolites and energy	hexose catabolic process	macromolecule metabolic process	catabolic process	carbohydrate catabolic process	glucose catabolic process	glucose metabolic process	primary metabolic process	monosaccharide metabolic process	cellular catabolic process	cellular macromolecule metabolic process	monosaccharide catabolic process	carbohydrate metabolic process	cellular carbohydrate metabolic process	hexose metabolic process	macromolecule catabolic process	alcohol catabolic process	alcohol metabolic process	cellular carbohydrate catabolic process	Molecular Function:	catalytic activity	bisphosphoglycerate mutase activity	2,3-bisphospho-D-glycerate 2-phosphohydrolase activity	phosphoglycerate mutase activity	hydrolase activity	isomerase activity	intramolecular transferase activity, phosphotransferases	phosphatase activity	intramolecular transferase activity
0.047734		2916.19	3795.92	168.354	262.379	1	1	U10406	1424168_a_at	Capping protein (actin filament) muscle Z-line, beta, mRNA (cDNA clone MGC:6082 IMAGE:3590980)	Mm.2945	12345	Capzb	4	Biological Process:	cell projection organization	lamellipodium assembly	actin cytoskeleton organization	actin filament capping	anatomical structure formation	negative regulation of cellular metabolic process	regulation of protein complex disassembly	cellular process	protein complex biogenesis	regulation of cellular component size	protein polymerization	actin polymerization or depolymerization	cellular component disassembly	actin filament organization	regulation of cellular component organization	negative regulation of biological process	negative regulation of macromolecule metabolic process	biological regulation	regulation of actin cytoskeleton organization	negative regulation of organelle organization	negative regulation of cellular component organization	regulation of cytoskeleton organization	protein depolymerization	regulation of actin filament depolymerization	regulation of biological quality	macromolecular complex subunit organization	negative regulation of protein complex disassembly	regulation of protein polymerization	regulation of organelle organization	regulation of cellular component biogenesis	actin filament polymerization	regulation of metabolic process	cellular protein complex disassembly	cytoskeleton organization
0.025248		-3.55067	868.034	242.778	60.2044	1	1	BF536757	1448028_at	TBC1 domain family, member 24, mRNA (cDNA clone MGC:117111 IMAGE:30943242)	Mm.301585	224617	Tbc1d24	17	Biological Process:	regulation of Rab GTPase activity	Rab protein signal transduction	regulation of signal transduction	regulation of GTPase activity	regulation of Ras GTPase activity	regulation of hydrolase activity	Ras protein signal transduction	regulation of cell communication	regulation of catalytic activity	cell communication	cellular process	intracellular signaling cascade	regulation of Ras protein signal transduction	regulation of small GTPase mediated signal transduction	biological regulation	regulation of molecular function	regulation of cellular process	regulation of biological process	small GTPase mediated signal transduction	signal transduction	regulation of Rab protein signal transduction	Molecular Function:	GTPase activator activity	Rab GTPase activator activity	nucleoside-triphosphatase regulator activity	enzyme regulator activity	enzyme activator activity	small GTPase regulator activity	GTPase regulator activity	Ras GTPase activator activity	Cellular Component:	intracellular	cell	all
0.046198		3492.38	4353.92	44.7869	298.504	1	1	L04961	1427262_at	Xist (X inactive specific transcript) mRNA for open reading frame	Mm.274770	213742	Xist	X	Biological Process:	dosage compensation, by inactivation of X chromosome	regulation of gene expression	dosage compensation	regulation of biological process	regulation of macromolecule metabolic process	regulation of metabolic process	regulation of gene expression, epigenetic	macromolecule metabolic process	gene expression	biological regulation	metabolic process	Cellular Component:	chromosome	intracellular organelle	intracellular part	intracellular	organelle	non-membrane-bounded organelle	cell part	all	intracellular non-membrane-bounded organelle	cell	cellular_component
0.030931		1176.1	2033.84	236.793	113.746	1	1	NM_009096	1416142_at	Ribosomal protein S6 (Rps6), mRNA	Mm.379007	20104	Rps6	4	Biological Process:	G1/S transition of mitotic cell cycle	placenta development	T cell proliferation during immune response	rRNA processing	translation	activation-induced cell death of T cells	mitosis	gastrulation	oogenesis stage	G1/S transition checkpoint	T cell differentiation in the thymus	ribosomal small subunit biogenesis	glucose homeostasis	negative regulation of apoptosis	erythrocyte development	negative regulation of developmental process	cell differentiation	regulation of mitotic cell cycle	mitotic cell cycle checkpoint	reproduction	mitotic cell cycle	apoptosis	ribosome biogenesis	multicellular organismal process	cellular process	anatomical structure development	myeloid cell differentiation	cell death	regulation of programmed cell death	negative regulation of biological process	biological regulation	rRNA metabolic process	chemical homeostasis	immune system development
0.002037		3563.06	4418.48	85.8292	83.6332	1	1	NM_133242	1420982_at	RNA binding motif protein 39, mRNA (cDNA clone MGC:40964 IMAGE:5400675)	Mm.392436	170791	Rbm39	2	Biological Process:	transcription	mRNA processing	RNA splicing	regulation of transcription	cellular biopolymer biosynthetic process	nitrogen compound metabolic process	regulation of macromolecule metabolic process	cellular process	mRNA metabolic process	cellular macromolecule biosynthetic process	macromolecule metabolic process	regulation of nucleobase, nucleoside, nucleotide and nucleic acid metabolic process	gene expression	biological regulation	nucleobase, nucleoside, nucleotide and nucleic acid metabolic process	regulation of cellular process	regulation of biological process	regulation of nitrogen compound metabolic process	cellular macromolecule metabolic process	regulation of cellular metabolic process	cellular biosynthetic process	biosynthetic process	regulation of biosynthetic process	cellular metabolic process	RNA metabolic process	regulation of cellular biosynthetic process	biopolymer biosynthetic process	regulation of metabolic process	regulation of primary metabolic process	primary metabolic process	metabolic process	RNA processing	regulation of gene expression	biopolymer metabolic process
0.038997		3862.09	4716.98	227.706	167.491	1	1	BG297088	1423567_a_at	Proteasome (prosome, macropain) subunit, alpha type 7, mRNA (cDNA clone MGC:6440 IMAGE:2581897)	Mm.21728	26444	Psma7	2	Biological Process:	ubiquitin-dependent protein catabolic process	proteolysis involved in cellular protein catabolic process	cellular biopolymer catabolic process	biopolymer catabolic process	cellular metabolic process	cellular macromolecule catabolic process	modification-dependent macromolecule catabolic process	cellular process	proteolysis	modification-dependent protein catabolic process	macromolecule metabolic process	primary metabolic process	catabolic process	metabolic process	cellular protein catabolic process	cellular catabolic process	cellular macromolecule metabolic process	protein metabolic process	biopolymer metabolic process	protein catabolic process	cellular protein metabolic process	macromolecule catabolic process	cellular biopolymer metabolic process	Molecular Function:	endopeptidase activity	threonine-type endopeptidase activity	peptidase activity	hydrolase activity	threonine-type peptidase activity	catalytic activity	peptidase activity, acting on L-amino acid peptides	Cellular Component:	proteasome complex	nucleus
0.026837		1789.84	2638.17	71.2345	237.775	1	1	AF326558	1422468_at	C57BL/6J palmitoyl-protein thioesterase precursor	Mm.277719	19063	Ppt1	4	Biological Process:	protein depalmitoylation	protein modification process	receptor-mediated endocytosis	pinocytosis	lysosome organization	neurotransmitter secretion	visual perception	grooming behavior	associative learning	adult locomotory behavior	regulation of phospholipase A2 activity	cellular protein catabolic process	cellular macromolecule catabolic process	transmission of nerve impulse	cellular biopolymer catabolic process	regulation of hydrolase activity	establishment of localization in cell	regulation of catalytic activity	lipoprotein catabolic process	multicellular organismal process	cell communication	organelle organization	lipoprotein metabolic process	cellular process	membrane organization	macromolecule metabolic process	sensory perception	neurological system process	biological regulation	regulation of lipase activity	cellular macromolecule metabolic process	biopolymer modification	protein catabolic process	cell-cell signaling
0.024879		702.481	1543.58	91.4049	222.196	1	1	NM_019414	1417580_s_at	Selenium binding protein 2, mRNA (cDNA clone MGC:35927 IMAGE:5096831)	Mm.225405	20342	Selenbp2	3	Biological Process:	transport	protein transport	establishment of protein localization	protein localization	establishment of localization	localization	macromolecule localization	Molecular Function:	selenium binding	binding	Cellular Component:	nucleus	cytoplasm	membrane	intracellular membrane-bounded organelle	intracellular organelle	intracellular part	intracellular	membrane-bounded organelle	organelle	cell part	all	cell	cellular_component
0.035641		1475.59	2312.5	236.017	128.073	1	1	BB698413	1426864_a_at	Transcribed locus	Mm.470754	-	-	9
0.005133		1533.17	2368.14	71.376	132.212	1	1	BB042892	1434195_at	Putative serine protease 35	Mm.257629	244954	Prss35	9	Biological Process:	proteolysis	biopolymer catabolic process	protein metabolic process	biopolymer metabolic process	protein catabolic process	macromolecule catabolic process	macromolecule metabolic process	catabolic process	primary metabolic process	metabolic process	Molecular Function:	serine-type endopeptidase activity	serine-type peptidase activity	hydrolase activity	serine hydrolase activity	peptidase activity	endopeptidase activity	catalytic activity	peptidase activity, acting on L-amino acid peptides	Cellular Component:	extracellular region	mitochondrion	intracellular membrane-bounded organelle	intracellular organelle	intracellular part	intracellular	membrane-bounded organelle	organelle	cell part	all	cytoplasm	cytoplasmic part	cell	cellular_component
0.018981		-107.553	723.424	52.3177	211.885	1	1	NM_026125	1417393_a_at	Family with sequence similarity 132, member A, mRNA (cDNA clone MGC:25716 IMAGE:3966551)	Mm.29140	67389	Fam132a	4	Cellular Component:	extracellular region	all	cellular_component
0.019974		1444.42	2259.38	130.028	174.245	1	1	AK017880	1452754_at	Cysteine-rich with EGF-like domains 2 (Creld2), mRNA	Mm.292567	76737	Creld2	15	Molecular Function:	calcium ion binding	cation binding	ion binding	binding	metal ion binding	Cellular Component:	extracellular region	endoplasmic reticulum	intracellular membrane-bounded organelle	intracellular organelle	intracellular part	intracellular	membrane-bounded organelle	organelle	cell part	all	cytoplasm	cytoplasmic part	cell	cellular_component
0.040714		170.038	983.234	47.8113	268.607	1	1	NM_013864	1448154_at	N-myc downstream regulated gene 2, mRNA (cDNA clone MGC:13746 IMAGE:4211421)	Mm.26722	29811	Ndrg2	14	Biological Process:	multicellular organismal development	nervous system development	cell differentiation	anatomical structure development	system development	developmental process	cellular developmental process	cellular process	multicellular organismal process	Cellular Component:	cytoplasm	intracellular part	intracellular	cell	all	cellular_component	cell part
0.037399		2435.61	3226.02	85.7116	243.036	1	1	NM_033561	1416941_s_at	Eukaryotic translation initiation factor 4H, mRNA (cDNA clone MGC:11689 IMAGE:3962104)	Mm.27955	22384	Eif4h	5	Biological Process:	translation	cellular biopolymer biosynthetic process	cellular metabolic process	cellular process	biopolymer biosynthetic process	cellular macromolecule biosynthetic process	macromolecule metabolic process	gene expression	primary metabolic process	metabolic process	cellular macromolecule metabolic process	protein metabolic process	biopolymer metabolic process	cellular biosynthetic process	cellular protein metabolic process	biosynthetic process	cellular biopolymer metabolic process	macromolecule biosynthetic process	Molecular Function:	nucleotide binding	nucleic acid binding	RNA binding	translation initiation factor activity	translation regulator activity	translation factor activity, nucleic acid binding	binding	Cellular Component:	cytoplasm	intracellular part	intracellular	cell	all	cellular_component	cell part
0.03875		112.772	895.768	48.9802	253.66	1	1	BB540964	1451016_at	Interferon-related developmental regulator 2, mRNA (cDNA clone MGC:46785 IMAGE:2651172)	Mm.215335	15983	Ifrd2	9	Biological Process:	biological_process	all	Molecular Function:	molecular_function	all	Cellular Component:	cellular_component	all
0.034613		-94.538	685.689	62.1039	240.022	1	1	BC020001	1451260_at	Aldehyde dehydrogenase 1 family, member B1 (Aldh1b1), nuclear gene encoding mitochondrial protein, mRNA	Mm.331583	72535	Aldh1b1	4	Biological Process:	biological_process	metabolic process	oxidation reduction	all	Molecular Function:	molecular_function	aldehyde dehydrogenase (NAD) activity	oxidoreductase activity	oxidoreductase activity, acting on the aldehyde or oxo group of donors	oxidoreductase activity, acting on the aldehyde or oxo group of donors, NAD or NADP as acceptor	catalytic activity	all	Cellular Component:	cellular_component	mitochondrion	intracellular membrane-bounded organelle	intracellular organelle	intracellular part	intracellular	membrane-bounded organelle	organelle	cell part	all	cytoplasm	cytoplasmic part	cell
0.04124		613.205	1393.22	260.797	32.6958	1	1	AK012800	1432444_a_at	E2F-associated phosphoprotein, mRNA (cDNA clone MGC:46794 IMAGE:5373275)	Mm.156440	66266	Eapp	12	Cellular Component:	nucleus	cytoplasm	intracellular membrane-bounded organelle	intracellular organelle	intracellular part	intracellular	membrane-bounded organelle	organelle	cell part	all	cell	cellular_component
0.020945		2137.3	2916.1	174.179	118.786	1	1	NM_134255	1415840_at	ELOVL family member 5, elongation of long chain fatty acids (yeast) (Elovl5), mRNA	Mm.430736	68801	Elovl5	9	Biological Process:	fatty acid biosynthetic process	lipid biosynthetic process	carboxylic acid metabolic process	cellular metabolic process	organic acid metabolic process	cellular process	carboxylic acid biosynthetic process	fatty acid metabolic process	primary metabolic process	cellular ketone metabolic process	monocarboxylic acid metabolic process	metabolic process	cellular lipid metabolic process	lipid metabolic process	organic acid biosynthetic process	cellular biosynthetic process	biosynthetic process	oxoacid metabolic process	Cellular Component:	endoplasmic reticulum	membrane	integral to membrane	intracellular membrane-bounded organelle	intracellular organelle	intracellular part	intracellular	membrane-bounded organelle	organelle	cell part	all	membrane part	cytoplasm	intrinsic to membrane	cytoplasmic part
0.041692		921.598	1699.64	66.4259	254.626	1	1	AV027151	1455470_x_at	LIM and SH3 protein 1	-	-	-	-
0.000977		-310.737	466.561	42.871	78.8327	1	1	AV297961	1435493_at	PREDICTED: Mus musculus desmoplakin, transcript variant 2 (Dsp), mRNA	Mm.355327	109620	Dsp	13	Cellular Component:	mitochondrion	basolateral plasma membrane	desmosome	intracellular organelle	intracellular part	plasma membrane part	membrane-bounded organelle	all	apical junction complex	membrane part	cytoplasmic part	cell junction	plasma membrane	cell	anchoring junction	intracellular membrane-bounded organelle	intracellular	organelle	cell part	cytoplasm	cell-cell junction	cellular_component	membrane	apicolateral plasma membrane
0.007749		1262.65	2038.41	106.411	114.961	1	1	BG073461	1435990_at	Transcribed locus	Mm.110597	216725	-	11	Biological Process:	proteolysis	spermatogenesis	collagen fibril organization	lung development	collagen catabolic process	skin development	protein maturation by peptide bond cleavage	reproduction	multicellular organismal catabolic process	developmental process	multicellular organismal process	cellular process	anatomical structure development	male gamete generation	macromolecule metabolic process	gene expression	extracellular structure organization	protein maturation	reproductive process	system development	protein catabolic process	macromolecule catabolic process	cellular component organization	epidermis development	collagen metabolic process	sexual reproduction	biopolymer catabolic process	protein processing	multicellular organismal macromolecule metabolic process	respiratory tube development	primary metabolic process	catabolic process	metabolic process	multicellular organismal development
0.008078		4559.27	5325.84	100.868	119.826	1	1	W82151	1416345_at	Translocase of inner mitochondrial membrane 8 homolog a1 (yeast), mRNA (cDNA clone MGC:6730 IMAGE:3588797)	Mm.214504	30058	Timm8a1	X	Biological Process:	protein targeting to mitochondrion	transport	protein transport	protein import into mitochondrial inner membrane	transmembrane transport	establishment of protein localization	cellular localization	establishment of localization in cell	intracellular transport	protein import	organelle organization	cellular process	intracellular protein transport	membrane organization	protein targeting	mitochondrial transport	inner mitochondrial membrane organization	protein targeting to membrane	establishment of localization	mitochondrion organization	cellular protein localization	cellular macromolecule localization	protein localization in organelle	macromolecule localization	protein localization in mitochondrion	protein localization	cellular component organization	localization	mitochondrial membrane organization	Molecular Function:	zinc ion binding	metal ion binding	cation binding	ion binding
0.034797		483.35	1249.36	130.378	206.05	1	1	NM_138745	1415916_a_at	Methylenetetrahydrofolate dehydrogenase (NADP+ dependent), methenyltetrahydrofolate cyclohydrolase, formyltetrahydrofolate sy	Mm.29584	108156	Mthfd1	12	Biological Process:	histidine biosynthetic process	purine nucleotide biosynthetic process	histidine catabolic process	one-carbon metabolic process	metabolic process	cellular amino acid biosynthetic process	methionine biosynthetic process	folic acid and derivative biosynthetic process	oxidation reduction	cofactor biosynthetic process	carboxylic acid metabolic process	cofactor metabolic process	nitrogen compound metabolic process	heterocycle biosynthetic process	coenzyme biosynthetic process	organic acid metabolic process	cellular process	folic acid and derivative metabolic process	sulfur metabolic process	aspartate family amino acid biosynthetic process	nucleotide biosynthetic process	monocarboxylic acid metabolic process	group transfer coenzyme metabolic process	nucleobase, nucleoside, nucleotide and nucleic acid metabolic process	coenzyme metabolic process	cellular amine metabolic process	histidine family amino acid biosynthetic process	amine metabolic process	organic acid biosynthetic process	cellular biosynthetic process	nucleoside phosphate metabolic process	nitrogen compound catabolic process	biosynthetic process	cellular nitrogen compound metabolic process
0.001713		746.861	1512.24	97.1229	32.4586	1	1	U27316	1423772_x_at	Solute carrier family 25 (mitochondrial carrier, adenine nucleotide translocator), member 5 (Slc25a5), nuclear gene encoding	Mm.371544	11740	Slc25a5	X	Biological Process:	transport	establishment of localization	localization	Molecular Function:	transporter activity	binding	Cellular Component:	mitochondrion	mitochondrial inner membrane	membrane	integral to membrane	organelle inner membrane	intracellular organelle	intracellular part	membrane-bounded organelle	all	membrane part	intrinsic to membrane	mitochondrial envelope	cytoplasmic part	organelle envelope	mitochondrial part	mitochondrial membrane	envelope	cell	intracellular membrane-bounded organelle	intracellular	organelle	cell part	cytoplasm	organelle membrane	intracellular organelle part	cellular_component	organelle part
0.021043		5195.9	5954.31	139.686	150.867	1	1	AV235349	1456374_x_at	Eukaryotic translation initiation factor 3, subunit C (Eif3c), mRNA	Mm.22776	56347	Eif3c	7	Biological Process:	translation	translational initiation	cellular biopolymer biosynthetic process	cellular metabolic process	cellular process	biopolymer biosynthetic process	cellular macromolecule biosynthetic process	macromolecule metabolic process	gene expression	primary metabolic process	metabolic process	cellular macromolecule metabolic process	protein metabolic process	biopolymer metabolic process	cellular biosynthetic process	cellular protein metabolic process	biosynthetic process	cellular biopolymer metabolic process	macromolecule biosynthetic process	Molecular Function:	translation initiation factor activity	ribosome binding	ribonucleoprotein binding	translation regulator activity	binding	translation factor activity, nucleic acid binding	nucleic acid binding	Cellular Component:	cytoplasm	eukaryotic translation initiation factor 3 complex	intracellular part	intracellular	protein complex	all
0.004893		2979.1	3737.43	129.007	38.6366	1	1	NM_133837	1416763_at	Cell division cycle 123 homolog (S. cerevisiae), mRNA (cDNA clone MGC:36449 IMAGE:5354711)	Mm.181490	98828	Cdc123	2	Biological Process:	G1 phase of mitotic cell cycle	cell cycle	cell division	mitotic cell cycle	interphase	cell cycle phase	G1 phase	cellular process	cell cycle process	interphase of mitotic cell cycle	Cellular Component:	cytoplasm	intracellular part	intracellular	cell	all	cellular_component	cell part
0.04459		3451.64	4201.55	93.4097	242.149	1	1	AV092283	1447919_x_at	NADH dehydrogenase (ubiquinone) 1, alpha/beta subcomplex, 1 (Ndufab1), mRNA	Mm.347976	70316	Ndufab1	7	Biological Process:	fatty acid biosynthetic process	transport	lipid biosynthetic process	electron transport chain	carboxylic acid metabolic process	cellular metabolic process	organic acid metabolic process	cellular process	generation of precursor metabolites and energy	carboxylic acid biosynthetic process	fatty acid metabolic process	primary metabolic process	cellular ketone metabolic process	monocarboxylic acid metabolic process	metabolic process	establishment of localization	cellular lipid metabolic process	lipid metabolic process	organic acid biosynthetic process	oxidation reduction	cellular biosynthetic process	biosynthetic process	localization	oxoacid metabolic process	Molecular Function:	acyl carrier activity	phosphopantetheine binding	cofactor binding	amino acid binding	substrate-specific transporter activity	binding	carboxylic acid binding	transporter activity	vitamin binding
0.004693		1077.08	1823.13	95.1696	89.9794	1	1	AK003780	1428650_at	Tensin 1, mRNA (cDNA clone IMAGE:4235243)	Mm.309975	21961	Tns1	1	Biological Process:	cell-substrate junction assembly	cell migration	anatomical structure formation	cellular component assembly	cell junction organization	cellular component biogenesis	localization of cell	cellular process	cell motility	locomotion	localization	cellular component organization	cell junction assembly	cell motion	Molecular Function:	actin binding	cytoskeletal protein binding	protein binding	binding	Cellular Component:	focal adhesion	cell-substrate junction	anchoring junction	cell-substrate adherens junction	basolateral plasma membrane	plasma membrane part	all	cell part	membrane part	adherens junction	cell junction	plasma membrane	membrane	cell
0.015057		695.935	1440.98	104.142	149.819	1	1	S64539	1427364_a_at	Ornithine decarboxylase, structural 1, mRNA (cDNA clone MGC:25367 IMAGE:2645291)	Mm.34102	18263	Odc1	12	Biological Process:	kidney development	polyamine biosynthetic process	positive regulation of cell proliferation	positive regulation of cellular process	biogenic amine biosynthetic process	nitrogen compound metabolic process	cellular metabolic process	positive regulation of biological process	cellular amino acid and derivative metabolic process	polyamine metabolic process	developmental process	cellular amino acid derivative biosynthetic process	cellular process	multicellular organismal process	anatomical structure development	urogenital system development	amine biosynthetic process	nitrogen compound biosynthetic process	primary metabolic process	biological regulation	metabolic process	multicellular organismal development	regulation of biological process	regulation of cellular process	system development	biogenic amine metabolic process	cellular amino acid derivative metabolic process	regulation of cell proliferation	amine metabolic process	organ development	cell proliferation	cellular biosynthetic process	biosynthetic process	cellular nitrogen compound metabolic process
0.037307		1059.2	1800.05	33.4299	239.026	1	1	BC010826	1451385_at	Family with sequence similarity 162, member A (Fam162a), mRNA	Mm.212991	70186	Fam162a	16	Cellular Component:	mitochondrion	membrane	integral to membrane	intracellular membrane-bounded organelle	intracellular organelle	intracellular part	intracellular	membrane-bounded organelle	organelle	cell part	all	membrane part	cytoplasm	intrinsic to membrane	cytoplasmic part	cell	cellular_component
0.015223		1624.95	2362.58	163.98	77.1804	1	1	BB805362	1438115_a_at	solute carrier family 9 (sodium/hydrogen exchanger), member 3 regulator 1	-	-	-	-
0.01062		912.421	1649.92	141.457	80.974	1	1	NM_026524	1416840_at	Mid1 interacting protein 1 (gastrulation specific G12-like (zebrafish)), mRNA (cDNA clone MGC:18710 IMAGE:4215464)	Mm.29429	68041	Mid1ip1	X	Biological Process:	negative regulation of microtubule depolymerization	regulation of microtubule-based process	negative regulation of cellular metabolic process	microtubule depolymerization	regulation of protein complex disassembly	regulation of macromolecule metabolic process	organelle organization	cellular process	negative regulation of cellular process	cellular component disassembly	regulation of cellular component organization	macromolecule metabolic process	negative regulation of biological process	negative regulation of macromolecule metabolic process	regulation of microtubule polymerization or depolymerization	biological regulation	negative regulation of cellular protein metabolic process	negative regulation of organelle organization	regulation of cellular process	regulation of biological process	cellular macromolecule metabolic process	negative regulation of cellular component organization	regulation of cellular metabolic process	regulation of cytoskeleton organization	protein depolymerization	macromolecular complex subunit organization	negative regulation of protein complex disassembly	negative regulation of metabolic process	protein complex disassembly	regulation of organelle organization	cellular component organization	cellular macromolecular complex disassembly	microtubule-based process	cellular metabolic process
0.005813		1333.65	2069.71	125.826	54.4624	1	1	NM_011716	1448411_at	Wolfram syndrome 1 homolog (human) (Wfs1), mRNA	Mm.20916	22393	Wfs1	5	Molecular Function:	ATPase binding	protein binding	binding	enzyme binding	Cellular Component:	endoplasmic reticulum	membrane	integral to membrane	intracellular membrane-bounded organelle	intracellular organelle	intracellular part	intracellular	membrane-bounded organelle	organelle	cell part	all	membrane part	cytoplasm	intrinsic to membrane	cytoplasmic part	cell	cellular_component
0.008451		539.661	1271.86	73.1751	132.703	1	1	NM_007392	1416454_s_at	Actin, alpha 2, smooth muscle, aorta (Acta2), mRNA	Mm.213025	11475	Acta2	19	Biological Process:	regulation of blood pressure	vascular smooth muscle contraction	blood circulation	muscle system process	smooth muscle contraction	vasoconstriction	multicellular organismal process	regulation of biological quality	regulation of tube size	vascular process in circulatory system	circulatory system process	system process	regulation of blood vessel size	regulation of anatomical structure size	biological regulation	muscle contraction	Molecular Function:	nucleotide binding	protein binding	ATP binding	purine nucleotide binding	binding	adenyl ribonucleotide binding	purine nucleoside binding	ribonucleotide binding	adenyl nucleotide binding	nucleoside binding	purine ribonucleotide binding	Cellular Component:	cytoplasm	cytoskeleton	actin cytoskeleton	smooth muscle contractile fiber	contractile fiber part
6.9e-05		2672.97	3400.14	28.8011	31.3654	1	1	BB447978	1436708_x_at	minichromosome maintenance deficient 4 homolog (S. cerevisiae)	-	-	-	-
0.018235		926.985	1647.19	99.8822	157.919	1	1	NM_010322	1417456_at	Glyceronephosphate O-acyltransferase, mRNA (cDNA clone MGC:13727 IMAGE:4020505)	Mm.29114	14712	Gnpat	8	Biological Process:	metabolic process	ether lipid biosynthetic process	membrane organization	cellular metabolic process	cellular process	glycerol ether metabolic process	primary metabolic process	glycerolipid biosynthetic process	glycerol ether biosynthetic process	organic ether metabolic process	cellular lipid metabolic process	ether lipid metabolic process	lipid metabolic process	cellular biosynthetic process	lipid biosynthetic process	biosynthetic process	cellular component organization	glycerolipid metabolic process	Molecular Function:	catalytic activity	protein binding	acyltransferase activity	glycerone-phosphate O-acyltransferase activity	transferase activity	acetyltransferase activity	transferase activity, transferring acyl groups other than amino-acyl groups	O-acyltransferase activity	O-acetyltransferase activity	binding	transferase activity, transferring acyl groups	Cellular Component:	peroxisome	peroxisomal matrix	membrane
0.043029		399.351	1113.89	183.096	161.718	1	1	BF147705	1417612_at	Immediate early response 5 (Ier5), mRNA	Mm.12246	15939	Ier5	1
0.032886		857.981	1571.79	206.58	84.0755	1	1	AK017688	1452716_at	RIKEN cDNA 5730469M10 gene (5730469M10Rik), mRNA	Mm.27227	70564	5730469M10Rik	14	Cellular Component:	extracellular region	mitochondrion	intracellular membrane-bounded organelle	intracellular organelle	intracellular part	intracellular	membrane-bounded organelle	organelle	cell part	all	cytoplasm	cytoplasmic part	cell	cellular_component
0.007682		-337.218	376.091	135.926	46.5737	1	1	BG862223	1455869_at	Transcribed locus, moderately similar to XP_001477892.1 PREDICTED: hypothetical protein [Mus musculus]	Mm.458283	-	-	11
0.0496		815.071	1527.74	159.857	199.902	1	1	BB264620	1454991_at	Solute carrier family 7 (cationic amino acid transporter, y+ system), member 1 (Slc7a1), mRNA	Mm.275489	11987	Slc7a1	5	Biological Process:	transport	amino acid transport	arginine transport	establishment of localization	amine transport	cellular process	transmembrane transport	carboxylic acid transport	organic acid transport	basic amino acid transport	localization	Molecular Function:	receptor activity	amino acid transmembrane transporter activity	arginine transmembrane transporter activity	substrate-specific transmembrane transporter activity	carboxylic acid transmembrane transporter activity	substrate-specific transporter activity	amine transmembrane transporter activity	organic acid transmembrane transporter activity	transporter activity	active transmembrane transporter activity	signal transducer activity	basic amino acid transmembrane transporter activity	molecular transducer activity	transmembrane transporter activity	L-amino acid transmembrane transporter activity	Cellular Component:	membrane	integral to membrane	intrinsic to membrane	cell	all	cellular_component
0.021835		1743.15	2450.16	100.797	165.615	1	1	NM_009821	1422864_at	Runt related transcription factor 1 (Runx1), transcript variant 4, mRNA	Mm.4081	12394	Runx1	16	Biological Process:	skeletal system development	in utero embryonic development	liver development	transcription	regulation of transcription, DNA-dependent	central nervous system development	neuron differentiation	response to retinoic acid	embryonic hemopoiesis	regulation of transcription	positive regulation of angiogenesis	behavioral response to pain	neuron development	definitive hemopoiesis	anatomical structure formation	cell differentiation	cellular process	multicellular organismal process	anatomical structure development	chordate embryonic development	vasculature development	regulation of nucleobase, nucleoside, nucleotide and nucleic acid metabolic process	blood vessel development	biological regulation	regulation of angiogenesis	response to vitamin	immune system development	response to nutrient levels	blood vessel morphogenesis	regulation of multicellular organismal process	embryonic development	embryonic organ development	response to stimulus	cellular biosynthetic process
0.041653		2535.05	3240.93	87.1819	222.171	1	1	NM_023054	1417583_a_at	UTP3, small subunit (SSU) processome component, homolog (S. cerevisiae), mRNA (cDNA clone MGC:36780 IMAGE:5371012)	Mm.478040	65961	Utp3	5	Biological Process:	multicellular organismal development	brain development	biological_process	gene silencing	chromatin modification	negative regulation of gene expression	chromatin organization	developmental process	regulation of macromolecule metabolic process	all	organelle organization	cellular process	multicellular organismal process	regulation of metabolic process	anatomical structure development	negative regulation of biological process	macromolecule metabolic process	negative regulation of macromolecule metabolic process	gene expression	metabolic process	biological regulation	regulation of gene expression	regulation of biological process	system development	organ development	chromosome organization	negative regulation of metabolic process	central nervous system development	cellular component organization	nervous system development	Molecular Function:	molecular_function	protein binding	binding
0.045014		355.664	1061.52	162.172	183.766	1	1	NM_030255	1417470_at	Apolipoprotein B mRNA editing enzyme, catalytic polypeptide 3, mRNA (cDNA clone MGC:7002 IMAGE:3155422)	Mm.284059	80287	Apobec3	15	Molecular Function:	zinc ion binding	hydrolase activity	hydrolase activity, acting on carbon-nitrogen (but not peptide) bonds, in cyclic amidines	metal ion binding	hydrolase activity, acting on carbon-nitrogen (but not peptide) bonds	cation binding	ion binding	binding	transition metal ion binding	catalytic activity	Cellular Component:	nucleus	cytoplasm	intracellular membrane-bounded organelle	intracellular organelle	intracellular part	intracellular	membrane-bounded organelle	organelle	cell part	all	cell	cellular_component
8.4e-05		-28.2783	670.838	37.0471	21.9075	1	1	BF462770	1434909_at	Ras-related GTP binding D, mRNA (cDNA clone IMAGE:1349177)	Mm.300814	52187	Rragd	4	Biological Process:	biological_process	all	Molecular Function:	nucleotide binding	protein binding	GTP binding	guanyl ribonucleotide binding	purine nucleotide binding	ribonucleotide binding	binding	purine ribonucleotide binding	guanyl nucleotide binding	Cellular Component:	nucleus	cytoplasm	intracellular membrane-bounded organelle	intracellular organelle	intracellular part	intracellular	membrane-bounded organelle	organelle	cell part	all	cell	cellular_component
0.017668		63.8247	760.778	65.0217	166.874	1	1	AI842353	1436528_at	Kazal-type serine peptidase inhibitor domain 1, mRNA (cDNA clone MGC:144546 IMAGE:40103018)	Mm.24417	107250	Kazald1	19	Biological Process:	ossification	regulation of cell growth	multicellular organismal development	cell differentiation	extracellular matrix organization	bone development	developmental process	cellular process	multicellular organismal process	regulation of cellular component size	anatomical structure development	growth	extracellular structure organization	regulation of anatomical structure size	regulation of growth	biological regulation	regulation of biological process	regulation of cellular process	system development	cell growth	cellular developmental process	regulation of biological quality	cellular component organization	regulation of cell size	skeletal system development	Molecular Function:	insulin-like growth factor binding	protein binding	binding	growth factor binding	Cellular Component:	extracellular region	proteinaceous extracellular matrix	interstitial matrix
0.013885		-22.3673	665.821	24.8858	162.629	1	1	AW108486	1434944_at	Dystrophia myotonica-protein kinase (Dmpk), mRNA	Mm.6529	13400	Dmpk	7	Biological Process:	regulation of sodium ion transport	protein amino acid phosphorylation	regulation of heart contraction	regulation of excitatory postsynaptic membrane potential involved in skeletal muscle contraction	muscle system process	regulation of localization	regulation of skeletal muscle contraction by neural stimulation via neuromuscular junction	multicellular organismal process	cellular process	ion homeostasis	biological regulation	regulation of metal ion transport	chemical homeostasis	regulation of postsynaptic membrane potential	regulation of multicellular organismal process	biopolymer modification	monovalent inorganic cation transport	cell-cell signaling	regulation of biological quality	system process	cellular homeostasis	synaptic transmission	membrane depolarization	multicellular organismal movement	transport	striated muscle contraction	ion transport	regulation of transport	regulation of ion transport	phosphate metabolic process	regulation of excitatory postsynaptic membrane potential	protein metabolic process	biopolymer metabolic process	regulation of muscle contraction
0.046662		398.715	1081.65	94.6911	220.642	1	1	NM_030749	1417354_at	Endoplasmic reticulum chaperone SIL1 homolog (S. cerevisiae), mRNA (cDNA clone MGC:7902 IMAGE:3582798)	Mm.291482	81500	Sil1	18	Biological Process:	transport	protein transport	transmembrane transport	establishment of protein localization	protein localization	establishment of localization	localization	cellular process	macromolecule localization	Molecular Function:	binding	Cellular Component:	endoplasmic reticulum	intracellular membrane-bounded organelle	intracellular organelle	intracellular part	intracellular	membrane-bounded organelle	organelle	cell part	all	cytoplasm	cytoplasmic part	cell	cellular_component
0.02245		1556.77	2231.15	115.213	146.699	1	1	AW537770	1439284_at	Erythrocyte protein band 4.1-like 5 (Epb4.1l5), transcript variant 1, mRNA	Mm.253156	226352	Epb4.1l5	1	Biological Process:	axial mesoderm development	paraxial mesoderm development	multicellular organismal development	tissue development	mesoderm development	system development	developmental process	multicellular organismal process	organ development	anatomical structure development	Molecular Function:	binding	cytoskeletal protein binding	protein binding	Cellular Component:	cytoplasm	cytoskeleton	extrinsic to membrane	cell junction	intracellular organelle	intracellular part	plasma membrane part	intracellular	organelle	non-membrane-bounded organelle	all	cell part	membrane part	intracellular non-membrane-bounded organelle	plasma membrane	membrane	cellular_component	cell
0.039591		908.471	1582.36	80.5838	208.961	1	1	NM_011545	1417447_at	Transcription factor 21 (Tcf21), mRNA	Mm.16497	21412	Tcf21	10	Biological Process:	ureteric bud development	branching involved in ureteric bud morphogenesis	morphogenesis of a branching structure	kidney development	vasculature development	transcription	sex determination	sex differentiation	organ morphogenesis	epithelial cell differentiation	glomerulus development	regulation of transcription	negative regulation of transcription, DNA-dependent	positive regulation of transcription, DNA-dependent	lung alveolus development	spleen development	reproductive structure development	lung morphogenesis	lung vasculature development	bronchiole development	respiratory system development	cell differentiation	negative regulation of gene expression	reproduction	positive regulation of cellular process	negative regulation of cellular metabolic process	cellular process	multicellular organismal process	anatomical structure development	positive regulation of nucleobase, nucleoside, nucleotide and nucleic acid metabolic process	negative regulation of biological process	positive regulation of biosynthetic process	negative regulation of macromolecule metabolic process	negative regulation of biosynthetic process
0.034067		665.081	1338.12	84.4638	195.26	1	1	BG069864	1433733_a_at	Cryptochrome 1 (photolyase-like), mRNA (cDNA clone MGC:13933 IMAGE:4036758)	Mm.26237	12952	Cry1	10	Biological Process:	DNA repair	transcription	circadian rhythm	protein-chromophore linkage	regulation of transcription	rhythmic process	response to stimulus	cellular biopolymer biosynthetic process	nitrogen compound metabolic process	regulation of macromolecule metabolic process	post-translational protein modification	cellular process	protein modification process	cellular macromolecule biosynthetic process	macromolecule metabolic process	regulation of nucleobase, nucleoside, nucleotide and nucleic acid metabolic process	gene expression	biological regulation	nucleobase, nucleoside, nucleotide and nucleic acid metabolic process	regulation of cellular process	regulation of biological process	regulation of nitrogen compound metabolic process	cellular macromolecule metabolic process	regulation of cellular metabolic process	biopolymer modification	cellular biosynthetic process	biosynthetic process	regulation of biosynthetic process	cellular response to DNA damage stimulus	DNA metabolic process	cellular response to stress	cellular metabolic process	regulation of cellular biosynthetic process	regulation of metabolic process
0.031588		327.748	998.758	185.607	91.4652	1	1	AV046927	1436810_x_at	RIKEN cDNA 2900010M23 gene, mRNA (cDNA clone MGC:41028 IMAGE:1054665)	Mm.272389	67267	2900010M23Rik	17	Cellular Component:	mitochondrion	intracellular membrane-bounded organelle	intracellular organelle	intracellular part	intracellular	membrane-bounded organelle	organelle	cell part	all	cytoplasm	cytoplasmic part	cell	cellular_component
0.024635		274.173	939.841	172.089	79.4842	1	1	AK012533	1453314_x_at	RIKEN cDNA 2610039C10 gene (2610039C10Rik), mRNA	Mm.180363	66578	2610039C10Rik	16	Biological Process:	cell cycle	mitosis	cell division	mitotic cell cycle	cell cycle phase	organelle organization	cellular process	nuclear division	cell cycle process	M phase of mitotic cell cycle	organelle fission	cellular component organization	M phase	Cellular Component:	chromosome, centromeric region	nucleus	intracellular organelle	intracellular part	membrane-bounded organelle	non-membrane-bounded organelle	all	chromosome	cell	intracellular membrane-bounded organelle	intracellular	organelle	cell part	chromosomal part	intracellular non-membrane-bounded organelle	intracellular organelle part	cellular_component	organelle part
0.018182		623.381	1288.06	72.8777	156.125	1	1	BE992311	1434545_x_at	BolA-like 2 (E. coli), mRNA (cDNA clone MGC:74338 IMAGE:6707992)	Mm.358692	66162	Bola2	7
0.017594		1913.99	2571.55	103.05	133.641	1	1	NM_134093	1418860_a_at	MCC-32	Mm.275272	68614	Letmd1	15	Cellular Component:	mitochondrion	membrane	integral to membrane	intracellular membrane-bounded organelle	intracellular organelle	intracellular part	intracellular	membrane-bounded organelle	organelle	cell part	all	membrane part	cytoplasm	intrinsic to membrane	cytoplasmic part	cell	cellular_component
0.023283		1888.38	2544.05	112.009	145.263	1	1	BQ176744	1433897_at	Expressed sequence AI597468 (AI597468), mRNA	Mm.335025	103266	AI597468	10	Cellular Component:	membrane	integral to membrane	intrinsic to membrane	cell	all	cellular_component	cell part	membrane part
0.008866		138.968	793.781	122.871	61.4821	1	1	BI901126	1452272_a_at	Growth factor, erv1 (S. cerevisiae)-like (augmenter of liver regeneration), mRNA (cDNA clone MGC:35826 IMAGE:5342526)	Mm.28124	11692	Gfer	17	Biological Process:	oxidation reduction	metabolic process	Molecular Function:	oxidoreductase activity	thiol oxidase activity	oxidoreductase activity, acting on sulfur group of donors	oxidoreductase activity, acting on sulfur group of donors, oxygen as acceptor	catalytic activity	Cellular Component:	mitochondrion	intracellular membrane-bounded organelle	intracellular organelle	intracellular part	intracellular	membrane-bounded organelle	organelle	cell part	all	cytoplasm	cytoplasmic part	cell	cellular_component
0.034484		6718.15	7371.14	42.9271	202.743	1	1	BF320852	1434985_a_at	Eukaryotic translation initiation factor 4A1 (Eif4a1), mRNA	Mm.371557	13681	Eif4a1	11	Biological Process:	translation	cellular biopolymer biosynthetic process	cellular metabolic process	cellular process	biopolymer biosynthetic process	cellular macromolecule biosynthetic process	macromolecule metabolic process	gene expression	primary metabolic process	metabolic process	cellular macromolecule metabolic process	protein metabolic process	biopolymer metabolic process	cellular biosynthetic process	cellular protein metabolic process	biosynthetic process	cellular biopolymer metabolic process	macromolecule biosynthetic process	Molecular Function:	nucleotide binding	nucleic acid binding	RNA binding	translation initiation factor activity	helicase activity	ATP binding	ATP-dependent helicase activity	hydrolase activity	hydrolase activity, acting on acid anhydrides, in phosphorus-containing anhydrides	purine NTP-dependent helicase activity	binding	catalytic activity	purine nucleoside binding	translation regulator activity	ATPase activity
0.020513		1428.52	2067.37	104.775	136.196	1	1	AK007557	1428889_at	AlkB, alkylation repair homolog 3 (E. coli), mRNA (cDNA clone MGC:25757 IMAGE:3993214)	Mm.272498	69113	Alkbh3	2	Biological Process:	DNA repair	response to DNA damage stimulus	oxidation reduction	cellular response to stress	nitrogen compound metabolic process	cellular metabolic process	cellular process	macromolecule metabolic process	primary metabolic process	nucleobase, nucleoside, nucleotide and nucleic acid metabolic process	metabolic process	cellular macromolecule metabolic process	biopolymer metabolic process	response to stress	response to stimulus	cellular response to stimulus	cellular biopolymer metabolic process	cellular response to DNA damage stimulus	DNA metabolic process	Molecular Function:	endonuclease activity	exonuclease activity	iron ion binding	2-oxoglutarate-dependent dioxygenase activity	oxidoreductase activity	oxidoreductase activity, acting on single donors with incorporation of molecular oxygen, incorporation of two	metal ion binding	DNA demethylase activity	hydrolase activity	cation binding	oxidoreductase activity, acting on paired donors, with incorporation or reduction of molecular oxygen	binding	catalytic activity	nuclease activity
0.028536		-190.298	445.193	101.527	160.159	1	1	AA516617	1449799_s_at	Plakophilin 2, mRNA (cDNA clone IMAGE:4973086)	Mm.2252	67451	Pkp2	16	Biological Process:	heart development	cell-cell adhesion	multicellular organismal development	system development	developmental process	cellular process	multicellular organismal process	organ development	anatomical structure development	biological adhesion	cell adhesion	Cellular Component:	adherens junction	anchoring junction	plasma membrane part	all	cell part	membrane part	cell junction	plasma membrane	membrane	cellular_component	cell
0.008582		-321.7	311.284	63.7042	115.134	1	1	AI987929	1450976_at	CDNA fis, clone TRACH2001968,highly similar to NDRG1 PROTEIN	Mm.30837	17988	Ndrg1	15	Biological Process:	mast cell activation	immune system process	cell activation	leukocyte activation	myeloid leukocyte activation	multicellular organismal process	Cellular Component:	nucleus	cytoplasm	intracellular membrane-bounded organelle	intracellular organelle	intracellular part	intracellular	membrane-bounded organelle	organelle	cell part	all	cell	cellular_component
0.029481		475.205	1107.03	31.1432	187.961	1	1	NM_023119	1419023_x_at	Enolase 1, alpha non-neuron, mRNA (cDNA clone MGC:30328 IMAGE:3583123)	Mm.70666	13806	Eno1	4	Biological Process:	glycolysis	cellular metabolic process	cellular macromolecule catabolic process	cellular process	generation of precursor metabolites and energy	hexose catabolic process	macromolecule metabolic process	catabolic process	carbohydrate catabolic process	glucose catabolic process	glucose metabolic process	primary metabolic process	metabolic process	monosaccharide metabolic process	cellular catabolic process	cellular macromolecule metabolic process	monosaccharide catabolic process	carbohydrate metabolic process	cellular carbohydrate metabolic process	hexose metabolic process	macromolecule catabolic process	alcohol catabolic process	alcohol metabolic process	cellular carbohydrate catabolic process	Molecular Function:	magnesium ion binding	phosphopyruvate hydratase activity	protein binding	lyase activity	carbon-oxygen lyase activity	cation binding	hydro-lyase activity	ion binding	binding
0.024085		307.399	935.058	69.484	163.302	1	1	NM_013602	1422557_s_at	Metallothionein 1, mRNA (cDNA clone MGC:47147 IMAGE:4990006)	Mm.192991	17748	Mt1	8	Biological Process:	cellular metal ion homeostasis	cellular zinc ion homeostasis	nitric oxide mediated signal transduction	detoxification of copper ion	di-, tri-valent inorganic cation homeostasis	response to toxin	cell communication	cellular process	intracellular signaling cascade	response to inorganic substance	ion homeostasis	biological regulation	response to chemical stimulus	chemical homeostasis	regulation of biological process	regulation of cellular process	metal ion homeostasis	cellular cation homeostasis	zinc ion homeostasis	cation homeostasis	regulation of biological quality	response to stimulus	signal transduction	homeostatic process	cellular ion homeostasis	cellular homeostasis	response to copper ion	cellular di-, tri-valent inorganic cation homeostasis	response to metal ion	cellular chemical homeostasis	Molecular Function:	copper ion binding	zinc ion binding	metal ion binding
0.025755		2320.41	2943.42	147.275	103.356	1	1	BG074645	1434603_at	Mediator complex subunit 13-like, mRNA (cDNA clone IMAGE:30531991)	Mm.206238	76199	Med13l	5	Biological Process:	transcription	regulation of transcription from RNA polymerase II promoter	transcription from RNA polymerase II promoter	regulation of transcription	cellular biopolymer biosynthetic process	nitrogen compound metabolic process	regulation of macromolecule metabolic process	cellular process	cellular macromolecule biosynthetic process	macromolecule metabolic process	regulation of nucleobase, nucleoside, nucleotide and nucleic acid metabolic process	gene expression	biological regulation	nucleobase, nucleoside, nucleotide and nucleic acid metabolic process	regulation of cellular process	regulation of biological process	regulation of nitrogen compound metabolic process	cellular macromolecule metabolic process	regulation of cellular metabolic process	cellular biosynthetic process	biosynthetic process	transcription, DNA-dependent	regulation of biosynthetic process	cellular metabolic process	RNA metabolic process	regulation of cellular biosynthetic process	biopolymer biosynthetic process	regulation of metabolic process	regulation of primary metabolic process	primary metabolic process	metabolic process	regulation of gene expression	biopolymer metabolic process	regulation of transcription, DNA-dependent
0.049519		1606.31	2226.52	159.733	155.07	1	1	NM_023721	1416952_at	ATPase, H+ transporting, lysosomal V1 subunit D, mRNA (cDNA clone MGC:28226 IMAGE:3991107)	Mm.311549	73834	Atp6v1d	12	Biological Process:	transport	ion transport	ATP synthesis coupled proton transport	proton transport	nitrogen compound metabolic process	cation transport	ribonucleotide metabolic process	hydrogen transport	transmembrane transport	cellular process	nucleotide biosynthetic process	ribonucleoside triphosphate metabolic process	ribonucleotide biosynthetic process	nucleobase, nucleoside, nucleotide and nucleic acid metabolic process	purine nucleoside triphosphate biosynthetic process	monovalent inorganic cation transport	phosphorus metabolic process	ion transmembrane transport	energy coupled proton transport, down electrochemical gradient	cellular biosynthetic process	nucleoside phosphate metabolic process	ribonucleoside triphosphate biosynthetic process	biosynthetic process	ATP metabolic process	purine ribonucleoside triphosphate biosynthetic process	purine nucleotide metabolic process	cellular metabolic process	nucleobase, nucleoside and nucleotide metabolic process	phosphorylation	generation of precursor metabolites and energy	nucleoside triphosphate biosynthetic process	primary metabolic process	metabolic process	heterocycle metabolic process
0.018393		793.781	1411.33	129.609	94.911	1	1	NM_007830	1422432_at	Diazepam binding inhibitor, mRNA (cDNA clone MGC:18631 IMAGE:4194069)	Mm.2785	13167	Dbi	1	Biological Process:	transport	establishment of localization	localization	Molecular Function:	acyl-CoA binding	binding	lipid binding	coenzyme binding	carboxylic acid binding	monocarboxylic acid binding	cofactor binding	fatty acid binding	Cellular Component:	mitochondrion	intracellular membrane-bounded organelle	intracellular organelle	intracellular part	intracellular	membrane-bounded organelle	organelle	cell part	all	cytoplasm	cytoplasmic part	cell	cellular_component
0.03674		1877.66	2495.13	82.2463	182.448	1	1	BB556862	1423548_s_at	ERGIC and golgi 3 (Ergic3), mRNA	Mm.141276	66366	Ergic3	2	Biological Process:	transport	vesicle-mediated transport	establishment of localization	localization	cellular process	Cellular Component:	endoplasmic reticulum	Golgi apparatus	membrane	integral to membrane	intracellular membrane-bounded organelle	intracellular organelle	intracellular part	intracellular	membrane-bounded organelle	organelle	cell part	all	membrane part	cytoplasm	intrinsic to membrane	cytoplasmic part	cell	cellular_component
0.016265		4605.03	5218.63	84.7556	128.322	1	1	BG967632	1437148_at	Actin related protein 2/3 complex, subunit 2 (Arpc2), mRNA	Mm.337038	76709	Arpc2	1	Biological Process:	regulation of actin filament polymerization	positive regulation of actin filament polymerization	anatomical structure formation	positive regulation of cellular process	positive regulation of cellular protein metabolic process	positive regulation of cellular component organization	cellular process	protein complex biogenesis	regulation of cellular component size	protein polymerization	actin polymerization or depolymerization	actin filament organization	regulation of cellular component organization	biological regulation	positive regulation of protein polymerization	regulation of actin cytoskeleton organization	regulation of cytoskeleton organization	regulation of biological quality	macromolecular complex subunit organization	positive regulation of protein metabolic process	regulation of protein polymerization	regulation of organelle organization	regulation of cellular component biogenesis	actin filament polymerization	actin cytoskeleton organization	regulation of metabolic process	cytoskeleton organization	regulation of actin polymerization or depolymerization	protein metabolic process	biopolymer metabolic process	regulation of cellular protein metabolic process	positive regulation of cellular metabolic process	regulation of protein metabolic process	cellular protein metabolic process
0.008642		1949.3	2554.52	113.817	54.1986	1	1	AK008801	1429485_a_at	UTP11-like, U3 small nucleolar ribonucleoprotein, (yeast)	-	67205	-	-	Biological Process:	rRNA processing	cellular component biogenesis	nitrogen compound metabolic process	cellular metabolic process	RNA metabolic process	ribosome biogenesis	cellular process	macromolecule metabolic process	gene expression	primary metabolic process	nucleobase, nucleoside, nucleotide and nucleic acid metabolic process	metabolic process	RNA processing	ribonucleoprotein complex biogenesis	rRNA metabolic process	ncRNA metabolic process	cellular macromolecule metabolic process	biopolymer metabolic process	ncRNA processing	cellular biopolymer metabolic process	Cellular Component:	nucleus	small-subunit processome	intracellular membrane-bounded organelle	ribonucleoprotein complex	intracellular organelle	intracellular part	intracellular	membrane-bounded organelle	preribosome	organelle	cell part	all	macromolecular complex
0.037436		4319.55	4924.18	73.524	182.979	1	1	BB794742	1455892_x_at	Mus musculus, clone IMAGE:3491638, mRNA, partial cds	-	-	-	-
0.018185		798.168	1402.62	127.724	90.7702	1	1	J04620	1449061_a_at	DNA primase, p49 subunit (Prim1), mRNA	Mm.2903	19075	Prim1	10	Biological Process:	DNA replication	DNA replication, synthesis of RNA primer	transcription	cellular biopolymer biosynthetic process	nitrogen compound metabolic process	cellular metabolic process	RNA metabolic process	cellular process	biopolymer biosynthetic process	cellular macromolecule biosynthetic process	macromolecule metabolic process	gene expression	primary metabolic process	nucleobase, nucleoside, nucleotide and nucleic acid metabolic process	metabolic process	DNA-dependent DNA replication	cellular macromolecule metabolic process	biopolymer metabolic process	cellular biosynthetic process	RNA biosynthetic process	cellular biopolymer metabolic process	biosynthetic process	DNA metabolic process	macromolecule biosynthetic process	Molecular Function:	DNA primase activity	DNA-directed RNA polymerase activity	protein binding	zinc ion binding	transferase activity	nucleotidyltransferase activity	metal ion binding	RNA polymerase activity	cation binding
0.039232		513.105	1112.41	114.949	161.907	1	1	BC023119	1424760_a_at	SET and MYND domain containing 2, mRNA (cDNA clone MGC:28724 IMAGE:4458755)	Mm.156895	226830	Smyd2	1	Biological Process:	biological_process	all	Molecular Function:	molecular_function	zinc ion binding	metal ion binding	cation binding	ion binding	binding	transition metal ion binding	all	Cellular Component:	cellular_component	all
0.023317		2234.47	2824.11	122.967	110.07	1	1	AK013880	1452866_at	Asparaginyl-tRNA synthetase (Nars), transcript variant 1, mRNA	Mm.476771	70223	Nars	18	Biological Process:	translation	tRNA aminoacylation for protein translation	asparaginyl-tRNA aminoacylation	aspartyl-tRNA aminoacylation	cellular biopolymer biosynthetic process	carboxylic acid metabolic process	nitrogen compound metabolic process	tRNA aminoacylation	organic acid metabolic process	cellular process	cellular macromolecule biosynthetic process	macromolecule metabolic process	gene expression	nucleobase, nucleoside, nucleotide and nucleic acid metabolic process	cellular amine metabolic process	ncRNA metabolic process	cellular macromolecule metabolic process	amine metabolic process	cellular biosynthetic process	biosynthetic process	cellular metabolic process	cellular amino acid and derivative metabolic process	RNA metabolic process	biopolymer biosynthetic process	tRNA metabolic process	primary metabolic process	cellular ketone metabolic process	metabolic process	protein metabolic process	biopolymer metabolic process	amino acid activation	cellular protein metabolic process	cellular biopolymer metabolic process	macromolecule biosynthetic process
0.031649		857.245	1444.27	168.024	67.6607	1	1	AV017492	1442174_at	PREDICTED: Mus musculus hypothetical protein LOC100042789 (LOC100042789), mRNA	Mm.274159	241556	Tspan18	2	Cellular Component:	membrane	integral to membrane	intrinsic to membrane	cell	all	cellular_component	cell part	membrane part
0.041123		-244.188	339.152	27.6482	194.42	1	1	NM_026331	1417750_a_at	Solute carrier family 25, member 37, mRNA (cDNA clone IMAGE:4456736)	Mm.293635	67712	Slc25a37	14	Biological Process:	transport	ion transport	iron ion transport	mitochondrial iron ion transport	cellular localization	establishment of localization in cell	cation transport	transition metal ion transport	establishment of localization	intracellular transport	cellular process	di-, tri-valent inorganic cation transport	localization	mitochondrial transport	metal ion transport	Molecular Function:	iron ion transmembrane transporter activity	binding	iron ion binding	cation transmembrane transporter activity	substrate-specific transmembrane transporter activity	cation binding	substrate-specific transporter activity	transporter activity	ion transmembrane transporter activity	inorganic cation transmembrane transporter activity	transition metal ion transmembrane transporter activity	di-, tri-valent inorganic cation transmembrane transporter activity	ion binding	transmembrane transporter activity	transition metal ion binding	metal ion transmembrane transporter activity	metal ion binding	Cellular Component:
0.003541		59.3183	641.791	49.547	80.6763	1	1	AV013496	1435275_at	Cytochrome c oxidase subunit VIb polypeptide 2, mRNA (cDNA clone MGC:178760 IMAGE:9053752)	Mm.29625	333182	Cox6b2	7	Biological Process:	biological_process	all	Molecular Function:	molecular_function	cytochrome-c oxidase activity	cation transmembrane transporter activity	hydrogen ion transmembrane transporter activity	substrate-specific transmembrane transporter activity	substrate-specific transporter activity	oxidoreductase activity, acting on heme group of donors	transporter activity	ion transmembrane transporter activity	inorganic cation transmembrane transporter activity	catalytic activity	all	oxidoreductase activity, acting on heme group of donors, oxygen as acceptor	oxidoreductase activity	monovalent inorganic cation transmembrane transporter activity	transmembrane transporter activity	heme-copper terminal oxidase activity	Cellular Component:	mitochondrion	mitochondrial crista	organelle inner membrane	intracellular organelle	mitochondrial inner membrane	intracellular part	membrane-bounded organelle	all	membrane part	mitochondrial envelope	cytoplasmic part	organelle envelope	mitochondrial membrane
0.022345		-464.665	117.408	28.3198	158.252	1	1	NM_009856	1416111_at	CD83	Mm.57175	12522	Cd83	13	Biological Process:	response to organic cyclic substance	negative regulation of interleukin-4 production	positive regulation of interleukin-10 production	positive regulation of interleukin-2 production	positive regulation of CD4-positive, alpha beta T cell differentiation	positive regulation of cell activation	cell differentiation	positive regulation of cellular process	regulation of cell differentiation	regulation of interleukin-4 production	alpha-beta T cell activation	cellular process	multicellular organismal process	anatomical structure development	positive regulation of lymphocyte activation	negative regulation of biological process	biological regulation	immune system development	leukocyte activation	regulation of T cell differentiation	regulation of multicellular organismal process	interleukin-10 production	response to stimulus	leukocyte differentiation	regulation of cytokine production	hemopoiesis	positive regulation of alpha-beta T cell activation	positive regulation of developmental process	positive regulation of T cell activation	organ development	negative regulation of multicellular organismal process	regulation of alpha-beta T cell activation	regulation of interleukin-2 production	interleukin-2 production
0.02569		672.831	1246.31	80.4043	144.64	1	1	BC011321	1424161_at	DEAD (Asp-Glu-Ala-Asp) box polypeptide 27, mRNA (cDNA clone IMAGE:5363914)	Mm.295031	228889	Ddx27	2	Molecular Function:	nucleotide binding	nucleic acid binding	helicase activity	ATP binding	ATP-dependent helicase activity	hydrolase activity	hydrolase activity, acting on acid anhydrides, in phosphorus-containing anhydrides	purine NTP-dependent helicase activity	binding	catalytic activity	purine nucleoside binding	ATPase activity	pyrophosphatase activity	purine ribonucleotide binding	nucleoside binding	nucleoside-triphosphatase activity	purine nucleotide binding	hydrolase activity, acting on acid anhydrides	adenyl ribonucleotide binding	ATPase activity, coupled	ribonucleotide binding	adenyl nucleotide binding	Cellular Component:	nucleus	intracellular membrane-bounded organelle	intracellular organelle	intracellular part	intracellular	membrane-bounded organelle	organelle	cell part	all	cell	cellular_component
0.047476		647.851	1221.05	112.657	168.558	1	1	AF016040	1451830_a_at	Mus musculus, clone IMAGE:4951562, mRNA	Mm.123110	20742	Spnb2	11	Biological Process:	common-partner SMAD protein phosphorylation	SMAD protein nuclear translocation	actin filament capping	anatomical structure formation	negative regulation of cellular metabolic process	establishment of localization in cell	intracellular transport	regulation of protein complex disassembly	enzyme linked receptor protein signaling pathway	cellular process	protein complex biogenesis	regulation of cellular component size	intracellular protein transport	protein polymerization	actin polymerization or depolymerization	cellular component disassembly	actin filament organization	regulation of cellular component organization	protein targeting	negative regulation of biological process	negative regulation of macromolecule metabolic process	biological regulation	regulation of actin cytoskeleton organization	negative regulation of organelle organization	nuclear transport	negative regulation of cellular component organization	biopolymer modification	regulation of cytoskeleton organization	protein depolymerization	regulation of biological quality	regulation of actin filament depolymerization	macromolecular complex subunit organization	transmembrane receptor protein serine/threonine kinase signaling pathway	negative regulation of protein complex disassembly
0.006579		277.846	850.288	94.2902	57.3893	1	1	AV239190	1459866_x_at	Cytoplasmic FMR1 interacting protein 1, mRNA (cDNA clone IMAGE:3486930)	Mm.37249	20430	Cyfip1	7	Biological Process:	multicellular organismal development	nervous system development	regulation of cell shape	lamellipodium assembly	cell differentiation	anatomical structure formation	cellular component assembly	anatomical structure morphogenesis	cellular component biogenesis	developmental process	cellular component morphogenesis	cellular process	multicellular organismal process	anatomical structure development	regulation of cellular component organization	regulation of anatomical structure morphogenesis	biological regulation	regulation of biological process	regulation of cellular process	cell morphogenesis	cell projection assembly	system development	cellular developmental process	regulation of biological quality	regulation of cell morphogenesis	regulation of developmental process	cell projection organization	cellular component organization	Molecular Function:	actin binding	profilin binding	cytoskeletal protein binding	protein binding	binding
0.030116		-142.244	427.982	103.983	138.432	1	1	AV027921	1416103_at	Transcribed locus	Mm.465895	22631	-	15	Biological Process:	protein targeting	establishment of protein localization	transport	cellular localization	establishment of localization in cell	establishment of localization	intracellular transport	cellular macromolecule localization	cellular protein localization	cellular process	macromolecule localization	intracellular protein transport	protein transport	protein localization	localization	Molecular Function:	protein domain specific binding	protein binding	binding	Cellular Component:	nucleus	cytoplasm	mitochondrion	intracellular membrane-bounded organelle	intracellular organelle	intracellular part	intracellular	membrane-bounded organelle	organelle	cell part	all	cytoplasmic part	cell	cellular_component
0.03525		476.815	1046.35	83.335	161.882	1	1	AF069051	1424105_a_at	Pituitary tumor-transforming gene 1, mRNA (cDNA clone MGC:35993 IMAGE:4946234)	Mm.6856	30939	Pttg1	11	Biological Process:	DNA metabolic process	DNA repair	response to DNA damage stimulus	cell cycle	chromosome segregation	mitosis	cellular process	homologous chromosome segregation	chromosome organization	cell division	mitotic cell cycle	nitrogen compound metabolic process	M phase of meiotic cell cycle	organelle organization	meiotic chromosome segregation	M phase of mitotic cell cycle	macromolecule metabolic process	nucleobase, nucleoside, nucleotide and nucleic acid metabolic process	meiosis I	cell cycle phase	cellular macromolecule metabolic process	response to stimulus	cellular component organization	cellular response to DNA damage stimulus	cellular response to stress	cellular metabolic process	nuclear division	primary metabolic process	metabolic process	M phase	biopolymer metabolic process	response to stress	meiosis	cellular response to stimulus
0.009773		-355.136	213.623	37.9756	116.693	1	1	BB408123	1438511_a_at	Response gene to complement 32	Mm.29811	66214	1190002H23Rik	14	Biological Process:	cell cycle	cellular process	Molecular Function:	protein binding	protein kinase activator activity	enzyme regulator activity	kinase regulator activity	enzyme activator activity	binding	kinase activator activity	protein kinase regulator activity	Cellular Component:	nucleus	cytoplasm	cytoskeleton	intracellular membrane-bounded organelle	intracellular organelle	intracellular part	intracellular	membrane-bounded organelle	non-membrane-bounded organelle	organelle	cell part	all	intracellular non-membrane-bounded organelle	cell	cellular_component
0.023226		1445.99	2012.85	119.999	103.496	1	1	AK016137	1429425_at	Transcribed locus	Mm.460627	75841	-	15	Biological Process:	modification-dependent protein catabolic process	cellular biopolymer catabolic process	biopolymer catabolic process	cellular metabolic process	cellular macromolecule catabolic process	modification-dependent macromolecule catabolic process	cellular process	proteolysis	macromolecule metabolic process	primary metabolic process	catabolic process	metabolic process	cellular protein catabolic process	cellular catabolic process	cellular macromolecule metabolic process	protein metabolic process	biopolymer metabolic process	protein catabolic process	cellular protein metabolic process	macromolecule catabolic process	proteolysis involved in cellular protein catabolic process	cellular biopolymer metabolic process	Molecular Function:	receptor activity	protein binding	zinc ion binding	ligase activity	metal ion binding	cation binding	molecular transducer activity	ion binding	binding	transition metal ion binding	catalytic activity
0.023265		83.2633	639.624	75.4121	136.117	1	1	BB066090	1447837_x_at	Polymerase (DNA directed), eta (RAD 30 related) (Polh), mRNA	Mm.311585	80905	Polh	17	Biological Process:	DNA replication	DNA repair	pyrimidine dimer repair	postreplication repair	response to DNA damage stimulus	cellular response to stress	cellular biopolymer biosynthetic process	nitrogen compound metabolic process	cellular metabolic process	cellular process	biopolymer biosynthetic process	cellular macromolecule biosynthetic process	macromolecule metabolic process	primary metabolic process	nucleobase, nucleoside, nucleotide and nucleic acid metabolic process	metabolic process	cellular macromolecule metabolic process	biopolymer metabolic process	response to stress	cellular response to stimulus	response to stimulus	cellular biosynthetic process	cellular biopolymer metabolic process	biosynthetic process	cellular response to DNA damage stimulus	DNA metabolic process	macromolecule biosynthetic process	Molecular Function:	magnesium ion binding	DNA binding	damaged DNA binding	DNA-directed DNA polymerase activity	transferase activity	nucleotidyltransferase activity
0.047966		2437.96	2993.2	104.893	166.861	1	1	C81413	1420000_s_at	Immunoglobulin (CD79A) binding protein 1, mRNA (cDNA clone MGC:107340 IMAGE:30297519)	Mm.7454	18518	Igbp1	X	Biological Process:	response to biotic stimulus	regulation of signal transduction	B cell activation	immune system process	leukocyte activation	lymphocyte activation	regulation of biological process	regulation of cellular process	regulation of cell communication	multicellular organismal process	cell communication	cellular process	cell activation	response to stimulus	signal transduction	biological regulation	Cellular Component:	cytoplasm	intracellular part	intracellular	cell	all	cellular_component	cell part
0.00519		3356.82	3908.28	64.5507	75.7661	1	1	NM_133953	1415985_at	Splicing factor 3b, subunit 3, mRNA (cDNA clone IMAGE:5252985)	Mm.236123	101943	Sf3b3	8	Biological Process:	mRNA processing	RNA splicing	nitrogen compound metabolic process	cellular macromolecule metabolic process	cellular metabolic process	biopolymer metabolic process	RNA metabolic process	cellular process	mRNA metabolic process	macromolecule metabolic process	cellular biopolymer metabolic process	gene expression	primary metabolic process	nucleobase, nucleoside, nucleotide and nucleic acid metabolic process	metabolic process	RNA processing	Molecular Function:	nucleic acid binding	binding	Cellular Component:	nucleus	spliceosomal complex	intracellular organelle	intracellular part	membrane-bounded organelle	all	nuclear part	cell	intracellular membrane-bounded organelle	ribonucleoprotein complex	intracellular	organelle	cell part	intracellular organelle part
0.044794		662.078	1208.91	121.967	145.102	1	1	BB440150	1457110_at	Transcribed locus	Mm.447503	-	-	19
0.017943		248.841	795.641	139.368	22.491	1	1	AU017373	1453001_at	Ribonuclease H2, subunit B (Rnaseh2b), mRNA	Mm.26040	67153	Rnaseh2b	14	Cellular Component:	nucleus	intracellular membrane-bounded organelle	intracellular organelle	intracellular part	intracellular	membrane-bounded organelle	organelle	cell part	all	cell	cellular_component
0.001241		-31.7203	512.098	55.6062	37.0711	1	1	BB535494	1437132_x_at	neural precursor cell expressed, developmentally down-regulated gene 9	-	-	-	-
0.044628		696.088	1238.28	85.749	166.973	1	1	NM_010162	1417730_at	Exostoses (multiple) 1, mRNA (cDNA clone MGC:5903 IMAGE:3499743)	Mm.309395	14042	Ext1	15	Biological Process:	gastrulation	endoderm development	mesoderm development	heparan sulfate proteoglycan biosynthetic process	cellular biopolymer biosynthetic process	anatomical structure morphogenesis	proteoglycan metabolic process	cellular metabolic process	developmental process	heparan sulfate proteoglycan metabolic process	cellular process	multicellular organismal process	biopolymer biosynthetic process	glycoprotein metabolic process	anatomical structure development	sulfur metabolic process	cellular macromolecule biosynthetic process	macromolecule metabolic process	metabolic process	multicellular organismal development	tissue development	glycoprotein biosynthetic process	system development	cellular macromolecule metabolic process	biopolymer metabolic process	sulfur compound biosynthetic process	embryonic morphogenesis	organ development	embryonic development	cellular biosynthetic process	cellular biopolymer metabolic process	biosynthetic process	proteoglycan biosynthetic process	macromolecule biosynthetic process
0.007102		530.528	1068.06	15.8933	104.706	1	1	NM_016905	1417177_at	Galactokinase 1, mRNA (cDNA clone MGC:29019 IMAGE:3490224)	Mm.2820	14635	Galk1	11	Biological Process:	carbohydrate metabolic process	galactose metabolic process	metabolic process	phosphorylation	galactitol metabolic process	carbohydrate phosphorylation	monosaccharide metabolic process	phosphate metabolic process	cellular metabolic process	cellular process	phosphorus metabolic process	cellular carbohydrate metabolic process	hexose metabolic process	polyol metabolic process	hexitol metabolic process	primary metabolic process	alcohol metabolic process	alditol metabolic process	Molecular Function:	nucleotide binding	galactokinase activity	protein binding	ATP binding	kinase activity	transferase activity	phosphotransferase activity, alcohol group as acceptor	purine nucleotide binding	carbohydrate kinase activity	binding	catalytic activity	transferase activity, transferring phosphorus-containing groups	purine nucleoside binding	adenyl ribonucleotide binding	ribonucleotide binding
0.030271		4.51267	541.801	99.0153	129.99	1	1	NM_019877	1418455_at	Coatomer protein complex, subunit zeta 2, mRNA (cDNA clone MGC:35905 IMAGE:4187541)	Mm.22144	56358	Copz2	11	Biological Process:	transport	intracellular protein transport	protein transport	vesicle-mediated transport	establishment of protein localization	cellular localization	establishment of localization in cell	establishment of localization	intracellular transport	cellular macromolecule localization	cellular protein localization	cellular process	macromolecule localization	protein localization	localization	Molecular Function:	protein binding	binding	Cellular Component:	cytoplasm	Golgi apparatus	membrane	membrane coat	COPI vesicle coat	COPI-coated vesicle	cytoplasmic vesicle	intracellular organelle	membrane-bounded organelle	vesicle coat	cytoplasmic part	membrane-bounded vesicle	intracellular	organelle membrane	coated vesicle
0.019496		2298.36	2833.11	97.4653	102.721	1	1	BF466640	1434042_s_at	Myotubularin related protein 3 (Mtmr3), mRNA	Mm.425669	74302	Mtmr3	11	Biological Process:	dephosphorylation	phosphate metabolic process	cellular metabolic process	metabolic process	cellular process	phosphorus metabolic process	Molecular Function:	phosphoprotein phosphatase activity	protein tyrosine phosphatase activity	zinc ion binding	hydrolase activity	phosphatase activity	metal ion binding	cation binding	binding	catalytic activity	hydrolase activity, acting on ester bonds	ion binding	transition metal ion binding	phosphoric ester hydrolase activity
0.018487		-8.85533	524.997	59.1181	125.899	1	1	NM_020564	1449816_at	Sulfotransferase family 5A, member 1, mRNA (cDNA clone MGC:13878 IMAGE:4187578)	Mm.6562	57429	Sult5a1	8	Molecular Function:	transferase activity	catalytic activity
0.019356		1417.61	1950.52	123.981	66.7411	1	1	BB369233	1439403_x_at	ring finger protein, LIM domain interacting	-	-	-	-
0.037266		4210.58	4742.62	62.0786	161.756	1	1	NM_008947	1416005_at	Protease (prosome, macropain) 26S subunit, ATPase 1, mRNA (cDNA clone MGC:6597 IMAGE:3486436)	Mm.157105	19179	Psmc1	12	Biological Process:	protein catabolic process	biopolymer catabolic process	protein metabolic process	biopolymer metabolic process	macromolecule catabolic process	macromolecule metabolic process	primary metabolic process	catabolic process	metabolic process	Molecular Function:	nucleotide binding	ATP binding	hydrolase activity	nucleoside-triphosphatase activity	hydrolase activity, acting on acid anhydrides, in phosphorus-containing anhydrides	purine nucleotide binding	hydrolase activity, acting on acid anhydrides	binding	catalytic activity	adenyl ribonucleotide binding	purine nucleoside binding	pyrophosphatase activity	ribonucleotide binding	adenyl nucleotide binding	nucleoside binding	purine ribonucleotide binding	Cellular Component:	proteasome complex	nucleus	cytoplasm	intracellular membrane-bounded organelle	intracellular organelle	intracellular part	membrane-bounded organelle
0.01162		827.041	1357.39	54.1108	107.464	1	1	NM_133795	1416994_at	Tetratricopeptide repeat domain 1 (Ttc1), mRNA	Mm.271974	66827	Ttc1	11	Molecular Function:	binding
0.0295		-205.484	324.764	59.2388	148.55	1	1	NM_022316	1448321_at	SPARC related modular calcium binding 1, mRNA (cDNA clone MGC:30627 IMAGE:3673732)	Mm.273295	64075	Smoc1	12	Biological Process:	positive regulation of cell-substrate adhesion	extracellular matrix organization	cell-substrate adhesion	positive regulation of cellular process	regulation of biological process	regulation of cellular process	regulation of cell-substrate adhesion	positive regulation of biological process	regulation of cell adhesion	positive regulation of cell adhesion	cellular process	biological adhesion	cell adhesion	cellular component organization	extracellular structure organization	biological regulation	Molecular Function:	calcium ion binding	extracellular matrix binding	cation binding	ion binding	binding	metal ion binding	Cellular Component:	extracellular region	proteinaceous extracellular matrix	basement membrane	extracellular matrix	extracellular region part	extracellular matrix part	all	cellular_component
0.002626		206.063	735.531	62.8006	48.5644	1	1	AW550321	1460600_at	Transcribed locus, strongly similar to XP_141626.3 PREDICTED: similar to Ubiquitin-conjugating enzyme E2Q (putative) 2 [Mus m	Mm.302695	-	-	X
0.002661		298.329	827.774	72.0023	34.0927	1	1	BB223859	1438547_x_at	torsin family 2, member A	-	-	-	-
0.038749		119.729	648.368	129.179	117.197	1	1	NM_026498	1460195_at	Mitochondrial ribosomal protein S11, mRNA (cDNA clone MGC:40874 IMAGE:5370270)	Mm.297033	67994	Mrps11	7	Biological Process:	translation	cellular biopolymer biosynthetic process	cellular metabolic process	cellular process	biopolymer biosynthetic process	cellular macromolecule biosynthetic process	macromolecule metabolic process	gene expression	primary metabolic process	metabolic process	cellular macromolecule metabolic process	protein metabolic process	biopolymer metabolic process	cellular biosynthetic process	cellular protein metabolic process	biosynthetic process	cellular biopolymer metabolic process	macromolecule biosynthetic process	Molecular Function:	structural constituent of ribosome	structural molecule activity	Cellular Component:	intracellular	mitochondrion	ribosome	ribonucleoprotein complex	intracellular organelle	intracellular part	membrane-bounded organelle	non-membrane-bounded organelle	all	cytoplasmic part	cell	intracellular membrane-bounded organelle
0.030266		23.7	552.211	124.346	101.843	1	1	BB248249	1437841_x_at	Cold shock domain containing C2, RNA binding (Csdc2), mRNA	Mm.22524	105859	Csdc2	15	Biological Process:	regulation of transcription, DNA-dependent	mRNA processing	cellular biopolymer biosynthetic process	nitrogen compound metabolic process	regulation of macromolecule metabolic process	cellular process	mRNA metabolic process	cellular macromolecule biosynthetic process	macromolecule metabolic process	regulation of nucleobase, nucleoside, nucleotide and nucleic acid metabolic process	gene expression	nucleobase, nucleoside, nucleotide and nucleic acid metabolic process	biological regulation	regulation of biological process	regulation of cellular process	cellular macromolecule metabolic process	regulation of nitrogen compound metabolic process	regulation of cellular metabolic process	cellular biosynthetic process	biosynthetic process	transcription, DNA-dependent	regulation of biosynthetic process	cellular metabolic process	RNA metabolic process	regulation of transcription	regulation of cellular biosynthetic process	regulation of metabolic process	biopolymer biosynthetic process	regulation of primary metabolic process	primary metabolic process	metabolic process	RNA processing	regulation of gene expression	biopolymer metabolic process
0.037966		993.145	1521.3	26.2567	171.067	1	1	BG065264	1426441_at	Solute carrier family 11 (proton-coupled divalent metal ion transporters), member 2, mRNA (cDNA clone MGC:29081 IMAGE:5040976	Mm.234608	18174	Slc11a2	15	Biological Process:	porphyrin metabolic process	porphyrin biosynthetic process	heme biosynthetic process	transport	ion transport	cobalt ion transport	iron ion transport	learning or memory	ferrous iron transport	proton transport	dendrite morphogenesis	erythrocyte development	multicellular organismal iron ion homeostasis	ferrous iron import	cell differentiation	neuron projection development	neuron development	cofactor metabolic process	multicellular organismal process	cellular process	anatomical structure development	myeloid cell differentiation	ion homeostasis	heme metabolic process	biological regulation	chemical homeostasis	immune system development	monovalent inorganic cation transport	cation homeostasis	iron ion homeostasis	cell projection morphogenesis	regulation of biological quality	response to stimulus	cellular biosynthetic process
0.000523		292.267	820.364	40.6085	32.2023	1	1	BM213850	1428869_at	Nucleolar and coiled-body phosphoprotein 1 (Nolc1), transcript variant 1, mRNA	Mm.402190	70769	Nolc1	19	Biological Process:	nucleolus organization	nucleus organization	cellular component organization	cellular process	organelle organization	Molecular Function:	protein binding	binding	Cellular Component:	nucleoplasm	nucleolus	Cajal body	small nuclear ribonucleoprotein complex	nuclear lumen	nuclear body	organelle lumen	intracellular organelle	intracellular part	membrane-bounded organelle	non-membrane-bounded organelle	all	nucleus	cell	nuclear part	intracellular organelle lumen	intracellular membrane-bounded organelle	ribonucleoprotein complex	nucleoplasm part	intracellular	organelle	cell part	membrane-enclosed lumen	intracellular non-membrane-bounded organelle	intracellular organelle part
0.007287		240.741	768.731	74.8892	73.282	1	1	AU079142	1450864_at	Calmodulin III (Calm3) mRNA, 3' untranslated region	Mm.288630	12315	Calm3	7	Biological Process:	cell cycle	cellular process	Molecular Function:	calcium ion binding	cation binding	ion binding	binding	metal ion binding	Cellular Component:	cytoplasm	cytoskeleton	intracellular organelle	intracellular part	intracellular	organelle	non-membrane-bounded organelle	all	cell part	intracellular non-membrane-bounded organelle	cellular_component	cell
0.003146		24.1007	551.854	35.3764	75.1639	1	1	BB627097	1442019_at	Transcribed locus	Mm.152121	-	-	11
0.036857		2393.42	2916.87	64.6086	157.068	1	1	BB805362	1438116_x_at	solute carrier family 9 (sodium/hydrogen exchanger), member 3 regulator 1	-	-	-	-
0.019583		458.481	981.568	24.9384	136.444	1	1	NM_018851	1418131_at	SAM domain and HD domain, 1, mRNA (cDNA clone MGC:14068 IMAGE:4037046)	Mm.248478	56045	Samhd1	2	Biological Process:	immune response	innate immune response	response to stimulus	immune system process	defense response	response to stress	Molecular Function:	catalytic activity	hydrolase activity	Cellular Component:	nucleus	intracellular membrane-bounded organelle	intracellular organelle	intracellular part	intracellular	membrane-bounded organelle	organelle	cell part	all	cell	cellular_component
0.043543		-468.621	50.565	66.1056	165.512	1	1	BB392676	1460049_s_at	RIKEN cDNA 1500015O10 gene (1500015O10Rik), mRNA	Mm.50109	78896	1500015O10Rik	1	Cellular Component:	extracellular region	cytoplasmic vesicle	intracellular organelle	intracellular part	intracellular	organelle	cell part	all	cytoplasm	cytoplasmic part	vesicle	cellular_component	cell
0.010032		1647.52	2164.28	79.0492	79.8259	1	1	NM_024225	1448791_at	Sorting nexin 5 (Snx5), mRNA	Mm.273379	69178	Snx5	2	Biological Process:	transport	cell communication	protein transport	establishment of protein localization	protein localization	establishment of localization	localization	macromolecule localization	cellular process	Molecular Function:	protein binding	phosphoinositide binding	lipid binding	phospholipid binding	binding
0.014387		123.175	636.221	3.85184	123.892	1	1	NM_011303	1448390_a_at	Dehydrogenase/reductase (SDR family) member 3, mRNA (cDNA clone MGC:13792 IMAGE:4215444)	Mm.14063	20148	Dhrs3	4	Biological Process:	metabolic process	oxidation reduction	Molecular Function:	catalytic activity	binding	oxidoreductase activity	Cellular Component:	membrane	integral to membrane	intrinsic to membrane	cell	all	cellular_component	cell part	membrane part
0.028739		-344.817	164.685	19.1474	151.172	1	1	AI852434	1436013_at	GSG1-like (Gsg1l), mRNA	Mm.39599	269994	Gsg1l	7
0.006918		-242.389	260.67	85.8859	47.9864	1	1	BB048682	1427974_s_at	L-type voltage-gated calcium channel Cav1.3(1a) subunit (cacna1d gene)	Mm.9772	12289	Cacna1d	14	Biological Process:	transport	ion transport	calcium ion transport	G-protein signaling, coupled to cAMP nucleotide second messenger	sensory perception of sound	cyclic-nucleotide-mediated signaling	G-protein coupled receptor protein signaling pathway	cation transport	multicellular organismal process	cellular process	cell communication	divalent metal ion transport	intracellular signaling cascade	sensory perception	cAMP-mediated signaling	neurological system process	biological regulation	regulation of cellular process	regulation of biological process	establishment of localization	cell surface receptor linked signal transduction	second-messenger-mediated signaling	sensory perception of mechanical stimulus	signal transduction	system process	G-protein signaling, coupled to cyclic nucleotide second messenger	di-, tri-valent inorganic cation transport	localization	cognition	metal ion transport	Molecular Function:	ion channel activity	voltage-gated ion channel activity	voltage-gated calcium channel activity
0.040225		438.357	936.984	84.8721	143.368	1	1	AK004717	1428144_at	Leucine-rich repeats and WD repeat domain containing 1 (Lrwd1), mRNA	Mm.425292	71735	Lrwd1	5	Molecular Function:	protein binding	binding
0.045918		39.862	537.375	78.8135	155.061	1	1	BB470306	1447691_x_at	ESTs	-	-	-	-
0.009576		-116.596	380.134	70.1665	80.1855	1	1	BB277742	1437287_at	RIKEN cDNA 1110020G09 gene (1110020G09Rik), transcript variant 1, mRNA	Mm.244226	68646	1110020G09Rik	15	Biological Process:	metabolic process	Molecular Function:	NAD+ kinase activity	transferase activity	phosphotransferase activity, alcohol group as acceptor	catalytic activity	transferase activity, transferring phosphorus-containing groups	kinase activity	Cellular Component:	mitochondrion	intracellular membrane-bounded organelle	intracellular organelle	intracellular part	intracellular	membrane-bounded organelle	organelle	cell part	all	cytoplasm	cytoplasmic part	cell	cellular_component
0.027997		2011.56	2508.07	111.065	96.6859	1	1	C80147	1449681_at	Hepatoma-derived growth factor, mRNA (cDNA clone MGC:14030 IMAGE:4163897)	Mm.292208	15191	Hdgf	3	Biological Process:	transcription	cellular process	regulation of transcription	cellular biopolymer biosynthetic process	nitrogen compound metabolic process	cellular metabolic process	regulation of macromolecule metabolic process	regulation of cellular biosynthetic process	regulation of metabolic process	biopolymer biosynthetic process	regulation of primary metabolic process	cellular macromolecule biosynthetic process	macromolecule metabolic process	regulation of nucleobase, nucleoside, nucleotide and nucleic acid metabolic process	gene expression	primary metabolic process	biological regulation	nucleobase, nucleoside, nucleotide and nucleic acid metabolic process	metabolic process	regulation of gene expression	regulation of cellular process	regulation of biological process	regulation of nitrogen compound metabolic process	cellular macromolecule metabolic process	biopolymer metabolic process	regulation of cellular metabolic process	cellular biosynthetic process	biosynthetic process	cellular biopolymer metabolic process	regulation of biosynthetic process	regulation of macromolecule biosynthetic process	macromolecule biosynthetic process	Molecular Function:	nucleotide binding
0.026419		271.435	767.051	73.7169	124.04	1	1	NM_008826	1450269_a_at	Phosphofructokinase, liver, B-type, mRNA (cDNA clone MGC:28316 IMAGE:4014395)	Mm.269649	18641	Pfkl	10	Biological Process:	fructose 6-phosphate metabolic process	glycolysis	response to glucose stimulus	negative regulation of insulin secretion	establishment of localization in cell	regulation of localization	cellular process	regulation of hormone secretion	negative regulation of biological process	glucose metabolic process	biological regulation	monosaccharide metabolic process	regulation of peptide secretion	regulation of hormone levels	peptide transport	regulation of biological quality	cell-cell signaling	negative regulation of peptide secretion	response to monosaccharide stimulus	response to stimulus	cellular carbohydrate metabolic process	macromolecule catabolic process	alcohol metabolic process	insulin secretion	transport	regulation of transport	response to hexose stimulus	negative regulation of transport	generation of precursor metabolites and energy	hormone secretion	hexose catabolic process	carbohydrate catabolic process	fructose metabolic process	secretion by cell
0.047191		-437.225	51.4467	104.018	137.585	1	1	AW120584	1447223_at	Transcribed locus	Mm.39221	-	-	11
0.017281		738.978	1224.16	46.0018	114.983	1	1	BC016203	1424165_a_at	SHANK-associated RH domain interacting protein, mRNA (cDNA clone MGC:27664 IMAGE:4527839)	Mm.41463	106025	Sharpin	15	Biological Process:	mitochondrion organization	epidermis development	apoptotic nuclear changes	keratinization	cell differentiation	developmental process	apoptosis	multicellular organismal process	cellular process	organelle organization	anatomical structure development	cell death	epidermal cell differentiation	nucleus organization	keratinocyte differentiation	death	multicellular organismal development	tissue development	system development	cellular developmental process	programmed cell death	organ development	cellular component organization	ectoderm development	Molecular Function:	zinc ion binding	metal ion binding	cation binding	ion binding	binding	transition metal ion binding	Cellular Component:	intracellular	cytoplasm
0.029257		75.0667	558.311	93.5663	111.244	1	1	BB209438	1456439_x_at	Microtubule associated monoxygenase, calponin and LIM domain containing 1, mRNA (cDNA clone MGC:27831 IMAGE:3485807)	Mm.290431	171580	Mical1	10	Biological Process:	oxidation reduction	metabolic process	Molecular Function:	monooxygenase activity	zinc ion binding	metal ion binding	cation binding	oxidoreductase activity	ion binding	binding	transition metal ion binding	catalytic activity	Cellular Component:	cytoplasm	cytoskeleton	intracellular organelle	intracellular part	intracellular	organelle	non-membrane-bounded organelle	all	cell part	intracellular non-membrane-bounded organelle	cellular_component	cell
0.031213		883.748	1364.79	125.367	78.2091	1	1	NM_011182	1418758_a_at	Cytohesin 3, mRNA (cDNA clone MGC:28114 IMAGE:3969080)	Mm.281003	19159	Cyth3	5	Biological Process:	regulation of ARF protein signal transduction	positive regulation of cell adhesion	regulation of signal transduction	positive regulation of cellular process	positive regulation of biological process	Ras protein signal transduction	regulation of cell communication	cell communication	cellular process	ARF protein signal transduction	intracellular signaling cascade	regulation of Ras protein signal transduction	regulation of small GTPase mediated signal transduction	biological regulation	regulation of cellular process	regulation of biological process	small GTPase mediated signal transduction	regulation of cell adhesion	signal transduction	biological adhesion	cell adhesion	Molecular Function:	guanyl-nucleotide exchange factor activity	ARF guanyl-nucleotide exchange factor activity	protein binding	phosphatidylinositol-3,4,5-trisphosphate binding	nucleoside-triphosphatase regulator activity	phospholipid binding	binding	small GTPase regulator activity	GTPase regulator activity	enzyme regulator activity	lipid binding	phosphoinositide binding
0.030026		-313.149	167.658	89.3949	115.235	1	1	AF031035	1449484_at	Stanniocalcin 2, mRNA (cDNA clone MGC:18329 IMAGE:3665803)	Mm.32506	20856	Stc2	11	Biological Process:	biological_process	all	Molecular Function:	molecular_function	hormone activity	protein binding	binding	all	receptor binding	Cellular Component:	extracellular region	all	cellular_component
0.031265		236.172	715.724	15.2105	146.598	1	1	AW108044	1459741_x_at	uncoupling protein 2 (mitochondrial, proton carrier)	-	-	-	-
0.001966		586.138	1062.36	48.5587	44.833	1	1	NM_019586	1448824_at	Ubiquitin-conjugating enzyme E2, J1, mRNA (cDNA clone MGC:25635 IMAGE:4217620)	Mm.259095	56228	Ube2j1	4	Biological Process:	modification-dependent protein catabolic process	post-translational protein modification	regulation of protein metabolic process	cellular biopolymer catabolic process	biopolymer catabolic process	cellular metabolic process	cellular macromolecule catabolic process	regulation of macromolecule metabolic process	modification-dependent macromolecule catabolic process	cellular process	regulation of metabolic process	regulation of primary metabolic process	protein modification process	proteolysis	macromolecule metabolic process	primary metabolic process	catabolic process	biological regulation	metabolic process	cellular protein catabolic process	regulation of biological process	cellular catabolic process	cellular macromolecule metabolic process	protein metabolic process	biopolymer metabolic process	biopolymer modification	protein catabolic process	cellular protein metabolic process	macromolecule catabolic process	proteolysis involved in cellular protein catabolic process	cellular biopolymer metabolic process	Molecular Function:	nucleotide binding	ubiquitin-protein ligase activity
0.01824		1285.21	1761.12	78.8865	95.0012	1	1	AV259377	1435093_at	Zinc finger, FYVE domain containing 20 (Zfyve20), mRNA	Mm.290734	78287	Zfyve20	6	Biological Process:	transport	protein transport	establishment of protein localization	protein localization	establishment of localization	localization	macromolecule localization	Molecular Function:	zinc ion binding	metal ion binding	cation binding	ion binding	binding	transition metal ion binding	Cellular Component:	intracellular	endosome	plasma membrane	membrane	intracellular membrane-bounded organelle	intracellular organelle	intracellular part	membrane-bounded organelle	organelle	all	cell part	cytoplasm	cytoplasmic part	cellular_component	cell
9e-05		-477.709	-1.96233	19.2689	22.7773	1	1	U35368	1418539_a_at	Protein tyrosine phosphatase, receptor type, E (Ptpre), mRNA	Mm.945	19267	Ptpre	7	Biological Process:	protein amino acid phosphorylation	protein amino acid dephosphorylation	transmembrane receptor protein tyrosine phosphatase signaling pathway	dephosphorylation	cellular metabolic process	enzyme linked receptor protein signaling pathway	post-translational protein modification	cell communication	cellular process	phosphorylation	protein modification process	macromolecule metabolic process	primary metabolic process	biological regulation	metabolic process	phosphate metabolic process	regulation of biological process	regulation of cellular process	cell surface receptor linked signal transduction	protein metabolic process	cellular macromolecule metabolic process	biopolymer metabolic process	biopolymer modification	phosphorus metabolic process	signal transduction	cellular protein metabolic process	cellular biopolymer metabolic process	Molecular Function:	phosphoprotein phosphatase activity	protein tyrosine phosphatase activity	receptor activity	hydrolase activity	phosphatase activity	protein homodimerization activity
0.00389		378.886	854.221	73.8352	28.8235	1	1	NM_019437	1415737_at	Riboflavin kinase, mRNA (cDNA clone MGC:35594 IMAGE:4527980)	Mm.7013	54391	Rfk	19	Biological Process:	riboflavin biosynthetic process	vitamin biosynthetic process	riboflavin metabolic process	nitrogen compound metabolic process	cellular metabolic process	cellular process	riboflavin and derivative metabolic process	cellular biosynthetic process	water-soluble vitamin biosynthetic process	riboflavin and derivative biosynthetic process	biosynthetic process	water-soluble vitamin metabolic process	nitrogen compound biosynthetic process	vitamin metabolic process	cellular nitrogen compound metabolic process	metabolic process	Molecular Function:	nucleotide binding	magnesium ion binding	ATP binding	zinc ion binding	riboflavin kinase activity	kinase activity	transferase activity	metal ion binding	binding	phosphotransferase activity, alcohol group as acceptor	catalytic activity	transferase activity, transferring phosphorus-containing groups	purine nucleoside binding	purine ribonucleotide binding	nucleoside binding	cation binding	purine nucleotide binding
0.003382		-86.8463	384.047	38.1688	65.2496	1	1	AW536432	1420938_at	Heparan sulfate 6-O-sulfotransferase 2, mRNA (cDNA clone IMAGE:5356211)	Mm.252561	50786	Hs6st2	X	Molecular Function:	sulfotransferase activity	transferase activity	transferase activity, transferring sulfur-containing groups	catalytic activity	Cellular Component:	membrane	integral to membrane	intrinsic to membrane	cell	all	cellular_component	cell part	membrane part
0.022597		632.341	1102.72	51.3256	119.843	1	1	AV370981	1422706_at	Prostate transmembrane protein, androgen induced 1, mRNA (cDNA clone IMAGE:5038092)	Mm.478069	65112	Pmepa1	2	Biological Process:	biological_process	all	Molecular Function:	protein binding	binding	Cellular Component:	cellular_component	plasma membrane	membrane	integral to membrane	intrinsic to membrane	cell	cell part	all	membrane part
0.015889		765.238	1233.18	92.7293	70.4524	1	1	BM210336	1436874_x_at	Solute carrier family 25 (mitochondrial carrier, adenine nucleotide translocator), member 5 (Slc25a5), nuclear gene encoding	Mm.371544	11740	Slc25a5	X	Biological Process:	transport	establishment of localization	localization	Molecular Function:	transporter activity	binding	Cellular Component:	mitochondrion	mitochondrial inner membrane	membrane	integral to membrane	organelle inner membrane	intracellular organelle	intracellular part	membrane-bounded organelle	all	membrane part	intrinsic to membrane	mitochondrial envelope	cytoplasmic part	organelle envelope	mitochondrial part	mitochondrial membrane	envelope	cell	intracellular membrane-bounded organelle	intracellular	organelle	cell part	cytoplasm	organelle membrane	intracellular organelle part	cellular_component	organelle part
0.041879		1655.77	2122.63	74.1823	139.661	1	1	AK007804	1423511_at	ASF1 anti-silencing function 1 homolog A (S. cerevisiae), mRNA (cDNA clone MGC:41043 IMAGE:1178866)	Mm.272989	66403	Asf1a	10	Biological Process:	DNA repair	chromatin assembly or disassembly	nucleosome assembly	transcription	chromatin modification	regulation of transcription	cellular biopolymer biosynthetic process	anatomical structure formation	cellular component assembly	cellular component biogenesis	nitrogen compound metabolic process	chromatin organization	regulation of macromolecule metabolic process	organelle organization	cellular process	cellular macromolecule biosynthetic process	macromolecule metabolic process	regulation of nucleobase, nucleoside, nucleotide and nucleic acid metabolic process	gene expression	biological regulation	nucleobase, nucleoside, nucleotide and nucleic acid metabolic process	regulation of cellular process	regulation of biological process	regulation of nitrogen compound metabolic process	cellular macromolecule metabolic process	regulation of cellular metabolic process	macromolecular complex subunit organization	cellular biosynthetic process	response to stimulus	chromosome organization	biosynthetic process	regulation of biosynthetic process	protein-DNA complex assembly	cellular component organization
0.003393		-256.695	209.661	48.4436	57.1596	1	1	BB054332	1457698_at	Transcribed locus	Mm.246679	329480	-	2
0.009881		-316.882	145.552	85.8435	51.4752	1	1	AV016515	1434369_a_at	Crystallin, alpha B, mRNA (cDNA clone MGC:18591 IMAGE:4238233)	Mm.178	12955	Cryab	9	Biological Process:	muscle organ development	response to heat	camera-type eye development	multicellular organismal development	system development	developmental process	eye development	sensory organ development	response to stress	multicellular organismal process	organ development	anatomical structure development	response to stimulus	response to temperature stimulus	response to abiotic stimulus	Molecular Function:	structural constituent of eye lens	structural molecule activity	Cellular Component:	soluble fraction	insoluble fraction	plasma membrane	Z disc	contractile fiber	contractile fiber part	intracellular part	intracellular	all	cell part	cell fraction	cytoplasm	cytoplasmic part	myofibril	sarcomere
0.003622		-48.4967	405.559	18.3523	71.9559	1	1	AA144045	1459903_at	GPI-anchored membrane protein CDw108 precursor (CDw108)	Mm.335187	20361	Sema7a	9	Biological Process:	multicellular organismal development	nervous system development	cell differentiation	anatomical structure development	system development	developmental process	cellular developmental process	cellular process	multicellular organismal process	Cellular Component:	plasma membrane	membrane	anchored to membrane	intrinsic to membrane	cell	all	cellular_component	cell part	membrane part
0.03496		57.9707	509.571	62.8304	129.542	1	1	BG076147	1436965_at	Elastin microfibril interfacer 3, mRNA (cDNA clone MGC:67556 IMAGE:6402350)	Mm.330747	280635	Emilin3	2	Cellular Component:	extracellular region	proteinaceous extracellular matrix	cytoplasm	extracellular matrix	extracellular region part	intracellular part	intracellular	cell part	all	cellular_component	cell
0.039249		824.955	1274.53	38.6554	143.874	1	1	BG921598	1450104_at	A disintegrin and metallopeptidase domain 10 (Adam10), mRNA	Mm.3037	11487	Adam10	9	Biological Process:	in utero embryonic development	protein amino acid phosphorylation	proteolysis	nucleocytoplasmic transport	Notch signaling pathway	Notch receptor processing	establishment of localization in cell	intracellular transport	developmental process	post-translational protein modification	cell communication	cellular process	multicellular organismal process	protein modification process	chordate embryonic development	macromolecule metabolic process	gene expression	protein maturation	biological regulation	regulation of biological process	regulation of cellular process	nuclear transport	cell surface receptor linked signal transduction	cellular macromolecule metabolic process	biopolymer modification	protein catabolic process	phosphorus metabolic process	embryonic development	macromolecule catabolic process	transport	cellular localization	cellular metabolic process	biopolymer catabolic process	protein processing
0.009875		126.625	576.194	39.6861	88.8295	1	1	BF165517	1427117_at	Myotubularin related protein 3 (Mtmr3), mRNA	Mm.425669	74302	Mtmr3	11	Biological Process:	dephosphorylation	phosphate metabolic process	cellular metabolic process	metabolic process	cellular process	phosphorus metabolic process	Molecular Function:	phosphoprotein phosphatase activity	protein tyrosine phosphatase activity	zinc ion binding	hydrolase activity	phosphatase activity	metal ion binding	cation binding	binding	catalytic activity	hydrolase activity, acting on ester bonds	ion binding	transition metal ion binding	phosphoric ester hydrolase activity
0.03693		367.098	813.441	51.1717	135.579	1	1	NM_130884	1418885_a_at	Isocitrate dehydrogenase 3 (NAD+) beta (Idh3b), nuclear gene encoding mitochondrial protein, mRNA	Mm.29590	170718	Idh3b	2	Biological Process:	oxidation reduction	metabolic process	Molecular Function:	oxidoreductase activity	catalytic activity	Cellular Component:	mitochondrion	intracellular membrane-bounded organelle	intracellular organelle	intracellular part	intracellular	membrane-bounded organelle	organelle	cell part	all	cytoplasm	cytoplasmic part	cell	cellular_component
0.010942		-127.118	318.279	57.7903	80.7442	1	1	BM231903	1455056_at	LIM domain only 7, mRNA (cDNA clone MGC:178567 IMAGE:9053559)	Mm.475718	380928	Lmo7	14	Biological Process:	cell-cell adhesion	biological adhesion	cell adhesion	cellular process	Molecular Function:	zinc ion binding	actinin binding	metal ion binding	cytoskeletal protein binding	protein binding	cation binding	ion binding	binding	transition metal ion binding	Cellular Component:	cell-cell adherens junction	apical plasma membrane	anchoring junction	apical part of cell	plasma membrane part	all	cell part	membrane part	cell-cell junction	adherens junction	cell junction	plasma membrane	membrane	cellular_component	cell
0.037448		-585.878	-141.957	23.094	142.946	1	1	BQ174132	1441603_at	Somatostatin receptor 3 (Sstr3), mRNA	Mm.211411	20607	Sstr3	15	Biological Process:	signal transduction	G-protein coupled receptor protein signaling pathway	regulation of biological process	regulation of cellular process	cell surface receptor linked signal transduction	biological regulation	cellular process	cell communication	Molecular Function:	signal transducer activity	receptor activity	G-protein coupled receptor activity	somatostatin receptor activity	neurotransmitter binding	peptide receptor activity	transmembrane receptor activity	peptide binding	neuropeptide binding	binding	peptide receptor activity, G-protein coupled	neuropeptide receptor activity	molecular transducer activity	neurotransmitter receptor activity	Cellular Component:	plasma membrane	membrane	integral to membrane	nonmotile primary cilium	cilium	all	cell part	membrane part	intrinsic to membrane	cell projection
0.008821		-340.482	102.935	40.9709	83.3814	1	1	BC026142	1448962_at	Myosin, heavy polypeptide 11, smooth muscle, mRNA (cDNA clone MGC:13920 IMAGE:3989495)	Mm.250705	17880	Myh11	16	Biological Process:	smooth muscle contraction	system process	muscle system process	muscle contraction	multicellular organismal process	Molecular Function:	nucleotide binding	motor activity	actin binding	calmodulin binding	ATP binding	hydrolase activity, acting on acid anhydrides, in phosphorus-containing anhydrides	binding	catalytic activity	cytoskeletal protein binding	purine nucleoside binding	pyrophosphatase activity	purine ribonucleotide binding	nucleoside binding	hydrolase activity	nucleoside-triphosphatase activity	purine nucleotide binding	hydrolase activity, acting on acid anhydrides	protein binding	adenyl ribonucleotide binding	ribonucleotide binding	adenyl nucleotide binding	Cellular Component:	stress fiber	cytoplasm	muscle myosin complex	myosin complex	smooth muscle contractile fiber	myosin filament
0.003161		104.87	545.604	55.3506	41.9788	1	1	BB558917	1456437_x_at	predicted gene, 667277 /// complement component 1, r subcomponent	-	-	-	-
0.033023		153.643	593.498	92.4893	101.91	1	1	NM_015765	1417095_a_at	Heat shock protein 14, mRNA (cDNA clone MGC:6095 IMAGE:3493119)	Mm.89341	50497	Hspa14	2	Molecular Function:	nucleotide binding	ATP binding	purine nucleotide binding	binding	adenyl ribonucleotide binding	purine nucleoside binding	ribonucleotide binding	adenyl nucleotide binding	nucleoside binding	purine ribonucleotide binding
0.007057		2209.95	2647.15	77.8912	36.4099	1	1	BC024862	1424465_at	Coiled-coil domain containing 58, mRNA (cDNA clone MGC:36453 IMAGE:5356370)	Mm.310434	381045	Ccdc58	16	Cellular Component:	mitochondrion	intracellular membrane-bounded organelle	intracellular organelle	intracellular part	intracellular	membrane-bounded organelle	organelle	cell part	all	cytoplasm	cytoplasmic part	cell	cellular_component
0.011623		504.275	940.561	34.2493	92.8725	1	1	NM_025846	1448689_at	Related RAS viral (r-ras) oncogene homolog 2, mRNA (cDNA clone MGC:6630 IMAGE:3492159)	Mm.276572	66922	Rras2	7	Biological Process:	small GTPase mediated signal transduction	Ras protein signal transduction	cellular process	positive regulation of cell migration	positive regulation of cellular process	regulation of cell motion	positive regulation of biological process	localization of cell	regulation of localization	cell communication	intracellular signaling cascade	cell motility	regulation of locomotion	biological regulation	regulation of cell migration	regulation of cellular process	regulation of biological process	positive regulation of cell motion	cell migration	signal transduction	locomotion	localization	cell motion	Molecular Function:	nucleotide binding	protein binding	GTP binding	guanyl ribonucleotide binding	purine nucleotide binding	ribonucleotide binding	binding	purine ribonucleotide binding	guanyl nucleotide binding	Cellular Component:
0.045516		-85.454	348.474	66.7203	135.737	1	1	AF388037	1427516_a_at	Biregional cell adhesion molecule-related/down-regulated by oncogenes (Cdon) binding protein, mRNA (cDNA clone IMAGE:4458630)	Mm.41561	117606	Boc	16	Biological Process:	cell adhesion	smoothened signaling pathway	axon guidance	regulation of striated muscle tissue development	cell-cell adhesion	cell projection organization	positive regulation of myoblast differentiation	response to protein stimulus	cell differentiation	neuron projection development	positive regulation of cellular process	regulation of cell differentiation	neuron development	multicellular organismal process	cellular process	anatomical structure development	regulation of myoblast differentiation	biological regulation	muscle organ development	regulation of muscle organ development	regulation of multicellular organismal process	regulation of skeletal muscle tissue development	cell projection morphogenesis	muscle fiber development	response to stimulus	cell morphogenesis involved in neuron differentiation	muscle tissue development	muscle cell differentiation	nervous system development	anatomical structure morphogenesis	cell part morphogenesis	regulation of cell development	skeletal muscle tissue development	positive regulation of developmental process
0.02841		733.065	1164.56	109.619	67.1913	1	1	NM_009196	1415802_at	Solute carrier family 16 (monocarboxylic acid transporters), member 1, mRNA (cDNA clone MGC:5796 IMAGE:3499773)	Mm.9086	20501	Slc16a1	3	Biological Process:	transport	organic anion transport	establishment of localization	ion transport	localization	anion transport	Molecular Function:	symporter activity	secondary active monocarboxylate transmembrane transporter activity	substrate-specific transmembrane transporter activity	substrate-specific transporter activity	carboxylic acid transmembrane transporter activity	monocarboxylic acid transmembrane transporter activity	organic acid transmembrane transporter activity	transporter activity	active transmembrane transporter activity	secondary active transmembrane transporter activity	transmembrane transporter activity	Cellular Component:	mitochondrion	plasma membrane	membrane	integral to membrane	intracellular membrane-bounded organelle	intracellular organelle	intracellular part	intracellular	membrane-bounded organelle	organelle	cell part	all	membrane part	cytoplasm	intrinsic to membrane
0.022981		801.918	1232.8	94.2674	74.3433	1	1	AK004847	1449036_at	E3 ubiquitin ligase (Greul1)	Mm.27764	66889	Rnf128	X	Biological Process:	modification-dependent protein catabolic process	negative regulation of cytokine biosynthetic process	negative regulation of cellular metabolic process	cellular biopolymer catabolic process	cytokine biosynthetic process	negative regulation of cellular biosynthetic process	cellular macromolecule catabolic process	regulation of macromolecule metabolic process	modification-dependent macromolecule catabolic process	multicellular organismal process	cellular process	negative regulation of cellular process	cellular macromolecule biosynthetic process	proteolysis	regulation of cytokine biosynthetic process	negative regulation of biological process	macromolecule metabolic process	negative regulation of macromolecule metabolic process	negative regulation of biosynthetic process	biological regulation	cytokine production	regulation of cellular process	regulation of biological process	regulation of multicellular organismal process	cellular macromolecule metabolic process	regulation of cellular metabolic process	protein catabolic process	cellular biosynthetic process	negative regulation of metabolic process	regulation of cytokine production	macromolecule catabolic process	proteolysis involved in cellular protein catabolic process	biosynthetic process	regulation of biosynthetic process
0.008529		-208.798	221.734	61.7168	64.5947	1	1	BB020678	1442379_at	Predicted gene, EG574403 (EG574403), mRNA	Mm.444796	574403	EG574403	11
0.032087		-117.313	313.079	43.1228	126.238	1	1	BC025897	1451277_at	Zinc binding alcohol dehydrogenase, domain containing 2 (Zadh2), mRNA	Mm.147052	225791	Zadh2	18	Biological Process:	metabolic process	oxidation reduction	Molecular Function:	catalytic activity	binding	zinc ion binding	oxidoreductase activity	cation binding	ion binding	transition metal ion binding	metal ion binding	Cellular Component:	mitochondrion	intracellular membrane-bounded organelle	intracellular organelle	intracellular part	intracellular	membrane-bounded organelle	organelle	cell part	all	cytoplasm	cytoplasmic part	cell	cellular_component
0.0263		1568.14	1998.07	93.1114	83.3817	1	1	C77512	1447027_s_at	MLIP1 mRNA for lipoic acid synthase	Mm.195776	79464	Lias	5	Biological Process:	metabolic process	lipoic acid biosynthetic process	lipoate biosynthetic process	cofactor biosynthetic process	carboxylic acid metabolic process	cofactor metabolic process	heterocycle biosynthetic process	cellular metabolic process	lipoic acid metabolic process	coenzyme biosynthetic process	organic acid metabolic process	cellular process	carboxylic acid biosynthetic process	sulfur metabolic process	cellular ketone metabolic process	heterocycle metabolic process	coenzyme metabolic process	sulfur compound biosynthetic process	organic acid biosynthetic process	cellular biosynthetic process	lipoate metabolic process	biosynthetic process	oxoacid metabolic process	Molecular Function:	catalytic activity	iron ion binding	transferase activity	lipoate synthase activity	lipoic acid synthase activity	metal ion binding	iron-sulfur cluster binding	4 iron, 4 sulfur cluster binding	cation binding	binding
0.000636		136.694	559.578	43.5943	2.36021	1	1	BG066773	1460329_at	UDP-Gal:betaGlcNAc beta 1,4-galactosyltransferase, polypeptide 6, mRNA (cDNA clone MGC:19296 IMAGE:4037384)	Mm.398181	56386	B4galt6	18	Biological Process:	carbohydrate metabolic process	sphingolipid biosynthetic process	cellular metabolic process	cellular lipid metabolic process	sphingolipid metabolic process	cellular process	lipid metabolic process	cellular biosynthetic process	lipid biosynthetic process	membrane lipid biosynthetic process	biosynthetic process	primary metabolic process	metabolic process	membrane lipid metabolic process	Molecular Function:	magnesium ion binding	calcium ion binding	galactosyltransferase activity	transferase activity	transferase activity, transferring glycosyl groups	manganese ion binding	metal ion binding	transferase activity, transferring hexosyl groups	cation binding	binding	catalytic activity	ion binding	transition metal ion binding	Cellular Component:	Golgi apparatus	membrane	integral to membrane	intracellular membrane-bounded organelle	intracellular organelle
0.023994		-48.1533	374.707	52.354	107.333	1	1	BC005569	1422603_at	Ribonuclease, RNase A family 4, mRNA (cDNA clone MGC:11599 IMAGE:3967265)	Mm.202665	58809	Rnase4	14	Molecular Function:	nucleic acid binding	nuclease activity	endonuclease activity	pancreatic ribonuclease activity	hydrolase activity	endoribonuclease activity, producing 3'-phosphomonoesters	endoribonuclease activity	binding	catalytic activity	ribonuclease activity	hydrolase activity, acting on ester bonds	endonuclease activity, active with either ribo- or deoxyribonucleic acids and producing 3'-phosphomonoesters	Cellular Component:	extracellular region	all	cellular_component
0.02752		746.701	1168.09	102.824	69.8195	1	1	AV376136	1435553_at	PDZ domain containing 2 (Pdzd2), mRNA	Mm.423205	68070	Pdzd2	15	Molecular Function:	protein binding	binding	Cellular Component:	cell junction	plasma membrane part	all	cell part	membrane part	plasma membrane	cellular_component	cell	membrane
0.043608		-553.142	-133.948	41.1563	137.965	0.166667	1	AV327542	1435200_at	PREDICTED: Mus musculus RIKEN cDNA 6330419J24 gene (6330419J24Rik), mRNA	Mm.233168	320237	Ncrna00086	X
0.007367		-460.544	-41.756	13.1791	82.3167	1	1	BE133806	1433942_at	Mus musculus, clone IMAGE:4242613, mRNA	Mm.4040	17920	Myo6	9	Biological Process:	protein targeting	transport	endocytosis	synaptic transmission	synapse assembly	sensory perception of sound	locomotory behavior	glutamate secretion	protein transport	dendrite development	inner ear morphogenesis	auditory receptor cell differentiation	regulation of synaptic plasticity	inner ear development	cell differentiation	anatomical structure formation	neuron projection development	neuron development	establishment of localization in cell	intracellular transport	multicellular organismal process	cellular process	anatomical structure development	intracellular protein transport	sensory perception	biological regulation	regulation of multicellular organismal process	embryonic morphogenesis	sensory perception of mechanical stimulus	regulation of biological quality	cell-cell signaling	embryonic development	response to stimulus	system process
0.012037		1052.09	1470.31	41.2439	86.5386	1	1	BC019390	1451175_at	Signal peptidase complex subunit 3 homolog (S. cerevisiae) (Spcs3), mRNA	Mm.86437	76687	Spcs3	8
0.026208		1084.97	1497.28	82.5443	86.7325	1	1	BI246587	1420489_at	Mitochondrial ribosomal protein S14 (Mrps14), nuclear gene encoding mitochondrial protein, mRNA	Mm.29599	64659	Mrps14	1	Biological Process:	translation	cellular biopolymer biosynthetic process	cellular metabolic process	cellular process	biopolymer biosynthetic process	cellular macromolecule biosynthetic process	macromolecule metabolic process	gene expression	primary metabolic process	metabolic process	cellular macromolecule metabolic process	protein metabolic process	biopolymer metabolic process	cellular biosynthetic process	cellular protein metabolic process	biosynthetic process	cellular biopolymer metabolic process	macromolecule biosynthetic process	Molecular Function:	structural constituent of ribosome	structural molecule activity	Cellular Component:	intracellular	mitochondrion	mitochondrial small ribosomal subunit	ribosome	ribonucleoprotein complex	organelle lumen	small ribosomal subunit	intracellular organelle	intracellular part	membrane-bounded organelle	non-membrane-bounded organelle	all
0.030293		75.386	485.868	71.7377	102.207	1	1	AK017503	1452686_s_at	Transmembrane protein 222, mRNA (cDNA clone MGC:47183 IMAGE:5356647)	Mm.244748	52174	Tmem222	4	Cellular Component:	membrane	integral to membrane	intrinsic to membrane	cell	all	cellular_component	cell part	membrane part
0.028095		1016.73	1425.44	42.9075	113.511	1	1	NM_010052	1449939_s_at	Delta-like 1 homolog (Drosophila) (Dlk1), mRNA	Mm.157069	13386	Dlk1	12	Biological Process:	embryonic development	post-embryonic development	embryonic skeletal system development	multicellular organismal development	system development	developmental process	embryonic development ending in birth or egg hatching	multicellular organismal process	anatomical structure development	chordate embryonic development	skeletal system development	Molecular Function:	calcium ion binding	protein binding	cation binding	ion binding	binding	metal ion binding	Cellular Component:	external side of plasma membrane	membrane	integral to membrane	plasma membrane part	all	cell part	membrane part	intrinsic to membrane	plasma membrane	cell surface	cellular_component	cell
0.028713		703.548	1111.74	111.36	49.9394	1	1	AF366401	1417406_at	SERTA domain containing 1, mRNA (cDNA clone MGC:27573 IMAGE:4486318)	Mm.153684	55942	Sertad1	7	Biological Process:	transcription	negative regulation of cell growth	regulation of transcription	positive regulation of transcription	cellular biopolymer biosynthetic process	positive regulation of cellular process	nitrogen compound metabolic process	positive regulation of biological process	positive regulation of metabolic process	regulation of macromolecule metabolic process	cellular process	negative regulation of cellular process	regulation of cellular component size	positive regulation of nucleobase, nucleoside, nucleotide and nucleic acid metabolic process	negative regulation of cell size	cellular macromolecule biosynthetic process	positive regulation of macromolecule metabolic process	negative regulation of biological process	macromolecule metabolic process	positive regulation of biosynthetic process	regulation of nucleobase, nucleoside, nucleotide and nucleic acid metabolic process	gene expression	biological regulation	regulation of growth	nucleobase, nucleoside, nucleotide and nucleic acid metabolic process	regulation of cellular process	regulation of biological process	positive regulation of cellular biosynthetic process	regulation of nitrogen compound metabolic process	cellular macromolecule metabolic process	regulation of cellular metabolic process	regulation of biological quality	negative regulation of growth	cellular biosynthetic process
0.045254		12.262	419.745	47.248	133.642	1	1	NM_010274	1417434_at	TISP38	Mm.3711	14571	Gpd2	2	Biological Process:	glycerol-3-phosphate metabolic process	gluconeogenesis	oxidation reduction	carboxylic acid metabolic process	cellular metabolic process	organic acid metabolic process	cellular process	carbohydrate biosynthetic process	hexose biosynthetic process	polyol metabolic process	cellular carbohydrate biosynthetic process	monosaccharide biosynthetic process	cellular ketone metabolic process	glucose metabolic process	glycerol metabolic process	primary metabolic process	monocarboxylic acid metabolic process	metabolic process	monosaccharide metabolic process	phosphate metabolic process	organophosphate metabolic process	carbohydrate metabolic process	phosphorus metabolic process	cellular biosynthetic process	cellular carbohydrate metabolic process	hexose metabolic process	pyruvate metabolic process	biosynthetic process	alcohol metabolic process	alcohol biosynthetic process	oxoacid metabolic process	alditol metabolic process	Molecular Function:	glycerol-3-phosphate dehydrogenase activity
0.010458		1418.04	1823.1	75.2097	47.8152	1	1	BE986800	1416815_s_at	Budding uninhibited by benzimidazoles 3 homolog (S. cerevisiae), mRNA (cDNA clone MGC:36204 IMAGE:3586753)	Mm.927	12237	Bub3	7	Biological Process:	mitotic sister chromatid segregation	chromosome segregation	sister chromatid segregation	mitotic cell cycle	cell cycle phase	organelle organization	cellular process	mitosis	nuclear division	cell cycle process	chromosome organization	M phase of mitotic cell cycle	organelle fission	cell cycle	cellular component organization	M phase	Cellular Component:	nucleus	intracellular membrane-bounded organelle	intracellular organelle	intracellular part	intracellular	membrane-bounded organelle	organelle	cell part	all	cell	cellular_component
0.015235		-365.623	39.0687	59.6783	79.5623	1	1	BM247465	1436186_at	E2F transcription factor 8, mRNA (cDNA clone IMAGE:30789189)	Mm.240566	108961	E2f8	7	Biological Process:	transcription	regulation of transcription, DNA-dependent	cell cycle	cell proliferation	regulation of transcription	cellular biopolymer biosynthetic process	nitrogen compound metabolic process	regulation of macromolecule metabolic process	cellular process	cellular macromolecule biosynthetic process	macromolecule metabolic process	regulation of nucleobase, nucleoside, nucleotide and nucleic acid metabolic process	gene expression	biological regulation	nucleobase, nucleoside, nucleotide and nucleic acid metabolic process	regulation of cellular process	regulation of biological process	regulation of nitrogen compound metabolic process	cellular macromolecule metabolic process	regulation of cellular metabolic process	cellular biosynthetic process	biosynthetic process	transcription, DNA-dependent	regulation of biosynthetic process	cellular metabolic process	RNA metabolic process	regulation of cellular biosynthetic process	biopolymer biosynthetic process	regulation of metabolic process	regulation of primary metabolic process	primary metabolic process	metabolic process	regulation of gene expression	biopolymer metabolic process
0.044334		412.205	816.031	47.1069	131.29	1	1	NM_026473	1416431_at	Tubulin, beta 6, mRNA (cDNA clone MGC:6469 IMAGE:2631779)	Mm.181860	67951	Tubb6	18	Biological Process:	microtubule-based process	microtubule-based movement	protein polymerization	anatomical structure formation	cellular component assembly	cellular component biogenesis	cellular macromolecular complex subunit organization	protein complex assembly	cellular process	protein complex biogenesis	macromolecular complex subunit organization	cellular macromolecular complex assembly	cellular protein complex assembly	macromolecular complex assembly	cellular component organization	Molecular Function:	nucleotide binding	GTPase activity	structural molecule activity	GTP binding	hydrolase activity	hydrolase activity, acting on acid anhydrides, in phosphorus-containing anhydrides	purine nucleotide binding	nucleoside-triphosphatase activity	hydrolase activity, acting on acid anhydrides	binding	catalytic activity	guanyl nucleotide binding	guanyl ribonucleotide binding	ribonucleotide binding	pyrophosphatase activity	purine ribonucleotide binding	Cellular Component:	microtubule
0.049016		24.0383	422.666	105.356	96.0624	1	1	BQ176661	1418435_at	Makorin, ring finger protein, 1, mRNA (cDNA clone MGC:7132 IMAGE:3158135)	Mm.270484	54484	Mkrn1	6	Biological Process:	modification-dependent protein catabolic process	cellular biopolymer catabolic process	biopolymer catabolic process	cellular metabolic process	cellular macromolecule catabolic process	modification-dependent macromolecule catabolic process	cellular process	proteolysis	macromolecule metabolic process	primary metabolic process	catabolic process	metabolic process	cellular protein catabolic process	cellular catabolic process	cellular macromolecule metabolic process	protein metabolic process	biopolymer metabolic process	protein catabolic process	cellular protein metabolic process	macromolecule catabolic process	proteolysis involved in cellular protein catabolic process	cellular biopolymer metabolic process	Molecular Function:	nucleic acid binding	chromatin binding	protein binding	zinc ion binding	ligase activity	metal ion binding	cation binding	ion binding	binding	transition metal ion binding	catalytic activity
0.024748		417.114	811.068	110.252	21.5917	1	1	BI687652	1434101_at	Strain C57BL/6J nuclear factor I/B (Nfib)	Mm.317947	18028	Nfib	4	Biological Process:	DNA replication	transcription	regulation of transcription, DNA-dependent	negative regulation of cell proliferation	lung development	forebrain development	hindbrain development	regulation of transcription	positive regulation of transcription from RNA polymerase II promoter	positive regulation of cellular process	multicellular organismal process	cellular process	anatomical structure development	positive regulation of nucleobase, nucleoside, nucleotide and nucleic acid metabolic process	negative regulation of biological process	positive regulation of biosynthetic process	regulation of nucleobase, nucleoside, nucleotide and nucleic acid metabolic process	biological regulation	regulation of cell proliferation	transcription from RNA polymerase II promoter	positive regulation of transcription, DNA-dependent	cellular biosynthetic process	biosynthetic process	transcription, DNA-dependent	regulation of biosynthetic process	nervous system development	DNA metabolic process	RNA metabolic process	regulation of metabolic process	positive regulation of transcription	respiratory tube development	positive regulation of RNA metabolic process	positive regulation of nitrogen compound metabolic process	biopolymer metabolic process
0.016749		48.8323	442.331	56.6861	81.7684	1	1	AV026569	1434801_x_at	Solute carrier family 25 (mitochondrial carrier, adenine nucleotide translocator), member 5 (Slc25a5), nuclear gene encoding	Mm.371544	11740	Slc25a5	X	Biological Process:	transport	establishment of localization	localization	Molecular Function:	transporter activity	binding	Cellular Component:	mitochondrion	mitochondrial inner membrane	membrane	integral to membrane	organelle inner membrane	intracellular organelle	intracellular part	membrane-bounded organelle	all	membrane part	intrinsic to membrane	mitochondrial envelope	cytoplasmic part	organelle envelope	mitochondrial part	mitochondrial membrane	envelope	cell	intracellular membrane-bounded organelle	intracellular	organelle	cell part	cytoplasm	organelle membrane	intracellular organelle part	cellular_component	organelle part
0.041641		203.765	597.208	120.488	56.3505	1	1	AI326272	1449732_at	Zinc finger and SCAN domain containing 21, mRNA (cDNA clone MGC:18498 IMAGE:3981599)	Mm.2760	22697	Zscan21	5	Biological Process:	transcription	regulation of transcription, DNA-dependent	multicellular organismal development	spermatogenesis	cell differentiation	regulation of transcription	positive regulation of transcription, DNA-dependent	oogenesis	cellular biopolymer biosynthetic process	reproduction	positive regulation of cellular process	nitrogen compound metabolic process	positive regulation of biological process	developmental process	positive regulation of metabolic process	regulation of macromolecule metabolic process	female gamete generation	multicellular organismal process	cellular process	positive regulation of nucleobase, nucleoside, nucleotide and nucleic acid metabolic process	cellular macromolecule biosynthetic process	positive regulation of macromolecule metabolic process	male gamete generation	macromolecule metabolic process	positive regulation of biosynthetic process	regulation of nucleobase, nucleoside, nucleotide and nucleic acid metabolic process	gene expression	biological regulation	nucleobase, nucleoside, nucleotide and nucleic acid metabolic process	reproductive process	regulation of cellular process	regulation of biological process	positive regulation of cellular biosynthetic process	regulation of nitrogen compound metabolic process
0.043864		31.0817	423.518	69.1216	116.026	1	1	NM_008788	1448433_a_at	Procollagen C-endopeptidase enhancer protein (Pcolce), mRNA	Mm.262345	18542	Pcolce	5	Biological Process:	proteolysis	biopolymer catabolic process	protein metabolic process	biopolymer metabolic process	protein catabolic process	macromolecule catabolic process	macromolecule metabolic process	catabolic process	primary metabolic process	metabolic process	Cellular Component:	extracellular region	all	cellular_component
0.021865		-349.975	40.8013	39.1979	99.7824	1	1	NM_009127	1415964_at	Strain BALB/c stearoyl-coenzyme A desaturase 1 (Scd1)	Mm.267377	20249	Scd1	19	Biological Process:	lipid metabolic process	fatty acid biosynthetic process	lipid biosynthetic process	white fat cell differentiation	brown fat cell differentiation	oxidation reduction	cell differentiation	fat cell differentiation	carboxylic acid metabolic process	cellular metabolic process	developmental process	organic acid metabolic process	cellular process	carboxylic acid biosynthetic process	fatty acid metabolic process	cellular ketone metabolic process	primary metabolic process	metabolic process	monocarboxylic acid metabolic process	cellular lipid metabolic process	cellular developmental process	organic acid biosynthetic process	cellular biosynthetic process	biosynthetic process	oxoacid metabolic process	Molecular Function:	stearoyl-CoA 9-desaturase activity	iron ion binding	oxidoreductase activity	oxidoreductase activity, acting on paired donors, with oxidation of a pair of donors resulting in the reductio	cation binding	oxidoreductase activity, acting on paired donors, with incorporation or reduction of molecular oxygen	binding	catalytic activity
0.013918		788.585	1178.4	66.4106	65.4703	1	1	AV270982	1427078_at	Sorting nexin 19, mRNA (cDNA clone IMAGE:3585717)	Mm.35084	102607	Snx19	9
0.022377		297.687	686.741	80.9029	70.7916	1	1	AF120206	1417509_at	XY body protein (Xybp)	Mm.5181	30945	Rnf19a	15	Biological Process:	modification-dependent protein catabolic process	cellular biopolymer catabolic process	biopolymer catabolic process	cellular metabolic process	cellular macromolecule catabolic process	modification-dependent macromolecule catabolic process	cellular process	proteolysis	macromolecule metabolic process	primary metabolic process	catabolic process	metabolic process	cellular protein catabolic process	cellular catabolic process	cellular macromolecule metabolic process	protein metabolic process	biopolymer metabolic process	protein catabolic process	cellular protein metabolic process	macromolecule catabolic process	proteolysis involved in cellular protein catabolic process	cellular biopolymer metabolic process	Molecular Function:	protein binding	zinc ion binding	ligase activity	metal ion binding	cation binding	ion binding	binding	transition metal ion binding	catalytic activity	Cellular Component:	cytoplasm
0.029998		1938.67	2327.61	106.338	51.0123	1	1	C79000	1429002_at	SNW domain containing 1 (Snw1), mRNA	Mm.271174	66354	Snw1	12	Biological Process:	nuclear mRNA splicing, via spliceosome	mRNA processing	RNA splicing	negative regulation of transcription	positive regulation of transcription from RNA polymerase II promoter	negative regulation of gene expression	positive regulation of cellular process	negative regulation of cellular metabolic process	cellular process	positive regulation of nucleobase, nucleoside, nucleotide and nucleic acid metabolic process	negative regulation of biological process	positive regulation of biosynthetic process	regulation of nucleobase, nucleoside, nucleotide and nucleic acid metabolic process	negative regulation of macromolecule metabolic process	negative regulation of biosynthetic process	biological regulation	transcription from RNA polymerase II promoter	positive regulation of transcription, DNA-dependent	cellular biosynthetic process	biosynthetic process	transcription, DNA-dependent	regulation of biosynthetic process	RNA splicing, via transesterification reactions with bulged adenosine as nucleophile	RNA splicing, via transesterification reactions	RNA metabolic process	regulation of metabolic process	positive regulation of transcription	negative regulation of nitrogen compound metabolic process	positive regulation of RNA metabolic process	positive regulation of nitrogen compound metabolic process	biopolymer metabolic process	regulation of transcription, DNA-dependent	transcription	positive regulation of cellular metabolic process
0.006027		-333.724	54.7703	37.052	63.0129	1	1	AK005020	1429183_at	Plakophilin 2, mRNA (cDNA clone IMAGE:4973086)	Mm.2252	67451	Pkp2	16	Biological Process:	heart development	cell-cell adhesion	multicellular organismal development	system development	developmental process	cellular process	multicellular organismal process	organ development	anatomical structure development	biological adhesion	cell adhesion	Cellular Component:	adherens junction	anchoring junction	plasma membrane part	all	cell part	membrane part	cell junction	plasma membrane	membrane	cellular_component	cell
0.032428		-159.291	226.514	82.0482	87.5603	1	1	AV221896	1434270_at	Chromobox homolog 6 (Cbx6), mRNA	Mm.38438	73340	Nptxr	15	Molecular Function:	receptor activity	calcium ion binding	metal ion binding	cation binding	molecular transducer activity	ion binding	binding	signal transducer activity	Cellular Component:	nucleus	membrane	integral to membrane	intracellular membrane-bounded organelle	intracellular organelle	intracellular part	intracellular	membrane-bounded organelle	organelle	cell part	all	membrane part	intrinsic to membrane	cell	cellular_component
0.006095		182.65	566.814	58.146	43.3209	1	1	NM_133962	1418553_at	Rho/rac guanine nucleotide exchange factor (GEF) 18, mRNA (cDNA clone IMAGE:4012223)	Mm.170461	102098	Arhgef18	8	Biological Process:	intracellular signaling cascade	small GTPase mediated signal transduction	regulation of cell shape	actin cytoskeleton organization	regulation of Rho protein signal transduction	regulation of signal transduction	anatomical structure morphogenesis	actin filament-based process	developmental process	Ras protein signal transduction	regulation of cell communication	cellular component morphogenesis	organelle organization	cellular process	cell communication	anatomical structure development	regulation of Ras protein signal transduction	regulation of cellular component organization	regulation of anatomical structure morphogenesis	regulation of small GTPase mediated signal transduction	cytoskeleton organization	biological regulation	regulation of cellular process	regulation of biological process	cell morphogenesis	Rho protein signal transduction	cellular developmental process	regulation of biological quality	regulation of cell morphogenesis	regulation of developmental process	signal transduction	cellular component organization	Molecular Function:	guanyl-nucleotide exchange factor activity
0.023245		231.366	614.684	47.7327	95.969	1	1	AF296656	1426138_a_at	Ubiquitin conjugating enzyme 6	Mm.371673	140499	Ube2j2	4	Biological Process:	modification-dependent protein catabolic process	post-translational protein modification	regulation of protein metabolic process	cellular biopolymer catabolic process	biopolymer catabolic process	cellular metabolic process	cellular macromolecule catabolic process	regulation of macromolecule metabolic process	modification-dependent macromolecule catabolic process	cellular process	regulation of metabolic process	regulation of primary metabolic process	protein modification process	proteolysis	macromolecule metabolic process	primary metabolic process	catabolic process	biological regulation	metabolic process	cellular protein catabolic process	regulation of biological process	cellular catabolic process	cellular macromolecule metabolic process	protein metabolic process	biopolymer metabolic process	biopolymer modification	protein catabolic process	cellular protein metabolic process	macromolecule catabolic process	proteolysis involved in cellular protein catabolic process	cellular biopolymer metabolic process	Molecular Function:	nucleotide binding	ubiquitin-protein ligase activity
0.033378		379.278	757.844	54.8065	105.473	1	1	BB220041	1453182_a_at	Sphingomyelin phosphodiesterase 4, mRNA (cDNA clone MGC:30316 IMAGE:5137008)	Mm.34659	77626	Smpd4	16	Biological Process:	sphingomyelin catabolic process	phospholipid metabolic process	cellular metabolic process	sphingolipid catabolic process	cellular process	catabolic process	phospholipid catabolic process	primary metabolic process	metabolic process	cellular lipid catabolic process	organophosphate metabolic process	cellular catabolic process	sphingomyelin metabolic process	cellular lipid metabolic process	sphingolipid metabolic process	lipid metabolic process	lipid catabolic process	membrane lipid catabolic process	membrane lipid metabolic process	Molecular Function:	magnesium ion binding	sphingomyelin phosphodiesterase activity	hydrolase activity	metal ion binding	sphingomyelin phosphodiesterase D activity	phospholipase activity	cation binding	binding	catalytic activity	lipase activity	hydrolase activity, acting on ester bonds	ion binding	phosphoric diester hydrolase activity	phosphoric ester hydrolase activity
0.04777		166.159	543.941	96.2398	93.1102	1	1	NM_008054	1448765_at	Fyn proto-oncogene, mRNA (cDNA clone MGC:29134 IMAGE:3602546)	Mm.4848	14360	Fyn	10	Biological Process:	neuron migration	protein amino acid phosphorylation	cell surface receptor linked signal transduction	multicellular organismal development	regulation of cell shape	peptidyl-tyrosine phosphorylation	forebrain development	myelination	response to ethanol	protein amino acid autophosphorylation	activated T cell proliferation	detection of mechanical stimulus involved in sensory perception of pain	detection of abiotic stimulus	cell differentiation	sensory perception of pain	multicellular organismal process	cellular process	anatomical structure development	ion homeostasis	regulation of cellular component organization	sensory perception	biological regulation	response to abiotic stimulus	chemical homeostasis	leukocyte activation	peptidyl-amino acid modification	cell migration	biopolymer modification	sensory perception of mechanical stimulus	regulation of biological quality	ensheathment of neurons	regulation of cell morphogenesis	response to stimulus	system process
0.040617		-515.86	-139.585	64.5439	108.374	1	1	AV361868	1438975_x_at	zinc finger, DHHC domain containing 14	-	-	-	-
0.037933		487.588	862.174	101.729	68.6252	1	1	BB229957	1443838_x_at	Fatty acid desaturase 2 (Fads2), mRNA	Mm.38901	56473	Fads2	19	Biological Process:	lipid metabolic process	fatty acid biosynthetic process	transport	lipid biosynthetic process	electron transport chain	oxidation reduction	carboxylic acid metabolic process	cellular metabolic process	organic acid metabolic process	cellular process	generation of precursor metabolites and energy	carboxylic acid biosynthetic process	fatty acid metabolic process	cellular ketone metabolic process	primary metabolic process	metabolic process	monocarboxylic acid metabolic process	establishment of localization	cellular lipid metabolic process	organic acid biosynthetic process	cellular biosynthetic process	biosynthetic process	localization	oxoacid metabolic process	Molecular Function:	stearoyl-CoA 9-desaturase activity	iron ion binding	oxidoreductase activity	oxidoreductase activity, acting on paired donors, with oxidation of a pair of donors resulting in the reductio	heme binding	cation binding	oxidoreductase activity, acting on paired donors, with incorporation or reduction of molecular oxygen	binding	catalytic activity
0.037886		462.362	836.778	121.66	15.1907	1	1	BC021941	1451504_at	Coiled-coil-helix-coiled-coil-helix domain containing 3 (Chchd3), mRNA	Mm.21501	66075	Chchd3	6	Cellular Component:	mitochondrion	mitochondrial inner membrane	organelle inner membrane	intracellular organelle	intracellular part	membrane-bounded organelle	all	mitochondrial envelope	cytoplasmic part	organelle envelope	mitochondrial part	mitochondrial membrane	envelope	cell	intracellular membrane-bounded organelle	intracellular	organelle	cell part	cytoplasm	organelle membrane	intracellular organelle part	cellular_component	membrane	organelle part
0.000239		448.448	822.224	13.922	26.6019	1	1	AV175389	1423062_at	Insulin-like growth factor binding protein 3 (Igfbp3), mRNA	Mm.29254	16009	Igfbp3	11	Biological Process:	regulation of cell growth	osteoblast differentiation	negative regulation of protein amino acid phosphorylation	protein amino acid phosphorylation	negative regulation of cell proliferation	cell differentiation	negative regulation of cellular metabolic process	developmental process	post-translational protein modification	regulation of macromolecule metabolic process	regulation of phosphorus metabolic process	regulation of phosphorylation	multicellular organismal process	cellular process	negative regulation of phosphate metabolic process	negative regulation of cellular process	anatomical structure development	regulation of cellular component size	protein modification process	negative regulation of biological process	macromolecule metabolic process	negative regulation of macromolecule metabolic process	regulation of growth	biological regulation	negative regulation of phosphorus metabolic process	negative regulation of cellular protein metabolic process	regulation of biological process	regulation of cellular process	cellular macromolecule metabolic process	system development	negative regulation of protein modification process	biopolymer modification	regulation of cellular metabolic process	regulation of cell proliferation
0.007219		96.079	469.848	52.8281	51.7889	1	1	X85992	1427586_at	Semaphorin C	Mm.275909	20352	Sema4b	7	Biological Process:	multicellular organismal development	nervous system development	cell differentiation	anatomical structure development	system development	developmental process	cellular developmental process	cellular process	multicellular organismal process	Cellular Component:	membrane	integral to membrane	intrinsic to membrane	cell	all	cellular_component	cell part	membrane part
0.045453		-191.19	180.275	106.172	73.9989	1	1	BC012692	1417826_at	Aldo-keto reductase family 1, member E1, mRNA (cDNA clone MGC:13946 IMAGE:3986863)	Mm.251908	56043	Akr1e1	13	Biological Process:	oxidation reduction	metabolic process	Molecular Function:	oxidoreductase activity	1,5-anhydro-D-fructose reductase activity	oxidoreductase activity, acting on CH-OH group of donors	oxidoreductase activity, acting on the CH-OH group of donors, NAD or NADP as acceptor	catalytic activity	Cellular Component:	cytoplasm	intracellular part	intracellular	cell	all	cellular_component	cell part
0.034008		762.181	1132.93	99.8064	61.2967	1	1	BI083627	1429432_at	BAT2 domain containing 1 (Bat2d), mRNA	Mm.245446	226562	Bat2d	1	Biological Process:	biological_process	all	Molecular Function:	molecular_function	all	Cellular Component:	cellular_component	all
0.006481		1416.86	1787.56	37.4775	60.5146	1	1	BB253632	1456745_x_at	ERGIC and golgi 3 (Ergic3), mRNA	Mm.141276	66366	Ergic3	2	Biological Process:	transport	vesicle-mediated transport	establishment of localization	localization	cellular process	Cellular Component:	endoplasmic reticulum	Golgi apparatus	membrane	integral to membrane	intracellular membrane-bounded organelle	intracellular organelle	intracellular part	intracellular	membrane-bounded organelle	organelle	cell part	all	membrane part	cytoplasm	intrinsic to membrane	cytoplasmic part	cell	cellular_component
0.005773		-23.57	346.331	44.8444	52.1366	1	1	NM_021339	1421452_at	Cell adhesion molecule-related/down-regulated by oncogenes (Cdon), mRNA	Mm.80509	57810	Cdon	9	Biological Process:	cell fate specification	smoothened signaling pathway	myoblast fusion	embryonic body morphogenesis	regulation of striated muscle tissue development	cell-cell adhesion	positive regulation of myoblast differentiation	embryonic morphogenesis	anatomical structure formation	cell differentiation	anatomical structure formation involved in morphogenesis	positive regulation of cellular process	regulation of cell differentiation	myotube differentiation	positive regulation of biological process	developmental process	multicellular organismal process	cell communication	cellular process	anatomical structure development	regulation of myoblast differentiation	biological regulation	muscle organ development	regulation of muscle organ development	regulation of cellular process	regulation of biological process	regulation of multicellular organismal process	system development	cell surface receptor linked signal transduction	regulation of skeletal muscle tissue development	muscle fiber development	embryonic development	striated muscle tissue development	syncytium formation
0.046376		720.638	1090.36	17.4897	128.522	1	1	BC006048	1424828_a_at	Fumarate hydratase 1, mRNA (cDNA clone IMAGE:3594292)	Mm.41502	14194	Fh1	1	Biological Process:	tricarboxylic acid cycle	fumarate metabolic process	homeostasis of number of cells within a tissue	carboxylic acid metabolic process	cofactor catabolic process	cofactor metabolic process	cellular metabolic process	homeostasis of number of cells	organic acid metabolic process	dicarboxylic acid metabolic process	multicellular organismal process	cellular process	tissue homeostasis	generation of precursor metabolites and energy	acetyl-CoA metabolic process	anatomical structure homeostasis	coenzyme catabolic process	multicellular organismal homeostasis	cellular ketone metabolic process	catabolic process	biological regulation	metabolic process	coenzyme metabolic process	cellular catabolic process	regulation of biological quality	aerobic respiration	cellular respiration	homeostatic process	energy derivation by oxidation of organic compounds	acetyl-CoA catabolic process	oxoacid metabolic process	Molecular Function:	catalytic activity	fumarate hydratase activity
0.027757		907.308	1275.42	38.4395	101.863	1	1	BM730566	1421847_at	WD repeat and SOCS box-containing 2 (Wsb2), mRNA	Mm.28489	59043	Wsb2	5	Biological Process:	intracellular signaling cascade	modification-dependent protein catabolic process	cellular biopolymer catabolic process	biopolymer catabolic process	cellular metabolic process	cellular macromolecule catabolic process	modification-dependent macromolecule catabolic process	cellular process	cell communication	proteolysis	macromolecule metabolic process	primary metabolic process	catabolic process	biological regulation	metabolic process	cellular protein catabolic process	regulation of cellular process	regulation of biological process	cellular catabolic process	protein metabolic process	cellular macromolecule metabolic process	biopolymer metabolic process	protein catabolic process	signal transduction	cellular protein metabolic process	macromolecule catabolic process	proteolysis involved in cellular protein catabolic process	cellular biopolymer metabolic process
0.003156		182.593	550.171	52.9264	23.5048	1	1	BI408416	1454658_at	IlvB (bacterial acetolactate synthase)-like, mRNA (cDNA clone MGC:67151 IMAGE:5718157)	Mm.2644	216136	Ilvbl	10	Molecular Function:	magnesium ion binding	catalytic activity	transferase activity	thiamin pyrophosphate binding	metal ion binding	cation binding	binding	vitamin binding	cofactor binding	coenzyme binding	ion binding	Cellular Component:	membrane	integral to membrane	intrinsic to membrane	cell	all	cellular_component	cell part	membrane part
0.017432		-94.2617	268.712	17.4388	91.243	1	1	BG143445	1439619_at	Transcription factor 12, mRNA (cDNA clone MGC:46891 IMAGE:5345693)	Mm.171615	21406	Tcf12	9	Biological Process:	transcription	regulation of transcription from RNA polymerase II promoter	multicellular organismal development	regulation of transcription	cellular biopolymer biosynthetic process	nitrogen compound metabolic process	developmental process	regulation of macromolecule metabolic process	multicellular organismal process	cellular process	cellular macromolecule biosynthetic process	macromolecule metabolic process	regulation of nucleobase, nucleoside, nucleotide and nucleic acid metabolic process	gene expression	biological regulation	nucleobase, nucleoside, nucleotide and nucleic acid metabolic process	regulation of cellular process	regulation of biological process	regulation of nitrogen compound metabolic process	cellular macromolecule metabolic process	regulation of cellular metabolic process	transcription from RNA polymerase II promoter	cellular biosynthetic process	biosynthetic process	transcription, DNA-dependent	regulation of biosynthetic process	cellular metabolic process	RNA metabolic process	regulation of cellular biosynthetic process	biopolymer biosynthetic process	regulation of metabolic process	regulation of primary metabolic process	primary metabolic process	metabolic process
0.047849		130.949	493.791	85.0311	96.592	1	1	BC014714	1423858_a_at	CDNA fis, clone TRACH2006528,highly similar to HYDROXYMETHYLGLUTARYL-COA SYNTHASE, MITOCHONDRIAL PRECURSOR (EC 4.1.3.5)	Mm.289131	15360	Hmgcs2	3	Biological Process:	steroid biosynthetic process	cholesterol biosynthetic process	isoprenoid biosynthetic process	lipid biosynthetic process	sterol biosynthetic process	steroid metabolic process	cellular metabolic process	sterol metabolic process	cellular process	cholesterol metabolic process	primary metabolic process	metabolic process	cellular lipid metabolic process	lipid metabolic process	cellular biosynthetic process	isoprenoid metabolic process	biosynthetic process	alcohol metabolic process	Molecular Function:	hydroxymethylglutaryl-CoA synthase activity	transferase activity	transferase activity, transferring acyl groups	transferase activity, transferring acyl groups, acyl groups converted into alkyl on transfer	catalytic activity	Cellular Component:	mitochondrion	mitochondrial inner membrane	organelle inner membrane	intracellular organelle	intracellular part	membrane-bounded organelle	all	mitochondrial envelope	cytoplasmic part
0.019804		-269.509	91.566	24.2703	92.9578	1	1	AA266723	1448021_at	Transcribed locus	Mm.440167	-	-	3
0.015588		158.548	517.608	11.3069	88.1258	1	1	BE133749	1455504_a_at	Makorin, ring finger protein, 1, mRNA (cDNA clone MGC:7132 IMAGE:3158135)	Mm.270484	54484	Mkrn1	6	Biological Process:	modification-dependent protein catabolic process	cellular biopolymer catabolic process	biopolymer catabolic process	cellular metabolic process	cellular macromolecule catabolic process	modification-dependent macromolecule catabolic process	cellular process	proteolysis	macromolecule metabolic process	primary metabolic process	catabolic process	metabolic process	cellular protein catabolic process	cellular catabolic process	cellular macromolecule metabolic process	protein metabolic process	biopolymer metabolic process	protein catabolic process	cellular protein metabolic process	macromolecule catabolic process	proteolysis involved in cellular protein catabolic process	cellular biopolymer metabolic process	Molecular Function:	nucleic acid binding	chromatin binding	protein binding	zinc ion binding	ligase activity	metal ion binding	cation binding	ion binding	binding	transition metal ion binding	catalytic activity
0.022988		-241.181	116.461	94.9433	30.2898	1	1	BB461344	1441579_at	Doublesex and mab-3 related transcription factor like family A1, mRNA (cDNA clone MGC:169237 IMAGE:8860632)	Mm.130167	242523	Dmrta1	4	Biological Process:	transcription	regulation of transcription, DNA-dependent	sex differentiation	biological_process	cell differentiation	regulation of transcription	cellular biopolymer biosynthetic process	reproduction	nitrogen compound metabolic process	developmental process	regulation of macromolecule metabolic process	cellular process	cellular macromolecule biosynthetic process	macromolecule metabolic process	regulation of nucleobase, nucleoside, nucleotide and nucleic acid metabolic process	gene expression	biological regulation	nucleobase, nucleoside, nucleotide and nucleic acid metabolic process	reproductive process	regulation of cellular process	regulation of biological process	regulation of nitrogen compound metabolic process	cellular macromolecule metabolic process	regulation of cellular metabolic process	cellular biosynthetic process	biosynthetic process	transcription, DNA-dependent	regulation of biosynthetic process	cellular metabolic process	RNA metabolic process	all	regulation of cellular biosynthetic process	biopolymer biosynthetic process	regulation of metabolic process
0.044334		129.572	485.348	33.2791	118.296	1	1	AV238324	1438658_a_at	sphingosine-1-phosphate receptor 3	-	-	-	-
0.036503		2074.83	2429.98	95.8061	63.3549	1	1	AW107924	1420043_s_at	Ubiquitin specific peptidase 14, mRNA (cDNA clone MGC:7106 IMAGE:3157723)	Mm.329277	59025	Usp14	18	Biological Process:	ubiquitin-dependent protein catabolic process	synaptic transmission	modification-dependent protein catabolic process	transmission of nerve impulse	cellular biopolymer catabolic process	biopolymer catabolic process	cellular metabolic process	cellular macromolecule catabolic process	modification-dependent macromolecule catabolic process	multicellular organismal process	cell communication	cellular process	proteolysis	macromolecule metabolic process	primary metabolic process	catabolic process	neurological system process	metabolic process	cellular protein catabolic process	cellular catabolic process	cellular macromolecule metabolic process	protein metabolic process	biopolymer metabolic process	protein catabolic process	cell-cell signaling	system process	cellular protein metabolic process	macromolecule catabolic process	proteolysis involved in cellular protein catabolic process	cellular biopolymer metabolic process	Molecular Function:	ubiquitin thiolesterase activity	peptidase activity	cysteine-type peptidase activity
0.018653		596.051	950.374	80.3101	46.0284	1	1	BI663014	1450981_at	Calponin 2, mRNA (cDNA clone MGC:27949 IMAGE:3589158)	Mm.157770	12798	Cnn2	10	Biological Process:	actomyosin structure organization	actin filament-based process	cellular component organization	cytoskeleton organization	cellular process	organelle organization	actin cytoskeleton organization	Molecular Function:	actin binding	calmodulin binding	cytoskeletal protein binding	protein binding	binding
0.038995		1152.76	1506.97	111.798	34.89	1	1	AU044268	1449739_at	Phosphatidylserine synthase 1, mRNA (cDNA clone MGC:5814 IMAGE:3501141)	Mm.281464	19210	Ptdss1	13	Biological Process:	phosphatidylserine biosynthetic process	phospholipid biosynthetic process	glycerophospholipid metabolic process	phospholipid metabolic process	glycerophospholipid biosynthetic process	cellular metabolic process	cellular process	primary metabolic process	glycerolipid biosynthetic process	metabolic process	organophosphate metabolic process	cellular lipid metabolic process	lipid metabolic process	cellular biosynthetic process	phosphatidylserine metabolic process	lipid biosynthetic process	biosynthetic process	glycerolipid metabolic process	Molecular Function:	transferase activity	catalytic activity	Cellular Component:	membrane	integral to membrane	intrinsic to membrane	cell	all	cellular_component	cell part	membrane part
0.017965		-220.509	132.906	18.9769	89.2835	1	1	AV261345	1456186_at	Transcribed locus	Mm.459214	-	-	2
0.016675		721.221	1074.22	74.6577	48.6988	1	1	BI078449	1423215_at	Signal peptidase complex subunit 2 homolog (S. cerevisiae), mRNA (cDNA clone IMAGE:3582190)	Mm.30043	66624	Spcs2	7	Biological Process:	signal peptide processing	cellular macromolecule metabolic process	protein metabolic process	cellular metabolic process	biopolymer metabolic process	protein processing	cellular process	cellular protein metabolic process	cellular biopolymer metabolic process	macromolecule metabolic process	gene expression	protein maturation by peptide bond cleavage	primary metabolic process	protein maturation	peptide metabolic process	metabolic process	Molecular Function:	peptidase activity	hydrolase activity	catalytic activity	Cellular Component:	endoplasmic reticulum	signal peptidase complex	microsome	membrane	integral to membrane	endoplasmic reticulum part	intracellular organelle	intracellular part	membrane-bounded organelle	insoluble fraction	all	membrane part	intrinsic to membrane
0.014527		794.981	1147.81	62.9861	57.803	1	1	BB131357	1456131_x_at	dystroglycan 1	-	-	-	-
0.049112		-246.29	104.016	34.7619	120.463	1	1	BB233597	1446255_at	KCNQ1 overlapping transcript 1	-	-	-	-
0.003316		-159.585	189.989	39.3131	39.62	1	1	BC026131	1418326_at	Solute carrier family 7 (cationic amino acid transporter, y+ system), member 5, mRNA (cDNA clone MGC:13766 IMAGE:4188854)	Mm.27943	20539	Slc7a5	8	Biological Process:	transport	amino acid transport	multicellular organismal development	nervous system development	L-amino acid transport	cell differentiation	system development	establishment of localization	developmental process	amine transport	cellular developmental process	multicellular organismal process	cellular process	transmembrane transport	anatomical structure development	carboxylic acid transport	organic acid transport	localization	Molecular Function:	amino acid transmembrane transporter activity	L-amino acid transmembrane transporter activity	substrate-specific transmembrane transporter activity	carboxylic acid transmembrane transporter activity	substrate-specific transporter activity	amine transmembrane transporter activity	organic acid transmembrane transporter activity	transporter activity	active transmembrane transporter activity	transmembrane transporter activity	Cellular Component:	cytoplasm	plasma membrane	membrane	integral to membrane
0.029979		-16.448	331.708	105.49	3.67326	1	1	AK012131	1452665_at	Tetratricopeptide repeat domain 27 (Ttc27), mRNA	Mm.209503	74196	Ttc27	17	Biological Process:	biological_process	all	Molecular Function:	binding	Cellular Component:	cellular_component	all
0.008815		208.291	554.328	43.4257	58.0384	1	1	AW552577	1433698_a_at	Thioredoxin-like 4A, mRNA (cDNA clone MGC:35779 IMAGE:3662554)	Mm.172411	27366	Txnl4a	18	Biological Process:	mRNA processing	cell cycle	mitosis	biological_process	RNA splicing	cell division	mitotic cell cycle	nitrogen compound metabolic process	cellular metabolic process	RNA metabolic process	all	organelle organization	cellular process	mRNA metabolic process	nuclear division	M phase of mitotic cell cycle	macromolecule metabolic process	gene expression	primary metabolic process	nucleobase, nucleoside, nucleotide and nucleic acid metabolic process	metabolic process	M phase	RNA processing	cell cycle phase	cellular macromolecule metabolic process	biopolymer metabolic process	cell cycle process	cellular biopolymer metabolic process	organelle fission	cellular component organization	Molecular Function:	molecular_function	all	Cellular Component:
0.037134		664.078	1008.29	103.718	42.1643	1	1	NM_024225	1417646_a_at	Sorting nexin 5 (Snx5), mRNA	Mm.273379	69178	Snx5	2	Biological Process:	transport	cell communication	protein transport	establishment of protein localization	protein localization	establishment of localization	localization	macromolecule localization	cellular process	Molecular Function:	protein binding	phosphoinositide binding	lipid binding	phospholipid binding	binding
0.044385		3646.19	3989.92	69.0755	96.6222	1	1	NM_026517	1417126_a_at	Ribosomal protein L22 like 1, mRNA (cDNA clone MGC:35646 IMAGE:5030430)	Mm.371630	68028	Rpl22l1	3	Biological Process:	translation	biological_process	cellular biopolymer biosynthetic process	cellular metabolic process	all	cellular process	biopolymer biosynthetic process	cellular macromolecule biosynthetic process	macromolecule metabolic process	gene expression	primary metabolic process	metabolic process	cellular macromolecule metabolic process	protein metabolic process	biopolymer metabolic process	cellular biosynthetic process	cellular protein metabolic process	biosynthetic process	cellular biopolymer metabolic process	macromolecule biosynthetic process	Molecular Function:	molecular_function	structural constituent of ribosome	structural molecule activity	all	Cellular Component:	cellular_component	intracellular	ribosome	ribonucleoprotein complex	intracellular organelle	intracellular part	organelle	non-membrane-bounded organelle
0.030911		730.418	1074.09	77.1897	71.5275	1	1	AK004120	1423211_at	NOP10 ribonucleoprotein homolog (yeast), mRNA (cDNA clone MGC:41052 IMAGE:1398559)	Mm.272346	66181	Nop10	2	Biological Process:	rRNA processing	biological_process	ribosome biogenesis	cellular component biogenesis	nitrogen compound metabolic process	cellular metabolic process	RNA metabolic process	all	cellular process	macromolecule metabolic process	gene expression	primary metabolic process	nucleobase, nucleoside, nucleotide and nucleic acid metabolic process	metabolic process	RNA processing	ribonucleoprotein complex biogenesis	rRNA metabolic process	ncRNA metabolic process	cellular macromolecule metabolic process	biopolymer metabolic process	ncRNA processing	cellular biopolymer metabolic process	Molecular Function:	molecular_function	all	Cellular Component:	cellular_component	nucleus	ribonucleoprotein complex	intracellular membrane-bounded organelle	intracellular organelle	intracellular part	intracellular	membrane-bounded organelle
0.029166		903.228	1246.73	84.7806	58.8855	1	1	AK008505	1453360_a_at	Testis expressed gene 9 (Tex9), mRNA	Mm.14485	21778	Tex9	9
0.0031		-248.203	94.9733	26.3971	46.8852	1	1	BI714082	1460117_at	Transcribed locus	Mm.459584	-	-	7
0.03949		365.981	708.648	111.916	20.5334	1	1	C81413	1449700_at	Immunoglobulin (CD79A) binding protein 1, mRNA (cDNA clone MGC:107340 IMAGE:30297519)	Mm.7454	18518	Igbp1	X	Biological Process:	response to biotic stimulus	regulation of signal transduction	B cell activation	immune system process	leukocyte activation	lymphocyte activation	regulation of biological process	regulation of cellular process	regulation of cell communication	multicellular organismal process	cell communication	cellular process	cell activation	response to stimulus	signal transduction	biological regulation	Cellular Component:	cytoplasm	intracellular part	intracellular	cell	all	cellular_component	cell part
0.018887		-590.563	-248.455	31.9085	83.8486	1	1	AV032115	1455851_at	Bone morphogenetic protein 5 (Bmp5), mRNA	Mm.473755	12160	Bmp5	9	Biological Process:	skeletal system development	ossification	multicellular organismal development	pattern specification process	cell differentiation	growth	cartilage development	tissue development	system development	bone development	developmental process	cellular developmental process	organ development	cellular process	multicellular organismal process	anatomical structure development	Molecular Function:	cytokine activity	protein binding	growth factor activity	binding	receptor binding	Cellular Component:	extracellular region	extracellular space	extracellular region part	all	cellular_component
0.024907		-320.511	21.452	64.8211	73.122	1	1	AV031885	1441842_s_at	Zinc finger protein 707, mRNA (cDNA clone MGC:31244 IMAGE:4210825)	Mm.294295	69020	Zfp707	15	Biological Process:	transcription	cellular biopolymer biosynthetic process	nitrogen compound metabolic process	cellular metabolic process	cellular process	biopolymer biosynthetic process	cellular macromolecule biosynthetic process	macromolecule metabolic process	gene expression	primary metabolic process	nucleobase, nucleoside, nucleotide and nucleic acid metabolic process	metabolic process	cellular macromolecule metabolic process	biopolymer metabolic process	cellular biosynthetic process	biosynthetic process	cellular biopolymer metabolic process	macromolecule biosynthetic process	Molecular Function:	zinc ion binding	metal ion binding	cation binding	ion binding	binding	transition metal ion binding	Cellular Component:	nucleus	intracellular membrane-bounded organelle	intracellular organelle	intracellular part	intracellular	membrane-bounded organelle	organelle	cell part
0.020868		2339.01	2680.78	92.3777	2.6032	1	1	BC020044	1451188_at	WD repeat domain 26 (Wdr26), mRNA	Mm.289082	226757	Wdr26	1	Cellular Component:	cytoplasm	intracellular part	intracellular	cell	all	cellular_component	cell part
0.010465		-621.289	-283.414	31.9427	67.1454	0.666667	1	AK009850	1429292_a_at	RIKEN cDNA 2310046K01 gene (2310046K01Rik), mRNA	Mm.258262	69698	2310046K01Rik	2	Biological Process:	cellular response to heat	cellular response to stress	cellular process	response to stress	response to stimulus	cellular response to stimulus	response to heat	response to temperature stimulus	response to abiotic stimulus	Molecular Function:	protein binding	binding	Cellular Component:	cellular_component	membrane	integral to membrane	intrinsic to membrane	cell	cell part	all	membrane part
0.020028		1038.85	1375.4	48.622	75.5656	1	1	BG075800	1420928_at	Beta galactoside alpha 2,6 sialyltransferase 1 (St6gal1), mRNA	Mm.149029	20440	St6gal1	16	Biological Process:	protein amino acid glycosylation	cellular metabolic process	cellular process	glycoprotein metabolic process	cellular macromolecule biosynthetic process	protein modification process	macromolecule metabolic process	primary metabolic process	biopolymer glycosylation	metabolic process	glycoprotein biosynthetic process	protein metabolic process	cellular macromolecule metabolic process	biopolymer metabolic process	biopolymer modification	carbohydrate metabolic process	cellular biosynthetic process	cellular carbohydrate metabolic process	cellular protein metabolic process	biosynthetic process	cellular biopolymer metabolic process	macromolecule biosynthetic process	glycosylation	Molecular Function:	beta-galactoside alpha-2,6-sialyltransferase activity	sialyltransferase activity	transferase activity	transferase activity, transferring glycosyl groups	catalytic activity	Cellular Component:	extracellular region	Golgi apparatus	membrane	integral to membrane
0.013933		500.191	836.724	61.6658	51.8018	1	1	BC016444	1425042_s_at	Proline, glutamic acid and leucine rich protein 1, mRNA (cDNA clone MGC:25365 IMAGE:4459875)	Mm.340601	75273	Pelp1	11	Biological Process:	transcription	cellular biopolymer biosynthetic process	nitrogen compound metabolic process	cellular metabolic process	cellular process	biopolymer biosynthetic process	cellular macromolecule biosynthetic process	macromolecule metabolic process	gene expression	primary metabolic process	nucleobase, nucleoside, nucleotide and nucleic acid metabolic process	metabolic process	cellular macromolecule metabolic process	biopolymer metabolic process	cellular biosynthetic process	biosynthetic process	cellular biopolymer metabolic process	macromolecule biosynthetic process	Cellular Component:	nucleus	cytoplasm	intracellular membrane-bounded organelle	intracellular organelle	intracellular part	intracellular	membrane-bounded organelle	organelle	cell part	all	cell	cellular_component
0.005573		605.561	941.468	47.1401	40.027	1	1	BB794772	1454731_at	Myosin X, mRNA (cDNA clone IMAGE:4038416)	Mm.60590	17909	Myo10	15	Molecular Function:	nucleotide binding	motor activity	ATP binding	hydrolase activity	hydrolase activity, acting on acid anhydrides, in phosphorus-containing anhydrides	purine nucleotide binding	nucleoside-triphosphatase activity	hydrolase activity, acting on acid anhydrides	binding	catalytic activity	purine nucleoside binding	adenyl ribonucleotide binding	ribonucleotide binding	pyrophosphatase activity	adenyl nucleotide binding	purine ribonucleotide binding	nucleoside binding	Cellular Component:	myosin complex	intracellular organelle	intracellular part	non-membrane-bounded organelle	all	cell	cytoskeletal part	intracellular	organelle	actin cytoskeleton	protein complex	cell part	intracellular non-membrane-bounded organelle	intracellular organelle part	cytoskeleton	cellular_component
0.028376		1184.38	1518.91	47.2651	87.718	1	1	BB283759	1419036_at	Casein kinase 2, alpha 1 polypeptide, mRNA (cDNA clone MGC:13987 IMAGE:4188101)	Mm.23692	12995	Csnk2a1	2	Biological Process:	protein amino acid phosphorylation	Wnt receptor signaling pathway	protein amino acid autophosphorylation	cellular metabolic process	post-translational protein modification	cell communication	cellular process	phosphorylation	protein modification process	macromolecule metabolic process	primary metabolic process	biological regulation	metabolic process	phosphate metabolic process	regulation of biological process	regulation of cellular process	cell surface receptor linked signal transduction	protein metabolic process	cellular macromolecule metabolic process	biopolymer metabolic process	biopolymer modification	phosphorus metabolic process	signal transduction	cellular protein metabolic process	cellular biopolymer metabolic process	Molecular Function:	nucleotide binding	protein kinase activity	protein serine/threonine kinase activity	protein binding	ATP binding	beta-catenin binding	kinase activity	transferase activity
0.043734		791.435	1125.54	95.1062	64.4103	1	1	BE376079	1427299_at	Ribosomal protein S6 kinase polypeptide 3 (Rps6ka3), mRNA	Mm.328476	110651	Rps6ka3	X	Biological Process:	protein amino acid phosphorylation	protein kinase cascade	cellular metabolic process	post-translational protein modification	cell communication	cellular process	phosphorylation	protein modification process	intracellular signaling cascade	macromolecule metabolic process	primary metabolic process	biological regulation	metabolic process	phosphate metabolic process	regulation of biological process	regulation of cellular process	protein metabolic process	cellular macromolecule metabolic process	biopolymer metabolic process	biopolymer modification	phosphorus metabolic process	signal transduction	cellular protein metabolic process	cellular biopolymer metabolic process	Molecular Function:	nucleotide binding	magnesium ion binding	protein kinase activity	protein serine/threonine kinase activity	ATP binding	kinase activity	transferase activity	binding	phosphotransferase activity, alcohol group as acceptor
0.046096		-109.422	223.416	67.4505	95.0155	1	1	BB229377	1420854_at	Elastin (Eln), mRNA	Mm.275320	13717	Eln	5	Biological Process:	skeletal muscle tissue development	extracellular matrix organization	regulation of actin filament polymerization	stress fiber formation	anatomical structure formation	cellular component assembly	cellular component biogenesis	developmental process	actin filament bundle formation	regulation of protein complex assembly	regulation of macromolecule metabolic process	organelle organization	cellular process	multicellular organismal process	protein complex biogenesis	regulation of actin filament-based process	regulation of cellular component size	anatomical structure development	protein polymerization	actin polymerization or depolymerization	actin filament organization	regulation of cellular component organization	macromolecule metabolic process	extracellular structure organization	biological regulation	muscle organ development	regulation of actin cytoskeleton organization	regulation of biological process	regulation of cellular process	cellular macromolecule metabolic process	system development	regulation of cellular metabolic process	regulation of cytoskeleton organization	regulation of actin filament length
0.011501		-444.768	-116.014	19.2784	71.818	1	1	BG064092	1455301_at	PREDICTED: Mus musculus WAS/WASL interacting protein family, member 3 (Wipf3), mRNA	Mm.434326	330319	Wipf3	6	Biological Process:	multicellular organismal development	spermatogenesis	cell differentiation	sexual reproduction	reproduction	reproductive process	developmental process	cellular developmental process	gamete generation	cellular process	multicellular organismal process	male gamete generation	Molecular Function:	actin binding	cytoskeletal protein binding	protein binding	binding	Cellular Component:	cytoplasm	intracellular part	intracellular	cell	all	cellular_component	cell part
0.009951		-185.655	139.633	34.145	61.7399	1	1	NM_016720	1419339_at	Neuraminidase 3 (Neu3), mRNA	Mm.103703	50877	Neu3	7	Biological Process:	carbohydrate metabolic process	metabolic process	primary metabolic process	Molecular Function:	exo-alpha-sialidase activity	hydrolase activity	hydrolase activity, acting on glycosyl bonds	alpha-sialidase activity	hydrolase activity, hydrolyzing O-glycosyl compounds	catalytic activity	Cellular Component:	plasma membrane	membrane	cell	all	cellular_component	cell part
0.02903		-485.735	-160.522	32.9268	91.8568	1	1	AV223474	1437614_x_at	zinc finger, DHHC domain containing 14	-	-	-	-
0.007844		-468.108	-142.985	42.18	50.6048	1	1	AV215673	1436704_x_at	Methylenetetrahydrofolate dehydrogenase (NADP+ dependent), methenyltetrahydrofolate cyclohydrolase, formyltetrahydrofolate sy	Mm.29584	108156	Mthfd1	12	Biological Process:	histidine biosynthetic process	purine nucleotide biosynthetic process	histidine catabolic process	one-carbon metabolic process	metabolic process	cellular amino acid biosynthetic process	methionine biosynthetic process	folic acid and derivative biosynthetic process	oxidation reduction	cofactor biosynthetic process	carboxylic acid metabolic process	cofactor metabolic process	nitrogen compound metabolic process	heterocycle biosynthetic process	coenzyme biosynthetic process	organic acid metabolic process	cellular process	folic acid and derivative metabolic process	sulfur metabolic process	aspartate family amino acid biosynthetic process	nucleotide biosynthetic process	monocarboxylic acid metabolic process	group transfer coenzyme metabolic process	nucleobase, nucleoside, nucleotide and nucleic acid metabolic process	coenzyme metabolic process	cellular amine metabolic process	histidine family amino acid biosynthetic process	amine metabolic process	organic acid biosynthetic process	cellular biosynthetic process	nucleoside phosphate metabolic process	nitrogen compound catabolic process	biosynthetic process	cellular nitrogen compound metabolic process
0.029894		-190.806	127.365	22.5795	93.6925	1	1	BG967663	1455106_a_at	Transcribed locus, strongly similar to NP_990641.1 brain creatine kinase [Gallus gallus]	Mm.426231	-	-	4
0.041484		786.881	1102.11	106.213	6.89957	1	1	AV300631	1435120_at	Transcribed locus	Mm.460482	-	-	8
0.034937		-322.041	-7.67967	39.3794	92.1375	0.666667	1	AK007410	1453851_a_at	Growth arrest and DNA-damage-inducible 45 gamma, mRNA (cDNA clone MGC:5695 IMAGE:3493618)	Mm.281298	23882	Gadd45g	13	Biological Process:	activation of MAPKK activity	negative regulation of protein kinase activity	apoptosis	multicellular organismal development	cell differentiation	interferon-gamma biosynthetic process	T-helper 1 cell differentiation	regulation of cell cycle	cytokine biosynthetic process	positive regulation of transferase activity	alpha-beta T cell activation	multicellular organismal process	regulation of phosphorylation	cellular process	anatomical structure development	cell death	biological regulation	T-helper cell differentiation	immune system development	leukocyte activation	positive regulation of catalytic activity	biopolymer modification	programmed cell death	negative regulation of transferase activity	response to stimulus	cellular biosynthetic process	leukocyte differentiation	biosynthetic process	hemopoiesis	activation of protein kinase activity	T-helper 1 type immune response	regulation of metabolic process	MAPKKK cascade	interferon-gamma production
0.015514		1774.35	2088.05	32.733	70.2633	1	1	AI528781	1419360_a_at	Synovial sarcoma translocation, Chromosome 18 (Ss18), mRNA	Mm.31761	268996	Ss18	18	Biological Process:	microtubule cytoskeleton organization	cell morphogenesis	cytoskeleton organization	protein kinase cascade	response to drug	ephrin receptor signaling pathway	anatomical structure morphogenesis	microtubule-based process	developmental process	enzyme linked receptor protein signaling pathway	cellular component morphogenesis	cell communication	cellular process	organelle organization	anatomical structure development	intracellular signaling cascade	biological regulation	response to chemical stimulus	regulation of cellular process	regulation of biological process	cell surface receptor linked signal transduction	cellular developmental process	response to stimulus	signal transduction	transmembrane receptor protein tyrosine kinase signaling pathway	cellular component organization	Cellular Component:	cytoplasmic microtubule	intracellular organelle	intracellular part	non-membrane-bounded organelle	all	cell	cytoskeletal part
0.001391		-91.313	221.021	38.8761	7.29677	1	1	BB699957	1454824_s_at	Mitochondrial tumor suppressor 1, mRNA (cDNA clone IMAGE:4206405)	Mm.149438	102103	Mtus1	8	Biological Process:	cell cycle	cellular process	Cellular Component:	nucleus	mitochondrion	Golgi apparatus	plasma membrane	membrane	intracellular membrane-bounded organelle	intracellular organelle	intracellular part	intracellular	membrane-bounded organelle	organelle	cell part	all	cytoplasm	cytoplasmic part	cell	cellular_component
0.001651		-413.938	-102.272	36.6797	18.9611	1	1	NM_010174	1416023_at	Fatty acid binding protein 3, muscle and heart, mRNA (cDNA clone MGC:6249 IMAGE:3485639)	Mm.388886	14077	Fabp3	4	Biological Process:	phosphatidylcholine biosynthetic process	transport	glycerophospholipid metabolic process	phospholipid metabolic process	glycerophospholipid biosynthetic process	nitrogen compound metabolic process	cellular metabolic process	cellular amino acid and derivative metabolic process	cellular process	phosphatidylcholine metabolic process	primary metabolic process	glycerolipid biosynthetic process	metabolic process	organophosphate metabolic process	establishment of localization	cellular lipid metabolic process	biogenic amine metabolic process	cellular amino acid derivative metabolic process	amine metabolic process	lipid metabolic process	cellular biosynthetic process	lipid biosynthetic process	biosynthetic process	localization	alcohol metabolic process	glycerolipid metabolic process	ethanolamine and derivative metabolic process	phospholipid biosynthetic process	Molecular Function:	transporter activity	binding	lipid binding	Cellular Component:	cytoplasm
0.029725		-393.857	-82.2663	37.9708	86.2179	1	1	BG695100	1419302_at	Hairy-related transcription factor 3 (Hrt3)	Mm.103615	56198	Heyl	4	Biological Process:	transcription	regulation of transcription, DNA-dependent	regulation of transcription from RNA polymerase II promoter	Notch signaling pathway	multicellular organismal development	regulation of transcription	cellular biopolymer biosynthetic process	nitrogen compound metabolic process	developmental process	regulation of macromolecule metabolic process	multicellular organismal process	cell communication	cellular process	cellular macromolecule biosynthetic process	macromolecule metabolic process	regulation of nucleobase, nucleoside, nucleotide and nucleic acid metabolic process	gene expression	biological regulation	nucleobase, nucleoside, nucleotide and nucleic acid metabolic process	regulation of cellular process	regulation of biological process	cell surface receptor linked signal transduction	regulation of nitrogen compound metabolic process	cellular macromolecule metabolic process	regulation of cellular metabolic process	transcription from RNA polymerase II promoter	cellular biosynthetic process	biosynthetic process	transcription, DNA-dependent	regulation of biosynthetic process	cellular metabolic process	RNA metabolic process	regulation of cellular biosynthetic process	biopolymer biosynthetic process
0.01682		498.158	809.178	34.8462	70.6117	1	1	AK012129	1428493_at	Signal-induced proliferation-associated 1 like 3, mRNA (cDNA clone IMAGE:4503076)	Mm.476973	74206	Sipa1l3	7
0.006599		379.265	689.758	49.3057	34.051	1	1	AV305746	1428543_at	Phosphoribosyl pyrophosphate amidotransferase, mRNA (cDNA clone MGC:38417 IMAGE:5346105)	Mm.202337	231327	Ppat	5	Molecular Function:	transferase activity	catalytic activity
0.015607		-567.223	-258.005	17.6795	74.4739	1	1	U35368	1418540_a_at	Protein tyrosine phosphatase, receptor type, E (Ptpre), mRNA	Mm.945	19267	Ptpre	7	Biological Process:	protein amino acid phosphorylation	protein amino acid dephosphorylation	transmembrane receptor protein tyrosine phosphatase signaling pathway	dephosphorylation	cellular metabolic process	enzyme linked receptor protein signaling pathway	post-translational protein modification	cell communication	cellular process	phosphorylation	protein modification process	macromolecule metabolic process	primary metabolic process	biological regulation	metabolic process	phosphate metabolic process	regulation of biological process	regulation of cellular process	cell surface receptor linked signal transduction	protein metabolic process	cellular macromolecule metabolic process	biopolymer metabolic process	biopolymer modification	phosphorus metabolic process	signal transduction	cellular protein metabolic process	cellular biopolymer metabolic process	Molecular Function:	phosphoprotein phosphatase activity	protein tyrosine phosphatase activity	receptor activity	hydrolase activity	phosphatase activity	protein homodimerization activity
0.006501		309.905	617.708	35.686	47.176	1	1	AV148957	1447787_x_at	Gap junction protein, gamma 1 (Gjc1), mRNA	Mm.390369	14615	Gjc1	11	Biological Process:	vasculogenesis	cell communication	cell-cell signaling	synaptic transmission	heart development	visual perception	cell development	cardiac muscle tissue development	transmission of nerve impulse	anatomical structure morphogenesis	cell differentiation	developmental process	multicellular organismal process	cellular process	anatomical structure development	vasculature development	sensory perception	organ morphogenesis	neurological system process	blood vessel development	muscle organ development	multicellular organismal development	tissue development	blood vessel morphogenesis	system development	cellular developmental process	organ development	striated muscle tissue development	sensory perception of light stimulus	system process	muscle tissue development	cognition	Cellular Component:	plasma membrane
0.045909		-255.376	50.6967	27.8024	103.327	0.833333	1	NM_058214	1422922_at	RecQ protein-like 4 (Recql4), mRNA	Mm.18373	79456	Recql4	15	Biological Process:	skeletal system development	DNA recombination	positive regulation of cell proliferation	pigmentation	negative regulation of sister chromatid cohesion	skeletal system morphogenesis	positive regulation of cellular process	nitrogen compound metabolic process	positive regulation of biological process	developmental process	organelle organization	cellular process	multicellular organismal process	negative regulation of cellular process	anatomical structure development	negative regulation of cell cycle process	regulation of cellular component organization	negative regulation of biological process	macromolecule metabolic process	biological regulation	nucleobase, nucleoside, nucleotide and nucleic acid metabolic process	negative regulation of organelle organization	regulation of biological process	regulation of cellular process	system development	cellular macromolecule metabolic process	negative regulation of cellular component organization	regulation of chromosome organization	regulation of cell proliferation	chromosome organization	regulation of organelle organization	cellular component organization	cell cycle	DNA metabolic process
0.040822		453.351	756.174	63.7086	79.2575	1	1	NM_022009	1416044_at	Flightless I homolog (Drosophila), mRNA (cDNA clone IMAGE:4161799)	Mm.339755	14248	Flii	11	Biological Process:	transcription	multicellular organismal development	actin cytoskeleton organization	regulation of transcription	actin filament severing	cellular biopolymer biosynthetic process	nitrogen compound metabolic process	developmental process	regulation of macromolecule metabolic process	organelle organization	multicellular organismal process	cellular process	cellular macromolecule biosynthetic process	macromolecule metabolic process	regulation of nucleobase, nucleoside, nucleotide and nucleic acid metabolic process	gene expression	biological regulation	nucleobase, nucleoside, nucleotide and nucleic acid metabolic process	regulation of cellular process	regulation of biological process	regulation of nitrogen compound metabolic process	cellular macromolecule metabolic process	regulation of cellular metabolic process	cellular biosynthetic process	biosynthetic process	regulation of biosynthetic process	cellular component organization	actin filament-based process	cellular metabolic process	regulation of cellular biosynthetic process	biopolymer biosynthetic process	regulation of metabolic process	regulation of primary metabolic process	primary metabolic process
0.019825		370.631	673.141	53.5821	60.1001	1	1	BC024870	1423930_at	Anaphase promoting complex subunit 4 (Anapc4), mRNA	Mm.272568	52206	Anapc4	5	Biological Process:	cell cycle	mitosis	modification-dependent protein catabolic process	cell division	mitotic cell cycle	cellular biopolymer catabolic process	biopolymer catabolic process	cellular metabolic process	cellular macromolecule catabolic process	modification-dependent macromolecule catabolic process	organelle organization	cellular process	proteolysis	nuclear division	macromolecule metabolic process	M phase of mitotic cell cycle	primary metabolic process	catabolic process	metabolic process	M phase	cellular protein catabolic process	cellular catabolic process	cell cycle phase	protein metabolic process	cellular macromolecule metabolic process	biopolymer metabolic process	protein catabolic process	cellular protein metabolic process	cell cycle process	proteolysis involved in cellular protein catabolic process	macromolecule catabolic process	cellular biopolymer metabolic process	organelle fission	cellular component organization
0.029992		-117.115	184.892	57.6362	71.1625	1	1	BI408798	1423453_at	Nucleolar protein 12 (Nol12), mRNA	Mm.157216	97961	Nol12	15	Biological Process:	biological_process	all	Molecular Function:	RNA binding	rRNA binding	binding	nucleic acid binding	Cellular Component:	nucleus	nucleolus	nuclear lumen	organelle lumen	intracellular organelle	intracellular part	membrane-bounded organelle	non-membrane-bounded organelle	all	nuclear part	cell	intracellular organelle lumen	intracellular membrane-bounded organelle	intracellular	organelle	cell part	membrane-enclosed lumen	intracellular non-membrane-bounded organelle	intracellular organelle part	cellular_component	organelle part
0.014701		-70.677	230.857	72.7924	8.78055	1	1	BB265030	1459320_at	Transcribed locus	Mm.408648	-	-	9
0.008387		166.284	465.804	21.4222	58.0279	1	1	NM_133693	1415739_at	RNA binding motif protein 42, mRNA (cDNA clone MGC:37116 IMAGE:4952304)	Mm.401747	68035	Rbm42	7	Molecular Function:	nucleotide binding	nucleic acid binding	RNA binding	binding	Cellular Component:	nucleus	cytoplasm	intracellular membrane-bounded organelle	intracellular organelle	intracellular part	intracellular	membrane-bounded organelle	organelle	cell part	all	cell	cellular_component
0.00664		-323.09	-24.582	26.9204	51.0468	1	1	BC027191	1423738_at	Oxidase assembly 1-like, mRNA (cDNA clone MGC:28641 IMAGE:4223847)	Mm.182340	69089	Oxa1l	14	Biological Process:	protein insertion into membrane	cellular localization	cellular macromolecule localization	cellular protein localization	cellular process	macromolecule localization	membrane organization	protein localization	localization	cellular component organization	localization within membrane	Cellular Component:	mitochondrion	mitochondrial inner membrane	membrane	integral to membrane	organelle inner membrane	intracellular organelle	intracellular part	membrane-bounded organelle	all	membrane part	intrinsic to membrane	mitochondrial envelope	cytoplasmic part	organelle envelope	mitochondrial part	mitochondrial membrane	envelope	cell	intracellular membrane-bounded organelle	intracellular	organelle	cell part
0.016909		563.798	861.541	21.7043	72.3138	1	1	NM_011432	1416197_at	U1 small nuclear ribonucleoprotein C, mRNA (cDNA clone MGC:6542 IMAGE:2655238)	Mm.308514	20630	Snrpc	17	Biological Process:	biological_process	all	Molecular Function:	molecular_function	nucleic acid binding	RNA binding	zinc ion binding	metal ion binding	cation binding	ion binding	binding	transition metal ion binding	all	Cellular Component:	cellular_component	nucleus	ribonucleoprotein complex	intracellular membrane-bounded organelle	intracellular organelle	intracellular part	intracellular	membrane-bounded organelle	organelle	cell part	all	macromolecular complex	cell
0.038429		-505.886	-208.618	68.4832	69.8325	0	1	BB279531	1442101_at	leucine rich repeat and fibronectin type III, extracellular 1	-	-	-	-
0.013216		-28.12	268.771	55.7807	42.2043	1	1	NM_013820	1422612_at	Hexokinase 2 (Hk2), mRNA	Mm.255848	15277	Hk2	6	Biological Process:	carbohydrate metabolic process	glucose metabolic process	glycolysis	carbohydrate phosphorylation	cellular metabolic process	cellular macromolecule catabolic process	phosphorylation	cellular process	generation of precursor metabolites and energy	hexose catabolic process	macromolecule metabolic process	catabolic process	carbohydrate catabolic process	primary metabolic process	glucose catabolic process	metabolic process	monosaccharide metabolic process	phosphate metabolic process	cellular catabolic process	cellular macromolecule metabolic process	monosaccharide catabolic process	phosphorus metabolic process	cellular carbohydrate metabolic process	hexose metabolic process	macromolecule catabolic process	alcohol catabolic process	alcohol metabolic process	cellular carbohydrate catabolic process	Molecular Function:	nucleotide binding	hexokinase activity	ATP binding	kinase activity	transferase activity
0.001072		1166.3	1462.39	9.27661	33.7682	1	1	BE572852	1418730_at	Ring finger protein, LIM domain interacting, mRNA (cDNA clone MGC:13712 IMAGE:4193003)	Mm.477797	19820	Rlim	X	Biological Process:	transcription	modification-dependent protein catabolic process	regulation of transcription	cellular biopolymer biosynthetic process	nitrogen compound metabolic process	cellular biopolymer catabolic process	cellular macromolecule catabolic process	regulation of macromolecule metabolic process	modification-dependent macromolecule catabolic process	cellular process	proteolysis	cellular macromolecule biosynthetic process	macromolecule metabolic process	regulation of nucleobase, nucleoside, nucleotide and nucleic acid metabolic process	gene expression	biological regulation	nucleobase, nucleoside, nucleotide and nucleic acid metabolic process	regulation of cellular process	regulation of biological process	regulation of nitrogen compound metabolic process	cellular macromolecule metabolic process	regulation of cellular metabolic process	protein catabolic process	cellular biosynthetic process	proteolysis involved in cellular protein catabolic process	macromolecule catabolic process	biosynthetic process	regulation of biosynthetic process	cellular metabolic process	biopolymer catabolic process	regulation of cellular biosynthetic process	regulation of metabolic process	biopolymer biosynthetic process	regulation of primary metabolic process
0.020602		-176.343	117.203	33.6538	71.5416	1	1	BB667890	1435231_at	Coenzyme Q4 homolog (yeast), mRNA (cDNA clone IMAGE:1494983)	Mm.245948	227683	Coq4	2	Biological Process:	ubiquinone biosynthetic process	biological_process	cofactor biosynthetic process	cofactor metabolic process	cellular metabolic process	ubiquinone metabolic process	all	coenzyme biosynthetic process	quinone cofactor metabolic process	cellular process	cellular biosynthetic process	biosynthetic process	oxidoreduction coenzyme metabolic process	cellular ketone metabolic process	metabolic process	quinone cofactor biosynthetic process	coenzyme metabolic process	Molecular Function:	molecular_function	all	Cellular Component:	cellular_component	mitochondrion	intracellular membrane-bounded organelle	intracellular organelle	intracellular part	intracellular	membrane-bounded organelle	organelle	cell part	all	cytoplasm	cytoplasmic part	cell
0.014665		-396.935	-104.309	16.8903	69.0663	1	1	AK014601	1418181_at	Protein tyrosine phosphatase 4a3, mRNA (cDNA clone MGC:36146 IMAGE:4482106)	Mm.390807	19245	Ptp4a3	15	Biological Process:	protein amino acid dephosphorylation	dephosphorylation	cellular metabolic process	post-translational protein modification	cellular process	protein modification process	macromolecule metabolic process	primary metabolic process	metabolic process	phosphate metabolic process	protein metabolic process	cellular macromolecule metabolic process	biopolymer metabolic process	biopolymer modification	phosphorus metabolic process	cellular protein metabolic process	cellular biopolymer metabolic process	Molecular Function:	phosphoprotein phosphatase activity	protein tyrosine phosphatase activity	hydrolase activity	phosphatase activity	hydrolase activity, acting on ester bonds	catalytic activity	phosphoric ester hydrolase activity	Cellular Component:	endosome	plasma membrane	membrane	intracellular membrane-bounded organelle	intracellular organelle	intracellular part	intracellular	membrane-bounded organelle
0.040075		-103.427	189.051	37.4515	90.1309	1	1	AV144937	1420199_at	Solute carrier family 35, member A4, mRNA (cDNA clone MGC:8198 IMAGE:3590779)	Mm.273350	67843	Slc35a4	18	Biological Process:	transport	carbohydrate transport	establishment of localization	localization	Molecular Function:	sugar:hydrogen symporter activity	cation transmembrane transporter activity	substrate-specific transmembrane transporter activity	substrate-specific transporter activity	solute:hydrogen symporter activity	solute:cation symporter activity	cation:sugar symporter activity	transporter activity	ion transmembrane transporter activity	sugar transmembrane transporter activity	active transmembrane transporter activity	secondary active transmembrane transporter activity	transmembrane transporter activity	carbohydrate transmembrane transporter activity	symporter activity	Cellular Component:	Golgi membrane	Golgi apparatus	membrane	integral to membrane	intracellular organelle	intracellular part	membrane-bounded organelle	all	membrane part	intrinsic to membrane	cytoplasmic part	cell	endomembrane system
0.035301		16.006	307.592	74.6196	55.9401	1	1	AV095945	1427158_at	Mitochondrial ribosomal protein S30, mRNA (cDNA clone MGC:36913 IMAGE:4945650)	Mm.143810	59054	Mrps30	13	Biological Process:	translation	biological_process	cellular biopolymer biosynthetic process	cellular metabolic process	all	cellular process	biopolymer biosynthetic process	cellular macromolecule biosynthetic process	macromolecule metabolic process	gene expression	primary metabolic process	metabolic process	cellular macromolecule metabolic process	protein metabolic process	biopolymer metabolic process	cellular biosynthetic process	cellular protein metabolic process	biosynthetic process	cellular biopolymer metabolic process	macromolecule biosynthetic process	Molecular Function:	molecular_function	structural constituent of ribosome	structural molecule activity	all	Cellular Component:	cellular_component	mitochondrion	ribosome	ribonucleoprotein complex	intracellular organelle	intracellular part	membrane-bounded organelle	non-membrane-bounded organelle
0.001224		1066.67	1357.4	33.9315	10.7664	1	1	AI891570	1436226_at	Transcription elongation factor B (SIII), polypeptide 1 (Tceb1), mRNA	Mm.289248	67923	Tceb1	1	Biological Process:	transcription	ubiquitin-dependent protein catabolic process	modification-dependent protein catabolic process	regulation of transcription	cellular biopolymer biosynthetic process	nitrogen compound metabolic process	cellular biopolymer catabolic process	cellular macromolecule catabolic process	regulation of macromolecule metabolic process	modification-dependent macromolecule catabolic process	cellular process	proteolysis	cellular macromolecule biosynthetic process	macromolecule metabolic process	regulation of nucleobase, nucleoside, nucleotide and nucleic acid metabolic process	gene expression	biological regulation	nucleobase, nucleoside, nucleotide and nucleic acid metabolic process	regulation of cellular process	regulation of biological process	regulation of nitrogen compound metabolic process	cellular macromolecule metabolic process	regulation of cellular metabolic process	protein catabolic process	cellular biosynthetic process	proteolysis involved in cellular protein catabolic process	macromolecule catabolic process	biosynthetic process	regulation of biosynthetic process	cellular metabolic process	biopolymer catabolic process	regulation of cellular biosynthetic process	regulation of metabolic process	biopolymer biosynthetic process
0.035979		-96.1163	193.231	42.4884	82.8729	1	1	BF159976	1433485_x_at	G protein-coupled receptor 56, mRNA (cDNA clone MGC:11582 IMAGE:3709247)	Mm.290834	14766	Gpr56	8	Biological Process:	signal transduction	cell surface receptor linked signal transduction	G-protein coupled receptor protein signaling pathway	neuropeptide signaling pathway	regulation of biological process	regulation of cellular process	cellular process	cell communication	biological regulation	Molecular Function:	signal transducer activity	receptor activity	transmembrane receptor activity	G-protein coupled receptor activity	molecular transducer activity	Cellular Component:	plasma membrane	membrane	integral to membrane	intrinsic to membrane	cell	all	cellular_component	cell part	membrane part
0.007638		512.941	800.694	47.1987	33.4828	1	1	NM_024225	1417647_at	Sorting nexin 5 (Snx5), mRNA	Mm.273379	69178	Snx5	2	Biological Process:	transport	cell communication	protein transport	establishment of protein localization	protein localization	establishment of localization	localization	macromolecule localization	cellular process	Molecular Function:	protein binding	phosphoinositide binding	lipid binding	phospholipid binding	binding
0.014486		-371.894	-84.3447	21.3132	66.2695	1	1	BB363188	1435460_at	Protein kinase, cGMP-dependent, type II (Prkg2), mRNA	Mm.263002	19092	Prkg2	5	Biological Process:	protein amino acid phosphorylation	cellular metabolic process	post-translational protein modification	cellular process	phosphorylation	protein modification process	macromolecule metabolic process	primary metabolic process	metabolic process	phosphate metabolic process	protein metabolic process	cellular macromolecule metabolic process	biopolymer metabolic process	biopolymer modification	phosphorus metabolic process	cellular protein metabolic process	cellular biopolymer metabolic process	Molecular Function:	nucleotide binding	protein kinase activity	protein serine/threonine kinase activity	cGMP-dependent protein kinase activity	ATP binding	kinase activity	transferase activity	cGMP binding	binding	phosphotransferase activity, alcohol group as acceptor	catalytic activity	transferase activity, transferring phosphorus-containing groups	guanyl nucleotide binding	guanyl ribonucleotide binding	purine nucleoside binding	purine ribonucleotide binding
0.028128		-91.9187	195.346	45.8489	71.9586	1	1	BB550907	1429076_a_at	Glycerophosphodiester phosphodiesterase domain containing 2, mRNA (cDNA clone MGC:46808 IMAGE:4457335)	Mm.283495	71584	Gdpd2	X	Biological Process:	glycerol metabolic process	lipid metabolic process	cellular metabolic process	carbohydrate metabolic process	cellular process	cellular carbohydrate metabolic process	polyol metabolic process	alcohol metabolic process	primary metabolic process	metabolic process	alditol metabolic process	Molecular Function:	phosphoric diester hydrolase activity	glycerophosphodiester phosphodiesterase activity	hydrolase activity	hydrolase activity, acting on ester bonds	catalytic activity	phosphoric ester hydrolase activity	Cellular Component:	cytoplasm	cytoskeleton	plasma membrane	membrane	integral to membrane	intracellular organelle	intracellular part	intracellular	organelle	non-membrane-bounded organelle	all	cell part	membrane part	intrinsic to membrane	intracellular non-membrane-bounded organelle
0.013994		801.931	1088.02	58.8303	35.1935	1	1	BG064835	1427139_at	Zinc metallopeptidase (Adamts10)	Mm.29304	224697	Adamts10	17	Biological Process:	proteolysis	biopolymer catabolic process	protein metabolic process	biopolymer metabolic process	protein catabolic process	macromolecule catabolic process	macromolecule metabolic process	catabolic process	primary metabolic process	metabolic process	Molecular Function:	metalloendopeptidase activity	peptidase activity	metallopeptidase activity	zinc ion binding	hydrolase activity	metal ion binding	endopeptidase activity	cation binding	ion binding	binding	transition metal ion binding	catalytic activity	peptidase activity, acting on L-amino acid peptides	Cellular Component:	extracellular region	proteinaceous extracellular matrix	extracellular matrix	extracellular region part	all	cellular_component
0.041104		-141.342	143.833	50.3939	81.6938	1	1	BB543646	1456133_x_at	integrin beta 5	-	-	-	-
0.028248		-524.086	-239.283	53.0316	66.0538	1	1	BF228318	1423407_a_at	Fibulin 2, mRNA (cDNA clone MGC:6112 IMAGE:3490759)	Mm.249146	14115	Fbln2	6	Biological Process:	positive regulation of cell-substrate adhesion	cell-substrate adhesion	positive regulation of cellular process	regulation of biological process	regulation of cellular process	regulation of cell-substrate adhesion	positive regulation of biological process	regulation of cell adhesion	positive regulation of cell adhesion	cellular process	biological adhesion	cell adhesion	biological regulation	Molecular Function:	calcium ion binding	protein binding	extracellular matrix binding	cation binding	ion binding	binding	metal ion binding	Cellular Component:	extracellular region	proteinaceous extracellular matrix	extracellular matrix	extracellular region part	all	cellular_component
0.009987		-447.319	-162.903	24.4279	56.7146	1	1	BC006728	1424942_a_at	Myelocytomatosis oncogene, mRNA (cDNA clone IMAGE:3962047)	Mm.2444	17869	Myc	15	Biological Process:	B cell apoptosis	release of cytochrome c from mitochondria	positive regulation of B cell apoptosis	DNA fragmentation involved in apoptosis	transcription	regulation of transcription, DNA-dependent	activation of caspase activity	positive regulation of cell proliferation	induction of apoptosis by intracellular signals	activation of pro-apoptotic gene products	negative regulation of survival gene product expression	response to radiation	regulation of gene expression	negative regulation of gene-specific transcription from RNA polymerase II promoter	protein processing	negative regulation of protein binding	middle ear morphogenesis	regulation of apoptosis	positive regulation of catalytic activity	response to alkaloid	pigmentation	regulation of transcription	positive regulation of transcription from RNA polymerase II promoter	skeletal system morphogenesis	detection of mechanical stimulus involved in sensory perception of sound	negative regulation of developmental process	negative regulation of gene expression	negative regulation of cellular metabolic process	positive regulation of cellular process	regulation of hydrolase activity	positive regulation of peptidase activity	negative regulation of transcription, DNA-dependent	induction of programmed cell death	apoptosis
0.036887		1467.33	1751.49	14.7265	91.0388	1	1	AJ404329	1427068_x_at	Hypothetical protein (ORF1)	Mm.29950	66771	4933439F18Rik	11
0.00482		-530.848	-246.982	47.2196	17.0488	1	1	AK003232	1427912_at	Carbonyl reductase 3, mRNA (cDNA clone MGC:41226 IMAGE:1313642)	Mm.4512	109857	Cbr3	16	Biological Process:	oxidation reduction	metabolic process	Molecular Function:	oxidoreductase activity	catalytic activity
0.00098		-158.399	123.173	12.1567	30.1745	1	1	BB807707	1418643_at	Tetraspanin 13, mRNA (cDNA clone MGC:18777 IMAGE:4166625)	Mm.254663	66109	Tspan13	12	Cellular Component:	membrane	integral to membrane	intrinsic to membrane	cell	all	cellular_component	cell part	membrane part
0.024427		5.08067	285.566	36.4043	70.8543	1	1	NM_025846	1417398_at	Related RAS viral (r-ras) oncogene homolog 2, mRNA (cDNA clone MGC:6630 IMAGE:3492159)	Mm.276572	66922	Rras2	7	Biological Process:	small GTPase mediated signal transduction	Ras protein signal transduction	cellular process	positive regulation of cell migration	positive regulation of cellular process	regulation of cell motion	positive regulation of biological process	localization of cell	regulation of localization	cell communication	intracellular signaling cascade	cell motility	regulation of locomotion	biological regulation	regulation of cell migration	regulation of cellular process	regulation of biological process	positive regulation of cell motion	cell migration	signal transduction	locomotion	localization	cell motion	Molecular Function:	nucleotide binding	protein binding	GTP binding	guanyl ribonucleotide binding	purine nucleotide binding	ribonucleotide binding	binding	purine ribonucleotide binding	guanyl nucleotide binding	Cellular Component:
0.035712		-184.725	95.356	33.3327	83.5186	1	1	BB280291	1438011_at	Transcribed locus	Mm.98775	13026	-	16	Biological Process:	phosphatidylcholine biosynthetic process	phospholipid biosynthetic process	biosynthetic process	response to abiotic stimulus	glycerophospholipid metabolic process	phospholipid metabolic process	glycerophospholipid biosynthetic process	nitrogen compound metabolic process	cellular metabolic process	cellular amino acid and derivative metabolic process	cellular process	phosphatidylcholine metabolic process	primary metabolic process	glycerolipid biosynthetic process	metabolic process	organophosphate metabolic process	cellular lipid metabolic process	biogenic amine metabolic process	cellular amino acid derivative metabolic process	amine metabolic process	lipid metabolic process	response to stimulus	cellular biosynthetic process	lipid biosynthetic process	alcohol metabolic process	glycerolipid metabolic process	ethanolamine and derivative metabolic process	Molecular Function:	catalytic activity	choline-phosphate cytidylyltransferase activity	transferase activity	nucleotidyltransferase activity	transferase activity, transferring phosphorus-containing groups	cytidylyltransferase activity
0.014551		-489.909	-210.592	26.9714	62.1072	1	1	NM_007430	1417760_at	Nuclear receptor subfamily 0, group B, member 1 (Nr0b1), mRNA	Mm.5180	11614	Nr0b1	X	Biological Process:	negative regulation of transcription from RNA polymerase II promoter	transcription	regulation of transcription, DNA-dependent	response to stress	spermatogenesis	sex determination	male gonad development	negative regulation of transcription	cell differentiation	male sex determination	adrenal gland development	Leydig cell differentiation	regulation of transcription	negative regulation of cell differentiation	Sertoli cell differentiation	negative regulation of developmental process	reproduction	negative regulation of gene expression	regulation of cell differentiation	negative regulation of cellular metabolic process	negative regulation of transcription, DNA-dependent	multicellular organismal process	cellular process	anatomical structure development	male gamete generation	negative regulation of biological process	endocrine system development	reproductive structure development	negative regulation of macromolecule metabolic process	negative regulation of biosynthetic process	regulation of nucleobase, nucleoside, nucleotide and nucleic acid metabolic process	biological regulation	reproductive process	development of primary sexual characteristics
0.038383		1260.8	1539.74	58.8205	70.4014	1	1	AW550842	1455009_at	Carboxypeptidase D (Cpd), mRNA	Mm.276736	12874	Cpd	11	Biological Process:	proteolysis	biopolymer catabolic process	protein metabolic process	biopolymer metabolic process	protein catabolic process	macromolecule catabolic process	macromolecule metabolic process	catabolic process	primary metabolic process	metabolic process	Molecular Function:	carboxypeptidase activity	metallocarboxypeptidase activity	serine-type carboxypeptidase activity	peptidase activity	metallopeptidase activity	zinc ion binding	hydrolase activity	metal ion binding	binding	catalytic activity	serine-type peptidase activity	serine hydrolase activity	metalloexopeptidase activity	cation binding	exopeptidase activity	peptidase activity, acting on L-amino acid peptides	ion binding	transition metal ion binding	serine-type exopeptidase activity	Cellular Component:	membrane	integral to membrane	intrinsic to membrane
0.042953		376.118	654.678	40.2088	86.2667	1	1	NM_026404	1416110_at	Solute carrier family 35, member A4, mRNA (cDNA clone MGC:8198 IMAGE:3590779)	Mm.273350	67843	Slc35a4	18	Biological Process:	transport	carbohydrate transport	establishment of localization	localization	Molecular Function:	sugar:hydrogen symporter activity	cation transmembrane transporter activity	substrate-specific transmembrane transporter activity	substrate-specific transporter activity	solute:hydrogen symporter activity	solute:cation symporter activity	cation:sugar symporter activity	transporter activity	ion transmembrane transporter activity	sugar transmembrane transporter activity	active transmembrane transporter activity	secondary active transmembrane transporter activity	transmembrane transporter activity	carbohydrate transmembrane transporter activity	symporter activity	Cellular Component:	Golgi membrane	Golgi apparatus	membrane	integral to membrane	intracellular organelle	intracellular part	membrane-bounded organelle	all	membrane part	intrinsic to membrane	cytoplasmic part	cell	endomembrane system
0.037103		264.653	540.961	44.3201	78.1578	1	1	AV066689	1436684_a_at	RIO kinase 2 (yeast), mRNA (cDNA clone MGC:18713 IMAGE:4216633)	Mm.218423	67045	Riok2	17	Biological Process:	protein amino acid phosphorylation	cellular metabolic process	post-translational protein modification	cellular process	phosphorylation	protein modification process	macromolecule metabolic process	primary metabolic process	metabolic process	phosphate metabolic process	protein metabolic process	cellular macromolecule metabolic process	biopolymer metabolic process	biopolymer modification	phosphorus metabolic process	cellular protein metabolic process	cellular biopolymer metabolic process	Molecular Function:	nucleotide binding	catalytic activity	protein serine/threonine kinase activity	ATP binding	kinase activity	transferase activity	purine nucleotide binding	binding	protein kinase activity	phosphotransferase activity, alcohol group as acceptor	transferase activity, transferring phosphorus-containing groups	purine nucleoside binding	adenyl ribonucleotide binding	ribonucleotide binding	adenyl nucleotide binding	purine ribonucleotide binding
0.034046		-45.5953	230.099	51.9274	69.9643	1	1	BG229308	1434667_at	Collagen, type VIII, alpha 2, mRNA (cDNA clone MGC:90765 IMAGE:6853989)	Mm.296327	329941	Col8a2	4	Biological Process:	cell adhesion	camera-type eye morphogenesis	epithelial cell proliferation	multicellular organismal development	anatomical structure morphogenesis	system development	developmental process	eye morphogenesis	eye development	sensory organ development	multicellular organismal process	organ development	cellular process	cell proliferation	anatomical structure development	biological adhesion	organ morphogenesis	camera-type eye development	Molecular Function:	protein binding	binding	Cellular Component:	extracellular region	proteinaceous extracellular matrix	basement membrane	extracellular matrix	extracellular region part	extracellular matrix part	all	cellular_component
0.033418		279.067	553.381	14.7031	84.8997	1	1	AV229846	1460626_at	Septin 11, mRNA (cDNA clone MGC:28420 IMAGE:4037515)	Mm.428571	52398	2010-09-11	5	Biological Process:	cell cycle	cell division	cellular process	Molecular Function:	nucleotide binding	protein binding	GTP binding	guanyl ribonucleotide binding	purine nucleotide binding	ribonucleotide binding	binding	purine ribonucleotide binding	guanyl nucleotide binding	Cellular Component:	cell junction	septin complex	cell projection	synapse	intracellular organelle	intracellular part	plasma membrane part	non-membrane-bounded organelle	all	membrane part	cell cortex	cytoplasmic part	cell cortex part	plasma membrane	septin cytoskeleton	cell	cytoskeletal part	intracellular	organelle	cell part
0.036		-150.043	122.121	20.8796	85.0918	1	1	BM120925	1435448_at	BCL2-like 11 (apoptosis facilitator), mRNA (cDNA clone MGC:28730 IMAGE:4459720)	Mm.141083	12125	Bcl2l11	2	Biological Process:	in utero embryonic development	leukocyte homeostasis	B cell homeostasis	B cell apoptosis	kidney development	lymphocyte homeostasis	myeloid cell homeostasis	apoptosis	cell-matrix adhesion	spermatogenesis	male gonad development	post-embryonic development	mammary gland development	tube lumen formation	odontogenesis of dentine-containing tooth	regulation of apoptosis	T cell homeostasis	positive regulation of apoptosis	ear development	regulation of organ growth	pigmentation during development	regulation of pigmentation during development	spleen development	thymus development	post-embryonic organ morphogenesis	anatomical structure formation	reproduction	positive regulation of cellular process	positive regulation of programmed cell death	cellular process	multicellular organismal process	anatomical structure development	chordate embryonic development	cell death
0.003836		-513.915	-242.307	25.764	37.0414	1	1	BC027071	1425887_at	Transmembrane protein 114 (Tmem114), mRNA	Mm.159318	74720	Tmem114	16	Cellular Component:	membrane	integral to membrane	intrinsic to membrane	cell	all	cellular_component	cell part	membrane part
0.045377		-152.544	118.064	51.4826	78.9144	1	1	NM_033075	1417822_at	DNA segment, Chr 17, human D6S56E 5	-	110956	-	-	Cellular Component:	viral envelope	virion part	all	cellular_component	virion
0.044706		103.825	374.205	15.6716	92.3399	1	1	BB231989	1460050_x_at	Methyltransferase like 13 (Mettl13), mRNA	Mm.270569	71449	Mettl13	1	Biological Process:	metabolic process	Molecular Function:	methyltransferase activity	transferase activity	transferase activity, transferring one-carbon groups	catalytic activity
0.006736		-614.129	-344.053	18.3787	49.0961	1	1	NM_008089	1449232_at	GATA binding protein 1 (Gata1), mRNA	Mm.335973	14460	Gata1	X	Biological Process:	transcription	regulation of transcription, DNA-dependent	regulation of transcription	cellular biopolymer biosynthetic process	nitrogen compound metabolic process	regulation of macromolecule metabolic process	cellular process	cellular macromolecule biosynthetic process	macromolecule metabolic process	regulation of nucleobase, nucleoside, nucleotide and nucleic acid metabolic process	gene expression	biological regulation	nucleobase, nucleoside, nucleotide and nucleic acid metabolic process	regulation of cellular process	regulation of biological process	regulation of nitrogen compound metabolic process	cellular macromolecule metabolic process	regulation of cellular metabolic process	cellular biosynthetic process	biosynthetic process	transcription, DNA-dependent	regulation of biosynthetic process	cellular metabolic process	RNA metabolic process	regulation of cellular biosynthetic process	biopolymer biosynthetic process	regulation of metabolic process	regulation of primary metabolic process	primary metabolic process	metabolic process	regulation of gene expression	biopolymer metabolic process	RNA biosynthetic process	regulation of RNA metabolic process
0.034425		-186.559	83.0063	61.3632	59.543	1	1	NM_019564	1416749_at	HtrA serine peptidase 1, mRNA (cDNA clone MGC:19188 IMAGE:4235912)	Mm.30156	56213	Htra1	7	Biological Process:	regulation of cell growth	proteolysis	negative regulation of transforming growth factor beta receptor signaling pathway	negative regulation of BMP signaling pathway	regulation of signal transduction	enzyme linked receptor protein signaling pathway	regulation of transforming growth factor beta receptor signaling pathway	cell communication	cellular process	transforming growth factor beta receptor signaling pathway	negative regulation of cellular process	regulation of cellular component size	negative regulation of biological process	macromolecule metabolic process	regulation of growth	biological regulation	regulation of biological process	regulation of cellular process	cell surface receptor linked signal transduction	negative regulation of cell communication	protein catabolic process	regulation of biological quality	transmembrane receptor protein serine/threonine kinase signaling pathway	macromolecule catabolic process	regulation of BMP signaling pathway	negative regulation of signal transduction	biopolymer catabolic process	regulation of cell communication	growth	primary metabolic process	catabolic process	regulation of anatomical structure size	metabolic process	protein metabolic process
0.047573		479.528	748.278	53.0808	78.9359	1	1	BC007179	1424281_at	Ubiquitin-associated protein 2, mRNA (cDNA clone MGC:7679 IMAGE:3496608)	Mm.41864	68926	Ubap2	4
0.004517		-50.2193	217.444	38.7111	25.7572	1	1	BE914497	1439148_a_at	Phosphofructokinase, liver, B-type, mRNA (cDNA clone MGC:28316 IMAGE:4014395)	Mm.269649	18641	Pfkl	10	Biological Process:	fructose 6-phosphate metabolic process	glycolysis	response to glucose stimulus	negative regulation of insulin secretion	establishment of localization in cell	regulation of localization	cellular process	regulation of hormone secretion	negative regulation of biological process	glucose metabolic process	biological regulation	monosaccharide metabolic process	regulation of peptide secretion	regulation of hormone levels	peptide transport	regulation of biological quality	cell-cell signaling	negative regulation of peptide secretion	response to monosaccharide stimulus	response to stimulus	cellular carbohydrate metabolic process	macromolecule catabolic process	alcohol metabolic process	insulin secretion	transport	regulation of transport	response to hexose stimulus	negative regulation of transport	generation of precursor metabolites and energy	hormone secretion	hexose catabolic process	carbohydrate catabolic process	fructose metabolic process	secretion by cell
0.006771		-452.901	-185.415	35.491	38.0004	1	1	NM_010911	1416373_at	Nitrogen fixation gene 1 (S. cerevisiae), mRNA (cDNA clone MGC:11683 IMAGE:3711352)	Mm.283604	18041	Nfs1	2	Biological Process:	cysteine metabolic process	Mo-molybdopterin cofactor biosynthetic process	metabolic process	iron incorporation into metallo-sulfur cluster	cofactor biosynthetic process	carboxylic acid metabolic process	cofactor metabolic process	nitrogen compound metabolic process	heterocycle biosynthetic process	post-translational protein modification	coenzyme biosynthetic process	organic acid metabolic process	cellular process	protein modification process	pteridine and derivative biosynthetic process	sulfur metabolic process	serine family amino acid metabolic process	macromolecule metabolic process	metallo-sulfur cluster assembly	Mo-molybdopterin cofactor metabolic process	coenzyme metabolic process	cellular amine metabolic process	cellular macromolecule metabolic process	biopolymer modification	amine metabolic process	cellular biosynthetic process	biosynthetic process	cellular nitrogen compound metabolic process	cellular metabolic process	cellular amino acid and derivative metabolic process	cellular aromatic compound metabolic process	prosthetic group metabolic process	pteridine and derivative metabolic process	sulfur amino acid metabolic process
0.017428		414.455	681.554	50.372	46.2026	1	1	AV102876	1457434_s_at	Protein tyrosine phosphatase-like (proline instead of catalytic arginine), member a (Ptpla), transcript variant 1, mRNA	Mm.241205	30963	Ptpla	2	Biological Process:	multicellular organismal development	biological_process	dephosphorylation	phosphate metabolic process	cellular metabolic process	developmental process	all	cellular process	phosphorus metabolic process	multicellular organismal process	metabolic process	Molecular Function:	molecular_function	protein tyrosine phosphatase activity	phosphatase activity	hydrolase activity	hydrolase activity, acting on ester bonds	phosphoprotein phosphatase activity	catalytic activity	all	phosphoric ester hydrolase activity	Cellular Component:	cellular_component	membrane	integral to membrane	intrinsic to membrane	cell	cell part	all	membrane part
0.035568		51.9853	318.311	52.5841	67.2825	1	1	BI080296	1415733_a_at	Translocase of outer mitochondrial membrane 5 homolog (yeast) (Tomm5), nuclear gene encoding mitochondrial protein, transcrip	Mm.282081	68512	Tomm5	4	Biological Process:	biological_process	all	Molecular Function:	molecular_function	all	Cellular Component:	cellular_component	mitochondrion	intracellular membrane-bounded organelle	intracellular organelle	intracellular part	intracellular	membrane-bounded organelle	organelle	cell part	all	cytoplasm	cytoplasmic part	cell
0.009897		-90.7647	173.991	11.2382	56.2205	1	1	NM_019397	1419332_at	EGF-like-domain, multiple 6 (Egfl6), mRNA	Mm.37707	54156	Egfl6	X	Biological Process:	cell adhesion	multicellular organismal development	positive regulation of cell-substrate adhesion	cell differentiation	extracellular matrix organization	positive regulation of cellular process	positive regulation of biological process	developmental process	multicellular organismal process	cellular process	extracellular structure organization	biological regulation	cell-substrate adhesion	regulation of cell-substrate adhesion	regulation of cellular process	regulation of biological process	regulation of cell adhesion	cellular developmental process	positive regulation of cell adhesion	biological adhesion	cellular component organization	Molecular Function:	calcium ion binding	protein binding	cation binding	ion binding	binding	metal ion binding	Cellular Component:	extracellular region	proteinaceous extracellular matrix	basement membrane	membrane	extracellular matrix
0.003814		-332.724	-67.9823	31.9398	30.1304	1	1	NM_015755	1418260_at	Hormonally upregulated Neu-associated kinase (Hunk), mRNA	Mm.125874	26559	Hunk	16	Biological Process:	protein amino acid phosphorylation	cellular metabolic process	post-translational protein modification	cellular process	phosphorylation	protein modification process	macromolecule metabolic process	primary metabolic process	metabolic process	phosphate metabolic process	protein metabolic process	cellular macromolecule metabolic process	biopolymer metabolic process	biopolymer modification	phosphorus metabolic process	cellular protein metabolic process	cellular biopolymer metabolic process	Molecular Function:	nucleotide binding	protein kinase activity	protein serine/threonine kinase activity	ATP binding	kinase activity	transferase activity	purine nucleotide binding	binding	phosphotransferase activity, alcohol group as acceptor	catalytic activity	transferase activity, transferring phosphorus-containing groups	purine nucleoside binding	adenyl ribonucleotide binding	ribonucleotide binding	adenyl nucleotide binding	purine ribonucleotide binding
0.01287		112.361	377.064	35.4777	50.6973	1	1	BB100861	1437511_x_at	Chloride channel CLIC-like 1 (Clcc1), mRNA	Mm.214545	229725	Clcc1	3	Cellular Component:	nucleus	endoplasmic reticulum	Golgi apparatus	membrane	integral to membrane	intracellular membrane-bounded organelle	intracellular organelle	intracellular part	intracellular	membrane-bounded organelle	organelle	cell part	all	membrane part	cytoplasm	intrinsic to membrane	cytoplasmic part	cell	cellular_component
0.000791		-65.219	197.811	8.89758	27.3217	1	1	NM_133888	1417300_at	Sphingomyelin phosphodiesterase, acid-like 3B (Smpdl3b), mRNA	Mm.287187	100340	Smpdl3b	4	Biological Process:	sphingomyelin catabolic process	metabolic process	phospholipid metabolic process	cellular metabolic process	sphingolipid catabolic process	cellular process	catabolic process	phospholipid catabolic process	primary metabolic process	cellular lipid catabolic process	organophosphate metabolic process	cellular catabolic process	sphingomyelin metabolic process	cellular lipid metabolic process	sphingolipid metabolic process	lipid metabolic process	lipid catabolic process	membrane lipid catabolic process	membrane lipid metabolic process	Molecular Function:	sphingomyelin phosphodiesterase activity	hydrolase activity	hydrolase activity, acting on glycosyl bonds	hydrolase activity, acting on ester bonds	lipase activity	phospholipase activity	phosphoric diester hydrolase activity	catalytic activity	phosphoric ester hydrolase activity	Cellular Component:	extracellular region	extracellular space	extracellular region part	all
0.041828		206	468.241	37.905	80.2956	1	1	AK012768	1427906_at	RIKEN cDNA 1110037F02 gene, mRNA (cDNA clone MGC:30537 IMAGE:5024976)	Mm.331487	66185	1110037F02Rik	4	Biological Process:	mRNA processing	RNA splicing	nitrogen compound metabolic process	cellular macromolecule metabolic process	cellular metabolic process	biopolymer metabolic process	RNA metabolic process	cellular process	mRNA metabolic process	macromolecule metabolic process	cellular biopolymer metabolic process	gene expression	primary metabolic process	nucleobase, nucleoside, nucleotide and nucleic acid metabolic process	metabolic process	RNA processing	Cellular Component:	nucleus	intracellular membrane-bounded organelle	intracellular organelle	intracellular part	intracellular	membrane-bounded organelle	organelle	cell part	all	cell	cellular_component
0.003262		-329.008	-68.3383	12.6725	39.4527	1	1	BB837171	1460325_at	Pumilio 1 (Drosophila) (Pum1), mRNA	Mm.440206	80912	Pum1	4	Biological Process:	regulation of translation	cellular biopolymer biosynthetic process	regulation of macromolecule metabolic process	cellular process	cellular macromolecule biosynthetic process	macromolecule metabolic process	translation	gene expression	biological regulation	regulation of biological process	regulation of cellular process	cellular macromolecule metabolic process	regulation of cellular metabolic process	cellular biosynthetic process	biosynthetic process	regulation of biosynthetic process	cellular metabolic process	posttranscriptional regulation of gene expression	regulation of cellular biosynthetic process	regulation of metabolic process	biopolymer biosynthetic process	regulation of primary metabolic process	primary metabolic process	metabolic process	regulation of gene expression	protein metabolic process	biopolymer metabolic process	regulation of cellular protein metabolic process	regulation of protein metabolic process	cellular protein metabolic process	cellular biopolymer metabolic process	regulation of macromolecule biosynthetic process	macromolecule biosynthetic process	Molecular Function:
0.04268		-364.987	-105.82	11.67	87.5839	1	1	BB199080	1438542_at	Transformation related protein 53 (Trp53)	Mm.222	22059	Trp53	11	Biological Process:	protein import into nucleus, translocation	negative regulation of transcription from RNA polymerase II promoter	in utero embryonic development	somitogenesis	release of cytochrome c from mitochondria	T cell proliferation during immune response	B cell lineage commitment	response to tumor cell	T cell lineage commitment	double-strand break repair	transcription	regulation of transcription, DNA-dependent	apoptosis	induction of apoptosis	response to DNA damage stimulus	ER overload response	cell cycle	transforming growth factor beta receptor signaling pathway	gastrulation	negative regulation of neuroblast proliferation	central nervous system development	cell aging	negative regulation of DNA replication	negative regulation of cell proliferation	rRNA transcription	response to UV	response to salt stress	embryonic development ending in birth or egg hatching	response to X-ray	response to gamma radiation	negative regulation of cell growth	DNA damage response, signal transduction by p53 class mediator	negative regulation of transforming growth factor beta receptor signaling pathway	positive regulation of histone deacetylation
0.002219		-438.054	-179.112	21.2258	30.4444	1	1	NM_013867	1415936_at	Breast cancer anti-estrogen resistance 3, mRNA (cDNA clone MGC:36007 IMAGE:5324365)	Mm.45815	29815	Bcar3	3	Biological Process:	small GTPase mediated signal transduction	signal transduction	regulation of biological process	regulation of cellular process	intracellular signaling cascade	biological regulation	cellular process	cell communication	Molecular Function:	guanyl-nucleotide exchange factor activity	protein binding	enzyme regulator activity	nucleoside-triphosphatase regulator activity	binding	GTPase regulator activity	Cellular Component:	intracellular	cell	all	cellular_component	cell part
0.022415		14.598	272.597	29.0309	65.1521	1	1	BE979985	1416226_at	Transcribed locus	Mm.470460	11867	-	5	Biological Process:	regulation of actin filament polymerization	anatomical structure formation	cellular component assembly	cellular component biogenesis	regulation of protein complex assembly	regulation of macromolecule metabolic process	organelle organization	cellular process	protein complex biogenesis	regulation of cellular component size	regulation of actin filament-based process	protein polymerization	actin polymerization or depolymerization	actin filament organization	regulation of cellular component organization	macromolecule metabolic process	biological regulation	regulation of actin cytoskeleton organization	regulation of cellular process	regulation of biological process	cellular macromolecule metabolic process	regulation of cellular metabolic process	regulation of actin filament length	regulation of cytoskeleton organization	regulation of biological quality	macromolecular complex subunit organization	regulation of protein polymerization	regulation of organelle organization	cellular component organization	actin filament-based process	regulation of cellular component biogenesis	actin filament polymerization	cellular metabolic process	actin cytoskeleton organization
0.000322		-484.712	-226.838	20.2933	9.33644	1	1	NM_008434	1449464_at	KCNQ1b mRNA for Q1-type potassium channel spliced variant	Mm.439769	16535	Kcnq1	7	Biological Process:	genetic imprinting	transport	ion transport	potassium ion transport	gene silencing	negative regulation of gene expression	nitrogen compound metabolic process	cation transport	cellular metabolic process	regulation of macromolecule metabolic process	cellular process	regulation of metabolic process	negative regulation of biological process	macromolecule metabolic process	negative regulation of macromolecule metabolic process	gene expression	primary metabolic process	biological regulation	nucleobase, nucleoside, nucleotide and nucleic acid metabolic process	metabolic process	regulation of gene expression	regulation of biological process	establishment of localization	monovalent inorganic cation transport	negative regulation of metabolic process	regulation of gene expression, epigenetic	localization	metal ion transport	Molecular Function:	ion channel activity	voltage-gated ion channel activity	voltage-gated potassium channel activity	potassium channel activity	potassium ion binding
0.035179		127.414	384.938	50.8018	64.7119	1	1	AI841091	1433787_at	NEL-like 1 (chicken) (Nell1), mRNA	Mm.383528	338352	Nell1	7	Biological Process:	cell adhesion	biological adhesion	cellular process	Molecular Function:	structural molecule activity	calcium ion binding	cation binding	ion binding	binding	metal ion binding	Cellular Component:	extracellular region	all	cellular_component
0.038237		-200.145	57.31	52.0311	66.6658	1	1	BB357157	1437989_at	phosphodiesterase 8B	-	-	-	-
0.021174		84.9723	339.818	67.3333	16.055	1	1	NM_025553	1417918_at	MRPL11 mRNA for mitochondrial ribosomal protein L11 (L11mt)	Mm.28494	66419	Mrpl11	19	Biological Process:	translation	cellular biopolymer biosynthetic process	cellular metabolic process	cellular process	biopolymer biosynthetic process	cellular macromolecule biosynthetic process	macromolecule metabolic process	gene expression	primary metabolic process	metabolic process	cellular macromolecule metabolic process	protein metabolic process	biopolymer metabolic process	cellular biosynthetic process	cellular protein metabolic process	biosynthetic process	cellular biopolymer metabolic process	macromolecule biosynthetic process	Molecular Function:	RNA binding	structural constituent of ribosome	structural molecule activity	binding	nucleic acid binding	Cellular Component:	mitochondrion	mitochondrial large ribosomal subunit	ribosome	ribonucleoprotein complex	organelle lumen	intracellular organelle	intracellular part	membrane-bounded organelle	non-membrane-bounded organelle
0.025793		-209.484	45.1423	56.528	47.0843	1	1	AV096788	1438964_x_at	TCF3 (E2A) fusion partner, mRNA (cDNA clone MGC:35795 IMAGE:5066740)	Mm.358730	69714	Tfpt	7	Biological Process:	induction of apoptosis	positive regulation of cellular process	positive regulation of programmed cell death	positive regulation of apoptosis	positive regulation of biological process	developmental process	apoptosis	induction of programmed cell death	cellular process	positive regulation of cell death	cell death	regulation of programmed cell death	positive regulation of developmental process	biological regulation	death	regulation of cell death	regulation of biological process	regulation of cellular process	regulation of apoptosis	programmed cell death	regulation of developmental process	Molecular Function:	protein binding	protein heterodimerization activity	protein dimerization activity	binding	Cellular Component:	nucleus	intracellular membrane-bounded organelle	intracellular organelle	intracellular part	intracellular	membrane-bounded organelle	organelle
0.040645		-333.28	-78.7673	73.6215	43.1604	1	1	BC027358	1452145_at	Hexose-6-phosphate dehydrogenase (glucose 1-dehydrogenase), mRNA (cDNA clone IMAGE:4952442)	Mm.22183	100198	H6pd	4	Biological Process:	carbohydrate metabolic process	glucose metabolic process	pentose-phosphate shunt	metabolic process	oxidation reduction	cofactor metabolic process	nitrogen compound metabolic process	cellular macromolecule catabolic process	cellular process	macromolecule metabolic process	oxidoreduction coenzyme metabolic process	secondary metabolic process	cellular amide metabolic process	nucleobase, nucleoside, nucleotide and nucleic acid metabolic process	coenzyme metabolic process	monosaccharide metabolic process	cellular macromolecule metabolic process	alkaloid metabolic process	monosaccharide catabolic process	cellular carbohydrate metabolic process	nucleoside phosphate metabolic process	hexose metabolic process	macromolecule catabolic process	alcohol metabolic process	nicotinamide metabolic process	cellular nitrogen compound metabolic process	cellular metabolic process	nucleobase, nucleoside and nucleotide metabolic process	hexose catabolic process	glucose catabolic process	primary metabolic process	carbohydrate catabolic process	catabolic process	NADP metabolic process
0.011451		-10.1257	244.329	38.7536	42.4528	1	1	BB201861	1436976_a_at	YOD1 OTU deubiquitinating enzyme 1 homologue (S. cerevisiae), mRNA (cDNA clone MGC:170661 IMAGE:8862056)	Mm.106553	226418	Yod1	1	Biological Process:	modification-dependent protein catabolic process	cellular biopolymer catabolic process	biopolymer catabolic process	cellular metabolic process	cellular macromolecule catabolic process	modification-dependent macromolecule catabolic process	cellular process	proteolysis	macromolecule metabolic process	primary metabolic process	catabolic process	metabolic process	cellular protein catabolic process	cellular catabolic process	cellular macromolecule metabolic process	protein metabolic process	biopolymer metabolic process	protein catabolic process	cellular protein metabolic process	macromolecule catabolic process	proteolysis involved in cellular protein catabolic process	cellular biopolymer metabolic process	Molecular Function:	peptidase activity	cysteine-type peptidase activity	zinc ion binding	hydrolase activity	metal ion binding	cation binding	ion binding	binding	transition metal ion binding	peptidase activity, acting on L-amino acid peptides	catalytic activity
0.015089		-110.286	143.971	41.3672	46.592	1	1	AK016901	1454046_x_at	Phosphatidylglycerophosphate synthase 1, mRNA (cDNA clone IMAGE:4164163)	Mm.28864	74451	Pgs1	11	Biological Process:	metabolic process	phospholipid biosynthetic process	organophosphate metabolic process	phospholipid metabolic process	cellular metabolic process	cellular lipid metabolic process	cellular process	lipid metabolic process	cellular biosynthetic process	lipid biosynthetic process	biosynthetic process	primary metabolic process	Molecular Function:	nucleotide binding	catalytic activity	ATP binding	CDP-diacylglycerol-glycerol-3-phosphate 3-phosphatidyltransferase activity	transferase activity	phosphotransferase activity, for other substituted phosphate groups	purine nucleotide binding	binding	transferase activity, transferring phosphorus-containing groups	CDP-alcohol phosphatidyltransferase activity	adenyl ribonucleotide binding	purine nucleoside binding	ribonucleotide binding	adenyl nucleotide binding	nucleoside binding	purine ribonucleotide binding	Cellular Component:	mitochondrion	intracellular membrane-bounded organelle	intracellular organelle	intracellular part
0.004337		-319.704	-68.4083	12.8534	41.2132	1	1	AK019472	1428861_at	RIKEN cDNA 4631422O05 gene, mRNA (cDNA clone IMAGE:1430163)	Mm.328360	78749	Filip1l	16	Cellular Component:	nucleus	cytoplasm	membrane	intracellular membrane-bounded organelle	intracellular organelle	intracellular part	intracellular	membrane-bounded organelle	organelle	cell part	all	cell	cellular_component
0.018246		568.471	819.698	52.959	38.0186	1	1	BI412929	1433594_at	COMM domain containing 2, mRNA (cDNA clone MGC:155634 IMAGE:8734067)	Mm.21901	52245	Commd2	3	Biological Process:	biological_process	all	Molecular Function:	molecular_function	all	Cellular Component:	cellular_component	all
0.013682		208.366	459.458	30.0499	51.6627	1	1	BI412445	1436390_a_at	Chloride channel CLIC-like 1 (Clcc1), mRNA	Mm.214545	229725	Clcc1	3	Cellular Component:	nucleus	endoplasmic reticulum	Golgi apparatus	membrane	integral to membrane	intracellular membrane-bounded organelle	intracellular organelle	intracellular part	intracellular	membrane-bounded organelle	organelle	cell part	all	membrane part	cytoplasm	intrinsic to membrane	cytoplasmic part	cell	cellular_component
0.012905		-431.308	-182.945	40.6805	41.4876	1	1	BB698273	1435505_at	Dystrophia myotonica-containing WD repeat motif, mRNA (cDNA clone MGC:37679 IMAGE:5054380)	Mm.2852	13401	Dmwd	7
0.017796		819.645	1067.41	57.8819	26.8543	1	1	AK014481	1426525_at	AT rich interactive domain 2 (ARID, RFX-like), mRNA (cDNA clone MGC:28377 IMAGE:4021271)	Mm.17166	77044	Arid2	15	Biological Process:	positive regulation of transcription from RNA polymerase II promoter	cellular biopolymer biosynthetic process	positive regulation of cellular process	nitrogen compound metabolic process	positive regulation of biological process	positive regulation of metabolic process	regulation of macromolecule metabolic process	cellular process	positive regulation of nucleobase, nucleoside, nucleotide and nucleic acid metabolic process	cellular macromolecule biosynthetic process	positive regulation of macromolecule metabolic process	macromolecule metabolic process	positive regulation of biosynthetic process	regulation of nucleobase, nucleoside, nucleotide and nucleic acid metabolic process	gene expression	nucleobase, nucleoside, nucleotide and nucleic acid metabolic process	biological regulation	regulation of cellular process	regulation of biological process	positive regulation of cellular biosynthetic process	cellular macromolecule metabolic process	regulation of nitrogen compound metabolic process	regulation of cellular metabolic process	transcription from RNA polymerase II promoter	positive regulation of transcription, DNA-dependent	cellular biosynthetic process	biosynthetic process	transcription, DNA-dependent	regulation of biosynthetic process	cellular metabolic process	RNA metabolic process	regulation of transcription	regulation of cellular biosynthetic process	biopolymer biosynthetic process
0.023788		-324.147	-76.6537	24.3205	65.3264	1	1	AK011892	1431892_a_at	phospholipase C, delta 3	-	72469	-	-	Biological Process:	angiogenesis	lipid metabolic process	signal transduction	intracellular signaling cascade	lipid catabolic process	regulation of cell proliferation	labyrinthine layer blood vessel development	anatomical structure formation	anatomical structure formation involved in morphogenesis	developmental process	placenta blood vessel development	placenta development	cellular process	cell communication	multicellular organismal process	anatomical structure development	chordate embryonic development	labyrinthine layer development	vasculature development	biological regulation	blood vessel development	regulation of biological process	regulation of cellular process	blood vessel morphogenesis	system development	in utero embryonic development	embryonic development	anatomical structure morphogenesis	embryonic development ending in birth or egg hatching	embryonic placenta development	organ morphogenesis	primary metabolic process	catabolic process	metabolic process
0.040974		-214.68	30.5483	30.0127	76.7962	1	1	C80355	1434145_s_at	Serine hydrolase-like, mRNA (cDNA clone IMAGE:5134679)	Mm.30056	68607	Serhl	15	Molecular Function:	hydrolase activity	catalytic activity	Cellular Component:	cytoplasm	mitochondrion	peroxisome	cytoplasmic membrane-bounded vesicle	intracellular membrane-bounded organelle	intracellular organelle	intracellular part	membrane-bounded organelle	intracellular	organelle	all	cell part	microbody	cytoplasmic vesicle	cytoplasmic part	vesicle	cellular_component	cell	membrane-bounded vesicle
0.016963		365.104	609.938	60.7948	12.882	1	1	BG069873	1441391_at	ESTs	-	-	-	-
0.014867		-522.594	-279.899	39.6373	43.9856	1	1	BE952060	1435528_at	DNA segment, Chr 2, Brigham & Women's Genetics 1335 expressed, mRNA (cDNA clone IMAGE:4501932)	Mm.31239	52838	D2Bwg1335e	2	Molecular Function:	zinc ion binding	metal ion binding	cation binding	ion binding	binding	transition metal ion binding	Cellular Component:	mitochondrion	intracellular membrane-bounded organelle	intracellular organelle	intracellular part	intracellular	membrane-bounded organelle	organelle	cell part	all	cytoplasm	cytoplasmic part	cell	cellular_component
0.011485		-114.072	128.507	51.3822	19.1823	1	1	AI662265	1448040_at	TCF3 (E2A) fusion partner, mRNA (cDNA clone MGC:35795 IMAGE:5066740)	Mm.358730	69714	Tfpt	7	Biological Process:	induction of apoptosis	positive regulation of cellular process	positive regulation of programmed cell death	positive regulation of apoptosis	positive regulation of biological process	developmental process	apoptosis	induction of programmed cell death	cellular process	positive regulation of cell death	cell death	regulation of programmed cell death	positive regulation of developmental process	biological regulation	death	regulation of cell death	regulation of biological process	regulation of cellular process	regulation of apoptosis	programmed cell death	regulation of developmental process	Molecular Function:	protein binding	protein heterodimerization activity	protein dimerization activity	binding	Cellular Component:	nucleus	intracellular membrane-bounded organelle	intracellular organelle	intracellular part	intracellular	membrane-bounded organelle	organelle
0.038861		394.105	633.721	74.0201	27.9927	1	1	AK002371	1452713_a_at	Small nuclear ribonucleoprotein 40 (U5) (Snrnp40), mRNA	Mm.423019	66585	Snrnp40	4	Biological Process:	mRNA processing	RNA splicing	nitrogen compound metabolic process	cellular macromolecule metabolic process	cellular metabolic process	biopolymer metabolic process	RNA metabolic process	cellular process	mRNA metabolic process	macromolecule metabolic process	cellular biopolymer metabolic process	gene expression	primary metabolic process	nucleobase, nucleoside, nucleotide and nucleic acid metabolic process	metabolic process	RNA processing	Cellular Component:	nucleus	spliceosomal complex	intracellular organelle	intracellular part	membrane-bounded organelle	all	nuclear part	cell	intracellular membrane-bounded organelle	ribonucleoprotein complex	intracellular	organelle	cell part	intracellular organelle part	cellular_component	macromolecular complex	organelle part
0.02199		266.469	504.848	49.4291	42.995	1	1	BB251327	1437327_x_at	enolase-phosphatase 1	-	-	-	-
0.010961		-446.369	-208.307	44.3903	29.1364	1	1	NM_008332	1418293_at	Interferon-induced protein with tetratricopeptide repeats 2 (Ifit2), mRNA	Mm.2036	15958	Ifit2	19	Molecular Function:	binding
0.013721		451.565	684.434	47.0077	29.4577	1	1	BG069652	1423289_a_at	RIKEN cDNA 1810029B16 gene, mRNA (cDNA clone MGC:41048 IMAGE:1496036)	Mm.294985	66282	1810029B16Rik	8
0.015988		-401.576	-170.836	52.152	24.2916	1	1	BC003788	1416530_a_at	Purine-nucleoside phosphorylase 1, mRNA (cDNA clone MGC:6018 IMAGE:3600212)	Mm.17932	18950	Pnp1	14	Biological Process:	positive regulation of T cell mediated cytotoxicity	nucleobase, nucleoside, nucleotide and nucleic acid metabolic process	inosine catabolic process	deoxyinosine catabolic process	deoxyguanosine catabolic process	GTP biosynthetic process	nucleoside metabolic process	response to gamma radiation	urate biosynthetic process	positive regulation of T cell proliferation	purine nucleoside metabolic process	negative regulation of apoptosis	positive regulation of B cell differentiation	positive regulation of DNA repair	dGTP metabolic process	guanosine catabolic process	positive regulation of alpha-beta T cell differentiation	cell differentiation	negative regulation of developmental process	positive regulation of cell activation	negative regulation of gene expression	B cell activation	positive regulation of cellular process	regulation of adaptive immune response based on somatic recombination of immune receptors built from	immune effector process	positive regulation of DNA metabolic process	response to ionizing radiation	purine deoxyribonucleoside metabolic process	apoptosis	induction of programmed cell death	regulation of production of small RNA involved in gene silencing by RNA	positive regulation of B cell activation	deoxyribonucleoside metabolic process	cell death
0.040294		-396.696	-166.089	43.7834	63.459	1	1	NM_009104	1416120_at	Ribonucleotide reductase M2 (Rrm2), mRNA	Mm.99	20135	Rrm2	12	Biological Process:	DNA replication	deoxyribonucleoside diphosphate metabolic process	deoxyribonucleotide metabolic process	deoxyribonucleotide biosynthetic process	protein oligomerization	oxidation reduction	anatomical structure formation	cellular component assembly	cellular biopolymer biosynthetic process	cellular component biogenesis	nitrogen compound metabolic process	cellular metabolic process	nucleobase, nucleoside and nucleotide metabolic process	cellular process	protein complex biogenesis	biopolymer biosynthetic process	cellular macromolecule biosynthetic process	nucleoside diphosphate metabolic process	nucleotide biosynthetic process	macromolecule metabolic process	macromolecular complex assembly	primary metabolic process	nucleobase, nucleoside, nucleotide and nucleic acid metabolic process	metabolic process	cellular macromolecule metabolic process	biopolymer metabolic process	protein complex assembly	nucleotide metabolic process	macromolecular complex subunit organization	cellular biosynthetic process	nucleoside phosphate metabolic process	cellular biopolymer metabolic process	biosynthetic process	cellular component organization
0.040894		712.785	943.128	77.0244	7.57495	1	1	BC027195	1426304_x_at	Xylosylprotein beta1,4-galactosyltransferase, polypeptide 7 (galactosyltransferase I) (B4galt7), mRNA	Mm.139825	218271	B4galt7	13	Biological Process:	carbohydrate metabolic process	primary metabolic process	metabolic process	Molecular Function:	transferase activity	transferase activity, transferring glycosyl groups	manganese ion binding	xylosylprotein 4-beta-galactosyltransferase activity	metal ion binding	transferase activity, transferring hexosyl groups	UDP-glycosyltransferase activity	cation binding	galactosyltransferase activity	binding	catalytic activity	ion binding	transition metal ion binding	UDP-galactosyltransferase activity	Cellular Component:	Golgi apparatus	membrane	integral to membrane	intracellular membrane-bounded organelle	intracellular organelle	intracellular part	intracellular	membrane-bounded organelle	organelle	cell part	all	membrane part	cytoplasm	intrinsic to membrane	cytoplasmic part
0.012686		534.801	764.971	43.8292	30.8158	1	1	BB770542	1435376_at	DDHD domain containing 2, mRNA (cDNA clone MGC:143924 IMAGE:40095026)	Mm.246875	72108	Ddhd2	8	Biological Process:	biological_process	lipid catabolic process	catabolic process	primary metabolic process	metabolic process	all	lipid metabolic process	Molecular Function:	molecular_function	hydrolase activity	metal ion binding	cation binding	ion binding	binding	catalytic activity	all	Cellular Component:	cellular_component	cytoplasm	intracellular part	intracellular	cell	cell part	all
0.035881		-526.108	-296.9	16.1969	71.905	1	1	NM_007398	1417976_at	Strain ILS adenosine deaminase	Mm.388	11486	Ada	2	Biological Process:	in utero embryonic development	trophectodermal cell differentiation	liver development	placenta development	germinal center B cell differentiation	positive regulation of germinal center formation	negative regulation of leukocyte migration	negative regulation of mature B cell apoptosis	adenosine catabolic process	deoxyadenosine catabolic process	nucleotide metabolic process	purine ribonucleoside monophosphate biosynthetic process	positive regulation of heart rate	lung development	positive regulation of B cell proliferation	positive regulation of T cell differentiation in the thymus	negative regulation of apoptosis	regulation of T cell differentiation	positive regulation of T cell differentiation	positive regulation of smooth muscle contraction	dATP catabolic process	hypoxanthine biosynthetic process	inosine biosynthetic process	xanthine biosynthetic process	positive regulation of alpha-beta T cell differentiation	lung alveolus development	Peyer's patch development	embryonic gut development	negative regulation of inflammatory response	positive regulation of calcium-mediated signaling	positive regulation of T cell receptor signaling pathway	positive regulation of T cell activation	negative regulation of penile erection	negative regulation of thymocyte apoptosis
0.047471		181.087	410.072	42.7797	68.7673	1	1	BB315728	1423493_a_at	Nuclear factor I/X, mRNA (cDNA clone MGC:5944 IMAGE:3491917)	Mm.9394	18032	Nfix	8	Biological Process:	DNA replication	transcription	regulation of transcription, DNA-dependent	regulation of transcription	positive regulation of transcription from RNA polymerase II promoter	cellular biopolymer biosynthetic process	positive regulation of cellular process	nitrogen compound metabolic process	positive regulation of biological process	positive regulation of metabolic process	regulation of macromolecule metabolic process	cellular process	positive regulation of nucleobase, nucleoside, nucleotide and nucleic acid metabolic process	cellular macromolecule biosynthetic process	positive regulation of macromolecule metabolic process	macromolecule metabolic process	positive regulation of biosynthetic process	regulation of nucleobase, nucleoside, nucleotide and nucleic acid metabolic process	gene expression	biological regulation	nucleobase, nucleoside, nucleotide and nucleic acid metabolic process	regulation of cellular process	regulation of biological process	positive regulation of cellular biosynthetic process	regulation of nitrogen compound metabolic process	cellular macromolecule metabolic process	regulation of cellular metabolic process	transcription from RNA polymerase II promoter	positive regulation of transcription, DNA-dependent	cellular biosynthetic process	biosynthetic process	transcription, DNA-dependent	regulation of biosynthetic process	DNA metabolic process
0.015355		-592.515	-363.879	21.1143	52.2142	0.333333	1	NM_009701	1418818_at	Aquaporin 5 (Aqp5)	Mm.45580	11830	Aqp5	15	Biological Process:	transport	water transport	fluid transport	establishment of localization	localization	Molecular Function:	transporter activity	water channel activity	substrate-specific transmembrane transporter activity	water transporter activity	substrate-specific channel activity	substrate-specific transporter activity	channel activity	transmembrane transporter activity	passive transmembrane transporter activity	Cellular Component:	endoplasmic reticulum	plasma membrane	integral to plasma membrane	microvillus	basal plasma membrane	membrane	integral to membrane	apical plasma membrane	basolateral plasma membrane	intracellular organelle	intracellular part	apical part of cell	plasma membrane part	membrane-bounded organelle	all	membrane part	intrinsic to membrane	cytoplasmic part
0.028045		-255.609	-26.9913	9.56744	67.1618	1	1	AK013519	1453003_at	LR11	Mm.121920	20660	Sorl1	9	Biological Process:	lipid metabolic process	transport	lipid transport	endocytosis	multicellular organismal development	steroid metabolic process	cholesterol metabolic process	cellular metabolic process	developmental process	sterol metabolic process	multicellular organismal process	cellular process	membrane organization	primary metabolic process	metabolic process	establishment of localization	cellular lipid metabolic process	membrane invagination	cellular biosynthetic process	vesicle-mediated transport	biosynthetic process	alcohol metabolic process	cellular component organization	localization	Molecular Function:	receptor activity	molecular transducer activity	signal transducer activity	Cellular Component:	membrane	integral to membrane	low-density lipoprotein particle	extracellular region part	all
0.018991		-358.107	-129.514	52.6053	28.9542	1	1	NM_009652	1416657_at	Thymoma viral proto-oncogene 1 (Akt1), mRNA	Mm.6645	11651	Akt1	12	Biological Process:	maternal placenta development	carbohydrate metabolic process	glycogen metabolic process	glycogen biosynthetic process	glucose metabolic process	regulation of translation	protein amino acid phosphorylation	transport	apoptosis	activation-induced cell death of T cells	inflammatory response	intracellular signaling cascade	germ cell development	insulin receptor signaling pathway	apoptotic mitochondrial changes	carbohydrate transport	response to hormone stimulus	positive regulation of sodium ion transport	glucose transport	protein ubiquitination	peptidyl-serine phosphorylation	cell projection organization	protein catabolic process	response to food	positive regulation of proteasomal ubiquitin-dependent protein catabolic process	cellular response to insulin stimulus	regulation of protein localization	anagen	negative regulation of apoptosis	protein kinase B signaling cascade	negative regulation of cell size	regulation of survival gene product expression	glycogen cell development involved in embryonic placenta development	labyrinthine layer blood vessel development
0.011767		-363.144	-135.745	44.7104	26.1172	1	1	BB051570	1437095_at	PREDICTED: Mus musculus hypothetical protein LOC100042789 (LOC100042789), mRNA	Mm.274159	241556	Tspan18	2	Cellular Component:	membrane	integral to membrane	intrinsic to membrane	cell	all	cellular_component	cell part	membrane part
0.019697		-161.125	64.6793	46.3628	38.0568	1	1	AK007702	1453294_at	PREDICTED: Mus musculus similar to 1700012B15Rik protein (LOC100041946), mRNA	Mm.309774	74173	1700012B15Rik	12
0.002048		-479.254	-253.559	19.2414	25.1449	0.666667	1	NM_011985	1417282_at	Matrix metallopeptidase 23 (Mmp23), mRNA	Mm.29373	26561	Mmp23	4	Biological Process:	proteolysis	biopolymer catabolic process	protein metabolic process	biopolymer metabolic process	protein catabolic process	macromolecule catabolic process	macromolecule metabolic process	catabolic process	primary metabolic process	metabolic process	Molecular Function:	metalloendopeptidase activity	peptidase activity	metallopeptidase activity	zinc ion binding	hydrolase activity	metal ion binding	endopeptidase activity	cation binding	ion binding	binding	transition metal ion binding	catalytic activity	peptidase activity, acting on L-amino acid peptides	Cellular Component:	proteinaceous extracellular matrix	cytoplasm	membrane	integral to membrane	extracellular matrix	extracellular region part	intracellular part	intracellular	cell part
0.046264		-526.458	-301.036	42.6625	66.5104	0.833333	1	AV048499	1444790_at	RIKEN cDNA 1810005K13 gene (1810005K13Rik), mRNA	Mm.272341	66255	1810005K13Rik	18
0.043883		785.968	1011.19	66.1709	40.384	1	1	BI134671	1417935_at	Makorin, ring finger protein, 2, mRNA (cDNA clone MGC:35811 IMAGE:5320887)	Mm.101316	67027	Mkrn2	6	Biological Process:	biological_process	modification-dependent protein catabolic process	cellular biopolymer catabolic process	biopolymer catabolic process	cellular metabolic process	cellular macromolecule catabolic process	modification-dependent macromolecule catabolic process	all	cellular process	proteolysis	macromolecule metabolic process	primary metabolic process	catabolic process	metabolic process	cellular protein catabolic process	cellular catabolic process	cellular macromolecule metabolic process	protein metabolic process	biopolymer metabolic process	protein catabolic process	cellular protein metabolic process	macromolecule catabolic process	proteolysis involved in cellular protein catabolic process	cellular biopolymer metabolic process	Molecular Function:	molecular_function	nucleic acid binding	protein binding	zinc ion binding	ligase activity	metal ion binding	cation binding	ion binding	binding
0.002883		317.39	541.628	16.016	30.5281	1	1	AV251549	1429456_a_at	Transcribed locus	Mm.440980	26939	-	7	Biological Process:	transcription	biological_process	cellular biopolymer biosynthetic process	nitrogen compound metabolic process	cellular metabolic process	all	cellular process	biopolymer biosynthetic process	cellular macromolecule biosynthetic process	macromolecule metabolic process	gene expression	primary metabolic process	nucleobase, nucleoside, nucleotide and nucleic acid metabolic process	metabolic process	cellular macromolecule metabolic process	biopolymer metabolic process	cellular biosynthetic process	biosynthetic process	cellular biopolymer metabolic process	macromolecule biosynthetic process	Molecular Function:	molecular_function	DNA-directed RNA polymerase activity	RNA polymerase activity	transferase activity	catalytic activity	transferase activity, transferring phosphorus-containing groups	all	nucleotidyltransferase activity	Cellular Component:	cellular_component	nucleus	intracellular membrane-bounded organelle	intracellular organelle
0.025875		-160.621	63.04	33.205	55.5141	1	1	AI649005	1458268_s_at	Insulin-like growth factor binding protein 3 (Igfbp3), mRNA	Mm.29254	16009	Igfbp3	11	Biological Process:	regulation of cell growth	osteoblast differentiation	negative regulation of protein amino acid phosphorylation	protein amino acid phosphorylation	negative regulation of cell proliferation	cell differentiation	negative regulation of cellular metabolic process	developmental process	post-translational protein modification	regulation of macromolecule metabolic process	regulation of phosphorus metabolic process	regulation of phosphorylation	multicellular organismal process	cellular process	negative regulation of phosphate metabolic process	negative regulation of cellular process	anatomical structure development	regulation of cellular component size	protein modification process	negative regulation of biological process	macromolecule metabolic process	negative regulation of macromolecule metabolic process	regulation of growth	biological regulation	negative regulation of phosphorus metabolic process	negative regulation of cellular protein metabolic process	regulation of biological process	regulation of cellular process	cellular macromolecule metabolic process	system development	negative regulation of protein modification process	biopolymer modification	regulation of cellular metabolic process	regulation of cell proliferation
0.030122		-617.642	-394.544	12.8781	66.5071	1	1	BF138523	1427477_at	Transmembrane protease, serine 13, mRNA (cDNA clone IMAGE:3490022)	Mm.394987	214531	Tmprss13	9	Biological Process:	proteolysis	biopolymer catabolic process	protein metabolic process	biopolymer metabolic process	protein catabolic process	macromolecule catabolic process	macromolecule metabolic process	catabolic process	primary metabolic process	metabolic process	Molecular Function:	serine-type endopeptidase activity	scavenger receptor activity	peptidase activity	serine-type peptidase activity	hydrolase activity	transmembrane receptor activity	serine hydrolase activity	endopeptidase activity	catalytic activity	peptidase activity, acting on L-amino acid peptides	signal transducer activity	molecular transducer activity	receptor activity	Cellular Component:	membrane	integral to membrane	intrinsic to membrane	cell	all	cellular_component	cell part	membrane part
0.005412		-356.979	-134.296	7.34447	39.9941	1	1	BG244279	1421002_at	Angiopoietin-related protein-2 mRNA,complete cds	Mm.208919	26360	Angptl2	2	Biological Process:	signal transduction	regulation of biological process	regulation of cellular process	biological regulation	cellular process	cell communication	Molecular Function:	receptor binding	protein binding	binding	Cellular Component:	extracellular region	all	cellular_component
0.032292		-449.718	-227.64	37.7482	57.7304	1	1	NM_133705	1448315_a_at	Pyrroline-5-carboxylate reductase family, member 2 (Pycr2), mRNA	Mm.274180	69051	Pycr2	1	Biological Process:	proline biosynthetic process	metabolic process	cellular amino acid biosynthetic process	oxidation reduction	carboxylic acid metabolic process	nitrogen compound metabolic process	heterocycle biosynthetic process	cellular metabolic process	cellular amino acid and derivative metabolic process	organic acid metabolic process	cellular process	carboxylic acid biosynthetic process	amine biosynthetic process	nitrogen compound biosynthetic process	cellular ketone metabolic process	primary metabolic process	heterocycle metabolic process	proline metabolic process	glutamine family amino acid metabolic process	cellular amine metabolic process	glutamine family amino acid biosynthetic process	amine metabolic process	organic acid biosynthetic process	cellular biosynthetic process	biosynthetic process	cellular nitrogen compound metabolic process	oxoacid metabolic process	cellular amino acid metabolic process	Molecular Function:	catalytic activity	pyrroline-5-carboxylate reductase activity	binding	oxidoreductase activity	oxidoreductase activity, acting on the CH-NH group of donors
0.026167		-482.969	-261.821	37.6001	52.0232	1	1	AK014712	1431771_a_at	Interleukin-1 receptor-associated kinase 1 binding protein 1 (Irak1bp1), mRNA	Mm.41415	65099	Irak1bp1	9	Biological Process:	transcription	I-kappaB kinase/NF-kappaB cascade	regulation of transcription	cellular biopolymer biosynthetic process	nitrogen compound metabolic process	regulation of macromolecule metabolic process	cell communication	cellular process	cellular macromolecule biosynthetic process	intracellular signaling cascade	protein kinase cascade	macromolecule metabolic process	regulation of nucleobase, nucleoside, nucleotide and nucleic acid metabolic process	gene expression	biological regulation	nucleobase, nucleoside, nucleotide and nucleic acid metabolic process	regulation of biological process	regulation of cellular process	regulation of nitrogen compound metabolic process	cellular macromolecule metabolic process	regulation of cellular metabolic process	cellular biosynthetic process	biosynthetic process	regulation of biosynthetic process	cellular metabolic process	regulation of cellular biosynthetic process	biopolymer biosynthetic process	regulation of metabolic process	regulation of primary metabolic process	primary metabolic process	metabolic process	regulation of gene expression	biopolymer metabolic process	signal transduction
0.015883		-329.606	-109.15	44.4946	32.0895	1	1	AV158652	1445708_x_at	RIKEN cDNA 3110021A11 gene	-	-	-	-
0.004278		-557.105	-336.721	21.8809	30.7238	1	1	BC028439	1428057_a_at	AHNAK nucleoprotein (desmoyokin), mRNA (cDNA clone IMAGE:4977508)	Mm.203866	66395	Ahnak	19	Cellular Component:	cell-cell junction	plasma membrane part	all	cell part	membrane part	cell junction	plasma membrane	cellular_component	cell	membrane
0.019161		-600.253	-379.998	11.8755	56.7864	1	1	BE852843	1459638_at	ESTs	-	-	-	-
0.017097		-286.803	-67.4717	52.9488	17.6191	1	1	BB075140	1457524_at	ESTs	-	-	-	-
0.022769		-505.904	-286.764	54.6033	26.9264	1	1	AV002049	1447503_at	CDNA sequence BC016495 (BC016495), mRNA	Mm.211595	225994	BC016495	19	Biological Process:	pyridine nucleotide biosynthetic process	cofactor biosynthetic process	nitrogen compound metabolic process	cofactor metabolic process	cellular metabolic process	nucleobase, nucleoside and nucleotide metabolic process	coenzyme biosynthetic process	cellular process	nucleotide biosynthetic process	oxidoreduction coenzyme metabolic process	primary metabolic process	nucleobase, nucleoside, nucleotide and nucleic acid metabolic process	metabolic process	coenzyme metabolic process	vitamin biosynthetic process	nucleotide metabolic process	water-soluble vitamin biosynthetic process	cellular biosynthetic process	nucleoside phosphate metabolic process	pyridine nucleotide metabolic process	water-soluble vitamin metabolic process	biosynthetic process	vitamin metabolic process	Molecular Function:	nucleotide binding	magnesium ion binding	ATP binding	kinase activity	transferase activity	metal ion binding	ribosylnicotinamide kinase activity	binding	phosphotransferase activity, alcohol group as acceptor	catalytic activity
0.002232		-341.895	-122.793	14.9388	27.6774	1	1	AV153660	1441816_at	PREDICTED: Mus musculus RIKEN cDNA 2900056M20 gene (2900056M20Rik), mRNA	Mm.254833	72997	2900056M20Rik	X
0.011042		-431.315	-215.962	26.9383	39.892	0	0.666667	AV224009	1427010_s_at	Laminin, alpha 5, mRNA (cDNA clone IMAGE:5037040)	Mm.4339	16776	Lama5	2	Biological Process:	branching involved in ureteric bud morphogenesis	morphogenesis of a polarized epithelium	neural crest cell migration	hair follicle development	cell adhesion	muscle organ development	organ morphogenesis	morphogenesis of embryonic epithelium	regulation of cell adhesion	lung development	regulation of cell migration	regulation of cell proliferation	cilium assembly	odontogenesis of dentine-containing tooth	regulation of embryonic development	branching morphogenesis of a tube	branching involved in salivary gland morphogenesis	anatomical structure formation	cell differentiation	mesenchymal cell development	regulation of cell motion	kidney development	regulation of localization	cellular process	multicellular organismal process	anatomical structure development	regulation of locomotion	biological regulation	morphogenesis of an epithelium	regulation of multicellular organismal process	cell migration	embryonic morphogenesis	embryonic development	ureteric bud morphogenesis
0.045781		-19.551	195.792	18.4867	72.903	1	1	AI325183	1426587_a_at	Signal transducer and activator of transcription 3, mRNA (cDNA clone IMAGE:3665873)	Mm.249934	20848	Stat3	11	Biological Process:	temperature homeostasis	eye photoreceptor cell differentiation	transcription	regulation of transcription, DNA-dependent	regulation of transcription from RNA polymerase II promoter	transcription from RNA polymerase II promoter	acute-phase response	signal transduction	cytokine-mediated signaling pathway	sexual reproduction	regulation of multicellular organism growth	glucose homeostasis	eating behavior	regulation of transcription	positive regulation of transcription from RNA polymerase II promoter	JAK-STAT cascade involved in growth hormone signaling pathway	cell differentiation	reproduction	inflammatory response	positive regulation of cellular process	eye morphogenesis	enzyme linked receptor protein signaling pathway	JAK-STAT cascade	cellular process	multicellular organismal process	response to endogenous stimulus	anatomical structure development	positive regulation of nucleobase, nucleoside, nucleotide and nucleic acid metabolic process	positive regulation of biosynthetic process	regulation of nucleobase, nucleoside, nucleotide and nucleic acid metabolic process	regulation of growth	biological regulation	chemical homeostasis	regulation of multicellular organismal process
0.020951		422.518	637.164	52.1365	25.6654	1	1	AB000121	1425271_at	Proteasome (prosome, macropain) 26S subunit, ATPase 3, interacting protein, mRNA (cDNA clone MGC:29091 IMAGE:5027493)	Mm.18344	19183	Psmc3ip	11	Biological Process:	DNA recombination	meiosis	nitrogen compound metabolic process	cellular metabolic process	M phase of meiotic cell cycle	cellular process	macromolecule metabolic process	primary metabolic process	nucleobase, nucleoside, nucleotide and nucleic acid metabolic process	metabolic process	M phase	cell cycle phase	cellular macromolecule metabolic process	biopolymer metabolic process	cell cycle process	meiotic cell cycle	cellular biopolymer metabolic process	cell cycle	DNA metabolic process	Molecular Function:	DNA binding	binding	nucleic acid binding	Cellular Component:	proteasome complex	nucleus	intracellular membrane-bounded organelle	intracellular organelle	intracellular part	membrane-bounded organelle	intracellular	organelle	cell part	all
0.007512		-118.493	95.693	22.7736	36.3222	1	1	BG793483	1426397_at	Transforming growth factor, beta receptor II (Tgfbr2), transcript variant 2, mRNA	Mm.172346	21813	Tgfbr2	9	Biological Process:	patterning of blood vessels	vasculogenesis	in utero embryonic development	positive regulation of mesenchymal cell proliferation	positive regulation of tolerance induction to self antigen	positive regulation of B cell tolerance induction	positive regulation of T cell tolerance induction	protein amino acid phosphorylation	transmembrane receptor protein serine/threonine kinase signaling pathway	transforming growth factor beta receptor signaling pathway	smoothened signaling pathway	gastrulation	brain development	heart development	lung development	activation of protein kinase activity	embryonic hemopoiesis	regulation of cell proliferation	myeloid dendritic cell differentiation	embryonic cranial skeleton morphogenesis	positive regulation of NK T cell differentiation	palate development	lung morphogenesis	bronchus development	bronchus morphogenesis	trachea morphogenesis	trachea formation	mammary gland morphogenesis	lung lobe morphogenesis	response to cholesterol	positive regulation of cell activation	cell differentiation	anatomical structure formation	positive regulation of cellular process
0.028246		-241.998	-29.7863	50.9022	37.3179	1	1	BC004768	1451456_at	RIKEN cDNA 6430706D22 gene, mRNA (cDNA clone IMAGE:3156506)	Mm.384762	381280	6430706D22Rik	1
0.044011		-438.479	-226.675	27.1399	67.7402	1	1	NM_026125	1448687_at	Family with sequence similarity 132, member A, mRNA (cDNA clone MGC:25716 IMAGE:3966551)	Mm.29140	67389	Fam132a	4	Cellular Component:	extracellular region	all	cellular_component
0.030445		-135.01	76.152	46.4316	44.54	1	1	BE862546	1429590_at	Transforming, acidic coiled-coil containing protein 1, mRNA (cDNA clone IMAGE:40131012)	Mm.308452	320165	Tacc1	8	Biological Process:	microtubule cytoskeleton organization	cell cycle	cell proliferation	cerebral cortex development	neurogenesis	interkinetic nuclear migration	regulation of microtubule-based process	cell division	cell differentiation	microtubule-based process	cellular localization	developmental process	pallium development	telencephalon development	nucleus localization	multicellular organismal process	cellular process	organelle organization	anatomical structure development	forebrain development	cytoskeleton organization	biological regulation	multicellular organismal development	regulation of biological process	regulation of cellular process	system development	organelle localization	cellular developmental process	organ development	brain development	cell proliferation in forebrain	central nervous system development	cell development	localization
0.014816		-177.018	33.1593	29.4864	41.8875	1	1	NM_007874	1419398_a_at	Receptor accessory protein 5, mRNA (cDNA clone MGC:5997 IMAGE:3585290)	Mm.280075	13476	Reep5	18	Molecular Function:	receptor activity	protein binding	molecular transducer activity	binding	signal transducer activity	Cellular Component:	membrane	integral to membrane	intrinsic to membrane	cell	all	cellular_component	cell part	membrane part
0.006612		-413.799	-204.215	27.6635	29.5378	1	1	AF354666	1425040_at	Cytochrome b reductase 1, mRNA (cDNA clone IMAGE:1243966)	Mm.45435	73649	Cybrd1	2	Biological Process:	transport	response to iron ion	electron transport chain	oxidation reduction	response to chemical stimulus	cellular metabolic process	establishment of localization	cellular process	response to stimulus	generation of precursor metabolites and energy	response to inorganic substance	localization	metabolic process	response to metal ion	Molecular Function:	iron ion binding	oxidoreductase activity	metal ion binding	cation binding	ion binding	binding	transition metal ion binding	catalytic activity	Cellular Component:	membrane	integral to membrane	brush border membrane	plasma membrane part	all	cell part	cell projection membrane	membrane part	brush border	intrinsic to membrane
0.035302		13.969	223.525	61.2222	27.2784	1	1	BB545241	1457046_s_at	Expressed sequence C77370 (C77370), mRNA	Mm.381907	245555	C77370	X	Biological Process:	nucleobase, nucleoside, nucleotide and nucleic acid metabolic process	nitrogen compound metabolic process	cellular metabolic process	primary metabolic process	metabolic process	cellular process	Molecular Function:	nucleotide binding	nucleic acid binding	DNA-directed DNA polymerase activity	binding	transferase activity	DNA polymerase activity	catalytic activity	transferase activity, transferring phosphorus-containing groups	nucleotidyltransferase activity
0.016192		-78.2653	131.172	43.4441	29.3338	1	1	BB361936	1443090_at	Transcribed locus	Mm.443002	-	-	3
0.039642		-183.221	26.0487	42.8558	54.8144	1	1	BB431654	1429196_at	RAB GTPase activating protein 1-like, mRNA (cDNA clone IMAGE:1527647)	Mm.25833	29809	Rabgap1l	1	Biological Process:	regulation of Rab GTPase activity	regulation of protein localization	Rab protein signal transduction	regulation of signal transduction	regulation of GTPase activity	regulation of Ras GTPase activity	regulation of hydrolase activity	regulation of localization	Ras protein signal transduction	regulation of cell communication	regulation of catalytic activity	cell communication	cellular process	intracellular signaling cascade	regulation of Ras protein signal transduction	regulation of small GTPase mediated signal transduction	biological regulation	regulation of molecular function	regulation of cellular process	regulation of biological process	small GTPase mediated signal transduction	macromolecule localization	signal transduction	protein localization	localization	regulation of Rab protein signal transduction	Molecular Function:	GTPase activator activity	Rab GTPase activator activity	nucleoside-triphosphatase regulator activity	enzyme regulator activity	enzyme activator activity	small GTPase regulator activity	GTPase regulator activity
0.004729		345.961	554.881	17.2634	32.4475	1	1	NM_009776	1416625_at	Serine (or cysteine) peptidase inhibitor, clade G, member 1, mRNA (cDNA clone MGC:5908 IMAGE:3485810)	Mm.38888	12258	Serping1	2	Biological Process:	immune response	complement activation, classical pathway	blood coagulation	innate immune response	lymphocyte mediated immunity	inflammatory response	regulation of immune response	negative regulation of gene expression	immune effector process	regulation of production of small RNA involved in gene silencing by RNA	multicellular organismal process	cellular process	negative regulation of biological process	negative regulation of macromolecule metabolic process	regulation of nucleobase, nucleoside, nucleotide and nucleic acid metabolic process	biological regulation	B cell mediated immunity	regulation of biological quality	response to stimulus	humoral immune response	cellular response to chemical stimulus	response to wounding	activation of immune response	RNA metabolic process	leukocyte mediated immunity	regulation of metabolic process	positive regulation of response to stimulus	adaptive immune response based on somatic recombination of immune receptors built from immunoglobuli	activation of plasma proteins involved in acute inflammatory response	complement activation	protein metabolic process	biopolymer metabolic process	response to stress	dsRNA fragmentation
0.049837		-103.31	105.501	72.8602	18.2933	1	1	AI326252	1433708_at	Signal recognition particle 68 (Srp68), mRNA	Mm.29655	217337	Srp68	11	Molecular Function:	RNA binding	binding	nucleic acid binding	Cellular Component:	nucleus	nucleolus	cytoplasm	signal recognition particle, endoplasmic reticulum targeting	ribonucleoprotein complex	nuclear lumen	organelle lumen	intracellular organelle	intracellular part	membrane-bounded organelle	non-membrane-bounded organelle	all	cytoplasmic part	nuclear part	cell	intracellular organelle lumen	intracellular membrane-bounded organelle	signal recognition particle	intracellular	organelle	cell part	membrane-enclosed lumen	intracellular non-membrane-bounded organelle	intracellular organelle part	macromolecular complex	cellular_component	organelle part
0.028364		186.44	395.008	49.9339	36.9447	1	1	AK003899	1428688_at	Programmed cell death 11, mRNA (cDNA clone IMAGE:4489155)	Mm.41166	18572	Pdcd11	19	Biological Process:	regulation of transcription, DNA-dependent	rRNA processing	RNA processing	apoptosis	positive regulation of I-kappaB kinase/NF-kappaB cascade	regulation of signal transduction	cellular biopolymer biosynthetic process	positive regulation of cellular process	cellular component biogenesis	nitrogen compound metabolic process	positive regulation of biological process	regulation of macromolecule metabolic process	cell communication	positive regulation of protein kinase cascade	ribosome biogenesis	cellular process	cellular macromolecule biosynthetic process	intracellular signaling cascade	cell death	protein kinase cascade	macromolecule metabolic process	regulation of protein kinase cascade	regulation of nucleobase, nucleoside, nucleotide and nucleic acid metabolic process	gene expression	nucleobase, nucleoside, nucleotide and nucleic acid metabolic process	biological regulation	rRNA metabolic process	ncRNA metabolic process	regulation of biological process	regulation of cellular process	cellular macromolecule metabolic process	regulation of nitrogen compound metabolic process	regulation of cellular metabolic process	I-kappaB kinase/NF-kappaB cascade
0.042557		-494.531	-286.861	13.3849	69.4536	1	1	BB177862	1440534_at	Transcribed locus	Mm.383568	-	-	1
0.00162		-281.688	-74.0753	14.4139	23.2693	1	1	BF319989	1453181_x_at	Phospholipid scramblase 1, mRNA (cDNA clone MGC:5827 IMAGE:3491904)	Mm.441702	22038	Plscr1	9	Biological Process:	response to virus	myeloid cell differentiation	cell differentiation	hemopoietic or lymphoid organ development	multi-organism process	developmental process	multicellular organismal process	cellular process	anatomical structure development	response to other organism	multicellular organismal development	immune system development	immune system process	response to biotic stimulus	system development	cellular developmental process	organ development	response to stimulus	hemopoiesis	Molecular Function:	calcium ion binding	SH3 domain binding	protein binding	cation binding	ion binding	binding	protein domain specific binding	metal ion binding	Cellular Component:	membrane	integral to membrane	intrinsic to membrane	cell	all
0.023075		-329.827	-122.237	45.956	35.2419	1	1	BB125219	1441931_x_at	expressed sequence BB125219	-	105063	-	-
0.02122		-322.91	-115.793	43.4595	35.7833	1	1	BB391772	1429138_at	Neuronal PAS3 (Npas3)	Mm.247044	27386	Npas3	12	Biological Process:	transcription	regulation of transcription, DNA-dependent	signal transduction	behavior	locomotory behavior	social behavior	maternal behavior	regulation of transcription	multicellular organism reproduction	cellular biopolymer biosynthetic process	reproduction	nitrogen compound metabolic process	regulation of macromolecule metabolic process	multicellular organismal process	cell communication	cellular process	cellular macromolecule biosynthetic process	behavioral interaction between organisms	macromolecule metabolic process	regulation of nucleobase, nucleoside, nucleotide and nucleic acid metabolic process	gene expression	biological regulation	nucleobase, nucleoside, nucleotide and nucleic acid metabolic process	reproductive process	regulation of cellular process	regulation of biological process	regulation of nitrogen compound metabolic process	cellular macromolecule metabolic process	regulation of cellular metabolic process	response to stimulus	cellular biosynthetic process	biosynthetic process	transcription, DNA-dependent	regulation of biosynthetic process
0.04218		360.405	566.921	41.1321	56.7951	1	1	AW488914	1452881_at	GINS complex subunit 2 (Psf2 homolog) (Gins2), mRNA	Mm.275910	272551	Gins2	8	Biological Process:	DNA replication	cellular biopolymer biosynthetic process	nitrogen compound metabolic process	cellular metabolic process	cellular process	biopolymer biosynthetic process	cellular macromolecule biosynthetic process	macromolecule metabolic process	primary metabolic process	nucleobase, nucleoside, nucleotide and nucleic acid metabolic process	metabolic process	cellular macromolecule metabolic process	biopolymer metabolic process	cellular biosynthetic process	cellular biopolymer metabolic process	biosynthetic process	DNA metabolic process	macromolecule biosynthetic process	Cellular Component:	nucleus	intracellular membrane-bounded organelle	intracellular organelle	intracellular part	intracellular	membrane-bounded organelle	organelle	cell part	all	cell	cellular_component
0.00195		221.442	426.148	8.08297	27.1691	1	1	NM_018768	1418089_at	Syntaxin 8	Mm.3973	55943	Stx8	11	Biological Process:	transport	intracellular protein transport	establishment of protein localization	cellular localization	establishment of localization in cell	establishment of localization	intracellular transport	cellular macromolecule localization	cellular protein localization	cellular process	macromolecule localization	protein transport	protein localization	localization	Molecular Function:	SNAP receptor activity	protein binding	binding	Cellular Component:	membrane	integral to membrane	intrinsic to membrane	cell	all	cellular_component	cell part	membrane part
0.048544		-312.448	-108.055	46.2761	56.2735	1	1	BB304844	1455050_at	RIKEN cDNA E130203B14 gene, mRNA (cDNA clone IMAGE:40052401)	Mm.187910	320736	E130203B14Rik	14
0.047078		-193.893	9.109	66.1022	27.4912	1	1	BB794845	1435777_at	Inositol 1,4,5-triphosphate receptor interacting protein-like 2, mRNA (cDNA clone MGC:183775 IMAGE:9087775)	Mm.323386	319622	Itpripl2	7	Cellular Component:	membrane	integral to membrane	intrinsic to membrane	cell	all	cellular_component	cell part	membrane part
0.048175		-231.343	-28.3427	53.974	47.9061	1	1	AK011162	1452912_at	Defective in sister chromatid cohesion 1 homolog (S. cerevisiae), mRNA (cDNA clone MGC:151210 IMAGE:40126152)	Mm.277084	72107	Dscc1	15	Biological Process:	DNA replication	cell cycle	cellular biopolymer biosynthetic process	nitrogen compound metabolic process	cellular metabolic process	cellular process	biopolymer biosynthetic process	cellular macromolecule biosynthetic process	macromolecule metabolic process	primary metabolic process	nucleobase, nucleoside, nucleotide and nucleic acid metabolic process	metabolic process	cellular macromolecule metabolic process	biopolymer metabolic process	cellular biosynthetic process	cellular biopolymer metabolic process	biosynthetic process	DNA metabolic process	macromolecule biosynthetic process	Molecular Function:	DNA binding	binding	nucleic acid binding	Cellular Component:	nucleus	intracellular membrane-bounded organelle	intracellular organelle	intracellular part	intracellular	membrane-bounded organelle	organelle	cell part	all	cell
0.033234		-251.085	-48.133	14.23	62.0206	1	1	BG069597	1433873_s_at	Pericentrin (kendrin) (Pcnt), transcript variant 1, mRNA	Mm.251794	18541	Pcnt	10	Biological Process:	spindle organization	cilium assembly	anatomical structure formation	cellular component assembly	microtubule-based process	cellular component biogenesis	cell cycle phase	cell projection assembly	cellular process	organelle organization	cell cycle process	cell projection organization	cell cycle	microtubule cytoskeleton organization	cytoskeleton organization	cellular component organization	M phase	Cellular Component:	centrosome	centriole	microtubule organizing center	microtubule	intracellular organelle	intracellular part	non-membrane-bounded organelle	all	cytoplasmic part	cell	cytoskeletal part	intracellular	organelle	protein complex	cell part	cytoplasm
0.007232		-576.364	-375.402	28.7019	27.5664	0	1	AF162713	1417814_at	Phospholipase A2, group V, mRNA (cDNA clone MGC:31537 IMAGE:4502326)	Mm.23347	18784	Pla2g5	4	Biological Process:	phospholipid metabolic process	lipid catabolic process	organophosphate metabolic process	cellular metabolic process	cellular lipid metabolic process	cellular process	lipid metabolic process	primary metabolic process	catabolic process	metabolic process	Molecular Function:	phospholipase A2 activity	calcium ion binding	hydrolase activity	metal ion binding	cation binding	phospholipase activity	binding	catalytic activity	hydrolase activity, acting on ester bonds	lipase activity	ion binding	carboxylesterase activity	Cellular Component:	extracellular region	cell surface	membrane	cell	cell part	all	cellular_component
0.030453		-325.107	-125.725	32.3327	51.4384	1	1	NM_025273	1418713_at	Pterin 4 alpha carbinolamine dehydratase/dimerization cofactor of hepatocyte nuclear factor 1 alpha (TCF1) 1, mRNA (cDNA clon	Mm.39473	13180	Pcbd1	10	Biological Process:	tetrahydrobiopterin biosynthetic process	regulation of protein homodimerization activity	positive regulation of transcription	protein homotetramerization	protein heterooligomerization	anatomical structure formation	positive regulation of cellular process	regulation of protein binding	cellular process	protein complex biogenesis	positive regulation of nucleobase, nucleoside, nucleotide and nucleic acid metabolic process	regulation of nucleobase, nucleoside, nucleotide and nucleic acid metabolic process	positive regulation of biosynthetic process	biological regulation	macromolecular complex subunit organization	cellular biosynthetic process	biosynthetic process	regulation of biosynthetic process	cellular aromatic compound metabolic process	regulation of metabolic process	pteridine and derivative metabolic process	nitrogen compound biosynthetic process	heterocycle metabolic process	positive regulation of nitrogen compound metabolic process	regulation of molecular function	biopolymer metabolic process	aromatic compound biosynthetic process	transcription	positive regulation of cellular metabolic process	protein homooligomerization	cellular biopolymer biosynthetic process	cellular component assembly	nitrogen compound metabolic process	protein oligomerization
0.000549		1051.58	1250.78	17.5135	9.2437	1	1	NM_008443	1449841_at	Kinesin family member 3A (Kif3a), mRNA	Mm.88694	16568	Kif3a	11	Biological Process:	in utero embryonic development	kidney development	microtubule-based movement	smoothened signaling pathway	determination of left/right symmetry	heart development	anterior/posterior pattern formation	dorsal/ventral pattern formation	dorsal/ventral neural tube patterning	cilium assembly	cilium morphogenesis	anatomical structure formation	cellular component assembly	cellular component biogenesis	developmental process	cellular component morphogenesis	determination of symmetry	cell communication	cellular process	multicellular organismal process	anatomical structure development	chordate embryonic development	regionalization	biological regulation	cell morphogenesis	regulation of cellular process	regulation of biological process	system development	cell surface receptor linked signal transduction	cell projection morphogenesis	embryonic development	neural tube patterning	cellular component organization	nervous system development
0.043133		-533.05	-333.936	7.83205	67.6786	1	1	NM_134021	1415793_at	Pyridoxine 5'-phosphate oxidase, mRNA (cDNA clone MGC:36350 IMAGE:4971745)	Mm.254704	103711	Pnpo	11	Biological Process:	pyridoxine biosynthetic process	oxidation reduction	vitamin biosynthetic process	cellular metabolic process	vitamin B6 metabolic process	cellular process	cellular biosynthetic process	water-soluble vitamin biosynthetic process	pyridoxine metabolic process	biosynthetic process	vitamin B6 biosynthetic process	water-soluble vitamin metabolic process	vitamin metabolic process	metabolic process	heterocycle metabolic process	Molecular Function:	pyridoxamine-phosphate oxidase activity	FMN binding	oxidoreductase activity	oxidoreductase activity, acting on the CH-NH2 group of donors	coenzyme binding	binding	oxidoreductase activity, acting on the CH-NH2 group of donors, oxygen as acceptor	nucleotide binding	catalytic activity	cofactor binding
0.006217		-447.844	-249.086	6.96077	37.0762	1	1	AV282267	1439675_at	Peroxisome proliferator activated receptor alpha, mRNA (cDNA clone MGC:18607 IMAGE:4222384)	Mm.212789	19013	Ppara	15	Biological Process:	glucose metabolic process	transcription	regulation of transcription, DNA-dependent	lipid metabolic process	fatty acid metabolic process	epidermis development	regulation of fatty acid metabolic process	negative regulation of appetite	wound healing	regulation of transcription	positive regulation of transcription	positive regulation of transcription from RNA polymerase II promoter	regulation of response to external stimulus	negative regulation of gene expression	positive regulation of cellular process	regulation of production of small RNA involved in gene silencing by RNA	multicellular organismal process	cellular process	anatomical structure development	positive regulation of nucleobase, nucleoside, nucleotide and nucleic acid metabolic process	negative regulation of response to nutrient levels	negative regulation of biological process	positive regulation of biosynthetic process	negative regulation of macromolecule metabolic process	regulation of nucleobase, nucleoside, nucleotide and nucleic acid metabolic process	biological regulation	monosaccharide metabolic process	response to nutrient levels	regulation of response to food	transcription from RNA polymerase II promoter	regulation of biological quality	positive regulation of transcription, DNA-dependent	response to stimulus	cellular biosynthetic process
0.000526		-577.811	-379.362	5.38338	18.7472	1	1	BC025646	1425213_at	Family with sequence similarity 81, member A, mRNA (cDNA clone MGC:38269 IMAGE:5324986)	Mm.44355	76886	Fam81a	9
0.010514		-570.568	-372.135	6.44965	43.2505	1	1	NM_009291	1422723_at	Stimulated by retinoic acid gene 6 (Stra6), mRNA	Mm.10801	20897	Stra6	9	Biological Process:	transport	establishment of localization	localization	Molecular Function:	receptor activity	molecular transducer activity	signal transducer activity	Cellular Component:	plasma membrane	membrane	integral to membrane	intrinsic to membrane	cell	all	cellular_component	cell part	membrane part
0.029495		-300.501	-103.81	30.7428	50.7318	1	1	BB012489	1422642_at	CDC42 effector protein (Rho GTPase binding) 3, mRNA (cDNA clone MGC:11796 IMAGE:3595315)	Mm.140601	260409	Cdc42ep3	17	Biological Process:	regulation of cell shape	anatomical structure morphogenesis	developmental process	cellular component morphogenesis	cellular process	anatomical structure development	regulation of cellular component organization	regulation of anatomical structure morphogenesis	biological regulation	regulation of biological process	regulation of cellular process	cell morphogenesis	cellular developmental process	regulation of biological quality	regulation of cell morphogenesis	regulation of developmental process	cellular component organization	Molecular Function:	protein binding	binding	Cellular Component:	cytoplasm	cytoskeleton	membrane	intracellular organelle	intracellular part	intracellular	organelle	non-membrane-bounded organelle	all	cell part	intracellular non-membrane-bounded organelle	cellular_component	cell
0.044238		-554.778	-358.365	16.7679	65.6854	0	1	BG065200	1446993_at	ESTs, Moderately similar to PLIN RAT PERILIPIN (R.norvegicus)	-	-	-	-
0.042887		-333.595	-137.713	59.2252	31.0971	1	1	BC004617	1423809_at	Transcription factor 19 (Tcf19), mRNA	Mm.11434	106795	Tcf19	17	Cellular Component:	nucleus	intracellular membrane-bounded organelle	intracellular organelle	intracellular part	intracellular	membrane-bounded organelle	organelle	cell part	all	cell	cellular_component
0.010005		-398.558	-202.841	36.4157	21.9429	1	1	BB558800	1437056_x_at	Cysteine-rich secretory protein LCCL domain containing 2, mRNA (cDNA clone MGC:116029 IMAGE:30653388)	Mm.264680	78892	Crispld2	8	Biological Process:	extracellular matrix organization	cellular component organization	extracellular structure organization	cellular process	Molecular Function:	glycosaminoglycan binding	heparin binding	carbohydrate binding	binding	pattern binding	polysaccharide binding	Cellular Component:	extracellular region	extracellular matrix	extracellular region part	all	cellular_component
0.03876		-74.1617	120.806	21.1413	60.7613	1	1	BI076810	1440851_at	RIKEN cDNA 4933407N01 gene	-	-	-	-
0.017604		-542.78	-348.779	33.2997	37.026	0	1	NM_007403	1416871_at	A disintegrin and metallopeptidase domain 8, mRNA (cDNA clone MGC:36123 IMAGE:5324943)	Mm.15969	11501	Adam8	7	Biological Process:	proteolysis	integrin-mediated signaling pathway	cell-cell adhesion	biopolymer catabolic process	cellular process	cell communication	macromolecule metabolic process	catabolic process	primary metabolic process	biological regulation	metabolic process	regulation of cellular process	regulation of biological process	protein metabolic process	cell surface receptor linked signal transduction	biopolymer metabolic process	protein catabolic process	biological adhesion	signal transduction	cell adhesion	macromolecule catabolic process	Molecular Function:	metalloendopeptidase activity	peptidase activity	metallopeptidase activity	zinc ion binding	hydrolase activity	metal ion binding	endopeptidase activity	cation binding	ion binding	binding	transition metal ion binding	catalytic activity
0.028367		-41.972	151.699	20.5193	53.9077	1	1	AK011422	1432188_s_at	Nucleoporin 43 (Nup43), mRNA	Mm.299887	69912	Nup43	10	Biological Process:	transport	cell cycle	chromosome segregation	mitosis	protein transport	mRNA transport	cell division	transmembrane transport	establishment of protein localization	mitotic cell cycle	organelle organization	cellular process	RNA localization	nuclear division	M phase of mitotic cell cycle	M phase	nucleic acid transport	cell cycle phase	establishment of localization	macromolecule localization	cell cycle process	nucleobase, nucleoside, nucleotide and nucleic acid transport	protein localization	establishment of RNA localization	RNA transport	organelle fission	cellular component organization	localization	Cellular Component:	nucleus	nuclear pore	intracellular organelle	intracellular part	membrane-bounded organelle
0.01314		-419.713	-226.68	38.3527	24.2969	1	1	AI482548	1430681_at	CRY (Cry)	Mm.25539	68631	Cryl1	14	Biological Process:	fatty acid metabolic process	metabolic process	oxidation reduction	carboxylic acid metabolic process	cellular metabolic process	cellular lipid metabolic process	organic acid metabolic process	lipid metabolic process	cellular process	primary metabolic process	cellular ketone metabolic process	monocarboxylic acid metabolic process	oxoacid metabolic process	Molecular Function:	catalytic activity	binding	oxidoreductase activity	L-gulonate 3-dehydrogenase activity	oxidoreductase activity, acting on CH-OH group of donors	oxidoreductase activity, acting on the CH-OH group of donors, NAD or NADP as acceptor	Cellular Component:	cytoplasm	intracellular part	intracellular	cell	all	cellular_component	cell part
0.038494		-547.72	-355.538	61.6235	14.3343	1	1	BM213829	1428368_at	Rho GTPase activating protein 21, mRNA (cDNA clone IMAGE:5370325)	Mm.28507	71435	Arhgap21	2	Biological Process:	signal transduction	biological_process	regulation of biological process	regulation of cellular process	all	biological regulation	cellular process	cell communication	Molecular Function:	molecular_function	GTPase activator activity	protein binding	nucleoside-triphosphatase regulator activity	enzyme regulator activity	enzyme activator activity	binding	GTPase regulator activity	all	Cellular Component:	cellular_component	intracellular	cytoplasm	Golgi apparatus	cytoskeleton	membrane	cell junction	cytoplasmic vesicle	intracellular organelle	intracellular part	plasma membrane part	membrane-bounded organelle	non-membrane-bounded organelle	all	membrane part
0.027968		-263.636	-72.1513	24.7609	51.0868	1	1	C85932	1447112_s_at	CRY (Cry)	Mm.25539	68631	Cryl1	14	Biological Process:	fatty acid metabolic process	metabolic process	oxidation reduction	carboxylic acid metabolic process	cellular metabolic process	cellular lipid metabolic process	organic acid metabolic process	lipid metabolic process	cellular process	primary metabolic process	cellular ketone metabolic process	monocarboxylic acid metabolic process	oxoacid metabolic process	Molecular Function:	catalytic activity	binding	oxidoreductase activity	L-gulonate 3-dehydrogenase activity	oxidoreductase activity, acting on CH-OH group of donors	oxidoreductase activity, acting on the CH-OH group of donors, NAD or NADP as acceptor	Cellular Component:	cytoplasm	intracellular part	intracellular	cell	all	cellular_component	cell part
0.018539		-321.394	-130.507	36.2022	34.1605	1	1	NM_054070	1449045_at	AFG3(ATPase family gene 3)-like 1 (yeast) (Afg3l1), mRNA	Mm.287475	114896	Afg3l1	8	Biological Process:	proteolysis	biological_process	protein catabolic process	biopolymer catabolic process	protein metabolic process	biopolymer metabolic process	all	macromolecule catabolic process	macromolecule metabolic process	catabolic process	primary metabolic process	metabolic process	Molecular Function:	nucleotide binding	metalloendopeptidase activity	ATP binding	peptidase activity	metallopeptidase activity	zinc ion binding	hydrolase activity	nucleoside-triphosphatase activity	metal ion binding	hydrolase activity, acting on acid anhydrides, in phosphorus-containing anhydrides	endopeptidase activity	binding	catalytic activity	purine nucleoside binding	pyrophosphatase activity	purine ribonucleotide binding	nucleoside binding	cation binding	purine nucleotide binding	hydrolase activity, acting on acid anhydrides	peptidase activity, acting on L-amino acid peptides
0.0227		92.5953	283.382	49.2507	19.4555	1	1	AK016213	1452697_at	CTD (carboxy-terminal domain, RNA polymerase II, polypeptide A) phosphatase, subunit 1 (Ctdp1), mRNA	Mm.312893	67655	Ctdp1	18	Biological Process:	biological_process	all	Molecular Function:	phosphoprotein phosphatase activity	protein binding	hydrolase activity	phosphatase activity	hydrolase activity, acting on ester bonds	binding	catalytic activity	phosphoric ester hydrolase activity	Cellular Component:	cellular_component	intracellular	nucleus	intracellular membrane-bounded organelle	intracellular organelle	intracellular part	membrane-bounded organelle	organelle	cell part	all	cell
0.000148		-530.361	-340.15	3.31721	13.107	1	1	AK014682	1429909_at	CDNA clone IMAGE:9054828	Mm.24138	72446	2600010E01Rik	2	Cellular Component:	mitochondrion	intracellular membrane-bounded organelle	intracellular organelle	intracellular part	intracellular	membrane-bounded organelle	organelle	cell part	all	cytoplasm	cytoplasmic part	cell	cellular_component
0.042274		-156.723	32.891	61.2672	19.9543	1	1	BG797614	1439361_at	Transcribed locus	Mm.411009	-	-	9
0.018688		-338.507	-149.383	14.293	47.325	1	1	BB200233	1435559_at	Mus musculus, clone IMAGE:4242613, mRNA	Mm.4040	17920	Myo6	9	Biological Process:	protein targeting	transport	endocytosis	synaptic transmission	synapse assembly	sensory perception of sound	locomotory behavior	glutamate secretion	protein transport	dendrite development	inner ear morphogenesis	auditory receptor cell differentiation	regulation of synaptic plasticity	inner ear development	cell differentiation	anatomical structure formation	neuron projection development	neuron development	establishment of localization in cell	intracellular transport	multicellular organismal process	cellular process	anatomical structure development	intracellular protein transport	sensory perception	biological regulation	regulation of multicellular organismal process	embryonic morphogenesis	sensory perception of mechanical stimulus	regulation of biological quality	cell-cell signaling	embryonic development	response to stimulus	system process
0.005942		-458.155	-269.392	18.4771	30.1671	1	1	AB015422	1425822_a_at	Deltex1	Mm.1645	14357	Dtx1	5	Biological Process:	Notch signaling pathway	glial cell differentiation	cell differentiation	developmental process	multicellular organismal process	cellular process	cell communication	anatomical structure development	neurogenesis	biological regulation	multicellular organismal development	regulation of cellular process	regulation of biological process	cell surface receptor linked signal transduction	system development	cellular developmental process	gliogenesis	signal transduction	cell development	nervous system development	Molecular Function:	protein binding	zinc ion binding	SH3 domain binding	metal ion binding	cation binding	ion binding	binding	transition metal ion binding	protein domain specific binding	Cellular Component:	nucleus	cytoplasm	intracellular membrane-bounded organelle
0.001973		-264.624	-76.2637	24.0754	10.247	1	1	BB402208	1441911_x_at	Phosphoribosylglycinamide formyltransferase (Gart), mRNA	Mm.4505	14450	Gart	16	Biological Process:	purine nucleotide biosynthetic process	'de novo' IMP biosynthetic process	biosynthetic process	purine base biosynthetic process	pigment metabolic process	nitrogen compound metabolic process	ribonucleotide metabolic process	cellular process	purine nucleoside monophosphate biosynthetic process	nucleotide biosynthetic process	ribonucleotide biosynthetic process	nucleobase, nucleoside, nucleotide and nucleic acid metabolic process	purine ribonucleoside monophosphate metabolic process	purine base metabolic process	cellular biosynthetic process	nucleoside phosphate metabolic process	purine ribonucleoside monophosphate biosynthetic process	ribonucleoside monophosphate metabolic process	cellular nitrogen compound metabolic process	nucleobase metabolic process	nucleoside monophosphate biosynthetic process	nucleobase, nucleoside, nucleotide and nucleic acid biosynthetic process	nucleoside monophosphate metabolic process	purine nucleoside monophosphate metabolic process	nucleobase, nucleoside and nucleotide biosynthetic process	purine nucleotide metabolic process	cellular metabolic process	nucleobase, nucleoside and nucleotide metabolic process	cellular aromatic compound metabolic process	nucleobase biosynthetic process	nitrogen compound biosynthetic process	primary metabolic process	metabolic process	heterocycle metabolic process
0.008384		412.998	601.088	35.5645	15.613	1	1	BE953095	1435966_x_at	Mitochondrial ribosomal protein L13 (Mrpl13), nuclear gene encoding mitochondrial protein, mRNA	Mm.236795	68537	Mrpl13	15	Biological Process:	translation	cellular biopolymer biosynthetic process	cellular metabolic process	cellular process	biopolymer biosynthetic process	cellular macromolecule biosynthetic process	macromolecule metabolic process	gene expression	primary metabolic process	metabolic process	cellular macromolecule metabolic process	protein metabolic process	biopolymer metabolic process	cellular biosynthetic process	cellular protein metabolic process	biosynthetic process	cellular biopolymer metabolic process	macromolecule biosynthetic process	Molecular Function:	structural constituent of ribosome	structural molecule activity	Cellular Component:	intracellular	mitochondrion	mitochondrial large ribosomal subunit	ribosome	ribonucleoprotein complex	organelle lumen	intracellular organelle	intracellular part	membrane-bounded organelle	non-membrane-bounded organelle	large ribosomal subunit	all
0.001062		-479.267	-291.242	8.34898	20.5521	1	1	BG066773	1450913_at	UDP-Gal:betaGlcNAc beta 1,4-galactosyltransferase, polypeptide 6, mRNA (cDNA clone MGC:19296 IMAGE:4037384)	Mm.398181	56386	B4galt6	18	Biological Process:	carbohydrate metabolic process	sphingolipid biosynthetic process	cellular metabolic process	cellular lipid metabolic process	sphingolipid metabolic process	cellular process	lipid metabolic process	cellular biosynthetic process	lipid biosynthetic process	membrane lipid biosynthetic process	biosynthetic process	primary metabolic process	metabolic process	membrane lipid metabolic process	Molecular Function:	magnesium ion binding	calcium ion binding	galactosyltransferase activity	transferase activity	transferase activity, transferring glycosyl groups	manganese ion binding	metal ion binding	transferase activity, transferring hexosyl groups	cation binding	binding	catalytic activity	ion binding	transition metal ion binding	Cellular Component:	Golgi apparatus	membrane	integral to membrane	intracellular membrane-bounded organelle	intracellular organelle
0.036846		-251.954	-66.6657	37.1471	47.2607	1	1	AK007703	1451731_at	ATP-binding cassette transporter ABCA3	Mm.477776	27410	Abca3	17	Biological Process:	transport	establishment of localization	localization	Molecular Function:	nucleotide binding	ATP binding	ATPase activity	nucleoside-triphosphatase activity	hydrolase activity	hydrolase activity, acting on acid anhydrides, in phosphorus-containing anhydrides	purine nucleotide binding	hydrolase activity, acting on acid anhydrides	binding	catalytic activity	adenyl ribonucleotide binding	purine nucleoside binding	pyrophosphatase activity	ribonucleotide binding	adenyl nucleotide binding	nucleoside binding	purine ribonucleotide binding	Cellular Component:	plasma membrane	membrane	integral to membrane	lamellar body	intracellular organelle	intracellular part	membrane-bounded organelle	all	membrane part	cytoplasmic part	intrinsic to membrane	vesicle
0.016111		-52.1933	132.556	37.9124	26.3515	1	1	BM119522	1435254_at	Plxnb1 mRNA for plexinB1	Mm.53862	235611	Plxnb1	9	Biological Process:	positive regulation of axonogenesis	cell differentiation	neuron projection development	neuron development	regulation of cell differentiation	positive regulation of cellular process	regulation of neuron projection development	regulation of axonogenesis	developmental process	positive regulation of biological process	cellular component morphogenesis	positive regulation of cellular component organization	multicellular organismal process	cellular process	anatomical structure development	positive regulation of neurogenesis	axonogenesis	neuron differentiation	cell morphogenesis involved in differentiation	neurogenesis	regulation of cellular component organization	biological regulation	cell morphogenesis	regulation of cellular process	regulation of biological process	system development	regulation of multicellular organismal process	cell projection morphogenesis	regulation of cell morphogenesis	positive regulation of cell development	cell morphogenesis involved in neuron differentiation	regulation of cell projection organization	positive regulation of cell projection organization	cellular component organization
0.012515		-619.871	-435.285	31.6048	28.8562	0	1	M17962	1425182_x_at	Kallikrein 1-related peptidase b9 (Klk1b9), mRNA	Mm.440884	13648	Klk1b9	7	Biological Process:	proteolysis	biopolymer catabolic process	protein metabolic process	biopolymer metabolic process	protein catabolic process	macromolecule catabolic process	macromolecule metabolic process	catabolic process	primary metabolic process	metabolic process	Molecular Function:	serine-type endopeptidase activity	peptidase activity	serine-type peptidase activity	hydrolase activity	serine hydrolase activity	endopeptidase activity	catalytic activity	peptidase activity, acting on L-amino acid peptides
0.010865		167.699	351.434	20.9818	35.0799	1	1	BB460424	1426832_at	Transcribed locus	Mm.474772	236790	-	X
0.049694		-165.762	17.9347	24.9626	61.119	1	1	BB038251	1454861_at	Taxilin alpha (Txlna), mRNA	Mm.268863	109658	Txlna	4	Biological Process:	exocytosis	transport	cellular localization	establishment of localization in cell	establishment of localization	cellular process	secretion by cell	vesicle-mediated transport	secretion	localization
0.029157		-278.887	-95.3833	25.1994	49.0421	1	1	AU040643	1460360_at	Asparaginase like 1 (Asrgl1), mRNA	Mm.272847	66514	Asrgl1	19	Biological Process:	asparagine catabolic process via L-aspartate	carboxylic acid metabolic process	asparagine catabolic process	nitrogen compound metabolic process	cellular metabolic process	cellular amino acid catabolic process	cellular amino acid and derivative metabolic process	carboxylic acid catabolic process	organic acid metabolic process	cellular process	aspartate family amino acid metabolic process	catabolic process	cellular ketone metabolic process	primary metabolic process	aspartate family amino acid catabolic process	metabolic process	glutamine family amino acid metabolic process	organic acid catabolic process	cellular amine metabolic process	cellular catabolic process	glutamine family amino acid catabolic process	amine metabolic process	nitrogen compound catabolic process	cellular nitrogen compound metabolic process	amine catabolic process	cellular amino acid metabolic process	asparagine metabolic process	oxoacid metabolic process	Molecular Function:	asparaginase activity	hydrolase activity	hydrolase activity, acting on carbon-nitrogen (but not peptide) bonds	catalytic activity	hydrolase activity, acting on carbon-nitrogen (but not peptide) bonds, in linear amides
0.00596		-658.166	-475.018	18.6611	28.844	0.666667	1	BQ174680	1434785_at	Calcium channel, voltage-dependent, gamma subunit 5 (Cacng5), mRNA	Mm.87663	140723	Cacng5	11	Biological Process:	transport	ion transport	calcium ion transport	divalent metal ion transport	di-, tri-valent inorganic cation transport	cation transport	establishment of localization	localization	metal ion transport	Molecular Function:	ion channel activity	voltage-gated ion channel activity	calcium channel activity	calcium ion binding	cation transmembrane transporter activity	gated channel activity	substrate-specific transmembrane transporter activity	substrate-specific transporter activity	binding	transporter activity	transmembrane transporter activity	metal ion transmembrane transporter activity	passive transmembrane transporter activity	substrate-specific channel activity	cation binding	ion transmembrane transporter activity	voltage-gated channel activity	channel activity	ion binding	cation channel activity	metal ion binding	Cellular Component:	membrane	integral to membrane
0.041212		-220.581	-38.1673	40.5186	46.2028	1	1	AI848234	1442129_at	Transcribed locus, moderately similar to XP_001093297.1 PREDICTED: hypothetical protein [Macaca mulatta]	Mm.228046	67705	-	6
0.030446		-509.897	-327.634	31.639	45.6419	1	1	NM_008088	1417859_at	Growth arrest-specific 7-cb protein (Gas7-cb)	Mm.40338	14457	Gas7	11	Biological Process:	multicellular organismal development	nervous system development	regulation of cell shape	actin filament polymerization	cell differentiation	neuron differentiation	neuron projection morphogenesis	actin filament bundle formation	anatomical structure formation	cellular component assembly	neuron projection development	neuron development	cellular component biogenesis	developmental process	cellular component morphogenesis	organelle organization	cellular process	multicellular organismal process	protein complex biogenesis	anatomical structure development	protein polymerization	actin polymerization or depolymerization	cell morphogenesis involved in differentiation	actin filament organization	neurogenesis	regulation of cellular component organization	biological regulation	regulation of biological process	regulation of cellular process	cell morphogenesis	system development	cell projection morphogenesis	regulation of biological quality	macromolecular complex subunit organization
0.040623		-296.639	-114.448	59.7841	12.5088	1	1	NM_011369	1416299_at	Shc binding protein (mPAL)	Mm.37801	20419	Shcbp1	8	Molecular Function:	protein binding	SH2 domain binding	binding	protein domain specific binding
0.019018		-392.847	-211.476	47.2475	6.28835	1	1	BB609429	1436416_x_at	Fractured callus expressed transcript 1, mRNA (cDNA clone MGC:6823 IMAGE:2648985)	Mm.220330	14356	Fxc1	7	Biological Process:	protein targeting to mitochondrion	transport	protein transport	protein import into mitochondrial inner membrane	transmembrane transport	establishment of protein localization	cellular localization	establishment of localization in cell	intracellular transport	protein import	organelle organization	cellular process	intracellular protein transport	membrane organization	protein targeting	mitochondrial transport	inner mitochondrial membrane organization	protein targeting to membrane	establishment of localization	mitochondrion organization	cellular protein localization	cellular macromolecule localization	protein localization in organelle	macromolecule localization	protein localization in mitochondrion	protein localization	cellular component organization	localization	mitochondrial membrane organization	Molecular Function:	zinc ion binding	metal ion binding	cation binding	ion binding
0.03845		-598.096	-417.007	37.4387	46.3652	1	1	BC025461	1424649_a_at	Tetraspanin 8 (Tspan8), mRNA	Mm.22270	216350	Tspan8	10	Cellular Component:	membrane	integral to membrane	intrinsic to membrane	cell	all	cellular_component	cell part	membrane part
0.013525		5.21367	185.859	10.9285	41.4347	1	1	AW559011	1435228_at	CDNA sequence BC023829, mRNA (cDNA clone MGC:178934 IMAGE:9053926)	Mm.24569	236848	BC023829	X
0.024948		-142.747	37.8213	23.8159	45.8034	1	1	AV005520	1455385_at	SH3-domain GRB2-like B1 (endophilin), mRNA (cDNA clone MGC:35926 IMAGE:5031296)	Mm.271775	54673	Sh3glb1	3	Biological Process:	protein insertion into mitochondrial membrane during induction of apoptosis	phosphatidic acid biosynthetic process	apoptosis	induction of apoptosis	phospholipid biosynthetic process	'de novo' posttranslational protein folding	glycerophospholipid metabolic process	carboxylic acid metabolic process	positive regulation of cellular process	positive regulation of programmed cell death	positive regulation of biological process	developmental process	organic acid metabolic process	induction of programmed cell death	cellular process	organelle organization	membrane organization	cell death	regulation of programmed cell death	macromolecule metabolic process	glycerolipid biosynthetic process	biological regulation	organophosphate metabolic process	regulation of cellular process	regulation of biological process	cellular macromolecule metabolic process	mitochondrion organization	cellular protein localization	regulation of apoptosis	programmed cell death	lipid metabolic process	organic acid biosynthetic process	macromolecule localization	cellular biosynthetic process
0.046886		-442.338	-262.814	14.1808	61.6101	1	1	BC004728	1425108_a_at	CDNA sequence BC004728, mRNA (cDNA clone MGC:7903 IMAGE:3582955)	Mm.26282	207818	BC004728	15	Cellular Component:	plasma membrane	membrane	integral to membrane	cytoplasmic vesicle	intracellular organelle	intracellular part	intracellular	organelle	all	cell part	cytoplasm	membrane part	intrinsic to membrane	cytoplasmic part	vesicle	cellular_component	cell
[truncated: 65,024 more rows]
[truncated: 206 more columns]
