# Supplementary material for: Microarray analysis of Foxl2 mediated gene regulation in the mouse ovary derived KK1 granulosa cell line: Over-expression of Foxl2 leads to activation of the gonadotropin releasing hormone receptor gene promoter
Source: J Ovarian Res. 2010 Feb 18;3:4. doi: 10.1186/1757-2215-3-4 (PMC2831895; doi:10.1186/1757-2215-3-4)
Supplement: Additional file 8 — Analysis of differentially expressed genes in P0. Wild type vs. Foxl2 knockout. [file 1757-2215-3-4-S8.XLS]

## Sheet: additional file 9
Condition 1 : wt
Condition 2 : ko
Statistics:
Correction:	No Correction
Data Transformation:	Log Transformed
Stats	No Correction	mean 1	mean 2	SEM 1	SEM 2	Quality 1	Quality 2	Gene Identifier	Other ID	Gene Title	UG Cluster	LocusLink	Gene ID	Chromosome	Ontologies
0.001713		18102.9	27326.9	344.487	1185.09	1	1	C77643	1435725_x_at	Ribosomal protein L12, mRNA (cDNA clone MGC:7907 IMAGE:3583073)	Mm.250030	269261	Rpl12	2	Biological Process:	translation	biological_process	cellular biopolymer biosynthetic process	cellular metabolic process	all	cellular process	biopolymer biosynthetic process	cellular macromolecule biosynthetic process	macromolecule metabolic process	gene expression	primary metabolic process	metabolic process	cellular macromolecule metabolic process	protein metabolic process	biopolymer metabolic process	cellular biosynthetic process	cellular protein metabolic process	biosynthetic process	cellular biopolymer metabolic process	macromolecule biosynthetic process	Molecular Function:	RNA binding	structural constituent of ribosome	protein binding	structural molecule activity	binding	nucleic acid binding	Cellular Component:	nucleus	nucleolus	cytoplasm	ribosome	ribonucleoprotein complex	nuclear lumen
0.035315		24202.6	33419.3	1947.16	2213.73	1	1	AV110879	1438507_x_at	Transcribed locus, moderately similar to NP_080250.1 ribosomal protein L14 [Mus musculus]	Mm.467133	-	-	*
0.046607		24429.5	33529.2	1913.28	2562.44	1	1	AV213405	1454620_x_at	Transcribed locus, moderately similar to NP_058856.1 ribosomal protein S6 [Rattus norvegicus]	Mm.396237	-	-	14
0.035752		26635.5	35380.6	1954.03	2017.68	1	1	AA419672	1437610_x_at	Transcribed locus, strongly similar to XP_422423.1 PREDICTED: similar to ribosomal protein S8 [Gallus gallus]	Mm.441394	-	-	1
0.003134		20600.1	29202.8	1031.45	875.316	1	1	AI642438	1455439_a_at	Lectin, galactose binding, soluble 1, mRNA (cDNA clone MGC:6129 IMAGE:3494931)	Mm.43831	16852	Lgals1	15	Biological Process:	heterophilic cell adhesion	myoblast differentiation	cell differentiation	cell-cell adhesion	developmental process	multicellular organismal process	cellular process	anatomical structure development	skeletal muscle fiber development	skeletal muscle tissue development	muscle organ development	skeletal muscle organ development	multicellular organismal development	tissue development	system development	cellular developmental process	muscle fiber development	organ development	striated muscle tissue development	biological adhesion	cell adhesion	cell development	muscle tissue development	muscle cell differentiation	Molecular Function:	sugar binding	galactose binding	galactoside binding	carbohydrate binding	binding	monosaccharide binding	Cellular Component:	extracellular region	proteinaceous extracellular matrix
0.022779		10043.8	18444.8	2307.74	351.107	1	1	NM_007475	1419441_at	Ribosomal protein, large, P0 (Rplp0), mRNA	Mm.371545	11837	Rplp0	5	Biological Process:	translational elongation	ribosome biogenesis	cellular biopolymer biosynthetic process	cellular component biogenesis	cellular metabolic process	cellular process	biopolymer biosynthetic process	cellular macromolecule biosynthetic process	macromolecule metabolic process	gene expression	primary metabolic process	translation	metabolic process	ribonucleoprotein complex biogenesis	cellular macromolecule metabolic process	protein metabolic process	biopolymer metabolic process	cellular biosynthetic process	cellular protein metabolic process	biosynthetic process	cellular biopolymer metabolic process	macromolecule biosynthetic process	Molecular Function:	structural constituent of ribosome	structural molecule activity	Cellular Component:	intracellular	ribosome	ribonucleoprotein complex	intracellular organelle	intracellular part	organelle	non-membrane-bounded organelle	all
0.043806		15432.7	22993.4	1478.18	2139.86	1	1	AI415136	1455572_x_at	PREDICTED: Mus musculus similar to ribosomal protein S18 (LOC100042388), mRNA	Mm.342487	100042388	LOC100042388	13
0.035404		24200.7	31607.8	1921.04	1390.29	1	1	AU016948	1455319_x_at	PREDICTED: Mus musculus similar to ribosomal protein S8, transcript variant 1 (LOC100040298), mRNA	Mm.260904	100040298	OTTMUSG00000022847	7
0.043962		25254.1	32471.9	1442.87	2024.3	1	1	AV123577	1433721_x_at	Ribosomal protein S21 (Rps21), mRNA	Mm.289669	66481	Rps21	2	Biological Process:	translation	cellular biopolymer biosynthetic process	cellular metabolic process	cellular process	biopolymer biosynthetic process	cellular macromolecule biosynthetic process	macromolecule metabolic process	gene expression	primary metabolic process	metabolic process	cellular macromolecule metabolic process	protein metabolic process	biopolymer metabolic process	cellular biosynthetic process	cellular protein metabolic process	biosynthetic process	cellular biopolymer metabolic process	macromolecule biosynthetic process	Molecular Function:	structural constituent of ribosome	structural molecule activity	Cellular Component:	intracellular	ribosome	ribonucleoprotein complex	intracellular organelle	intracellular part	organelle	non-membrane-bounded organelle	all	cell part	cytoplasm	cytoplasmic part	intracellular non-membrane-bounded organelle
0.047793		20115.1	27028.9	1321.92	2064.04	1	1	AI506565	1455245_x_at	Ribosomal protein L13 (Rpl13), mRNA	Mm.319719	270106	Rpl13	8	Biological Process:	translation	biological_process	cellular biopolymer biosynthetic process	cellular metabolic process	all	cellular process	biopolymer biosynthetic process	cellular macromolecule biosynthetic process	macromolecule metabolic process	gene expression	primary metabolic process	metabolic process	cellular macromolecule metabolic process	protein metabolic process	biopolymer metabolic process	cellular biosynthetic process	cellular protein metabolic process	biosynthetic process	cellular biopolymer metabolic process	macromolecule biosynthetic process	Molecular Function:	molecular_function	structural constituent of ribosome	structural molecule activity	all	Cellular Component:	cellular_component	intracellular	ribosome	ribonucleoprotein complex	intracellular organelle	intracellular part	organelle	non-membrane-bounded organelle
0.037379		21462.7	28224.9	1627	1487.33	1	1	AW558862	1436822_x_at	PREDICTED: Mus musculus similar to Rpl17 protein (LOC100040745), mRNA	Mm.359582	100040745	ENSMUSG00000066475	12
0.044341		20774.3	27321.5	1129.95	1959.07	1	1	AI506565	1460581_a_at	Ribosomal protein L13 (Rpl13), mRNA	Mm.319719	270106	Rpl13	8	Biological Process:	translation	biological_process	cellular biopolymer biosynthetic process	cellular metabolic process	all	cellular process	biopolymer biosynthetic process	cellular macromolecule biosynthetic process	macromolecule metabolic process	gene expression	primary metabolic process	metabolic process	cellular macromolecule metabolic process	protein metabolic process	biopolymer metabolic process	cellular biosynthetic process	cellular protein metabolic process	biosynthetic process	cellular biopolymer metabolic process	macromolecule biosynthetic process	Molecular Function:	molecular_function	structural constituent of ribosome	structural molecule activity	all	Cellular Component:	cellular_component	intracellular	ribosome	ribonucleoprotein complex	intracellular organelle	intracellular part	organelle	non-membrane-bounded organelle
0.021615		29169.2	35698.3	1338.87	1180.21	1	1	AV110871	1454627_a_at	Transcribed locus, weakly similar to XP_620142.1 PREDICTED: similar to ribosomal protein [Mus musculus]	Mm.460127	-	-	2
0.04329		23444.9	29668	1536.55	1477.96	1	1	AW108231	1435151_a_at	Ribosomal protein S3, mRNA (cDNA clone MGC:6565 IMAGE:2811930)	Mm.236868	27050	Rps3	7	Biological Process:	translation	cellular biopolymer biosynthetic process	cellular metabolic process	cellular process	biopolymer biosynthetic process	cellular macromolecule biosynthetic process	macromolecule metabolic process	gene expression	primary metabolic process	metabolic process	cellular macromolecule metabolic process	protein metabolic process	biopolymer metabolic process	cellular biosynthetic process	cellular protein metabolic process	biosynthetic process	cellular biopolymer metabolic process	macromolecule biosynthetic process	Molecular Function:	RNA binding	structural constituent of ribosome	structural molecule activity	binding	nucleic acid binding	Cellular Component:	intracellular	cytoplasm	ribosome	small ribosomal subunit	ribonucleoprotein complex	intracellular organelle	intracellular part	non-membrane-bounded organelle	all
0.003809		21834.3	28040.6	443.338	928.635	1	1	NM_011029	1448245_at	Ribosomal protein SA, mRNA (cDNA clone MGC:47040 IMAGE:4500748)	Mm.4071	16785	Rpsa	9	Biological Process:	translation	cellular biopolymer biosynthetic process	cellular metabolic process	cellular process	biopolymer biosynthetic process	cellular macromolecule biosynthetic process	macromolecule metabolic process	gene expression	primary metabolic process	metabolic process	cellular macromolecule metabolic process	protein metabolic process	biopolymer metabolic process	cellular biosynthetic process	cellular protein metabolic process	biosynthetic process	cellular biopolymer metabolic process	macromolecule biosynthetic process	Molecular Function:	structural constituent of ribosome	receptor activity	laminin binding	protein binding	extracellular matrix binding	molecular transducer activity	structural molecule activity	binding	signal transducer activity	Cellular Component:	intracellular	membrane fraction	nucleus	cytoplasm	ribosome
0.032678		20136.2	26234.8	1239.94	1441.75	1	1	AV066512	1447896_s_at	CDNA clone IMAGE:1196043	Mm.260791	-	-	3
0.021999		11504.2	17272.8	1327.72	866.707	1	1	NM_009082	1448846_a_at	Ribosomal protein L29 (Rpl29), mRNA	Mm.359377	19944	Rpl29	9	Biological Process:	translation	cell proliferation	cell-substrate adhesion	multicellular organism growth	cellular biopolymer biosynthetic process	cellular metabolic process	multicellular organismal process	cellular process	biopolymer biosynthetic process	cellular macromolecule biosynthetic process	growth	macromolecule metabolic process	gene expression	primary metabolic process	metabolic process	cellular macromolecule metabolic process	protein metabolic process	biopolymer metabolic process	biological adhesion	cellular biosynthetic process	cellular protein metabolic process	cell adhesion	biosynthetic process	cellular biopolymer metabolic process	macromolecule biosynthetic process	Molecular Function:	structural constituent of ribosome	heparin binding	carbohydrate binding	glycosaminoglycan binding	structural molecule activity	binding	pattern binding	polysaccharide binding
0.021919		22231.1	27831.5	824.25	1297.98	1	1	AV148464	1438626_x_at	Ribosomal protein L14, mRNA (cDNA clone IMAGE:3588708)	Mm.289810	67115	Rpl14	9	Biological Process:	translation	biological_process	cellular biopolymer biosynthetic process	cellular metabolic process	all	cellular process	biopolymer biosynthetic process	cellular macromolecule biosynthetic process	macromolecule metabolic process	gene expression	primary metabolic process	metabolic process	cellular macromolecule metabolic process	protein metabolic process	biopolymer metabolic process	cellular biosynthetic process	cellular protein metabolic process	biosynthetic process	cellular biopolymer metabolic process	macromolecule biosynthetic process	Molecular Function:	molecular_function	structural constituent of ribosome	structural molecule activity	all	Cellular Component:	cellular_component	intracellular	ribosome	ribonucleoprotein complex	intracellular organelle	intracellular part	organelle	non-membrane-bounded organelle
0.033454		19235	24592.4	808.729	1476.37	1	1	NM_007638	1415816_at	Chaperonin containing Tcp1, subunit 7 (eta), mRNA (cDNA clone MGC:6499 IMAGE:2648519)	Mm.289900	12468	Cct7	6	Biological Process:	protein folding	cellular protein metabolic process	cellular metabolic process	cellular macromolecule metabolic process	protein metabolic process	biopolymer metabolic process	cellular process	macromolecule metabolic process	cellular biopolymer metabolic process	primary metabolic process	metabolic process	Molecular Function:	nucleotide binding	protein binding	ATP binding	identical protein binding	unfolded protein binding	purine nucleotide binding	binding	adenyl ribonucleotide binding	purine nucleoside binding	ribonucleotide binding	adenyl nucleotide binding	nucleoside binding	purine ribonucleotide binding	Cellular Component:	cytoplasm	mitochondrion	chaperonin-containing T-complex	intracellular organelle	intracellular part	membrane-bounded organelle	all	cytoplasmic part
0.024501		16490.1	21790.2	599.525	1382.25	1	1	AF321126	1417364_at	Eukaryotic translation elongation factor 1 gamma, mRNA (cDNA clone MGC:30982 IMAGE:5251765)	Mm.379129	67160	Eef1g	19	Biological Process:	translation	translational elongation	cellular biopolymer biosynthetic process	cellular metabolic process	cellular process	biopolymer biosynthetic process	cellular macromolecule biosynthetic process	macromolecule metabolic process	gene expression	primary metabolic process	metabolic process	cellular macromolecule metabolic process	protein metabolic process	biopolymer metabolic process	cellular biosynthetic process	cellular protein metabolic process	biosynthetic process	cellular biopolymer metabolic process	macromolecule biosynthetic process	Molecular Function:	translation elongation factor activity	translation regulator activity	binding	translation factor activity, nucleic acid binding	nucleic acid binding	Cellular Component:	eukaryotic translation elongation factor 1 complex	intracellular part	intracellular	cell part	all	protein complex	cytoplasm	cytoplasmic part
0.006427		13248.4	18409.3	780.189	607.237	1	1	AI893877	1436046_x_at	Ribosomal protein L29, mRNA (cDNA clone MGC:6127 IMAGE:3590425)	Mm.431965	19944	Rpl29	9	Biological Process:	translation	cell proliferation	cell-substrate adhesion	multicellular organism growth	cellular biopolymer biosynthetic process	cellular metabolic process	multicellular organismal process	cellular process	biopolymer biosynthetic process	cellular macromolecule biosynthetic process	growth	macromolecule metabolic process	gene expression	primary metabolic process	metabolic process	cellular macromolecule metabolic process	protein metabolic process	biopolymer metabolic process	biological adhesion	cellular biosynthetic process	cellular protein metabolic process	cell adhesion	biosynthetic process	cellular biopolymer metabolic process	macromolecule biosynthetic process	Molecular Function:	structural constituent of ribosome	heparin binding	carbohydrate binding	glycosaminoglycan binding	structural molecule activity	binding	pattern binding	polysaccharide binding
0.002749		15700.4	20588.2	230.928	705.076	1	1	AA409562	1419839_x_at	PRP19/PSO4 pre-mRNA processing factor 19 homolog (S. cerevisiae) (Prpf19), mRNA	Mm.358657	28000	Prpf19	19	Biological Process:	protein polyubiquitination	inner cell mass cell proliferation	DNA repair	mRNA processing	response to DNA damage stimulus	RNA splicing	lipid biosynthetic process	protein ubiquitination	negative regulation of neuron differentiation	positive regulation of neuron differentiation	positive regulation of astrocyte differentiation	negative regulation of developmental process	cell differentiation	positive regulation of cellular process	regulation of cell differentiation	multicellular organismal process	cellular process	anatomical structure development	chordate embryonic development	negative regulation of biological process	biological regulation	regulation of multicellular organismal process	blastocyst growth	in utero embryonic development	biopolymer modification	lipid metabolic process	embryonic development	response to stimulus	regulation of gliogenesis	biosynthetic process	nervous system development	regulation of nervous system development	DNA metabolic process	cellular response to stress
0.047544		12994.5	17876.4	1627.68	578.932	1	1	AB003040	1417356_at	Peg3 mRNA for zinc finger protein	Mm.389800	18616	Peg3	7	Biological Process:	apoptosis	cell death	programmed cell death	death	cellular process	Molecular Function:	nucleic acid binding	zinc ion binding	metal ion binding	cation binding	ion binding	binding	transition metal ion binding	Cellular Component:	intracellular	nucleus	cytoplasm	intracellular membrane-bounded organelle	intracellular organelle	intracellular part	membrane-bounded organelle	organelle	all	cell part	cellular_component	cell
0.003116		12887.6	17728.5	628.548	427.308	1	1	BI076834	1427932_s_at	RIKEN cDNA 1200003I10 gene /// RIKEN cDNA 1200015M12 gene /// RIKEN cDNA 1200016E24 gene /// RIKEN cDNA A130040M12 gene /// RIKEN cDNA E430024C06 gene	-	-	-	-
0.008657		12585.1	17304.6	915.687	358.898	1	1	AU018141	1453238_s_at	RIKEN cDNA 1200016E24 gene /// RIKEN cDNA 3930401B19 gene /// RIKEN cDNA A130040M12 gene /// RIKEN cDNA E430024C06 gene	-	-	-	-
0.049051		16099.9	20715	689.257	1500.36	1	1	AK002613	1431177_a_at	predicted gene, OTTMUSG00000022086 /// ribosomal protein L10A	-	-	-	-
0.014838		17423.6	21874.7	806.968	725.725	1	1	NM_011295	1416453_x_at	Ribosomal protein S12 (Rps12), mRNA	Mm.442130	20042	Rps12	10	Biological Process:	translation	cellular biopolymer biosynthetic process	cellular metabolic process	cellular process	biopolymer biosynthetic process	cellular macromolecule biosynthetic process	macromolecule metabolic process	gene expression	primary metabolic process	metabolic process	cellular macromolecule metabolic process	protein metabolic process	biopolymer metabolic process	cellular biosynthetic process	cellular protein metabolic process	biosynthetic process	cellular biopolymer metabolic process	macromolecule biosynthetic process	Molecular Function:	structural constituent of ribosome	structural molecule activity	Cellular Component:	intracellular	cytoplasm	ribosome	ribonucleoprotein complex	intracellular organelle	intracellular part	organelle	non-membrane-bounded organelle	all	cell part	cytoplasmic part	intracellular non-membrane-bounded organelle
0.015593		14972.7	19322.7	596.923	895.881	1	1	AA690930	1455348_x_at	Ribosomal protein L29 (Rpl29), mRNA	Mm.359377	19944	Rpl29	9	Biological Process:	translation	cell proliferation	cell-substrate adhesion	multicellular organism growth	cellular biopolymer biosynthetic process	cellular metabolic process	multicellular organismal process	cellular process	biopolymer biosynthetic process	cellular macromolecule biosynthetic process	growth	macromolecule metabolic process	gene expression	primary metabolic process	metabolic process	cellular macromolecule metabolic process	protein metabolic process	biopolymer metabolic process	biological adhesion	cellular biosynthetic process	cellular protein metabolic process	cell adhesion	biosynthetic process	cellular biopolymer metabolic process	macromolecule biosynthetic process	Molecular Function:	structural constituent of ribosome	heparin binding	carbohydrate binding	glycosaminoglycan binding	structural molecule activity	binding	pattern binding	polysaccharide binding
0.032357		16800.1	20954.4	749.483	1051.38	1	1	NM_052835	1448157_s_at	Ribosomal protein 10, mRNA (cDNA clone MGC:25363 IMAGE:4224016)	Mm.100113	110954	Rpl10	X	Biological Process:	translation	cellular biopolymer biosynthetic process	cellular metabolic process	cellular process	biopolymer biosynthetic process	cellular macromolecule biosynthetic process	macromolecule metabolic process	gene expression	primary metabolic process	metabolic process	cellular macromolecule metabolic process	protein metabolic process	biopolymer metabolic process	cellular biosynthetic process	cellular protein metabolic process	biosynthetic process	cellular biopolymer metabolic process	macromolecule biosynthetic process	Molecular Function:	structural constituent of ribosome	structural molecule activity	Cellular Component:	intracellular	cytoplasm	ribosome	cytosolic large ribosomal subunit	ribonucleoprotein complex	intracellular organelle	intracellular part	obsolete_cellular_component	organelle	non-membrane-bounded organelle	all	cell part
0.036751		17755	21869.6	907.182	977.684	1	1	AV150377	1436688_x_at	Ribosomal protein L14, mRNA (cDNA clone IMAGE:3588708)	Mm.289810	67115	Rpl14	9	Biological Process:	translation	biological_process	cellular biopolymer biosynthetic process	cellular metabolic process	all	cellular process	biopolymer biosynthetic process	cellular macromolecule biosynthetic process	macromolecule metabolic process	gene expression	primary metabolic process	metabolic process	cellular macromolecule metabolic process	protein metabolic process	biopolymer metabolic process	cellular biosynthetic process	cellular protein metabolic process	biosynthetic process	cellular biopolymer metabolic process	macromolecule biosynthetic process	Molecular Function:	molecular_function	structural constituent of ribosome	structural molecule activity	all	Cellular Component:	cellular_component	intracellular	ribosome	ribonucleoprotein complex	intracellular organelle	intracellular part	organelle	non-membrane-bounded organelle
0.007781		17291.8	21369.4	76.5443	820.805	1	1	BE993872	1433688_x_at	Ribosomal protein L14, mRNA (cDNA clone IMAGE:3588708)	Mm.289810	67115	Rpl14	9	Biological Process:	translation	biological_process	cellular biopolymer biosynthetic process	cellular metabolic process	all	cellular process	biopolymer biosynthetic process	cellular macromolecule biosynthetic process	macromolecule metabolic process	gene expression	primary metabolic process	metabolic process	cellular macromolecule metabolic process	protein metabolic process	biopolymer metabolic process	cellular biosynthetic process	cellular protein metabolic process	biosynthetic process	cellular biopolymer metabolic process	macromolecule biosynthetic process	Molecular Function:	molecular_function	structural constituent of ribosome	structural molecule activity	all	Cellular Component:	cellular_component	intracellular	ribosome	ribonucleoprotein complex	intracellular organelle	intracellular part	organelle	non-membrane-bounded organelle
0.037219		18027.2	22018.9	950.51	885.906	1	1	NM_011289	1448217_a_at	Ribosomal protein L27, mRNA (cDNA clone MGC:35949 IMAGE:4986323)	Mm.340658	19942	Rpl27	11	Biological Process:	translation	biological_process	cellular biopolymer biosynthetic process	cellular metabolic process	all	cellular process	biopolymer biosynthetic process	cellular macromolecule biosynthetic process	macromolecule metabolic process	gene expression	primary metabolic process	metabolic process	cellular macromolecule metabolic process	protein metabolic process	biopolymer metabolic process	cellular biosynthetic process	cellular protein metabolic process	biosynthetic process	cellular biopolymer metabolic process	macromolecule biosynthetic process	Molecular Function:	molecular_function	structural constituent of ribosome	structural molecule activity	all	Cellular Component:	intracellular	ribosome	ribonucleoprotein complex	intracellular organelle	intracellular part	organelle	non-membrane-bounded organelle	all
0.003617		15724.3	19647.4	447.971	458.951	1	1	AA409562	1449635_at	PRP19/PSO4 pre-mRNA processing factor 19 homolog (S. cerevisiae) (Prpf19), mRNA	Mm.358657	28000	Prpf19	19	Biological Process:	protein polyubiquitination	inner cell mass cell proliferation	DNA repair	mRNA processing	response to DNA damage stimulus	RNA splicing	lipid biosynthetic process	protein ubiquitination	negative regulation of neuron differentiation	positive regulation of neuron differentiation	positive regulation of astrocyte differentiation	negative regulation of developmental process	cell differentiation	positive regulation of cellular process	regulation of cell differentiation	multicellular organismal process	cellular process	anatomical structure development	chordate embryonic development	negative regulation of biological process	biological regulation	regulation of multicellular organismal process	blastocyst growth	in utero embryonic development	biopolymer modification	lipid metabolic process	embryonic development	response to stimulus	regulation of gliogenesis	biosynthetic process	nervous system development	regulation of nervous system development	DNA metabolic process	cellular response to stress
0.048212		17327.1	21140	1092.37	803.18	1	1	BI154147	1416364_at	Heat shock protein 90 alpha (cytosolic), class B member 1 (Hsp90ab1), mRNA	Mm.2180	15516	Hsp90ab1	17	Biological Process:	placenta development	protein folding	response to stress	cellular metabolic process	developmental process	cellular process	multicellular organismal process	anatomical structure development	macromolecule metabolic process	primary metabolic process	metabolic process	multicellular organismal development	system development	protein metabolic process	cellular macromolecule metabolic process	biopolymer metabolic process	organ development	response to stimulus	cellular protein metabolic process	cellular biopolymer metabolic process	Molecular Function:	nucleotide binding	protein binding	ATP binding	unfolded protein binding	purine nucleotide binding	binding	adenyl ribonucleotide binding	purine nucleoside binding	ribonucleotide binding	adenyl nucleotide binding	nucleoside binding	purine ribonucleotide binding	Cellular Component:
0.009865		10730	14524.3	561.245	599.031	1	1	BB119177	1435137_s_at	RIKEN cDNA 1200015M12 gene /// RIKEN cDNA 1200016E24 gene /// RIKEN cDNA A130040M12 gene /// RIKEN cDNA E430024C06 gene	-	-	-	-
0.04611		12593.1	16304	1098.18	694.389	1	1	AV103412	1439443_x_at	transketolase	-	-	-	-
0.017541		14413.6	18122.1	549.653	775.932	1	1	NM_018730	1416520_x_at	Ribosomal protein L36 (Rpl36), mRNA	Mm.11376	54217	Rpl36	17	Biological Process:	translation	biological_process	cellular biopolymer biosynthetic process	cellular metabolic process	all	cellular process	biopolymer biosynthetic process	cellular macromolecule biosynthetic process	macromolecule metabolic process	gene expression	primary metabolic process	metabolic process	cellular macromolecule metabolic process	protein metabolic process	biopolymer metabolic process	cellular biosynthetic process	cellular protein metabolic process	biosynthetic process	cellular biopolymer metabolic process	macromolecule biosynthetic process	Molecular Function:	molecular_function	structural constituent of ribosome	structural molecule activity	all	Cellular Component:	cellular_component	intracellular	ribosome	ribonucleoprotein complex	intracellular organelle	intracellular part	organelle	non-membrane-bounded organelle
0.023644		15572	19276.1	486.601	920.599	1	1	AV296285	1439405_x_at	Beclin 1, autophagy related, mRNA (cDNA clone MGC:6843 IMAGE:2650059)	-	-	-	-
0.026561		16823.4	20497.3	413.061	988.599	1	1	BC006722	1420622_a_at	CDNA fis, clone TRACH2001651,highly similar to HEAT SHOCK COGNATE 71 KDA PROTEIN	Mm.290774	15481	Hspa8	9	Biological Process:	protein folding	response to stress	chaperone mediated protein folding requiring cofactor	regulation of cell cycle	cellular metabolic process	cellular process	macromolecule metabolic process	primary metabolic process	biological regulation	metabolic process	regulation of cellular process	regulation of biological process	protein metabolic process	cellular macromolecule metabolic process	biopolymer metabolic process	response to stimulus	cellular protein metabolic process	'de novo' posttranslational protein folding	cellular biopolymer metabolic process	cell cycle	'de novo' protein folding	Molecular Function:	nucleotide binding	protein binding	ATP binding	ATPase activity, coupled	unfolded protein binding	hydrolase activity, acting on acid anhydrides, in phosphorus-containing anhydrides	binding	catalytic activity	purine nucleoside binding	pyrophosphatase activity	ATPase activity	nucleoside binding
0.02444		5253.56	8876.89	469.554	915.876	1	1	AF290209	1448688_at	Podocalyxin (Podxl)	Mm.89918	27205	Podxl	6	Biological Process:	leukocyte migration	immune system process	cell migration	localization of cell	cellular process	cell motility	localization	locomotion	cell motion	Cellular Component:	plasma membrane	membrane	integral to membrane	intrinsic to membrane	cell	all	cellular_component	cell part	membrane part
0.044248		16238.3	19822	840.647	907.45	1	1	BC006030	1418564_s_at	Serpine1 mRNA binding protein 1, mRNA (cDNA clone MGC:40621 IMAGE:5401573)	Mm.240490	66870	Serbp1	6	Molecular Function:	RNA binding	binding	nucleic acid binding	Cellular Component:	nucleus	cytoplasm	intracellular membrane-bounded organelle	intracellular organelle	intracellular part	intracellular	membrane-bounded organelle	organelle	cell part	all	cell	cellular_component
0.002953		14816.1	18359.3	427.112	343.766	1	1	NM_011295	1448344_at	Ribosomal protein S12 (Rps12), mRNA	Mm.442130	20042	Rps12	10	Biological Process:	translation	cellular biopolymer biosynthetic process	cellular metabolic process	cellular process	biopolymer biosynthetic process	cellular macromolecule biosynthetic process	macromolecule metabolic process	gene expression	primary metabolic process	metabolic process	cellular macromolecule metabolic process	protein metabolic process	biopolymer metabolic process	cellular biosynthetic process	cellular protein metabolic process	biosynthetic process	cellular biopolymer metabolic process	macromolecule biosynthetic process	Molecular Function:	structural constituent of ribosome	structural molecule activity	Cellular Component:	intracellular	cytoplasm	ribosome	ribonucleoprotein complex	intracellular organelle	intracellular part	organelle	non-membrane-bounded organelle	all	cell part	cytoplasmic part	intracellular non-membrane-bounded organelle
0.020668		6907.44	10411	780.989	531.279	1	1	NM_008495	1419573_a_at	Lectin, galactose binding, soluble 1, mRNA (cDNA clone MGC:6129 IMAGE:3494931)	Mm.43831	16852	Lgals1	15	Biological Process:	heterophilic cell adhesion	myoblast differentiation	cell differentiation	cell-cell adhesion	developmental process	multicellular organismal process	cellular process	anatomical structure development	skeletal muscle fiber development	skeletal muscle tissue development	muscle organ development	skeletal muscle organ development	multicellular organismal development	tissue development	system development	cellular developmental process	muscle fiber development	organ development	striated muscle tissue development	biological adhesion	cell adhesion	cell development	muscle tissue development	muscle cell differentiation	Molecular Function:	sugar binding	galactose binding	galactoside binding	carbohydrate binding	binding	monosaccharide binding	Cellular Component:	extracellular region	proteinaceous extracellular matrix
0.025401		11137.5	14590.3	537.644	834.613	1	1	NM_016738	1450150_a_at	Ribosomal protein L13 (Rpl13), mRNA	Mm.319719	270106	Rpl13	8	Biological Process:	translation	biological_process	cellular biopolymer biosynthetic process	cellular metabolic process	all	cellular process	biopolymer biosynthetic process	cellular macromolecule biosynthetic process	macromolecule metabolic process	gene expression	primary metabolic process	metabolic process	cellular macromolecule metabolic process	protein metabolic process	biopolymer metabolic process	cellular biosynthetic process	cellular protein metabolic process	biosynthetic process	cellular biopolymer metabolic process	macromolecule biosynthetic process	Molecular Function:	molecular_function	structural constituent of ribosome	structural molecule activity	all	Cellular Component:	cellular_component	intracellular	ribosome	ribonucleoprotein complex	intracellular organelle	intracellular part	organelle	non-membrane-bounded organelle
0.008011		20592.4	23855.1	344.474	568.918	1	1	NM_053071	1415970_at	Cytochrome c oxidase, subunit VIc, mRNA (cDNA clone MGC:19084 IMAGE:4195595)	Mm.548	12864	Cox6c	15	Biological Process:	biological_process	all	Molecular Function:	cytochrome-c oxidase activity	cation transmembrane transporter activity	hydrogen ion transmembrane transporter activity	substrate-specific transmembrane transporter activity	substrate-specific transporter activity	oxidoreductase activity, acting on heme group of donors	transporter activity	ion transmembrane transporter activity	inorganic cation transmembrane transporter activity	catalytic activity	oxidoreductase activity, acting on heme group of donors, oxygen as acceptor	oxidoreductase activity	monovalent inorganic cation transmembrane transporter activity	transmembrane transporter activity	heme-copper terminal oxidase activity	Cellular Component:	mitochondrion	mitochondrial inner membrane	membrane	integral to membrane	organelle inner membrane	intracellular organelle	intracellular part	membrane-bounded organelle	all	membrane part	intrinsic to membrane	mitochondrial envelope	cytoplasmic part	organelle envelope	mitochondrial part
0.008278		6903.35	10153.9	668.031	32.1668	1	1	AV209206	1457021_x_at	anti-Mullerian hormone type 2 receptor	-	-	-	-
0.031398		11528.7	14734.6	389.094	906.714	1	1	NM_008705	1448808_a_at	Non-metastatic cells 2, protein (NM23B) expressed in (Nme2), transcript variant 1, mRNA	Mm.1260	18103	Nme2	11	Biological Process:	GTP biosynthetic process	UTP biosynthetic process	CTP biosynthetic process	nucleotide metabolic process	nitrogen compound metabolic process	ribonucleotide metabolic process	cellular process	pyrimidine ribonucleotide metabolic process	CTP metabolic process	pyrimidine nucleoside metabolic process	nucleotide biosynthetic process	ribonucleoside triphosphate metabolic process	ribonucleotide biosynthetic process	nucleobase, nucleoside, nucleotide and nucleic acid metabolic process	pyrimidine ribonucleoside triphosphate metabolic process	purine nucleoside triphosphate biosynthetic process	pyrimidine nucleoside triphosphate metabolic process	cellular biosynthetic process	nucleoside phosphate metabolic process	ribonucleoside triphosphate biosynthetic process	biosynthetic process	purine ribonucleoside triphosphate biosynthetic process	UTP metabolic process	purine nucleotide metabolic process	cellular metabolic process	pyrimidine ribonucleoside triphosphate biosynthetic process	ribonucleoside metabolic process	nucleobase, nucleoside and nucleotide metabolic process	pyrimidine nucleotide metabolic process	nucleoside triphosphate biosynthetic process	pyrimidine ribonucleoside metabolic process	primary metabolic process	pyrimidine nucleotide biosynthetic process	metabolic process
0.039798		13529.1	16720.5	785.399	715.618	1	1	BM210111	1455168_a_at	Guanine nucleotide binding protein (G protein), beta polypeptide 2 like 1 (Gnb2l1), mRNA	Mm.5305	14694	Gnb2l1	11	Biological Process:	intracellular signaling cascade	protein localization	signal transduction	regulation of biological process	regulation of cellular process	localization	biological regulation	macromolecule localization	cellular process	cell communication	Molecular Function:	receptor activity	protein kinase C binding	protein binding	kinase binding	molecular transducer activity	protein kinase binding	binding	enzyme binding	signal transducer activity	Cellular Component:	cytoplasm	plasma membrane	membrane	cell soma	intracellular part	intracellular	cell	all	cellular_component	cell part
0.01537		9122.08	12285.3	93.5015	773.812	1	1	BB705380	1433443_a_at	Transcribed locus	Mm.470344	208715	-	13	Biological Process:	steroid biosynthetic process	cholesterol biosynthetic process	isoprenoid biosynthetic process	lipid biosynthetic process	sterol biosynthetic process	steroid metabolic process	cellular metabolic process	sterol metabolic process	cellular process	cholesterol metabolic process	primary metabolic process	metabolic process	cellular lipid metabolic process	lipid metabolic process	cellular biosynthetic process	isoprenoid metabolic process	biosynthetic process	alcohol metabolic process	Molecular Function:	hydroxymethylglutaryl-CoA synthase activity	transferase activity	transferase activity, transferring acyl groups	transferase activity, transferring acyl groups, acyl groups converted into alkyl on transfer	catalytic activity	Cellular Component:	cytoplasm	intracellular part	intracellular	cell	all	cellular_component	cell part
0.01313		13404.1	16563.3	685.055	287.355	1	1	BB498753	1437342_x_at	CDNA fis, clone TRACH2005004,moderately similar to SURFACE GLYCOPROTEIN C21ORF1 PRECURSOR	Mm.28853	108705	Pttg1ip	10	Cellular Component:	nucleus	cytoplasm	plasma membrane	membrane	integral to membrane	intracellular membrane-bounded organelle	intracellular organelle	intracellular part	intracellular	membrane-bounded organelle	organelle	cell part	all	membrane part	intrinsic to membrane	cell	cellular_component
0.046033		-45.0727	3075.88	590.637	918.593	0.5	1	AB030194	1419414_at	guanine nucleotide binding protein (G protein), gamma 13	-	64337	-	-	Biological Process:	signal transduction	G-protein coupled receptor protein signaling pathway	activation of phospholipase C activity by G-protein coupled receptor protein signaling pathway coupl	sensory perception of taste	regulation of hydrolase activity	regulation of catalytic activity	regulation of phospholipase activity	multicellular organismal process	cellular process	cell communication	intracellular signaling cascade	sensory perception	phosphoinositide-mediated signaling	neurological system process	biological regulation	regulation of lipase activity	positive regulation of phospholipase C activity	sensory perception of chemical stimulus	regulation of molecular function	regulation of cellular process	regulation of biological process	positive regulation of catalytic activity	cell surface receptor linked signal transduction	activation of phospholipase C activity	positive regulation of hydrolase activity	second-messenger-mediated signaling	positive regulation of lipase activity	positive regulation of phospholipase activity	system process	cognition	positive regulation of molecular function	Molecular Function:	GTPase activity	signal transducer activity
0.022066		14475.1	17301.4	236.608	740.693	1	1	AV117525	1455662_x_at	ribosomal protein S17	-	-	-	-
0.018608		11706.6	14495	312.377	657.469	1	1	BM210281	1455988_a_at	Transcribed locus, strongly similar to NP_001028856.1 chaperonin containing Tcp1, subunit 6A (zeta 1) [Rattus norvegicus]	Mm.153159	-	-	5
0.039297		6926.62	9682.37	541.515	735.756	1	1	BB254141	1437211_x_at	ELOVL family member 5, elongation of long chain fatty acids (yeast)	-	-	-	-
0.004531		14416.2	17141	377.935	285.649	1	1	BC013620	1418624_at	Y box protein 1, mRNA (cDNA clone MGC:25376 IMAGE:4167717)	Mm.258204	22608	Ybx1	4	Biological Process:	in utero embryonic development	transcription	regulation of transcription, DNA-dependent	mRNA processing	RNA splicing	regulation of transcription	cellular biopolymer biosynthetic process	nitrogen compound metabolic process	developmental process	regulation of macromolecule metabolic process	cellular process	multicellular organismal process	mRNA metabolic process	cellular macromolecule biosynthetic process	chordate embryonic development	macromolecule metabolic process	regulation of nucleobase, nucleoside, nucleotide and nucleic acid metabolic process	gene expression	biological regulation	nucleobase, nucleoside, nucleotide and nucleic acid metabolic process	regulation of cellular process	regulation of biological process	regulation of nitrogen compound metabolic process	cellular macromolecule metabolic process	regulation of cellular metabolic process	embryonic development	cellular biosynthetic process	biosynthetic process	transcription, DNA-dependent	regulation of biosynthetic process	cellular metabolic process	RNA metabolic process	embryonic development ending in birth or egg hatching	regulation of cellular biosynthetic process
0.043061		8228.39	10946.4	574.194	730.893	1	1	BB085604	1454789_x_at	PRP6 pre-mRNA splicing factor 6 homolog (yeast), mRNA (cDNA clone MGC:38351 IMAGE:5344332)	Mm.292001	68879	Prpf6	2	Biological Process:	nuclear mRNA splicing, via spliceosome	RNA processing	mRNA processing	RNA splicing	positive regulation of transcription from RNA polymerase II promoter	cellular biopolymer biosynthetic process	positive regulation of cellular process	nitrogen compound metabolic process	positive regulation of biological process	positive regulation of metabolic process	regulation of macromolecule metabolic process	cellular process	positive regulation of nucleobase, nucleoside, nucleotide and nucleic acid metabolic process	cellular macromolecule biosynthetic process	mRNA metabolic process	positive regulation of macromolecule metabolic process	macromolecule metabolic process	positive regulation of biosynthetic process	regulation of nucleobase, nucleoside, nucleotide and nucleic acid metabolic process	gene expression	biological regulation	nucleobase, nucleoside, nucleotide and nucleic acid metabolic process	regulation of cellular process	regulation of biological process	positive regulation of cellular biosynthetic process	regulation of nitrogen compound metabolic process	cellular macromolecule metabolic process	regulation of cellular metabolic process	transcription from RNA polymerase II promoter	positive regulation of transcription, DNA-dependent	cellular biosynthetic process	biosynthetic process	transcription, DNA-dependent	regulation of biosynthetic process
0.036003		8739.84	11411.6	70.7867	857.214	1	1	BQ127746	1436760_a_at	Ribosomal protein S8, mRNA (cDNA clone MGC:25621 IMAGE:4205924)	Mm.338718	20116	Rps8	4	Biological Process:	translation	cellular biopolymer biosynthetic process	cellular metabolic process	cellular process	biopolymer biosynthetic process	cellular macromolecule biosynthetic process	macromolecule metabolic process	gene expression	primary metabolic process	metabolic process	cellular macromolecule metabolic process	protein metabolic process	biopolymer metabolic process	cellular biosynthetic process	cellular protein metabolic process	biosynthetic process	cellular biopolymer metabolic process	macromolecule biosynthetic process	Molecular Function:	structural constituent of ribosome	structural molecule activity	Cellular Component:	intracellular	ribosome	ribonucleoprotein complex	intracellular organelle	intracellular part	organelle	non-membrane-bounded organelle	all	cell part	cytoplasm	cytoplasmic part	intracellular non-membrane-bounded organelle
0.015202		15741.6	18381.5	620.968	186.42	1	1	NM_009836	1459987_s_at	Chaperonin containing Tcp1, subunit 3 (gamma) (Cct3), mRNA	Mm.256034	12462	Cct3	3	Biological Process:	protein folding	cellular protein metabolic process	cellular metabolic process	cellular macromolecule metabolic process	protein metabolic process	biopolymer metabolic process	cellular process	macromolecule metabolic process	cellular biopolymer metabolic process	primary metabolic process	metabolic process	Molecular Function:	nucleotide binding	protein binding	ATP binding	unfolded protein binding	purine nucleotide binding	binding	adenyl ribonucleotide binding	purine nucleoside binding	ribonucleotide binding	adenyl nucleotide binding	nucleoside binding	purine ribonucleotide binding	Cellular Component:	cytoplasm	chaperonin-containing T-complex	intracellular part	intracellular	protein complex	all	cell part	cytosol	cytoplasmic part
0.026973		13268.7	15897.9	702.074	317.486	1	1	AI195225	1423030_at	Valosin containing protein (Vcp), mRNA	Mm.262053	269523	Vcp	4	Biological Process:	transport	activation of caspase activity	modification-dependent protein catabolic process	cellular biopolymer catabolic process	regulation of hydrolase activity	cellular macromolecule catabolic process	developmental process	positive regulation of peptidase activity	regulation of catalytic activity	modification-dependent macromolecule catabolic process	apoptosis	cellular process	regulation of caspase activity	proteolysis	cell death	regulation of programmed cell death	macromolecule metabolic process	regulation of endopeptidase activity	biological regulation	regulation of cellular process	regulation of biological process	cellular macromolecule metabolic process	positive regulation of catalytic activity	protein catabolic process	programmed cell death	regulation of apoptosis	regulation of peptidase activity	proteolysis involved in cellular protein catabolic process	macromolecule catabolic process	biopolymer catabolic process	cellular metabolic process	positive regulation of caspase activity	primary metabolic process	catabolic process
0.000428		476.166	3084.12	136.639	201.084	1	1	BI904583	1455646_at	RIKEN cDNA 2010004M13 gene	-	76511	-	-
0.000999		10177	12767.1	93.1888	285.902	1	1	AV018774	1455972_x_at	Hydroxyacyl-Coenzyme A dehydrogenase, mRNA (cDNA clone IMAGE:5136060)	Mm.260164	15107	Hadh	3	Biological Process:	lipid metabolic process	fatty acid metabolic process	metabolic process	oxidation reduction	carboxylic acid metabolic process	cellular metabolic process	cellular lipid metabolic process	organic acid metabolic process	cellular process	cellular ketone metabolic process	primary metabolic process	monocarboxylic acid metabolic process	oxoacid metabolic process	Molecular Function:	catalytic activity	3-hydroxyacyl-CoA dehydrogenase activity	binding	oxidoreductase activity	coenzyme binding	oxidoreductase activity, acting on CH-OH group of donors	oxidoreductase activity, acting on the CH-OH group of donors, NAD or NADP as acceptor	cofactor binding	Cellular Component:	mitochondrion	mitochondrial inner membrane	organelle inner membrane	intracellular organelle	intracellular part	membrane-bounded organelle	all	mitochondrial envelope	cytoplasmic part	organelle envelope	mitochondrial part
0.036262		16046.7	18634.2	397.047	734.563	1	1	NM_026614	1417285_a_at	NADH dehydrogenase (ubiquinone) 1 alpha subcomplex, 5, mRNA (cDNA clone MGC:41010 IMAGE:1247576)	Mm.275780	68202	Ndufa5	6	Biological Process:	transport	electron transport chain	respiratory electron transport chain	cellular metabolic process	establishment of localization	cellular process	oxidation reduction	generation of precursor metabolites and energy	cellular respiration	energy derivation by oxidation of organic compounds	localization	metabolic process	Molecular Function:	oxidoreductase activity, acting on NADH or NADPH	oxidoreductase activity	catalytic activity	Cellular Component:	mitochondrion	mitochondrial inner membrane	membrane	respiratory chain	organelle inner membrane	intracellular organelle	intracellular part	membrane-bounded organelle	all	membrane part	mitochondrial envelope	cytoplasmic part	organelle envelope	mitochondrial part	mitochondrial membrane	envelope	cell
0.002667		10316	12796	273.482	254.236	1	1	BB699868	1436884_x_at	Ewing sarcoma breakpoint region 1 (Ewsr1), mRNA	Mm.142822	14030	Ewsr1	11	Biological Process:	transcription	regulation of transcription	cellular biopolymer biosynthetic process	nitrogen compound metabolic process	cellular metabolic process	regulation of macromolecule metabolic process	regulation of cellular biosynthetic process	cellular process	regulation of metabolic process	biopolymer biosynthetic process	regulation of primary metabolic process	cellular macromolecule biosynthetic process	macromolecule metabolic process	regulation of nucleobase, nucleoside, nucleotide and nucleic acid metabolic process	gene expression	primary metabolic process	biological regulation	nucleobase, nucleoside, nucleotide and nucleic acid metabolic process	metabolic process	regulation of gene expression	regulation of cellular process	regulation of biological process	regulation of nitrogen compound metabolic process	cellular macromolecule metabolic process	biopolymer metabolic process	regulation of cellular metabolic process	cellular biosynthetic process	biosynthetic process	cellular biopolymer metabolic process	regulation of biosynthetic process	regulation of macromolecule biosynthetic process	macromolecule biosynthetic process	Molecular Function:	nucleotide binding
0.045774		6539.06	9011.92	853.231	133.563	1	1	BC026827	1451629_at	Limb-bud and heart (Lbh), mRNA	Mm.154109	77889	Lbh	17	Biological Process:	transcription	regulation of transcription from RNA polymerase II promoter	multicellular organismal development	regulation of transcription	cellular biopolymer biosynthetic process	nitrogen compound metabolic process	developmental process	regulation of macromolecule metabolic process	multicellular organismal process	cellular process	cellular macromolecule biosynthetic process	macromolecule metabolic process	regulation of nucleobase, nucleoside, nucleotide and nucleic acid metabolic process	gene expression	biological regulation	nucleobase, nucleoside, nucleotide and nucleic acid metabolic process	regulation of cellular process	regulation of biological process	regulation of nitrogen compound metabolic process	cellular macromolecule metabolic process	regulation of cellular metabolic process	transcription from RNA polymerase II promoter	cellular biosynthetic process	biosynthetic process	transcription, DNA-dependent	regulation of biosynthetic process	cellular metabolic process	RNA metabolic process	regulation of cellular biosynthetic process	biopolymer biosynthetic process	regulation of metabolic process	regulation of primary metabolic process	primary metabolic process	metabolic process
0.011479		11073.4	13508.3	454.03	311.184	1	1	BB409476	1437474_at	GATA zinc finger domain containing 2B (Gatad2b), mRNA	Mm.270999	229542	Gatad2b	3	Biological Process:	transcription	regulation of transcription, DNA-dependent	regulation of transcription	cellular biopolymer biosynthetic process	nitrogen compound metabolic process	regulation of macromolecule metabolic process	cellular process	cellular macromolecule biosynthetic process	macromolecule metabolic process	regulation of nucleobase, nucleoside, nucleotide and nucleic acid metabolic process	gene expression	biological regulation	nucleobase, nucleoside, nucleotide and nucleic acid metabolic process	regulation of cellular process	regulation of biological process	regulation of nitrogen compound metabolic process	cellular macromolecule metabolic process	regulation of cellular metabolic process	cellular biosynthetic process	biosynthetic process	transcription, DNA-dependent	regulation of biosynthetic process	cellular metabolic process	RNA metabolic process	regulation of cellular biosynthetic process	biopolymer biosynthetic process	regulation of metabolic process	regulation of primary metabolic process	primary metabolic process	metabolic process	regulation of gene expression	biopolymer metabolic process	RNA biosynthetic process	regulation of RNA metabolic process
0.00443		5614	8042.6	270.317	320.997	1	1	BC019836	1423756_s_at	Insulin-like growth factor binding protein 4, mRNA (cDNA clone MGC:29917 IMAGE:5123738)	Mm.233799	16010	Igfbp4	11	Biological Process:	regulation of cell growth	regulation of cellular process	regulation of biological process	cell growth	regulation of biological quality	cellular process	regulation of cellular component size	growth	regulation of anatomical structure size	regulation of growth	biological regulation	regulation of cell size	Molecular Function:	insulin-like growth factor binding	growth factor binding	protein binding	binding	Cellular Component:	extracellular region	extracellular space	extracellular region part	all	cellular_component
0.022283		1746.29	4158.09	471.274	469.964	1	1	AK021160	1429276_at	PREDICTED: Mus musculus lupus brain antigen 1 (Lba1), mRNA	Mm.270754	320429	Lba1	9	Biological Process:	biological_process	all	Molecular Function:	molecular_function	binding	all	Cellular Component:	cellular_component	all
0.049731		1839.54	4241.1	226.094	833.207	1	1	BB546344	1434642_at	Hydroxysteroid (17-beta) dehydrogenase 11, mRNA (cDNA clone MGC:28723 IMAGE:4458725)	Mm.46019	114664	Hsd17b11	5	Biological Process:	steroid biosynthetic process	metabolic process	lipid biosynthetic process	oxidation reduction	steroid metabolic process	cellular metabolic process	cellular lipid metabolic process	lipid metabolic process	cellular process	cellular biosynthetic process	biosynthetic process	primary metabolic process	Molecular Function:	catalytic activity	estradiol 17-beta-dehydrogenase activity	binding	oxidoreductase activity	steroid dehydrogenase activity	oxidoreductase activity, acting on CH-OH group of donors	oxidoreductase activity, acting on the CH-OH group of donors, NAD or NADP as acceptor	steroid dehydrogenase activity, acting on the CH-OH group of donors, NAD or NADP as acceptor	Cellular Component:	extracellular region	cytoplasm	intracellular part	intracellular	cell	cell part	all	cellular_component
0.01428		13162.8	15542.1	240.286	520.818	1	1	BG070487	1451271_a_at	Acetyl-CoA acetyltransferase (Acat1 gene)	Mm.293233	110446	Acat1	9	Biological Process:	metabolic process	Molecular Function:	catalytic activity	acetyl-CoA C-acetyltransferase activity	acyltransferase activity	transferase activity	transferase activity, transferring acyl groups other than amino-acyl groups	potassium ion binding	metal ion binding	acetyltransferase activity	cation binding	binding	transferase activity, transferring acyl groups	C-acetyltransferase activity	alkali metal ion binding	ion binding	C-acyltransferase activity	Cellular Component:	mitochondrion	mitochondrial inner membrane	organelle inner membrane	intracellular organelle	intracellular part	membrane-bounded organelle	all	mitochondrial envelope	cytoplasmic part	organelle envelope	mitochondrial part	mitochondrial membrane	envelope	cell	intracellular membrane-bounded organelle	intracellular
0.049575		11249	13617	526.94	667.356	1	1	NM_023240	1449506_a_at	Eukaryotic translation elongation factor 1 delta (guanine nucleotide exchange protein), mRNA (cDNA clone IMAGE:3482148)	Mm.258927	66656	Eef1d	15	Biological Process:	translation	translational elongation	cellular biopolymer biosynthetic process	cellular metabolic process	cellular process	biopolymer biosynthetic process	cellular macromolecule biosynthetic process	macromolecule metabolic process	gene expression	primary metabolic process	metabolic process	cellular macromolecule metabolic process	protein metabolic process	biopolymer metabolic process	cellular biosynthetic process	cellular protein metabolic process	biosynthetic process	cellular biopolymer metabolic process	macromolecule biosynthetic process	Molecular Function:	translation elongation factor activity	translation regulator activity	binding	translation factor activity, nucleic acid binding	nucleic acid binding	Cellular Component:	eukaryotic translation elongation factor 1 complex	intracellular part	intracellular	cell part	all	protein complex	cytoplasm	cytoplasmic part
0.04234		7346.73	9550.48	309.393	682.418	1	1	NM_018860	1422623_x_at	Ribosomal protein L41 (Rpl41), mRNA	Mm.290786	67945	Rpl41	10	Biological Process:	translation	biological_process	cellular biopolymer biosynthetic process	cellular metabolic process	all	cellular process	biopolymer biosynthetic process	cellular macromolecule biosynthetic process	macromolecule metabolic process	gene expression	primary metabolic process	metabolic process	cellular macromolecule metabolic process	protein metabolic process	biopolymer metabolic process	cellular biosynthetic process	cellular protein metabolic process	biosynthetic process	cellular biopolymer metabolic process	macromolecule biosynthetic process	Molecular Function:	molecular_function	structural constituent of ribosome	structural molecule activity	all	Cellular Component:	cellular_component	ribosome	ribonucleoprotein complex	intracellular organelle	intracellular part	intracellular	organelle	non-membrane-bounded organelle
0.035785		8608.03	10804.5	444.226	548.346	1	1	NM_019929	1422457_s_at	SMT3 suppressor of mif two 3 homolog 3 (yeast) (Sumo3), mRNA	Mm.24433	20610	Sumo3	10	Biological Process:	protein sumoylation	modification-dependent protein catabolic process	cellular biopolymer catabolic process	biopolymer catabolic process	cellular metabolic process	cellular macromolecule catabolic process	modification-dependent macromolecule catabolic process	post-translational protein modification	cellular process	proteolysis	protein modification process	macromolecule metabolic process	catabolic process	primary metabolic process	metabolic process	protein modification by small protein conjugation	cellular protein catabolic process	cellular catabolic process	protein metabolic process	cellular macromolecule metabolic process	biopolymer metabolic process	biopolymer modification	protein catabolic process	cellular protein metabolic process	proteolysis involved in cellular protein catabolic process	macromolecule catabolic process	protein modification by small protein conjugation or removal	cellular biopolymer metabolic process	Molecular Function:	SUMO ligase activity	catalytic activity	ligase activity, forming carbon-nitrogen bonds	acid-amino acid ligase activity	small conjugating protein ligase activity
0.009655		4810.19	7000.29	256.732	394.749	1	1	AK002555	1428146_s_at	Acetyl-Coenzyme A acyltransferase 2 (mitochondrial 3-oxoacyl-Coenzyme A thiolase), mRNA (cDNA clone MGC:18807 IMAGE:4195488)	Mm.245724	52538	Acaa2	18	Biological Process:	lipid metabolic process	fatty acid metabolic process	metabolic process	carboxylic acid metabolic process	cellular metabolic process	cellular lipid metabolic process	organic acid metabolic process	cellular process	cellular ketone metabolic process	primary metabolic process	monocarboxylic acid metabolic process	oxoacid metabolic process	Molecular Function:	catalytic activity	acetyl-CoA C-acyltransferase activity	acyltransferase activity	transferase activity	transferase activity, transferring acyl groups other than amino-acyl groups	transferase activity, transferring acyl groups	C-acyltransferase activity	Cellular Component:	mitochondrion	mitochondrial inner membrane	organelle inner membrane	intracellular organelle	intracellular part	membrane-bounded organelle	all	mitochondrial envelope	cytoplasmic part	organelle envelope	mitochondrial part	mitochondrial membrane	envelope
0.012479		5393.75	7570.83	263.501	430.01	1	1	BB398671	1420906_at	CD2-associated protein (CD2AP gene)	Mm.218637	12488	Cd2ap	17	Biological Process:	cell cycle	mitosis	biological_process	cell division	mitotic cell cycle	cell cycle phase	all	organelle organization	cellular process	nuclear division	cell cycle process	M phase of mitotic cell cycle	organelle fission	cellular component organization	M phase	Molecular Function:	protein binding	SH3 domain binding	binding	protein domain specific binding	Cellular Component:	cytoplasm	cytoskeleton	cell cortex	cell projection	intracellular organelle	intracellular part	intracellular	organelle	non-membrane-bounded organelle	all	cell part	cytoplasmic part	intracellular non-membrane-bounded organelle
0.020701		7206.84	9319.24	180.856	540.314	1	1	NM_010178	1418527_a_at	FUS interacting protein (serine-arginine rich) 1, mRNA (cDNA clone MGC:46905 IMAGE:5004611)	Mm.10229	14105	Fusip1	4	Biological Process:	mRNA splice site selection	mRNA processing	mRNA export from nucleus	RNA splicing	cytoplasmic transport	regulation of transcription	negative regulation of nuclear mRNA splicing, via spliceosome	anatomical structure formation	regulation of nuclear mRNA splicing, via spliceosome	negative regulation of cellular metabolic process	establishment of localization in cell	intracellular transport	cellular process	RNA localization	negative regulation of biological process	negative regulation of macromolecule metabolic process	regulation of nucleobase, nucleoside, nucleotide and nucleic acid metabolic process	biological regulation	nuclear transport	RNA export from nucleus	ribonucleoprotein complex assembly	macromolecular complex subunit organization	cellular biosynthetic process	biosynthetic process	negative regulation of mRNA processing	regulation of biosynthetic process	negative regulation of RNA splicing	RNA splicing, via transesterification reactions with bulged adenosine as nucleophile	transport	RNA splicing, via transesterification reactions	RNA metabolic process	regulation of metabolic process	negative regulation of nitrogen compound metabolic process	biopolymer metabolic process
0.013827		1759.75	3857.08	268.504	422.708	1	1	AW556555	1435115_at	Peroxisomal protein (PeP gene)	Mm.44075	384061	Fndc5	4	Biological Process:	biological_process	all	Molecular Function:	protein binding	binding	Cellular Component:	cellular_component	peroxisome	membrane	integral to membrane	intracellular organelle	intracellular part	membrane-bounded organelle	all	membrane part	intrinsic to membrane	cytoplasmic part	cell	intracellular membrane-bounded organelle	intracellular	organelle	cell part	microbody	cytoplasm
0.04924		3902.14	5978.63	324.496	669.376	1	1	BE634869	1435640_x_at	RIKEN cDNA A130040M12 gene	-	-	-	-
0.029481		8211.97	10268.3	578.924	222.108	1	1	AY074806	1416415_a_at	Histone H2A.Z	Mm.117541	51788	H2afz	3	Biological Process:	nucleosome assembly	multicellular organismal development	anatomical structure formation	cellular component assembly	chromatin assembly or disassembly	chromatin assembly	cellular component biogenesis	chromatin organization	developmental process	DNA packaging	multicellular organismal process	cellular process	organelle organization	nucleosome organization	macromolecular complex assembly	cellular macromolecular complex subunit organization	macromolecular complex subunit organization	cellular macromolecular complex assembly	chromosome organization	protein-DNA complex assembly	cellular component organization	Molecular Function:	DNA binding	binding	nucleic acid binding	Cellular Component:	nucleosome	Barr body	nucleus	chromosome	nuclear heterochromatin	nuclear chromosome	sex chromatin	protein-DNA complex
0.032918		12338.3	14392.1	365.047	528.007	1	1	BC007152	1424736_at	Eukaryotic translation elongation factor 2, mRNA (cDNA clone MGC:6761 IMAGE:3600352)	Mm.326799	13629	Eef2	10	Biological Process:	translation	cellular biopolymer biosynthetic process	cellular metabolic process	cellular process	biopolymer biosynthetic process	cellular macromolecule biosynthetic process	macromolecule metabolic process	gene expression	primary metabolic process	metabolic process	cellular macromolecule metabolic process	protein metabolic process	biopolymer metabolic process	cellular biosynthetic process	cellular protein metabolic process	biosynthetic process	cellular biopolymer metabolic process	macromolecule biosynthetic process	Molecular Function:	nucleotide binding	translation elongation factor activity	GTPase activity	GTP binding	hydrolase activity, acting on acid anhydrides, in phosphorus-containing anhydrides	binding	catalytic activity	guanyl nucleotide binding	guanyl ribonucleotide binding	translation regulator activity	pyrophosphatase activity	purine ribonucleotide binding	hydrolase activity	nucleoside-triphosphatase activity	purine nucleotide binding
0.012407		8492.07	10492.9	322.722	331.592	1	1	NM_013902	1416859_at	FK506 binding protein 3, mRNA (cDNA clone MGC:6631 IMAGE:3492535)	Mm.28480	30795	Fkbp3	12	Biological Process:	protein folding	cellular metabolic process	cellular macromolecule metabolic process	protein metabolic process	biopolymer metabolic process	cellular process	cellular protein metabolic process	macromolecule metabolic process	cellular biopolymer metabolic process	primary metabolic process	metabolic process	Molecular Function:	peptidyl-prolyl cis-trans isomerase activity	isomerase activity	cis-trans isomerase activity	catalytic activity	Cellular Component:	nucleus	intracellular membrane-bounded organelle	intracellular organelle	intracellular part	intracellular	membrane-bounded organelle	organelle	cell part	all	cell	cellular_component
0.046818		9904.69	11851.1	199.061	655.533	1	1	NM_012053	1417762_a_at	Ribosomal protein L8 (Rpl8), mRNA	Mm.30066	26961	Rpl8	15	Biological Process:	translation	biological_process	cellular biopolymer biosynthetic process	cellular metabolic process	all	cellular process	biopolymer biosynthetic process	cellular macromolecule biosynthetic process	macromolecule metabolic process	gene expression	primary metabolic process	metabolic process	cellular macromolecule metabolic process	protein metabolic process	biopolymer metabolic process	cellular biosynthetic process	cellular protein metabolic process	biosynthetic process	cellular biopolymer metabolic process	macromolecule biosynthetic process	Molecular Function:	molecular_function	RNA binding	structural constituent of ribosome	rRNA binding	structural molecule activity	binding	all	nucleic acid binding	Cellular Component:	cellular_component	intracellular	cytoplasm	ribosome
0.037791		10520.6	12455.8	483.195	409.2	1	1	NM_020615	1416058_s_at	ATP synthase, H+ transporting, mitochondrial F1 complex, gamma polypeptide 1, mRNA (cDNA clone MGC:6552 IMAGE:2655884)	Mm.12677	11949	Atp5c1	2	Biological Process:	ATP biosynthetic process	transport	ion transport	ATP synthesis coupled proton transport	proton transport	nitrogen compound metabolic process	cation transport	ribonucleotide metabolic process	hydrogen transport	transmembrane transport	cellular process	nucleotide biosynthetic process	ribonucleoside triphosphate metabolic process	ribonucleotide biosynthetic process	nucleobase, nucleoside, nucleotide and nucleic acid metabolic process	purine nucleoside triphosphate biosynthetic process	monovalent inorganic cation transport	phosphorus metabolic process	ion transmembrane transport	energy coupled proton transport, down electrochemical gradient	cellular biosynthetic process	nucleoside phosphate metabolic process	ribonucleoside triphosphate biosynthetic process	biosynthetic process	ATP metabolic process	purine ribonucleoside triphosphate biosynthetic process	purine nucleotide metabolic process	cellular metabolic process	nucleobase, nucleoside and nucleotide metabolic process	phosphorylation	generation of precursor metabolites and energy	nucleoside triphosphate biosynthetic process	primary metabolic process	metabolic process
0.011157		8039.75	9918.16	243.528	343.581	1	1	AI325146	1423517_at	Transcribed locus, strongly similar to NP_001028856.1 chaperonin containing Tcp1, subunit 6A (zeta 1) [Rattus norvegicus]	Mm.153159	-	-	5
0.01695		5490.06	7368.42	169.236	445.602	1	1	NM_009076	1416026_a_at	Ribosomal protein L12, mRNA (cDNA clone MGC:7907 IMAGE:3583073)	Mm.250030	269261	Rpl12	2	Biological Process:	translation	biological_process	cellular biopolymer biosynthetic process	cellular metabolic process	all	cellular process	biopolymer biosynthetic process	cellular macromolecule biosynthetic process	macromolecule metabolic process	gene expression	primary metabolic process	metabolic process	cellular macromolecule metabolic process	protein metabolic process	biopolymer metabolic process	cellular biosynthetic process	cellular protein metabolic process	biosynthetic process	cellular biopolymer metabolic process	macromolecule biosynthetic process	Molecular Function:	RNA binding	structural constituent of ribosome	protein binding	structural molecule activity	binding	nucleic acid binding	Cellular Component:	nucleus	nucleolus	cytoplasm	ribosome	ribonucleoprotein complex	nuclear lumen
0.011153		8440.77	10289.7	48.8039	411.589	1	1	AV082188	1435757_a_at	RIKEN cDNA 4930408O21 gene, mRNA (cDNA clone MGC:182659 IMAGE:9056553)	Mm.394441	67983	4930408O21Rik	7	Molecular Function:	protein binding	binding
0.02379		1392.99	3226.83	125.715	500.984	1	1	BE630294	1435495_at	Adenosine A1 receptor, mRNA (cDNA clone IMAGE:4975930)	Mm.298908	11539	Adora1	1	Biological Process:	negative regulation of leukocyte migration	signal transduction	G-protein coupled receptor protein signaling pathway	negative regulation of inflammatory response	regulation of excitatory postsynaptic membrane potential	negative regulation of mucus secretion	regulation of response to external stimulus	inflammatory response	negative regulation of gene expression	regulation of cell motion	regulation of localization	regulation of production of small RNA involved in gene silencing by RNA	multicellular organismal process	cellular process	negative regulation of cell migration	ion homeostasis	regulation of locomotion	negative regulation of biological process	negative regulation of macromolecule metabolic process	regulation of nucleobase, nucleoside, nucleotide and nucleic acid metabolic process	biological regulation	chemical homeostasis	regulation of leukocyte migration	regulation of multicellular organismal process	regulation of postsynaptic membrane potential	cell migration	negative regulation of immune system process	cell-cell signaling	regulation of biological quality	regulation of defense response	response to stimulus	system process	cellular response to chemical stimulus	cellular homeostasis
0.038655		2128.7	3890.9	253.129	522.904	1	1	NM_011985	1417281_a_at	Matrix metallopeptidase 23 (Mmp23), mRNA	Mm.29373	26561	Mmp23	4	Biological Process:	proteolysis	biopolymer catabolic process	protein metabolic process	biopolymer metabolic process	protein catabolic process	macromolecule catabolic process	macromolecule metabolic process	catabolic process	primary metabolic process	metabolic process	Molecular Function:	metalloendopeptidase activity	peptidase activity	metallopeptidase activity	zinc ion binding	hydrolase activity	metal ion binding	endopeptidase activity	cation binding	ion binding	binding	transition metal ion binding	catalytic activity	peptidase activity, acting on L-amino acid peptides	Cellular Component:	proteinaceous extracellular matrix	cytoplasm	membrane	integral to membrane	extracellular matrix	extracellular region part	intracellular part	intracellular	cell part
0.049117		6735.21	8491.65	456.747	431.987	1	1	AK007400	1429088_at	Limb-bud and heart (Lbh), mRNA	Mm.154109	77889	Lbh	17	Biological Process:	transcription	regulation of transcription from RNA polymerase II promoter	multicellular organismal development	regulation of transcription	cellular biopolymer biosynthetic process	nitrogen compound metabolic process	developmental process	regulation of macromolecule metabolic process	multicellular organismal process	cellular process	cellular macromolecule biosynthetic process	macromolecule metabolic process	regulation of nucleobase, nucleoside, nucleotide and nucleic acid metabolic process	gene expression	biological regulation	nucleobase, nucleoside, nucleotide and nucleic acid metabolic process	regulation of cellular process	regulation of biological process	regulation of nitrogen compound metabolic process	cellular macromolecule metabolic process	regulation of cellular metabolic process	transcription from RNA polymerase II promoter	cellular biosynthetic process	biosynthetic process	transcription, DNA-dependent	regulation of biosynthetic process	cellular metabolic process	RNA metabolic process	regulation of cellular biosynthetic process	biopolymer biosynthetic process	regulation of metabolic process	regulation of primary metabolic process	primary metabolic process	metabolic process
0.0209		3814.63	5569.74	274.643	387.315	1	1	BB464359	1438320_s_at	Minichromosome maintenance deficient 7 (S. cerevisiae) (Mcm7), mRNA	Mm.378965	17220	Mcm7	5	Biological Process:	DNA replication	DNA unwinding during replication	DNA replication initiation	transcription	cell cycle	cell proliferation	regulation of transcription	cellular biopolymer biosynthetic process	nitrogen compound metabolic process	regulation of macromolecule metabolic process	cellular process	cellular macromolecule biosynthetic process	macromolecule metabolic process	regulation of nucleobase, nucleoside, nucleotide and nucleic acid metabolic process	gene expression	biological regulation	nucleobase, nucleoside, nucleotide and nucleic acid metabolic process	DNA-dependent DNA replication	regulation of cellular process	regulation of biological process	regulation of nitrogen compound metabolic process	cellular macromolecule metabolic process	regulation of cellular metabolic process	DNA duplex unwinding	cellular biosynthetic process	DNA geometric change	biosynthetic process	regulation of biosynthetic process	DNA metabolic process	cellular metabolic process	regulation of cellular biosynthetic process	biopolymer biosynthetic process	regulation of metabolic process	regulation of primary metabolic process
0.022309		9027.25	10780.3	260.284	407.987	1	1	NM_009736	1416394_at	BCL2-associated athanogene 1, mRNA (cDNA clone MGC:5757 IMAGE:3495306)	Mm.688	12017	Bag1	4	Biological Process:	apoptosis	anti-apoptosis	neuron differentiation	regulation of apoptosis	cell differentiation	negative regulation of developmental process	developmental process	multicellular organismal process	cellular process	anatomical structure development	negative regulation of cellular process	cell death	neurogenesis	regulation of programmed cell death	negative regulation of biological process	biological regulation	negative regulation of cell death	death	multicellular organismal development	regulation of cell death	regulation of biological process	regulation of cellular process	system development	generation of neurons	cellular developmental process	programmed cell death	negative regulation of programmed cell death	negative regulation of apoptosis	regulation of developmental process	cell development	nervous system development	Molecular Function:	protein binding	binding
0.010876		4110.04	5853.33	153.897	356.118	1	1	BM207712	1423565_at	Phosphoribosylaminoimidazole carboxylase, phosphoribosylaminoribosylaminoimidazole, succinocarboxamide synthetase, mRNA (cDNA	Mm.182931	67054	Paics	5	Biological Process:	purine nucleotide biosynthetic process	'de novo' IMP biosynthetic process	purine nucleoside monophosphate metabolic process	nucleoside monophosphate metabolic process	nitrogen compound metabolic process	cellular metabolic process	purine nucleotide metabolic process	ribonucleotide metabolic process	nucleobase, nucleoside and nucleotide metabolic process	cellular process	purine nucleoside monophosphate biosynthetic process	nucleotide biosynthetic process	ribonucleotide biosynthetic process	primary metabolic process	heterocycle metabolic process	nucleobase, nucleoside, nucleotide and nucleic acid metabolic process	metabolic process	IMP biosynthetic process	purine ribonucleoside monophosphate metabolic process	purine ribonucleotide biosynthetic process	purine ribonucleotide metabolic process	ribonucleoside monophosphate biosynthetic process	IMP metabolic process	nucleotide metabolic process	cellular biosynthetic process	nucleoside phosphate metabolic process	purine ribonucleoside monophosphate biosynthetic process	biosynthetic process	ribonucleoside monophosphate metabolic process	nucleoside monophosphate biosynthetic process	Molecular Function:	nucleotide binding	catalytic activity	phosphoribosylaminoimidazole carboxylase activity
0.024649		5239.1	6918.21	345.399	330.777	1	1	BB094173	1418391_at	PHD finger protein 21A	-	192285	-	-	Biological Process:	negative regulation of transcription from RNA polymerase II promoter	suckling behavior	transcription	chromatin modification	regulation of transcription	cellular biopolymer biosynthetic process	negative regulation of gene expression	negative regulation of cellular metabolic process	nitrogen compound metabolic process	chromatin organization	negative regulation of cellular biosynthetic process	negative regulation of transcription, DNA-dependent	regulation of macromolecule metabolic process	organelle organization	cellular process	negative regulation of cellular process	cellular macromolecule biosynthetic process	behavioral interaction between organisms	negative regulation of biological process	macromolecule metabolic process	negative regulation of macromolecule metabolic process	negative regulation of biosynthetic process	regulation of nucleobase, nucleoside, nucleotide and nucleic acid metabolic process	gene expression	negative regulation of nucleobase, nucleoside, nucleotide and nucleic acid metabolic process	nucleobase, nucleoside, nucleotide and nucleic acid metabolic process	biological regulation	regulation of cellular process	regulation of biological process	cellular macromolecule metabolic process	regulation of nitrogen compound metabolic process	regulation of cellular metabolic process	negative regulation of RNA metabolic process	transcription from RNA polymerase II promoter
0.048877		3826.48	5499.05	359.496	477.41	1	1	X82786	1426817_at	Ki-67	Mm.4078	17345	Mki67	7	Biological Process:	meiosis	cell proliferation	cell cycle process	cell cycle phase	meiotic cell cycle	cell cycle	M phase	M phase of meiotic cell cycle	cellular process	Cellular Component:	chromosome, centromeric region	condensed chromosome	intracellular	nucleus	nucleolus	cytoplasm	nuclear lumen	organelle lumen	intracellular organelle	intracellular part	membrane-bounded organelle	non-membrane-bounded organelle	all	chromosome	nuclear part	cell	intracellular organelle lumen	intracellular membrane-bounded organelle	organelle	cell part	membrane-enclosed lumen	chromosomal part	intracellular non-membrane-bounded organelle	intracellular organelle part
0.026634		4853.1	6469.86	222.157	416.355	1	1	NM_022417	1415961_at	Integral membrane protein 2C, mRNA (cDNA clone MGC:6817 IMAGE:2648812)	Mm.29870	64294	Itm2c	1	Biological Process:	biological_process	all	Molecular Function:	ATP binding	purine nucleotide binding	binding	nucleotide binding	adenyl ribonucleotide binding	purine nucleoside binding	ribonucleotide binding	adenyl nucleotide binding	nucleoside binding	purine ribonucleotide binding	Cellular Component:	membrane fraction	membrane	integral to membrane	all	cell part	cell fraction	insoluble fraction	membrane part	intrinsic to membrane	cellular_component	cell
0.017445		4419.9	6016.41	361.423	190.769	1	1	AV259665	1438967_x_at	anti-Mullerian hormone type 2 receptor	-	-	-	-
0.000486		1305.65	2882.3	115.57	98.5659	1	1	BB021606	1456552_at	Transcribed locus	Mm.129645	-	-	9
0.01114		3538.81	5102.69	292.441	193.141	1	1	BC027246	1423882_at	Ring finger and WD repeat domain 3, mRNA (cDNA clone MGC:38356 IMAGE:5344528)	Mm.334816	234736	Rfwd3	8	Molecular Function:	protein binding	zinc ion binding	metal ion binding	cation binding	ion binding	binding	transition metal ion binding
0.024019		1639.05	3181.22	246.264	359.392	1	1	NM_009636	1450637_a_at	AE binding protein 1 (Aebp1), mRNA	Mm.4665	11568	Aebp1	11	Biological Process:	transcription	regulation of transcription, DNA-dependent	proteolysis	cell adhesion	regulation of transcription	cellular biopolymer biosynthetic process	nitrogen compound metabolic process	regulation of macromolecule metabolic process	cellular process	cellular macromolecule biosynthetic process	macromolecule metabolic process	regulation of nucleobase, nucleoside, nucleotide and nucleic acid metabolic process	gene expression	biological regulation	nucleobase, nucleoside, nucleotide and nucleic acid metabolic process	regulation of cellular process	regulation of biological process	regulation of nitrogen compound metabolic process	cellular macromolecule metabolic process	regulation of cellular metabolic process	protein catabolic process	cellular biosynthetic process	macromolecule catabolic process	biosynthetic process	transcription, DNA-dependent	regulation of biosynthetic process	biopolymer catabolic process	cellular metabolic process	RNA metabolic process	regulation of cellular biosynthetic process	biopolymer biosynthetic process	regulation of metabolic process	regulation of primary metabolic process	catabolic process
0.043189		5509.67	7019.82	484.99	178.954	1	1	AV030603	1435524_at	CDNA clone IMAGE:1196043	Mm.260791	-	-	3
0.037969		6821.41	8329.84	309.194	385.668	1	1	NM_023403	1416181_at	Mesoderm development candidate 2, mRNA (cDNA clone MGC:25959 IMAGE:4239248)	Mm.117365	67943	Mesdc2	7	Biological Process:	mesoderm development	Wnt receptor signaling pathway	multicellular organismal development	regulation of biological process	regulation of cellular process	tissue development	cell surface receptor linked signal transduction	system development	developmental process	cellular process	cell communication	multicellular organismal process	organ development	anatomical structure development	signal transduction	biological regulation	Cellular Component:	endoplasmic reticulum	intracellular membrane-bounded organelle	intracellular organelle	intracellular part	intracellular	membrane-bounded organelle	organelle	cell part	all	cytoplasm	cytoplasmic part	cell	cellular_component
0.022118		6616.96	8124.44	91.5531	404.813	1	1	BF578245	1453729_a_at	Ribosomal protein L37 (Rpl37), mRNA	Mm.10474	67281	Rpl37	15	Biological Process:	translation	biological_process	cellular biopolymer biosynthetic process	cellular metabolic process	all	cellular process	biopolymer biosynthetic process	cellular macromolecule biosynthetic process	macromolecule metabolic process	gene expression	primary metabolic process	metabolic process	cellular macromolecule metabolic process	protein metabolic process	biopolymer metabolic process	cellular biosynthetic process	cellular protein metabolic process	biosynthetic process	cellular biopolymer metabolic process	macromolecule biosynthetic process	Molecular Function:	molecular_function	RNA binding	structural constituent of ribosome	zinc ion binding	rRNA binding	metal ion binding	cation binding	binding	all	structural molecule activity	ion binding	transition metal ion binding	nucleic acid binding
0.045247		1713.76	3214.2	248.41	459.013	1	1	AV309418	1456174_x_at	N-myc downstream regulated gene 1	-	-	-	-
0.007871		5241.53	6715.6	201.964	220.459	1	1	AV117555	1437389_x_at	KH domain containing, RNA binding, signal transduction associated 1, mRNA (cDNA clone MGC:6063 IMAGE:3490667)	Mm.8256	20218	Khdrbs1	4	Biological Process:	transcription	cell cycle	cell surface receptor linked signal transduction	negative regulation of transcription	regulation of transcription	regulation of RNA export from nucleus	negative regulation of gene expression	negative regulation of cellular metabolic process	establishment of localization in cell	intracellular transport	regulation of localization	cellular process	RNA localization	negative regulation of biological process	regulation of nucleobase, nucleoside, nucleotide and nucleic acid metabolic process	negative regulation of macromolecule metabolic process	negative regulation of biosynthetic process	biological regulation	RNA export from nucleus	nuclear transport	cellular biosynthetic process	biosynthetic process	regulation of biosynthetic process	transport	regulation of transport	regulation of metabolic process	negative regulation of nitrogen compound metabolic process	biopolymer metabolic process	signal transduction	nucleocytoplasmic transport	establishment of RNA localization	cellular biopolymer biosynthetic process	nitrogen compound metabolic process	negative regulation of cellular biosynthetic process
0.03841		3211.5	4678.79	430.983	217.357	1	1	BM249243	1455035_s_at	NOP56 ribonucleoprotein homolog (yeast) (Nop56), mRNA	Mm.29363	67134	Nop56	2	Biological Process:	ribosome biogenesis	ribonucleoprotein complex biogenesis	cellular component biogenesis	cellular process	Cellular Component:	nucleus	intracellular membrane-bounded organelle	intracellular organelle	intracellular part	intracellular	membrane-bounded organelle	organelle	cell part	all	cell	cellular_component
0.04433		14089.5	15539.8	451.63	216.678	1	1	NM_013798	1415779_s_at	actin, gamma, cytoplasmic 1	-	11465	-	-	Biological Process:	sarcomere organization	cell differentiation	anatomical structure morphogenesis	anatomical structure formation	cellular component assembly	anatomical structure formation involved in morphogenesis	actin filament-based process	actomyosin structure organization	cellular component biogenesis	developmental process	cellular component morphogenesis	cellular component assembly involved in morphogenesis	multicellular organismal process	cellular process	organelle organization	actin cytoskeleton organization	anatomical structure development	striated muscle cell differentiation	cytoskeleton organization	muscle organ development	multicellular organismal development	tissue development	system development	muscle cell development	myofibril assembly	cellular developmental process	organ development	striated muscle tissue development	striated muscle cell development	cell development	muscle tissue development	cellular component organization	muscle cell differentiation	Molecular Function:
0.042508		10139.8	11583.3	305.213	385.167	1	1	BB701473	1420952_at	Son cell proliferation protein, mRNA (cDNA clone IMAGE:3498814)	Mm.46401	20658	Son	16	Molecular Function:	nucleic acid binding	DNA binding	RNA binding	double-stranded RNA binding	protein binding	RS domain binding	binding	protein domain specific binding	Cellular Component:	intracellular	nucleus	intracellular membrane-bounded organelle	intracellular organelle	intracellular part	membrane-bounded organelle	organelle	all	cell part	cellular_component	cell
0.028487		1845.34	3270.26	412.496	102.168	1	1	BE631223	1435872_at	Transcribed locus	Mm.472907	-	-	17
0.043582		4811.57	6200.03	420.785	224.173	1	1	BB229377	1420855_at	Elastin (Eln), mRNA	Mm.275320	13717	Eln	5	Biological Process:	skeletal muscle tissue development	extracellular matrix organization	regulation of actin filament polymerization	stress fiber formation	anatomical structure formation	cellular component assembly	cellular component biogenesis	developmental process	actin filament bundle formation	regulation of protein complex assembly	regulation of macromolecule metabolic process	organelle organization	cellular process	multicellular organismal process	protein complex biogenesis	regulation of actin filament-based process	regulation of cellular component size	anatomical structure development	protein polymerization	actin polymerization or depolymerization	actin filament organization	regulation of cellular component organization	macromolecule metabolic process	extracellular structure organization	biological regulation	muscle organ development	regulation of actin cytoskeleton organization	regulation of biological process	regulation of cellular process	cellular macromolecule metabolic process	system development	regulation of cellular metabolic process	regulation of cytoskeleton organization	regulation of actin filament length
0.041422		6304.6	7673.93	177.387	426.706	1	1	AK019085	1453229_s_at	Ubiquinol-cytochrome c reductase hinge protein (Uqcrh), mRNA	Mm.181721	66576	Uqcrh	4	Biological Process:	mitochondrial electron transport, ubiquinol to cytochrome c	transport	electron transport chain	cellular metabolic process	ATP synthesis coupled electron transport	phosphorylation	cellular process	generation of precursor metabolites and energy	mitochondrial ATP synthesis coupled electron transport	metabolic process	phosphate metabolic process	establishment of localization	respiratory electron transport chain	phosphorus metabolic process	oxidation reduction	cellular respiration	oxidative phosphorylation	energy derivation by oxidation of organic compounds	localization	Molecular Function:	ubiquinol-cytochrome-c reductase activity	cation transmembrane transporter activity	hydrogen ion transmembrane transporter activity	substrate-specific transmembrane transporter activity	oxidoreductase activity, acting on diphenols and related substances as donors	substrate-specific transporter activity	transporter activity	ion transmembrane transporter activity	catalytic activity	inorganic cation transmembrane transporter activity	oxidoreductase activity, acting on diphenols and related substances as donors, cytochrome as acceptor	oxidoreductase activity	monovalent inorganic cation transmembrane transporter activity	transmembrane transporter activity
0.006431		8862.15	10227.6	256.53	51.4057	1	1	BB140664	1454802_x_at	ariadne homolog 2 (Drosophila)	-	-	-	-
0.000132		3280.64	4631.46	76.217	53.5694	1	1	BC019836	1423757_x_at	Insulin-like growth factor binding protein 4, mRNA (cDNA clone MGC:29917 IMAGE:5123738)	Mm.233799	16010	Igfbp4	11	Biological Process:	regulation of cell growth	regulation of cellular process	regulation of biological process	cell growth	regulation of biological quality	cellular process	regulation of cellular component size	growth	regulation of anatomical structure size	regulation of growth	biological regulation	regulation of cell size	Molecular Function:	insulin-like growth factor binding	growth factor binding	protein binding	binding	Cellular Component:	extracellular region	extracellular space	extracellular region part	all	cellular_component
0.003629		2941.11	4231.8	112.475	178.745	1	1	BB026630	1437687_x_at	Transcribed locus, strongly similar to NP_001007647.1 FK506 binding protein 9 [Rattus norvegicus]	Mm.475127	-	-	6
0.003287		4737.69	6009.91	84.1576	184.346	1	1	AU016501	1436804_s_at	SCY1-like 1 (S. cerevisiae), mRNA (cDNA clone MGC:18927 IMAGE:3672524)	Mm.276063	78891	Scyl1	19	Biological Process:	protein amino acid phosphorylation	transport	vesicle-mediated transport	cellular metabolic process	post-translational protein modification	cellular process	phosphorylation	protein modification process	macromolecule metabolic process	primary metabolic process	metabolic process	phosphate metabolic process	establishment of localization	protein metabolic process	cellular macromolecule metabolic process	biopolymer metabolic process	biopolymer modification	phosphorus metabolic process	cellular protein metabolic process	cellular biopolymer metabolic process	localization	Molecular Function:	protein kinase activity	protein tyrosine kinase activity	binding	protein binding	ATP binding	purine nucleotide binding	transferase activity	nucleotide binding	phosphotransferase activity, alcohol group as acceptor	catalytic activity	transferase activity, transferring phosphorus-containing groups	purine nucleoside binding
0.034812		1418.66	2689.67	247.833	319.869	1	1	NM_009821	1422864_at	Runt related transcription factor 1 (Runx1), transcript variant 4, mRNA	Mm.4081	12394	Runx1	16	Biological Process:	skeletal system development	in utero embryonic development	liver development	transcription	regulation of transcription, DNA-dependent	central nervous system development	neuron differentiation	response to retinoic acid	embryonic hemopoiesis	regulation of transcription	positive regulation of angiogenesis	behavioral response to pain	neuron development	definitive hemopoiesis	anatomical structure formation	cell differentiation	cellular process	multicellular organismal process	anatomical structure development	chordate embryonic development	vasculature development	regulation of nucleobase, nucleoside, nucleotide and nucleic acid metabolic process	blood vessel development	biological regulation	regulation of angiogenesis	response to vitamin	immune system development	response to nutrient levels	blood vessel morphogenesis	regulation of multicellular organismal process	embryonic development	embryonic organ development	response to stimulus	cellular biosynthetic process
0.013122		1322.48	2564.91	161.783	243.202	1	1	AK017211	1452843_at	Interleukin 6 signal transducer (Il6st), mRNA	Mm.4364	16195	Il6st	13	Biological Process:	glycogen metabolic process	signal transduction	positive regulation of cell proliferation	regulation of Notch signaling pathway	cytokine-mediated signaling pathway	regulation of signal transduction	cellular polysaccharide metabolic process	positive regulation of cellular process	cellular metabolic process	positive regulation of biological process	regulation of cell communication	energy reserve metabolic process	cell communication	cellular process	generation of precursor metabolites and energy	macromolecule metabolic process	primary metabolic process	biological regulation	metabolic process	polysaccharide metabolic process	regulation of biological process	regulation of cellular process	glucan metabolic process	cell surface receptor linked signal transduction	cellular macromolecule metabolic process	biopolymer metabolic process	carbohydrate metabolic process	regulation of cell proliferation	cell proliferation	Notch signaling pathway	cellular carbohydrate metabolic process	cellular biopolymer metabolic process	energy derivation by oxidation of organic compounds	cellular glucan metabolic process
0.03635		5041.71	6272.53	391.072	71.2337	1	1	AV149605	1438961_s_at	bleomycin hydrolase	-	-	-	-
0.039948		13277	14502.5	333.578	235.794	1	1	BB331755	1447905_x_at	nucleoporin 62	-	-	-	-
0.032009		3338.54	4562.24	283.028	252.037	1	1	BI692575	1434697_at	DEAD (Asp-Glu-Ala-Asp) box polypeptide 6, mRNA (cDNA clone MGC:29113 IMAGE:5043599)	Mm.267061	13209	Ddx6	9	Molecular Function:	nucleotide binding	nucleic acid binding	RNA binding	helicase activity	ATP binding	ATP-dependent helicase activity	hydrolase activity	hydrolase activity, acting on acid anhydrides, in phosphorus-containing anhydrides	purine NTP-dependent helicase activity	binding	catalytic activity	purine nucleoside binding	ATPase activity	pyrophosphatase activity	purine ribonucleotide binding	nucleoside binding	nucleoside-triphosphatase activity	purine nucleotide binding	hydrolase activity, acting on acid anhydrides	ATPase activity, coupled	adenyl ribonucleotide binding	ribonucleotide binding	adenyl nucleotide binding	Cellular Component:	cytoplasm	intracellular part	intracellular	cell	all	cellular_component	cell part
0.005418		4984.48	6191.95	86.1424	203.048	1	1	U07631	1449024_a_at	Hexosaminidase A, mRNA (cDNA clone MGC:18443 IMAGE:4225233)	Mm.2284	15211	Hexa	9	Biological Process:	skeletal system development	carbohydrate metabolic process	ganglioside catabolic process	lysosome organization	sensory perception of sound	locomotory behavior	adult walking behavior	metabolic process	lipid storage	sexual reproduction	glycosaminoglycan metabolic process	myelination	neuromuscular process controlling posture	neuromuscular process controlling balance	reproduction	sphingolipid catabolic process	cellular process	multicellular organismal process	anatomical structure development	ion homeostasis	sensory perception	biological regulation	neuromuscular process	polysaccharide metabolic process	chemical homeostasis	sensory perception of mechanical stimulus	regulation of biological quality	lipid metabolic process	ensheathment of neurons	adult behavior	response to stimulus	system process	cellular homeostasis	glycolipid catabolic process
0.038648		656.265	1823.85	53.4171	381.175	1	1	AV301324	1434437_x_at	ribonucleotide reductase M2	-	-	-	-
0.037984		708.482	1843.3	157.37	336.992	1	1	NM_008681	1420760_s_at	CDNA fis, clone TRACH2001968,highly similar to NDRG1 PROTEIN	Mm.30837	17988	Ndrg1	15	Biological Process:	mast cell activation	immune system process	cell activation	leukocyte activation	myeloid leukocyte activation	multicellular organismal process	Cellular Component:	nucleus	cytoplasm	intracellular membrane-bounded organelle	intracellular organelle	intracellular part	intracellular	membrane-bounded organelle	organelle	cell part	all	cell	cellular_component
0.044454		6872.02	7990.97	113.634	369.788	1	1	NM_024197	1448934_at	NADH dehydrogenase (ubiquinone) 1 alpha subcomplex 10, mRNA (cDNA clone MGC:6491 IMAGE:2647815)	Mm.248778	67273	Ndufa10	1	Biological Process:	nucleobase, nucleoside, nucleotide and nucleic acid metabolic process	transport	electron transport chain	oxidation reduction	generation of precursor metabolites and energy	nitrogen compound metabolic process	establishment of localization	cellular metabolic process	localization	primary metabolic process	metabolic process	cellular process	Molecular Function:	ATP binding	phosphotransferase activity, alcohol group as acceptor	purine nucleotide binding	binding	transferase activity	catalytic activity	transferase activity, transferring phosphorus-containing groups	nucleotide binding	adenyl ribonucleotide binding	purine nucleoside binding	ribonucleotide binding	adenyl nucleotide binding	nucleoside binding	purine ribonucleotide binding	Cellular Component:	mitochondrion	respiratory chain	intracellular membrane-bounded organelle	intracellular organelle	intracellular part	intracellular
0.012164		1237.63	2328.32	123.482	218.269	1	1	NM_011182	1418758_a_at	Cytohesin 3, mRNA (cDNA clone MGC:28114 IMAGE:3969080)	Mm.281003	19159	Cyth3	5	Biological Process:	regulation of ARF protein signal transduction	positive regulation of cell adhesion	regulation of signal transduction	positive regulation of cellular process	positive regulation of biological process	Ras protein signal transduction	regulation of cell communication	cell communication	cellular process	ARF protein signal transduction	intracellular signaling cascade	regulation of Ras protein signal transduction	regulation of small GTPase mediated signal transduction	biological regulation	regulation of cellular process	regulation of biological process	small GTPase mediated signal transduction	regulation of cell adhesion	signal transduction	biological adhesion	cell adhesion	Molecular Function:	guanyl-nucleotide exchange factor activity	ARF guanyl-nucleotide exchange factor activity	protein binding	phosphatidylinositol-3,4,5-trisphosphate binding	nucleoside-triphosphatase regulator activity	phospholipid binding	binding	small GTPase regulator activity	GTPase regulator activity	enzyme regulator activity	lipid binding	phosphoinositide binding
0.038563		2146.42	3202.56	240.354	251.525	1	1	AV327574	1428103_at	A disintegrin and metallopeptidase domain 10 (Adam10), mRNA	Mm.3037	11487	Adam10	9	Biological Process:	in utero embryonic development	protein amino acid phosphorylation	proteolysis	nucleocytoplasmic transport	Notch signaling pathway	Notch receptor processing	establishment of localization in cell	intracellular transport	developmental process	post-translational protein modification	cell communication	cellular process	multicellular organismal process	protein modification process	chordate embryonic development	macromolecule metabolic process	gene expression	protein maturation	biological regulation	regulation of biological process	regulation of cellular process	nuclear transport	cell surface receptor linked signal transduction	cellular macromolecule metabolic process	biopolymer modification	protein catabolic process	phosphorus metabolic process	embryonic development	macromolecule catabolic process	transport	cellular localization	cellular metabolic process	biopolymer catabolic process	protein processing
0.015558		3199.6	4250.14	192.458	174.525	1	1	NM_008065	1450665_at	GA repeat binding protein, alpha, mRNA (cDNA clone MGC:7596 IMAGE:3493987)	Mm.18974	14390	Gabpa	16	Biological Process:	negative regulation of transcription from RNA polymerase II promoter	in utero embryonic development	transcription	regulation of transcription, DNA-dependent	regulation of transcription from RNA polymerase II promoter	regulation of transcription	cellular biopolymer biosynthetic process	negative regulation of gene expression	negative regulation of cellular metabolic process	nitrogen compound metabolic process	developmental process	negative regulation of cellular biosynthetic process	negative regulation of transcription, DNA-dependent	regulation of macromolecule metabolic process	multicellular organismal process	cellular process	negative regulation of cellular process	chordate embryonic development	cellular macromolecule biosynthetic process	negative regulation of biological process	macromolecule metabolic process	negative regulation of macromolecule metabolic process	negative regulation of biosynthetic process	regulation of nucleobase, nucleoside, nucleotide and nucleic acid metabolic process	gene expression	negative regulation of nucleobase, nucleoside, nucleotide and nucleic acid metabolic process	nucleobase, nucleoside, nucleotide and nucleic acid metabolic process	biological regulation	regulation of cellular process	regulation of biological process	cellular macromolecule metabolic process	regulation of nitrogen compound metabolic process	regulation of cellular metabolic process	negative regulation of RNA metabolic process
0.015594		1454.81	2477.17	141.292	209.884	1	1	NM_013626	1418908_at	Peptidylglycine alpha-amidating monooxygenase (Pam), mRNA	Mm.5121	18484	Pam	1	Biological Process:	peptide metabolic process	oxidation reduction	cellular metabolic process	metabolic process	cellular process	Molecular Function:	catalytic activity	monooxygenase activity	peptidylglycine monooxygenase activity	peptidylamidoglycolate lyase activity	copper ion binding	protein binding	zinc ion binding	oxidoreductase activity	lyase activity	L-ascorbic acid binding	metal ion binding	cation binding	oxidoreductase activity, acting on paired donors, with incorporation or reduction of molecular oxygen	carboxylic acid binding	binding	vitamin binding	oxidoreductase activity, acting on paired donors, with incorporation or reduction of molecular oxygen, reduced	ion binding	carbon-nitrogen lyase activity	transition metal ion binding	amidine-lyase activity	Cellular Component:	cytosol	integral to plasma membrane	membrane	integral to membrane	cytoplasmic vesicle	intracellular organelle
0.043908		2861.29	3865.44	129.246	320.617	1	1	BB787243	1437406_x_at	Insulin-like growth factor binding protein 4, mRNA (cDNA clone MGC:29917 IMAGE:5123738)	Mm.233799	16010	Igfbp4	11	Biological Process:	regulation of cell growth	regulation of cellular process	regulation of biological process	cell growth	regulation of biological quality	cellular process	regulation of cellular component size	growth	regulation of anatomical structure size	regulation of growth	biological regulation	regulation of cell size	Molecular Function:	insulin-like growth factor binding	growth factor binding	protein binding	binding	Cellular Component:	extracellular region	extracellular space	extracellular region part	all	cellular_component
0.022539		1087.91	2078.5	237.754	136.869	1	1	AV124207	1455806_x_at	Transcribed locus, moderately similar to NP_079827.2 13kDa differentiation-associated protein [Mus musculus]	Mm.467111	-	-	*
0.039634		7537.36	8520.91	289.383	152.253	1	1	AA672939	1460265_at	Proliferation-associated 2G4 (Pa2g4), mRNA	Mm.4742	18813	Pa2g4	10	Biological Process:	transcription	rRNA processing	regulation of translation	cellular process	regulation of transcription	negative regulation of transcription, DNA-dependent	cellular biopolymer biosynthetic process	negative regulation of gene expression	negative regulation of cellular metabolic process	cellular component biogenesis	nitrogen compound metabolic process	negative regulation of cellular biosynthetic process	regulation of macromolecule metabolic process	ribosome biogenesis	negative regulation of cellular process	cellular macromolecule biosynthetic process	negative regulation of biological process	macromolecule metabolic process	negative regulation of macromolecule metabolic process	negative regulation of biosynthetic process	regulation of nucleobase, nucleoside, nucleotide and nucleic acid metabolic process	translation	gene expression	negative regulation of nucleobase, nucleoside, nucleotide and nucleic acid metabolic process	biological regulation	nucleobase, nucleoside, nucleotide and nucleic acid metabolic process	rRNA metabolic process	ncRNA metabolic process	regulation of cellular process	regulation of biological process	regulation of nitrogen compound metabolic process	cellular macromolecule metabolic process	regulation of cellular metabolic process	negative regulation of RNA metabolic process
0.00708		1124.52	2106.71	78.4133	176.721	1	1	BM248080	1434942_at	ESF1, nucleolar pre-rRNA processing protein, homolog (S. cerevisiae), mRNA (cDNA clone IMAGE:1529010)	Mm.21228	66580	Esf1	2	Biological Process:	transcription	regulation of transcription	cellular biopolymer biosynthetic process	nitrogen compound metabolic process	cellular metabolic process	regulation of macromolecule metabolic process	regulation of cellular biosynthetic process	cellular process	regulation of metabolic process	biopolymer biosynthetic process	regulation of primary metabolic process	cellular macromolecule biosynthetic process	macromolecule metabolic process	regulation of nucleobase, nucleoside, nucleotide and nucleic acid metabolic process	gene expression	primary metabolic process	biological regulation	nucleobase, nucleoside, nucleotide and nucleic acid metabolic process	metabolic process	regulation of gene expression	regulation of cellular process	regulation of biological process	regulation of nitrogen compound metabolic process	cellular macromolecule metabolic process	biopolymer metabolic process	regulation of cellular metabolic process	cellular biosynthetic process	biosynthetic process	cellular biopolymer metabolic process	regulation of biosynthetic process	regulation of macromolecule biosynthetic process	macromolecule biosynthetic process	Cellular Component:	nucleus
0.033502		1673.83	2641.58	129.936	275.08	1	1	NM_138683	1449319_at	R-spondin homolog (Xenopus laevis) (Rspo1), mRNA	Mm.42202	192199	Rspo1	4	Biological Process:	Wnt receptor signaling pathway	response to stimulus	Wnt receptor signaling pathway through beta-catenin	signal transduction	regulation of biological process	regulation of cellular process	cell surface receptor linked signal transduction	biological regulation	cellular process	cell communication	Molecular Function:	receptor binding	heparin binding	carbohydrate binding	glycosaminoglycan binding	protein binding	pattern binding	binding	polysaccharide binding	Cellular Component:	extracellular region	extracellular space	nucleus	intracellular membrane-bounded organelle	intracellular organelle	extracellular region part	intracellular part	intracellular	membrane-bounded organelle	organelle	cell part	all	cell	cellular_component
0.001972		3548.77	4503.98	73.668	110.333	1	1	BB145101	1438559_x_at	solute carrier family 44, member 2	-	-	-	-
0.049754		4248.72	5196.18	220.301	259.833	1	1	AK004444	1428164_at	Nudix (nucleoside diphosphate linked moiety X)-type motif 9, mRNA (cDNA clone MGC:36314 IMAGE:5068809)	Mm.241484	74167	Nudt9	5	Biological Process:	ADP catabolic process	IDP catabolic process	purine nucleoside diphosphate catabolic process	nitrogen compound metabolic process	purine ribonucleotide catabolic process	cellular metabolic process	purine nucleotide metabolic process	ribonucleotide metabolic process	nucleobase, nucleoside and nucleotide metabolic process	purine nucleotide catabolic process	cellular process	nucleoside diphosphate metabolic process	nucleoside diphosphate catabolic process	purine nucleoside diphosphate metabolic process	ADP metabolic process	catabolic process	primary metabolic process	heterocycle metabolic process	metabolic process	nucleobase, nucleoside, nucleotide and nucleic acid metabolic process	nucleotide catabolic process	heterocycle catabolic process	purine ribonucleoside diphosphate catabolic process	ribonucleoside diphosphate catabolic process	ribonucleotide catabolic process	cellular catabolic process	purine ribonucleotide metabolic process	ribonucleoside diphosphate metabolic process	nucleotide metabolic process	nucleoside phosphate metabolic process	IDP metabolic process	purine ribonucleoside diphosphate metabolic process	Molecular Function:	magnesium ion binding
0.013135		2263.55	3210.27	12.3933	222.297	1	1	M33934	1415851_a_at	Inosine 5'-phosphate dehydrogenase 2, mRNA (cDNA clone MGC:6193 IMAGE:2646679)	Mm.6065	23918	Impdh2	9	Biological Process:	purine nucleotide biosynthetic process	GMP biosynthetic process	metabolic process	lymphocyte proliferation	oxidation reduction	lymphocyte activation	nitrogen compound metabolic process	ribonucleotide metabolic process	multicellular organismal process	cellular process	purine nucleoside monophosphate biosynthetic process	leukocyte proliferation	nucleotide biosynthetic process	ribonucleotide biosynthetic process	nucleobase, nucleoside, nucleotide and nucleic acid metabolic process	purine ribonucleoside monophosphate metabolic process	leukocyte activation	cellular biosynthetic process	nucleoside phosphate metabolic process	purine ribonucleoside monophosphate biosynthetic process	GMP metabolic process	biosynthetic process	ribonucleoside monophosphate metabolic process	nucleoside monophosphate biosynthetic process	nucleoside monophosphate metabolic process	purine nucleoside monophosphate metabolic process	purine nucleotide metabolic process	cellular metabolic process	nucleobase, nucleoside and nucleotide metabolic process	primary metabolic process	heterocycle metabolic process	mononuclear cell proliferation	immune system process	purine ribonucleotide biosynthetic process
0.000472		1250.58	2186.97	67.7388	58.5293	1	1	BM239842	1423298_at	Adducin 3 (gamma), mRNA (cDNA clone MGC:46880 IMAGE:4506748)	Mm.426080	27360	Add3	19	Molecular Function:	actin binding	structural molecule activity	calmodulin binding	metal ion binding	cytoskeletal protein binding	protein binding	cation binding	ion binding	binding	Cellular Component:	condensed nuclear chromosome	cytoplasm	cytoskeleton	plasma membrane	cell-cell junction	cell cortex	membrane	nuclear chromosome	intracellular organelle	intracellular part	plasma membrane part	membrane-bounded organelle	non-membrane-bounded organelle	all	membrane part	cytoplasmic part	condensed chromosome	cell junction	chromosome	nucleus	nuclear part	cell	intracellular membrane-bounded organelle	intracellular
0.008122		687.908	1622.7	87.3987	170.166	1	1	AK014811	1431896_at	Six6 opposite strand transcript 1 (Six6os1), mRNA	Mm.242892	75801	Six6os1	12	Biological Process:	multicellular organismal development	regulation of transcription factor activity	cellular biopolymer biosynthetic process	nitrogen compound metabolic process	developmental process	regulation of macromolecule metabolic process	cellular process	multicellular organismal process	cellular macromolecule biosynthetic process	regulation of transcription regulator activity	macromolecule metabolic process	regulation of nucleobase, nucleoside, nucleotide and nucleic acid metabolic process	gene expression	nucleobase, nucleoside, nucleotide and nucleic acid metabolic process	biological regulation	regulation of cellular process	regulation of biological process	cellular macromolecule metabolic process	regulation of nitrogen compound metabolic process	regulation of cellular metabolic process	cellular biosynthetic process	biosynthetic process	regulation of biosynthetic process	cellular metabolic process	regulation of transcription	regulation of cellular biosynthetic process	biopolymer biosynthetic process	regulation of metabolic process	regulation of primary metabolic process	regulation of DNA binding	primary metabolic process	metabolic process	regulation of binding	regulation of gene expression
0.002581		1046.01	1976.02	71.7162	118.83	1	1	BC020001	1451260_at	Aldehyde dehydrogenase 1 family, member B1 (Aldh1b1), nuclear gene encoding mitochondrial protein, mRNA	Mm.331583	72535	Aldh1b1	4	Biological Process:	biological_process	metabolic process	oxidation reduction	all	Molecular Function:	molecular_function	aldehyde dehydrogenase (NAD) activity	oxidoreductase activity	oxidoreductase activity, acting on the aldehyde or oxo group of donors	oxidoreductase activity, acting on the aldehyde or oxo group of donors, NAD or NADP as acceptor	catalytic activity	all	Cellular Component:	cellular_component	mitochondrion	intracellular membrane-bounded organelle	intracellular organelle	intracellular part	intracellular	membrane-bounded organelle	organelle	cell part	all	cytoplasm	cytoplasmic part	cell
0.033777		1926.2	2853.86	281.854	77.8428	1	1	NM_008322	1450048_a_at	isocitrate dehydrogenase 2 (NADP+), mitochondrial	-	269951	-	-	Biological Process:	glyoxylate cycle	tricarboxylic acid cycle	isocitrate metabolic process	response to stress	oxidation reduction	cellular aldehyde metabolic process	carboxylic acid metabolic process	cofactor catabolic process	cofactor metabolic process	cellular metabolic process	organic acid metabolic process	cellular process	glyoxylate metabolic process	generation of precursor metabolites and energy	acetyl-CoA metabolic process	coenzyme catabolic process	catabolic process	cellular ketone metabolic process	primary metabolic process	monocarboxylic acid metabolic process	metabolic process	coenzyme metabolic process	cellular catabolic process	carbohydrate metabolic process	aerobic respiration	response to stimulus	cellular respiration	cellular carbohydrate metabolic process	energy derivation by oxidation of organic compounds	acetyl-CoA catabolic process	oxoacid metabolic process	Molecular Function:	magnesium ion binding	isocitrate dehydrogenase (NADP+) activity
0.009053		377.483	1301.32	147.473	127.586	1	1	NM_011618	1419606_a_at	Troponin T1, skeletal, slow (Tnnt1), mRNA	Mm.358643	21955	Tnnt1	7	Molecular Function:	protein binding	binding
0.004003		1296.09	2215.36	45.0594	147.779	1	1	BG065227	1436393_a_at	Tripartite motif protein 37, mRNA (cDNA clone IMAGE:5067215)	Mm.17436	68729	Trim37	11	Biological Process:	biological_process	all	Molecular Function:	protein binding	zinc ion binding	metal ion binding	cation binding	ion binding	binding	transition metal ion binding	Cellular Component:	intracellular	cytoplasm	peroxisome	intracellular membrane-bounded organelle	intracellular organelle	intracellular part	membrane-bounded organelle	organelle	all	cell part	microbody	cytoplasmic part	cellular_component	cell
0.03462		3586.25	4499.94	233.791	172.184	1	1	NM_133668	1416300_a_at	Solute carrier family 25 (mitochondrial carrier, phosphate carrier), member 3 (Slc25a3), nuclear gene encoding mitochondrial	Mm.298	18674	Slc25a3	10	Biological Process:	transport	establishment of localization	localization	Molecular Function:	binding	symporter activity	transmembrane transporter activity	transporter activity	active transmembrane transporter activity	secondary active transmembrane transporter activity	Cellular Component:	mitochondrion	mitochondrial inner membrane	membrane	integral to membrane	organelle inner membrane	intracellular organelle	intracellular part	membrane-bounded organelle	all	membrane part	intrinsic to membrane	mitochondrial envelope	cytoplasmic part	organelle envelope	mitochondrial part	mitochondrial membrane	envelope	cell	intracellular membrane-bounded organelle	intracellular	organelle	cell part	cytoplasm
0.045138		1080.57	1986.12	302.678	86.2554	1	1	AV014063	1433641_at	MAD homolog 5 (Drosophila) (Smad5), mRNA	Mm.272920	17129	Smad5	13	Biological Process:	angiogenesis	osteoblast fate commitment	transcription	regulation of transcription, DNA-dependent	transforming growth factor beta receptor signaling pathway	multicellular organismal development	germ cell development	cell differentiation	erythrocyte differentiation	BMP signaling pathway	regulation of transcription	positive regulation of osteoblast differentiation	positive regulation of transcription from RNA polymerase II promoter	cardiac muscle contraction	anatomical structure formation	reproduction	muscle system process	positive regulation of cellular process	regulation of cell differentiation	enzyme linked receptor protein signaling pathway	cellular process	multicellular organismal process	anatomical structure development	positive regulation of nucleobase, nucleoside, nucleotide and nucleic acid metabolic process	myeloid cell differentiation	vasculature development	positive regulation of biosynthetic process	regulation of nucleobase, nucleoside, nucleotide and nucleic acid metabolic process	biological regulation	blood vessel development	immune system development	reproductive process	blood vessel morphogenesis	regulation of multicellular organismal process
0.028252		3016.15	3902.92	120.995	234.375	1	1	AW554436	1450721_at	Acid phosphatase 1, soluble, mRNA (cDNA clone MGC:49454 IMAGE:3156157)	Mm.359831	11431	Acp1	12	Biological Process:	protein amino acid dephosphorylation	cellular metabolic process	post-translational protein modification	cellular process	protein modification process	macromolecule metabolic process	primary metabolic process	metabolic process	phosphate metabolic process	protein metabolic process	cellular macromolecule metabolic process	biopolymer metabolic process	biopolymer modification	phosphorus metabolic process	cellular protein metabolic process	cellular biopolymer metabolic process	dephosphorylation	Molecular Function:	acid phosphatase activity	phosphoprotein phosphatase activity	protein tyrosine phosphatase activity	non-membrane spanning protein tyrosine phosphatase activity	hydrolase activity	phosphatase activity	hydrolase activity, acting on ester bonds	catalytic activity	phosphoric ester hydrolase activity	Cellular Component:	cytoplasm	intracellular part	intracellular	cell	all	cellular_component
0.046636		177.409	1062.81	266.218	161.212	1	1	BB316060	1441317_x_at	janus kinase and microtubule interacting protein 1	-	-	-	-
0.008781		1574.08	2458.88	133.011	128.783	1	1	AV360881	1416303_at	LPS-induced TN factor, mRNA (cDNA clone MGC:6569 IMAGE:2812674)	Mm.294753	56722	Litaf	16	Biological Process:	transcription	apoptosis	regulation of transcription	cellular biopolymer biosynthetic process	nitrogen compound metabolic process	regulation of macromolecule metabolic process	cellular process	cellular macromolecule biosynthetic process	cell death	macromolecule metabolic process	regulation of nucleobase, nucleoside, nucleotide and nucleic acid metabolic process	gene expression	biological regulation	nucleobase, nucleoside, nucleotide and nucleic acid metabolic process	regulation of cellular process	regulation of biological process	regulation of nitrogen compound metabolic process	cellular macromolecule metabolic process	regulation of cellular metabolic process	programmed cell death	cellular biosynthetic process	biosynthetic process	regulation of biosynthetic process	cellular metabolic process	regulation of cellular biosynthetic process	biopolymer biosynthetic process	regulation of metabolic process	regulation of primary metabolic process	primary metabolic process	metabolic process	death	regulation of gene expression	biopolymer metabolic process	cellular biopolymer metabolic process
0.015637		1621.78	2500.83	180.498	121.757	1	1	BB407228	1439269_x_at	Minichromosome maintenance deficient 7 (S. cerevisiae) (Mcm7), mRNA	Mm.378965	17220	Mcm7	5	Biological Process:	DNA replication	DNA unwinding during replication	DNA replication initiation	transcription	cell cycle	cell proliferation	regulation of transcription	cellular biopolymer biosynthetic process	nitrogen compound metabolic process	regulation of macromolecule metabolic process	cellular process	cellular macromolecule biosynthetic process	macromolecule metabolic process	regulation of nucleobase, nucleoside, nucleotide and nucleic acid metabolic process	gene expression	biological regulation	nucleobase, nucleoside, nucleotide and nucleic acid metabolic process	DNA-dependent DNA replication	regulation of cellular process	regulation of biological process	regulation of nitrogen compound metabolic process	cellular macromolecule metabolic process	regulation of cellular metabolic process	DNA duplex unwinding	cellular biosynthetic process	DNA geometric change	biosynthetic process	regulation of biosynthetic process	DNA metabolic process	cellular metabolic process	regulation of cellular biosynthetic process	biopolymer biosynthetic process	regulation of metabolic process	regulation of primary metabolic process
0.031998		3498.86	4359.83	176.758	199.599	1	1	BC020024	1415751_at	Heterochromatin protein 1, binding protein 3, mRNA (cDNA clone MGC:28927 IMAGE:3597151)	Mm.399941	15441	Hp1bp3	4	Biological Process:	nucleosome assembly	anatomical structure formation	cellular component assembly	chromatin assembly or disassembly	chromatin assembly	cellular component biogenesis	chromatin organization	cellular macromolecular complex subunit organization	DNA packaging	cellular process	organelle organization	macromolecular complex subunit organization	cellular macromolecular complex assembly	chromosome organization	nucleosome organization	macromolecular complex assembly	cellular component organization	protein-DNA complex assembly	Molecular Function:	DNA binding	binding	nucleic acid binding	Cellular Component:	nucleosome	nucleus	chromosome	protein-DNA complex	intracellular organelle	intracellular part	membrane-bounded organelle	non-membrane-bounded organelle	all	chromatin	cell
0.032501		4141.02	5000.17	167.356	208.568	1	1	NM_009438	1417608_a_at	Ribosomal protein L13A (Rpl13a), mRNA	Mm.180458	22121	Rpl13a	7	Biological Process:	translation	biological_process	cellular biopolymer biosynthetic process	cellular metabolic process	all	cellular process	biopolymer biosynthetic process	cellular macromolecule biosynthetic process	macromolecule metabolic process	gene expression	primary metabolic process	metabolic process	cellular macromolecule metabolic process	protein metabolic process	biopolymer metabolic process	cellular biosynthetic process	cellular protein metabolic process	biosynthetic process	cellular biopolymer metabolic process	macromolecule biosynthetic process	Molecular Function:	molecular_function	structural constituent of ribosome	structural molecule activity	all	Cellular Component:	intracellular	ribosome	large ribosomal subunit	ribonucleoprotein complex	intracellular organelle	intracellular part	non-membrane-bounded organelle	all
0.03135		110.716	942.897	186.72	175.115	1	1	BB392676	1460049_s_at	RIKEN cDNA 1500015O10 gene (1500015O10Rik), mRNA	Mm.50109	78896	1500015O10Rik	1	Cellular Component:	extracellular region	cytoplasmic vesicle	intracellular organelle	intracellular part	intracellular	organelle	cell part	all	cytoplasm	cytoplasmic part	vesicle	cellular_component	cell
0.000868		2533.39	3361.09	39.7818	83.6683	1	1	NM_023054	1417583_a_at	UTP3, small subunit (SSU) processome component, homolog (S. cerevisiae), mRNA (cDNA clone MGC:36780 IMAGE:5371012)	Mm.478040	65961	Utp3	5	Biological Process:	multicellular organismal development	brain development	biological_process	gene silencing	chromatin modification	negative regulation of gene expression	chromatin organization	developmental process	regulation of macromolecule metabolic process	all	organelle organization	cellular process	multicellular organismal process	regulation of metabolic process	anatomical structure development	negative regulation of biological process	macromolecule metabolic process	negative regulation of macromolecule metabolic process	gene expression	metabolic process	biological regulation	regulation of gene expression	regulation of biological process	system development	organ development	chromosome organization	negative regulation of metabolic process	central nervous system development	cellular component organization	nervous system development	Molecular Function:	molecular_function	protein binding	binding
0.009735		-483.552	330.337	51.165	167.786	0.833333	1	U35368	1418539_a_at	Protein tyrosine phosphatase, receptor type, E (Ptpre), mRNA	Mm.945	19267	Ptpre	7	Biological Process:	protein amino acid phosphorylation	protein amino acid dephosphorylation	transmembrane receptor protein tyrosine phosphatase signaling pathway	dephosphorylation	cellular metabolic process	enzyme linked receptor protein signaling pathway	post-translational protein modification	cell communication	cellular process	phosphorylation	protein modification process	macromolecule metabolic process	primary metabolic process	biological regulation	metabolic process	phosphate metabolic process	regulation of biological process	regulation of cellular process	cell surface receptor linked signal transduction	protein metabolic process	cellular macromolecule metabolic process	biopolymer metabolic process	biopolymer modification	phosphorus metabolic process	signal transduction	cellular protein metabolic process	cellular biopolymer metabolic process	Molecular Function:	phosphoprotein phosphatase activity	protein tyrosine phosphatase activity	receptor activity	hydrolase activity	phosphatase activity	protein homodimerization activity
0.011269		4672.61	5484.34	85.3794	161.317	1	1	NM_018799	1416233_at	Eukaryotic translation initiation factor 3, subunit I, mRNA (cDNA clone MGC:25806 IMAGE:4037852)	Mm.250874	54709	Eif3i	4	Biological Process:	translation	translational initiation	biological_process	cellular biopolymer biosynthetic process	cellular metabolic process	all	cellular process	biopolymer biosynthetic process	cellular macromolecule biosynthetic process	macromolecule metabolic process	gene expression	primary metabolic process	metabolic process	cellular macromolecule metabolic process	protein metabolic process	biopolymer metabolic process	cellular biosynthetic process	cellular protein metabolic process	biosynthetic process	cellular biopolymer metabolic process	macromolecule biosynthetic process	Molecular Function:	molecular_function	translation initiation factor activity	translation regulator activity	binding	translation factor activity, nucleic acid binding	all	nucleic acid binding	Cellular Component:	cellular_component	cytoplasm	eukaryotic translation initiation factor 3 complex	intracellular part
0.028436		8.325	819.517	131.258	203.055	1	1	BF462770	1434909_at	Ras-related GTP binding D, mRNA (cDNA clone IMAGE:1349177)	Mm.300814	52187	Rragd	4	Biological Process:	biological_process	all	Molecular Function:	nucleotide binding	protein binding	GTP binding	guanyl ribonucleotide binding	purine nucleotide binding	ribonucleotide binding	binding	purine ribonucleotide binding	guanyl nucleotide binding	Cellular Component:	nucleus	cytoplasm	intracellular membrane-bounded organelle	intracellular organelle	intracellular part	intracellular	membrane-bounded organelle	organelle	cell part	all	cell	cellular_component
0.025652		5567.63	6378.69	113.296	204.666	1	1	AV035166	1456616_a_at	Basigin, mRNA (cDNA clone MGC:8125 IMAGE:3589236)	Mm.726	12215	Bsg	10	Molecular Function:	sugar binding	mannose binding	carbohydrate binding	binding	monosaccharide binding	Cellular Component:	plasma membrane	membrane	integral to membrane	intrinsic to membrane	cell	all	cellular_component	cell part	membrane part
0.012355		1422.58	2232.48	22.4059	185.723	1	1	AK002555	1428145_at	Acetyl-Coenzyme A acyltransferase 2 (mitochondrial 3-oxoacyl-Coenzyme A thiolase), mRNA (cDNA clone MGC:18807 IMAGE:4195488)	Mm.245724	52538	Acaa2	18	Biological Process:	lipid metabolic process	fatty acid metabolic process	metabolic process	carboxylic acid metabolic process	cellular metabolic process	cellular lipid metabolic process	organic acid metabolic process	cellular process	cellular ketone metabolic process	primary metabolic process	monocarboxylic acid metabolic process	oxoacid metabolic process	Molecular Function:	catalytic activity	acetyl-CoA C-acyltransferase activity	acyltransferase activity	transferase activity	transferase activity, transferring acyl groups other than amino-acyl groups	transferase activity, transferring acyl groups	C-acyltransferase activity	Cellular Component:	mitochondrion	mitochondrial inner membrane	organelle inner membrane	intracellular organelle	intracellular part	membrane-bounded organelle	all	mitochondrial envelope	cytoplasmic part	organelle envelope	mitochondrial part	mitochondrial membrane	envelope
0.002108		928.925	1722.91	107.865	31.0571	1	1	BE376079	1427299_at	Ribosomal protein S6 kinase polypeptide 3 (Rps6ka3), mRNA	Mm.328476	110651	Rps6ka3	X	Biological Process:	protein amino acid phosphorylation	protein kinase cascade	cellular metabolic process	post-translational protein modification	cell communication	cellular process	phosphorylation	protein modification process	intracellular signaling cascade	macromolecule metabolic process	primary metabolic process	biological regulation	metabolic process	phosphate metabolic process	regulation of biological process	regulation of cellular process	protein metabolic process	cellular macromolecule metabolic process	biopolymer metabolic process	biopolymer modification	phosphorus metabolic process	signal transduction	cellular protein metabolic process	cellular biopolymer metabolic process	Molecular Function:	nucleotide binding	magnesium ion binding	protein kinase activity	protein serine/threonine kinase activity	ATP binding	kinase activity	transferase activity	binding	phosphotransferase activity, alcohol group as acceptor
0.013586		4791.03	5576.97	83.2785	167.08	1	1	NM_007991	1416685_s_at	Fibrillarin, mRNA (cDNA clone MGC:6139 IMAGE:3487295)	Mm.4595	14113	Fbl	7	Biological Process:	rRNA processing	tRNA processing	snoRNA metabolic process	cellular component biogenesis	nitrogen compound metabolic process	cellular metabolic process	RNA metabolic process	ribosome biogenesis	cellular process	tRNA metabolic process	macromolecule metabolic process	gene expression	primary metabolic process	nucleobase, nucleoside, nucleotide and nucleic acid metabolic process	metabolic process	RNA processing	ribonucleoprotein complex biogenesis	rRNA metabolic process	ncRNA metabolic process	cellular macromolecule metabolic process	biopolymer metabolic process	ncRNA processing	cellular biopolymer metabolic process	Molecular Function:	RNA binding	methyltransferase activity	transferase activity	snoRNA binding	transferase activity, transferring one-carbon groups	binding	catalytic activity	nucleic acid binding	Cellular Component:	granular component
0.028468		1338.19	2123.62	230.698	40.2825	1	1	NM_023197	1420548_a_at	RIKEN cDNA 2310008H09 gene (2310008H09Rik), mRNA	Mm.389948	66356	2310008H09Rik	7	Cellular Component:	nucleus	intracellular membrane-bounded organelle	intracellular organelle	intracellular part	intracellular	membrane-bounded organelle	organelle	cell part	all	cell	cellular_component
0.008538		2147.91	2932.4	64.4987	149.518	1	1	BQ176475	1433747_at	Transcribed locus	Mm.393452	-	-	17
0.038328		1747.19	2503.4	71.0086	238.237	1	1	AI648846	1437149_at	Sodium-dependent taurine transporter (Slc6a6)	Mm.395650	21366	Slc6a6	6	Biological Process:	beta-alanine transport	transport	neurotransmitter transport	taurine transport	establishment of localization	amine transport	cellular process	transmembrane transport	neutral amino acid transport	amino acid transport	monocarboxylic acid transport	carboxylic acid transport	organic acid transport	localization	Molecular Function:	beta-alanine transmembrane transporter activity	neurotransmitter:sodium symporter activity	taurine transmembrane transporter activity	taurine:sodium symporter activity	symporter activity	cation transmembrane transporter activity	neutral amino acid transmembrane transporter activity	substrate-specific transmembrane transporter activity	substrate-specific transporter activity	solute:cation symporter activity	amine transmembrane transporter activity	amino acid transmembrane transporter activity	organic acid transmembrane transporter activity	transporter activity	secondary active transmembrane transporter activity	organic acid:sodium symporter activity	transmembrane transporter activity	neurotransmitter transporter activity	monocarboxylic acid transmembrane transporter activity
0.016654		-419.637	327.713	72.7595	174.048	1	1	AV261345	1456186_at	Transcribed locus	Mm.459214	-	-	2
0.042864		864.782	1605.53	118.799	223.277	1	1	NM_008568	1416031_s_at	Minichromosome maintenance deficient 7 (S. cerevisiae) (Mcm7), mRNA	Mm.378965	17220	Mcm7	5	Biological Process:	DNA replication	DNA unwinding during replication	DNA replication initiation	transcription	cell cycle	cell proliferation	regulation of transcription	cellular biopolymer biosynthetic process	nitrogen compound metabolic process	regulation of macromolecule metabolic process	cellular process	cellular macromolecule biosynthetic process	macromolecule metabolic process	regulation of nucleobase, nucleoside, nucleotide and nucleic acid metabolic process	gene expression	biological regulation	nucleobase, nucleoside, nucleotide and nucleic acid metabolic process	DNA-dependent DNA replication	regulation of cellular process	regulation of biological process	regulation of nitrogen compound metabolic process	cellular macromolecule metabolic process	regulation of cellular metabolic process	DNA duplex unwinding	cellular biosynthetic process	DNA geometric change	biosynthetic process	regulation of biosynthetic process	DNA metabolic process	cellular metabolic process	regulation of cellular biosynthetic process	biopolymer biosynthetic process	regulation of metabolic process	regulation of primary metabolic process
0.037463		1360.56	2100.41	18.9499	240.618	1	1	NM_024225	1448791_at	Sorting nexin 5 (Snx5), mRNA	Mm.273379	69178	Snx5	2	Biological Process:	transport	cell communication	protein transport	establishment of protein localization	protein localization	establishment of localization	localization	macromolecule localization	cellular process	Molecular Function:	protein binding	phosphoinositide binding	lipid binding	phospholipid binding	binding
0.016088		4388.94	5126.82	168.641	74.4027	1	1	AI642650	1437334_x_at	Poly(A)-specific ribonuclease (deadenylation nuclease) (Parn), mRNA	Mm.182350	74108	Parn	16	Biological Process:	nuclear-transcribed mRNA catabolic process, nonsense-mediated decay	mRNA catabolic process	biological_process	nitrogen compound metabolic process	biopolymer catabolic process	cellular biopolymer catabolic process	cellular metabolic process	cellular macromolecule catabolic process	RNA metabolic process	all	cellular process	mRNA metabolic process	macromolecule metabolic process	catabolic process	primary metabolic process	nucleobase, nucleoside, nucleotide and nucleic acid metabolic process	metabolic process	nuclear-transcribed mRNA catabolic process	cellular catabolic process	cellular macromolecule metabolic process	biopolymer metabolic process	macromolecule catabolic process	RNA catabolic process	cellular biopolymer metabolic process	Molecular Function:	nucleotide binding	magnesium ion binding	molecular_function	nucleic acid binding	RNA binding	nuclease activity	exonuclease activity	poly(A)-specific ribonuclease activity	hydrolase activity
0.030693		353.9	1090.9	102.021	200.712	1	1	NM_019414	1417580_s_at	Selenium binding protein 2, mRNA (cDNA clone MGC:35927 IMAGE:5096831)	Mm.225405	20342	Selenbp2	3	Biological Process:	transport	protein transport	establishment of protein localization	protein localization	establishment of localization	localization	macromolecule localization	Molecular Function:	selenium binding	binding	Cellular Component:	nucleus	cytoplasm	membrane	intracellular membrane-bounded organelle	intracellular organelle	intracellular part	intracellular	membrane-bounded organelle	organelle	cell part	all	cell	cellular_component
0.034295		3124.71	3853.83	47.7045	226.002	1	1	NM_007638	1415817_s_at	Chaperonin containing Tcp1, subunit 7 (eta), mRNA (cDNA clone MGC:6499 IMAGE:2648519)	Mm.289900	12468	Cct7	6	Biological Process:	protein folding	cellular protein metabolic process	cellular metabolic process	cellular macromolecule metabolic process	protein metabolic process	biopolymer metabolic process	cellular process	macromolecule metabolic process	cellular biopolymer metabolic process	primary metabolic process	metabolic process	Molecular Function:	nucleotide binding	protein binding	ATP binding	identical protein binding	unfolded protein binding	purine nucleotide binding	binding	adenyl ribonucleotide binding	purine nucleoside binding	ribonucleotide binding	adenyl nucleotide binding	nucleoside binding	purine ribonucleotide binding	Cellular Component:	cytoplasm	mitochondrion	chaperonin-containing T-complex	intracellular organelle	intracellular part	membrane-bounded organelle	all	cytoplasmic part
0.01322		1579.44	2306.56	120.45	121.832	1	1	AK013303	1453634_a_at	Endoplasmic reticulum protein 29 (Erp29), mRNA	Mm.154570	67397	Erp29	5	Biological Process:	protein secretion	establishment of protein localization	transport	cellular localization	establishment of localization in cell	establishment of localization	cellular process	macromolecule localization	secretion by cell	secretion	protein transport	protein localization	localization	Cellular Component:	endoplasmic reticulum	endoplasmic reticulum lumen	endoplasmic reticulum part	organelle lumen	intracellular organelle	intracellular part	membrane-bounded organelle	all	cytoplasmic part	cell	intracellular organelle lumen	intracellular membrane-bounded organelle	intracellular	organelle	cell part	membrane-enclosed lumen	cytoplasm	intracellular organelle part	cellular_component	organelle part
0.041471		203.831	927.14	61.9845	236.197	1	1	NM_021790	1418264_at	Centromere protein K (Cenpk), transcript variant 1, mRNA	Mm.281498	60411	Cenpk	13	Biological Process:	positive regulation of transcription from RNA polymerase II promoter	cellular biopolymer biosynthetic process	positive regulation of cellular process	nitrogen compound metabolic process	positive regulation of biological process	positive regulation of metabolic process	regulation of macromolecule metabolic process	cellular process	positive regulation of nucleobase, nucleoside, nucleotide and nucleic acid metabolic process	cellular macromolecule biosynthetic process	positive regulation of macromolecule metabolic process	macromolecule metabolic process	positive regulation of biosynthetic process	regulation of nucleobase, nucleoside, nucleotide and nucleic acid metabolic process	gene expression	nucleobase, nucleoside, nucleotide and nucleic acid metabolic process	biological regulation	regulation of cellular process	regulation of biological process	positive regulation of cellular biosynthetic process	cellular macromolecule metabolic process	regulation of nitrogen compound metabolic process	regulation of cellular metabolic process	transcription from RNA polymerase II promoter	positive regulation of transcription, DNA-dependent	cellular biosynthetic process	biosynthetic process	transcription, DNA-dependent	regulation of biosynthetic process	cellular metabolic process	RNA metabolic process	regulation of transcription	regulation of cellular biosynthetic process	biopolymer biosynthetic process
0.03783		2718.24	3439.57	101.094	213.348	1	1	M55512	1425995_s_at	Wilms tumor 1 homolog (Wt1), mRNA	Mm.389339	22431	Wt1	2	Biological Process:	negative regulation of transcription from RNA polymerase II promoter	vasculogenesis	metanephros development	mesonephros development	transcription	regulation of transcription, DNA-dependent	regulation of transcription from RNA polymerase II promoter	germ cell development	sex determination	male gonad development	tissue development	epithelial cell differentiation	camera-type eye development	regulation of transcription	positive regulation of transcription from RNA polymerase II promoter	cell differentiation	reproduction	negative regulation of gene expression	positive regulation of cellular process	negative regulation of cellular metabolic process	kidney development	negative regulation of transcription, DNA-dependent	multicellular organismal process	cellular process	anatomical structure development	positive regulation of nucleobase, nucleoside, nucleotide and nucleic acid metabolic process	vasculature development	negative regulation of biological process	positive regulation of biosynthetic process	reproductive structure development	negative regulation of macromolecule metabolic process	negative regulation of biosynthetic process	regulation of nucleobase, nucleoside, nucleotide and nucleic acid metabolic process	blood vessel development
0.028334		707.178	1427.23	206.984	55.7905	1	1	BG072100	1455435_s_at	Choline dehydrogenase, mRNA (cDNA clone MGC:30702 IMAGE:3979709)	Mm.259916	218865	Chdh	14	Biological Process:	alcohol metabolic process	biological_process	glycine betaine biosynthetic process from choline	oxidation reduction	carboxylic acid metabolic process	biogenic amine biosynthetic process	nitrogen compound metabolic process	cellular metabolic process	cellular amino acid and derivative metabolic process	glycine betaine metabolic process	cellular amino acid derivative biosynthetic process	organic acid metabolic process	all	cellular process	betaine metabolic process	amine biosynthetic process	nitrogen compound biosynthetic process	cellular ketone metabolic process	primary metabolic process	metabolic process	biogenic amine metabolic process	cellular amino acid derivative metabolic process	amine metabolic process	cellular biosynthetic process	choline metabolic process	betaine biosynthetic process	biosynthetic process	glycine betaine biosynthetic process	cellular nitrogen compound metabolic process	ethanolamine and derivative metabolic process	oxoacid metabolic process	Molecular Function:	molecular_function	choline dehydrogenase activity
0.023595		116.024	831.797	194.659	50.4202	1	1	BG865652	1452189_at	WD repeat domain containing 82, mRNA (cDNA clone IMAGE:3155225)	Mm.265125	77305	Wdr82	9	Cellular Component:	nucleus	intracellular membrane-bounded organelle	intracellular organelle	intracellular part	intracellular	membrane-bounded organelle	organelle	cell part	all	cell	cellular_component
0.041635		3240.25	3951.08	219.9	96.9053	1	1	AK011088	1429265_a_at	Hypothetical LOC552912, mRNA (cDNA clone IMAGE:1493777)	Mm.359004	59044	Rnf130	11	Biological Process:	apoptosis	cell death	programmed cell death	death	cellular process	Molecular Function:	protein binding	zinc ion binding	metal ion binding	cation binding	ion binding	binding	transition metal ion binding	Cellular Component:	membrane	integral to membrane	intrinsic to membrane	cell	all	cellular_component	cell part	membrane part
0.017794		-61.4503	637.98	86.5318	157.973	1	1	AV094811	1433913_at	Expressed sequence C80913, mRNA (cDNA clone MGC:36045 IMAGE:5374731)	Mm.387220	19777	C80913	7	Biological Process:	protein folding	cellular metabolic process	cellular macromolecule metabolic process	protein metabolic process	biopolymer metabolic process	cellular process	cellular protein metabolic process	macromolecule metabolic process	cellular biopolymer metabolic process	primary metabolic process	metabolic process	Molecular Function:	unfolded protein binding	protein binding	binding	Cellular Component:	nucleus	prefoldin complex	intracellular organelle	intracellular part	membrane-bounded organelle	all	cytoplasmic part	cytosolic part	cell	intracellular membrane-bounded organelle	intracellular	organelle	cell part	protein complex	cytoplasm	cytosol	cellular_component	macromolecular complex
0.00809		-65.6893	629.7	7.63171	141.942	1	1	NM_008486	1421424_a_at	Alanyl (membrane) aminopeptidase, mRNA (cDNA clone MGC:8171 IMAGE:3590117)	Mm.4487	16790	Anpep	7	Biological Process:	angiogenesis	proteolysis	multicellular organismal development	cell differentiation	anatomical structure morphogenesis	anatomical structure formation	anatomical structure formation involved in morphogenesis	biopolymer catabolic process	developmental process	cellular process	multicellular organismal process	anatomical structure development	vasculature development	macromolecule metabolic process	catabolic process	primary metabolic process	organ morphogenesis	metabolic process	blood vessel development	blood vessel morphogenesis	system development	protein metabolic process	biopolymer metabolic process	cellular developmental process	protein catabolic process	organ development	macromolecule catabolic process	Molecular Function:	aminopeptidase activity	peptidase activity	metallopeptidase activity	zinc ion binding	hydrolase activity	metal ion binding
0.002473		3277.51	3960.29	71.841	70.6203	1	1	AK004219	1423035_s_at	Thioredoxin domain containing 17, mRNA (cDNA clone MGC:40618 IMAGE:3673521)	Mm.27670	52700	Txndc17	11	Biological Process:	biological_process	cell redox homeostasis	regulation of biological process	regulation of cellular process	all	regulation of biological quality	cellular process	homeostatic process	cellular homeostasis	biological regulation	Cellular Component:	cellular_component	cytoplasm	intracellular part	intracellular	cell	cell part	all
0.038052		5459.19	6133.43	210.871	66.5097	1	1	NM_011767	1419650_at	Zinc finger RNA binding protein, mRNA (cDNA clone IMAGE:3154019)	Mm.273496	22763	Zfr	15	Biological Process:	multicellular organismal development	developmental process	multicellular organismal process	Molecular Function:	nucleic acid binding	DNA binding	RNA binding	zinc ion binding	cation binding	ion binding	binding	transition metal ion binding	metal ion binding	Cellular Component:	intracellular	nucleus	cytoplasm	intracellular membrane-bounded organelle	intracellular organelle	intracellular part	membrane-bounded organelle	organelle	all	cell part	cellular_component	cell
0.011035		-518.13	155.044	30.1643	147.387	1	1	NM_007430	1417760_at	Nuclear receptor subfamily 0, group B, member 1 (Nr0b1), mRNA	Mm.5180	11614	Nr0b1	X	Biological Process:	negative regulation of transcription from RNA polymerase II promoter	transcription	regulation of transcription, DNA-dependent	response to stress	spermatogenesis	sex determination	male gonad development	negative regulation of transcription	cell differentiation	male sex determination	adrenal gland development	Leydig cell differentiation	regulation of transcription	negative regulation of cell differentiation	Sertoli cell differentiation	negative regulation of developmental process	reproduction	negative regulation of gene expression	regulation of cell differentiation	negative regulation of cellular metabolic process	negative regulation of transcription, DNA-dependent	multicellular organismal process	cellular process	anatomical structure development	male gamete generation	negative regulation of biological process	endocrine system development	reproductive structure development	negative regulation of macromolecule metabolic process	negative regulation of biosynthetic process	regulation of nucleobase, nucleoside, nucleotide and nucleic acid metabolic process	biological regulation	reproductive process	development of primary sexual characteristics
0.016067		1070.62	1734.17	129.278	103.644	1	1	BC023119	1424760_a_at	SET and MYND domain containing 2, mRNA (cDNA clone MGC:28724 IMAGE:4458755)	Mm.156895	226830	Smyd2	1	Biological Process:	biological_process	all	Molecular Function:	molecular_function	zinc ion binding	metal ion binding	cation binding	ion binding	binding	transition metal ion binding	all	Cellular Component:	cellular_component	all
0.030827		720.718	1383.49	3.93264	202.724	1	1	BG075800	1420928_at	Beta galactoside alpha 2,6 sialyltransferase 1 (St6gal1), mRNA	Mm.149029	20440	St6gal1	16	Biological Process:	protein amino acid glycosylation	cellular metabolic process	cellular process	glycoprotein metabolic process	cellular macromolecule biosynthetic process	protein modification process	macromolecule metabolic process	primary metabolic process	biopolymer glycosylation	metabolic process	glycoprotein biosynthetic process	protein metabolic process	cellular macromolecule metabolic process	biopolymer metabolic process	biopolymer modification	carbohydrate metabolic process	cellular biosynthetic process	cellular carbohydrate metabolic process	cellular protein metabolic process	biosynthetic process	cellular biopolymer metabolic process	macromolecule biosynthetic process	glycosylation	Molecular Function:	beta-galactoside alpha-2,6-sialyltransferase activity	sialyltransferase activity	transferase activity	transferase activity, transferring glycosyl groups	catalytic activity	Cellular Component:	extracellular region	Golgi apparatus	membrane	integral to membrane
0.002181		-154.195	489.833	71.8601	57.2453	1	1	NM_008434	1449464_at	KCNQ1b mRNA for Q1-type potassium channel spliced variant	Mm.439769	16535	Kcnq1	7	Biological Process:	genetic imprinting	transport	ion transport	potassium ion transport	gene silencing	negative regulation of gene expression	nitrogen compound metabolic process	cation transport	cellular metabolic process	regulation of macromolecule metabolic process	cellular process	regulation of metabolic process	negative regulation of biological process	macromolecule metabolic process	negative regulation of macromolecule metabolic process	gene expression	primary metabolic process	biological regulation	nucleobase, nucleoside, nucleotide and nucleic acid metabolic process	metabolic process	regulation of gene expression	regulation of biological process	establishment of localization	monovalent inorganic cation transport	negative regulation of metabolic process	regulation of gene expression, epigenetic	localization	metal ion transport	Molecular Function:	ion channel activity	voltage-gated ion channel activity	voltage-gated potassium channel activity	potassium channel activity	potassium ion binding
0.048919		525.477	1166.23	202.75	106.497	1	1	AF285574	1420433_at	TAF7-like RNA polymerase II, TATA box binding protein (TBP)-associated factor (Taf7l), mRNA	Mm.103259	74469	Taf7l	X	Biological Process:	transcription	transcription initiation from RNA polymerase II promoter	multicellular organismal development	spermatogenesis	spermatid development	cell differentiation	sperm motility	regulation of transcription	cellular biopolymer biosynthetic process	reproduction	germ cell development	nitrogen compound metabolic process	developmental process	regulation of macromolecule metabolic process	multicellular organismal process	cellular process	cellular macromolecule biosynthetic process	male gamete generation	macromolecule metabolic process	regulation of nucleobase, nucleoside, nucleotide and nucleic acid metabolic process	gene expression	biological regulation	nucleobase, nucleoside, nucleotide and nucleic acid metabolic process	spermatid differentiation	reproductive process	regulation of cellular process	regulation of biological process	regulation of nitrogen compound metabolic process	cellular macromolecule metabolic process	regulation of cellular metabolic process	transcription from RNA polymerase II promoter	cellular biosynthetic process	biosynthetic process	regulation of biosynthetic process
0.022587		1525.38	2164.92	81.1331	157.574	1	1	NM_133187	1416805_at	RIKEN cDNA 1110032E23 gene (1110032E23Rik), mRNA	Mm.460017	68659	1110032E23Rik	3	Cellular Component:	Golgi apparatus	membrane	integral to membrane	intracellular membrane-bounded organelle	intracellular organelle	intracellular part	intracellular	membrane-bounded organelle	organelle	cell part	all	membrane part	cytoplasm	intrinsic to membrane	cytoplasmic part	cell	cellular_component
0.013448		353.006	988.243	140.424	53.9531	1	1	BC014714	1423858_a_at	CDNA fis, clone TRACH2006528,highly similar to HYDROXYMETHYLGLUTARYL-COA SYNTHASE, MITOCHONDRIAL PRECURSOR (EC 4.1.3.5)	Mm.289131	15360	Hmgcs2	3	Biological Process:	steroid biosynthetic process	cholesterol biosynthetic process	isoprenoid biosynthetic process	lipid biosynthetic process	sterol biosynthetic process	steroid metabolic process	cellular metabolic process	sterol metabolic process	cellular process	cholesterol metabolic process	primary metabolic process	metabolic process	cellular lipid metabolic process	lipid metabolic process	cellular biosynthetic process	isoprenoid metabolic process	biosynthetic process	alcohol metabolic process	Molecular Function:	hydroxymethylglutaryl-CoA synthase activity	transferase activity	transferase activity, transferring acyl groups	transferase activity, transferring acyl groups, acyl groups converted into alkyl on transfer	catalytic activity	Cellular Component:	mitochondrion	mitochondrial inner membrane	organelle inner membrane	intracellular organelle	intracellular part	membrane-bounded organelle	all	mitochondrial envelope	cytoplasmic part
0.018461		1296.3	1927.53	158.33	44.2051	1	1	AK013131	1428090_at	Pentatricopeptide repeat domain 3 (Ptcd3), mRNA	Mm.30256	69956	Ptcd3	6	Cellular Component:	mitochondrion	intracellular membrane-bounded organelle	intracellular organelle	intracellular part	intracellular	membrane-bounded organelle	organelle	cell part	all	cytoplasm	cytoplasmic part	cell	cellular_component
0.044138		2114.78	2745.43	149.4	158.069	1	1	AV088109	1418134_at	Solute carrier family 25, member 46, mRNA (cDNA clone MGC:28937 IMAGE:3990909)	Mm.23896	67453	Slc25a46	18	Biological Process:	transport	establishment of localization	localization	Cellular Component:	mitochondrion	mitochondrial inner membrane	membrane	integral to membrane	organelle inner membrane	intracellular organelle	intracellular part	membrane-bounded organelle	all	membrane part	intrinsic to membrane	mitochondrial envelope	cytoplasmic part	organelle envelope	mitochondrial part	mitochondrial membrane	envelope	cell	intracellular membrane-bounded organelle	intracellular	organelle	cell part	cytoplasm	organelle membrane	intracellular organelle part	cellular_component	organelle part
0.038366		1560.52	2186.03	185.214	89.4727	1	1	BQ177137	1433675_at	Small nucleolar RNA, C/D box 22 (Snord22), non-coding RNA	Mm.292489	100127111	Snord22	19	Molecular Function:	protein binding	binding	Cellular Component:	nucleus	intracellular membrane-bounded organelle	intracellular organelle	intracellular part	intracellular	membrane-bounded organelle	organelle	cell part	all	cell	cellular_component
0.022355		-342.154	278.455	6.02313	171.329	1	1	NM_009406	1422536_at	Troponin I, cardiac 3 (Tnni3), mRNA	Mm.27674	21954	Tnni3	7	Biological Process:	vasculogenesis	regulation of systemic arterial blood pressure by ischemic conditions	cellular calcium ion homeostasis	regulation of muscle contraction	striated muscle contraction	heart development	cell differentiation	muscle system process	regulation of systemic arterial blood pressure	neurological system process involved in regulation of systemic arterial blood pressure	developmental process	multicellular organismal process	cellular process	anatomical structure development	vasculature development	ion homeostasis	regulation of system process	biological regulation	neurological system process	blood vessel development	chemical homeostasis	regulation of biological process	metal ion homeostasis	blood vessel morphogenesis	regulation of multicellular organismal process	cellular cation homeostasis	system development	cation homeostasis	regulation of biological quality	circulatory system process	system process	calcium ion homeostasis	cellular homeostasis	cellular chemical homeostasis
0.022255		1128.89	1749.05	167.948	32.5375	1	1	AV113735	1434620_s_at	Family with sequence similarity 13, member B (Fam13b), mRNA	Mm.226899	225358	Fam13b	18	Biological Process:	signal transduction	regulation of biological process	regulation of cellular process	biological regulation	cellular process	cell communication	Molecular Function:	GTPase activator activity	nucleoside-triphosphatase regulator activity	enzyme regulator activity	enzyme activator activity	GTPase regulator activity	Cellular Component:	intracellular	cell	all	cellular_component	cell part
0.047846		568.565	1173.08	81.6794	198.226	1	1	NM_013602	1422557_s_at	Metallothionein 1, mRNA (cDNA clone MGC:47147 IMAGE:4990006)	Mm.192991	17748	Mt1	8	Biological Process:	cellular metal ion homeostasis	cellular zinc ion homeostasis	nitric oxide mediated signal transduction	detoxification of copper ion	di-, tri-valent inorganic cation homeostasis	response to toxin	cell communication	cellular process	intracellular signaling cascade	response to inorganic substance	ion homeostasis	biological regulation	response to chemical stimulus	chemical homeostasis	regulation of biological process	regulation of cellular process	metal ion homeostasis	cellular cation homeostasis	zinc ion homeostasis	cation homeostasis	regulation of biological quality	response to stimulus	signal transduction	homeostatic process	cellular ion homeostasis	cellular homeostasis	response to copper ion	cellular di-, tri-valent inorganic cation homeostasis	response to metal ion	cellular chemical homeostasis	Molecular Function:	copper ion binding	zinc ion binding	metal ion binding
0.04965		2569.99	3173.07	147.712	158.526	1	1	NM_053186	1420481_at	Cyclin M3 (Cnnm3), transcript variant 1, mRNA	Mm.256323	94218	Cnnm3	1	Biological Process:	transport	ion transport	biological_process	establishment of localization	localization	all	Molecular Function:	molecular_function	all	Cellular Component:	cellular_component	plasma membrane	membrane	integral to membrane	intrinsic to membrane	cell	cell part	all	membrane part
0.021459		1557.16	2154.32	139.811	83.5542	1	1	NM_030749	1417354_at	Endoplasmic reticulum chaperone SIL1 homolog (S. cerevisiae), mRNA (cDNA clone MGC:7902 IMAGE:3582798)	Mm.291482	81500	Sil1	18	Biological Process:	transport	protein transport	transmembrane transport	establishment of protein localization	protein localization	establishment of localization	localization	cellular process	macromolecule localization	Molecular Function:	binding	Cellular Component:	endoplasmic reticulum	intracellular membrane-bounded organelle	intracellular organelle	intracellular part	intracellular	membrane-bounded organelle	organelle	cell part	all	cytoplasm	cytoplasmic part	cell	cellular_component
0.025385		816.108	1406.75	150.718	78.1912	1	1	AF205078	1427228_at	Palladin, cytoskeletal associated protein, mRNA (cDNA clone IMAGE:4947562)	Mm.29933	72333	Palld	8	Molecular Function:	actin binding	cytoskeletal protein binding	protein binding	binding	Cellular Component:	nucleus	cytoplasm	cytoskeleton	actin filament	intracellular organelle	intracellular part	membrane-bounded organelle	non-membrane-bounded organelle	all	cell	intracellular membrane-bounded organelle	cytoskeletal part	intracellular	organelle	actin cytoskeleton	cell part	protein complex	intracellular non-membrane-bounded organelle	intracellular organelle part	cellular_component	macromolecular complex	organelle part
0.001288		736.992	1326.1	49.7469	53.5771	1	1	NM_018851	1418131_at	SAM domain and HD domain, 1, mRNA (cDNA clone MGC:14068 IMAGE:4037046)	Mm.248478	56045	Samhd1	2	Biological Process:	immune response	innate immune response	response to stimulus	immune system process	defense response	response to stress	Molecular Function:	catalytic activity	hydrolase activity	Cellular Component:	nucleus	intracellular membrane-bounded organelle	intracellular organelle	intracellular part	intracellular	membrane-bounded organelle	organelle	cell part	all	cell	cellular_component
0.003978		-147.438	433.463	61.4194	75.6719	1	1	NM_009523	1450782_at	Wingless-related MMTV integration site 4 (Wnt4), mRNA	Mm.20355	22417	Wnt4	4	Biological Process:	metanephros development	embryonic epithelial tube formation	signal transduction	Wnt receptor signaling pathway, calcium modulating pathway	cell-cell signaling	multicellular organismal development	gamete generation	sex differentiation	male gonad development	female gonad development	Wnt receptor signaling pathway	cell differentiation	tube morphogenesis	negative regulation of fibroblast growth factor receptor signaling pathway	hormone metabolic process	negative regulation of cell differentiation	oocyte development	anatomical structure development	smooth muscle cell differentiation	mesenchymal to epithelial transition	tertiary branching involved in mammary gland duct morphogenesis	negative regulation of developmental process	anatomical structure formation	reproduction	regulation of cell differentiation	kidney development	enzyme linked receptor protein signaling pathway	cellular process	multicellular organismal process	negative regulation of biological process	reproductive structure development	biological regulation	morphogenesis of an epithelium	reproductive process
0.030385		340.305	919.007	44.4785	170.51	1	1	BB253137	1426858_at	Inhibin beta-B subunit	Mm.3092	16324	Inhbb	1	Biological Process:	growth	negative regulation of insulin secretion	establishment of localization in cell	regulation of cellular localization	regulation of localization	cell communication	cellular process	negative regulation of cellular process	regulation of hormone secretion	negative regulation of biological process	regulation of secretion	biological regulation	regulation of cellular process	regulation of biological process	negative regulation of secretion	regulation of peptide secretion	negative regulation of hormone secretion	regulation of hormone levels	peptide transport	regulation of biological quality	cell-cell signaling	negative regulation of peptide secretion	regulation of insulin secretion	secretion	peptide secretion	transport	insulin secretion	cellular localization	regulation of cell communication	regulation of transport	negative regulation of transport	hormone secretion	hormone transport	establishment of localization
0.005921		1016.37	1591.25	50.8638	94.8574	1	1	T12280	1429321_at	Ring finger protein 149, mRNA (cDNA clone MGC:144892 IMAGE:40107454)	Mm.28614	67702	Rnf149	1	Biological Process:	modification-dependent protein catabolic process	cellular biopolymer catabolic process	biopolymer catabolic process	cellular metabolic process	cellular macromolecule catabolic process	modification-dependent macromolecule catabolic process	cellular process	proteolysis	macromolecule metabolic process	primary metabolic process	catabolic process	metabolic process	cellular protein catabolic process	cellular catabolic process	cellular macromolecule metabolic process	protein metabolic process	biopolymer metabolic process	protein catabolic process	cellular protein metabolic process	macromolecule catabolic process	proteolysis involved in cellular protein catabolic process	cellular biopolymer metabolic process	Molecular Function:	protein binding	zinc ion binding	ligase activity	metal ion binding	cation binding	ion binding	binding	transition metal ion binding	catalytic activity	Cellular Component:	membrane
0.006811		887.208	1452.96	110.012	5.66839	1	1	BC014860	1452169_a_at	Diacylglycerol kinase zeta, mRNA (cDNA clone IMAGE:2650291)	Mm.314923	104418	Dgkz	2	Biological Process:	activation of protein kinase C activity by G-protein coupled receptor protein signaling pathway	intracellular signaling cascade	negative regulation of Ras protein signal transduction	regulation of signal transduction	G-protein coupled receptor protein signaling pathway	positive regulation of kinase activity	positive regulation of transferase activity	Ras protein signal transduction	regulation of catalytic activity	regulation of phosphorus metabolic process	regulation of phosphorylation	cellular process	cell communication	negative regulation of cellular process	negative regulation of biological process	biological regulation	negative regulation of small GTPase mediated signal transduction	regulation of cellular process	regulation of biological process	positive regulation of catalytic activity	cell surface receptor linked signal transduction	negative regulation of cell communication	regulation of cellular metabolic process	phosphorus metabolic process	regulation of transferase activity	activation of protein kinase activity	negative regulation of signal transduction	cellular metabolic process	regulation of cell communication	phosphorylation	regulation of phosphate metabolic process	regulation of metabolic process	regulation of Ras protein signal transduction	regulation of protein kinase activity
0.004163		70.486	629.207	48.8204	81.3938	1	1	AK007630	1424638_at	Cyclin-dependent kinase inhibitor 1A (P21) (Cdkn1a), transcript variant 1, mRNA	Mm.477981	12575	Cdkn1a	17	Biological Process:	response to DNA damage stimulus	cell cycle	cell cycle arrest	negative regulation of cell proliferation	response to UV	positive regulation of B cell proliferation	negative regulation of apoptosis	positive regulation of programmed cell death	negative regulation of cyclin-dependent protein kinase activity	regulation of cell cycle	negative regulation of developmental process	positive regulation of cell activation	positive regulation of cellular process	B cell activation	apoptosis	regulation of phosphorylation	multicellular organismal process	cellular process	positive regulation of B cell activation	cell death	positive regulation of lymphocyte activation	regulation of programmed cell death	negative regulation of biological process	positive regulation of lymphocyte proliferation	biological regulation	response to abiotic stimulus	B cell proliferation	leukocyte activation	mast cell proliferation	programmed cell death	regulation of cell proliferation	negative regulation of transferase activity	regulation of B cell activation	response to stimulus
0.034365		251.412	809.413	67.5342	163.491	1	1	BB271021	1454822_x_at	adenomatosis polyposis coli down-regulated 1	-	-	-	-
0.027179		-294.398	261.649	51.0245	155.181	1	1	AK013843	1454472_at	RIKEN cDNA 2900092N22 gene	-	73107	-	-
0.028656		2551.28	3104.58	29.1109	162.743	1	1	BF142112	1434541_x_at	KH domain containing, RNA binding, signal transduction associated 1, mRNA (cDNA clone MGC:6063 IMAGE:3490667)	Mm.8256	20218	Khdrbs1	4	Biological Process:	transcription	cell cycle	cell surface receptor linked signal transduction	negative regulation of transcription	regulation of transcription	regulation of RNA export from nucleus	negative regulation of gene expression	negative regulation of cellular metabolic process	establishment of localization in cell	intracellular transport	regulation of localization	cellular process	RNA localization	negative regulation of biological process	regulation of nucleobase, nucleoside, nucleotide and nucleic acid metabolic process	negative regulation of macromolecule metabolic process	negative regulation of biosynthetic process	biological regulation	RNA export from nucleus	nuclear transport	cellular biosynthetic process	biosynthetic process	regulation of biosynthetic process	transport	regulation of transport	regulation of metabolic process	negative regulation of nitrogen compound metabolic process	biopolymer metabolic process	signal transduction	nucleocytoplasmic transport	establishment of RNA localization	cellular biopolymer biosynthetic process	nitrogen compound metabolic process	negative regulation of cellular biosynthetic process
0.033655		-279.906	272.703	47.6595	167.325	1	1	BF456094	1457948_at	Transcribed locus	Mm.407850	-	-	11
0.005361		145.087	687.183	43.0655	88.8432	1	1	BC005644	1448609_at	Thiosulfate sulfurtransferase, mitochondrial, mRNA (cDNA clone MGC:5996 IMAGE:3257034)	Mm.15312	22117	Tst	15	Biological Process:	sulfate transport	transport	inorganic anion transport	establishment of localization	localization	ion transport	anion transport	Molecular Function:	thiosulfate sulfurtransferase activity	transferase activity	transferase activity, transferring sulfur-containing groups	catalytic activity	sulfurtransferase activity	Cellular Component:	mitochondrion	mitochondrial inner membrane	organelle inner membrane	intracellular organelle	intracellular part	membrane-bounded organelle	all	mitochondrial envelope	cytoplasmic part	organelle envelope	mitochondrial part	mitochondrial membrane	envelope	cell	intracellular membrane-bounded organelle	intracellular	organelle	cell part	cytoplasm	organelle membrane
0.047134		3046.9	3586.83	62.4591	179.96	1	1	NM_026061	1448198_a_at	NADH dehydrogenase (ubiquinone) 1 beta subcomplex 8 (Ndufb8), mRNA	Mm.2060	67264	Ndufb8	19	Biological Process:	mitochondrial electron transport, NADH to ubiquinone	transport	electron transport chain	cellular metabolic process	ATP synthesis coupled electron transport	phosphorylation	cellular process	generation of precursor metabolites and energy	mitochondrial ATP synthesis coupled electron transport	metabolic process	phosphate metabolic process	establishment of localization	respiratory electron transport chain	phosphorus metabolic process	oxidation reduction	cellular respiration	oxidative phosphorylation	energy derivation by oxidation of organic compounds	localization	Molecular Function:	NADH dehydrogenase activity	NADH dehydrogenase (ubiquinone) activity	oxidoreductase activity	NADH dehydrogenase (quinone) activity	oxidoreductase activity, acting on NADH or NADPH, quinone or similar compound as acceptor	catalytic activity	oxidoreductase activity, acting on NADH or NADPH	Cellular Component:	mitochondrion	mitochondrial inner membrane	mitochondrial respiratory chain complex I	membrane	integral to membrane	respiratory chain
0.045445		84.048	614.803	25.2862	183.162	1	1	AV351746	1456559_at	EMX2OS mRNA, complete sequence	Mm.80382	329078	Emx2os	19	Biological Process:	biological_process	all	Molecular Function:	molecular_function	all	Cellular Component:	cellular_component	all
0.012218		-684.02	-158.35	25.2409	118.361	0.666667	1	AV361504	1440962_at	Solute carrier family 8 (sodium/calcium exchanger), member 3 (Slc8a3), mRNA	Mm.443748	110893	Slc8a3	12	Biological Process:	metal ion transport	transport	establishment of localization	cation transport	localization	ion transport	Molecular Function:	calcium:cation antiporter activity	cation transmembrane transporter activity	solute:solute antiporter activity	substrate-specific transmembrane transporter activity	substrate-specific transporter activity	transporter activity	ion transmembrane transporter activity	active transmembrane transporter activity	secondary active transmembrane transporter activity	antiporter activity	solute:cation antiporter activity	cation:cation antiporter activity	transmembrane transporter activity	Cellular Component:	integral to plasma membrane	membrane	integral to membrane	plasma membrane part	all	cell part	membrane part	intrinsic to membrane	plasma membrane	intrinsic to plasma membrane	cellular_component	cell
0.015561		1362.23	1886.07	129.138	10.3708	1	1	BB000110	1436509_at	Malectin, mRNA (cDNA clone MGC:25948 IMAGE:4237864)	Mm.153963	109154	Mlec	5	Biological Process:	carbohydrate metabolic process	primary metabolic process	metabolic process	Cellular Component:	endoplasmic reticulum	membrane	integral to membrane	intracellular membrane-bounded organelle	intracellular organelle	intracellular part	intracellular	membrane-bounded organelle	organelle	cell part	all	membrane part	cytoplasm	intrinsic to membrane	cytoplasmic part	cell	cellular_component
0.012832		-301.214	221.263	52.9575	109.942	1	1	NM_009419	1416086_at	Protein-tyrosine sulfotransferase 2, mRNA (cDNA clone MGC:5752 IMAGE:3494892)	Mm.250631	22022	Tpst2	5	Molecular Function:	protein-tyrosine sulfotransferase activity	transferase activity	transferase activity, transferring sulfur-containing groups	sulfotransferase activity	catalytic activity	Cellular Component:	Golgi apparatus	membrane	integral to membrane	intracellular membrane-bounded organelle	intracellular organelle	intracellular part	intracellular	membrane-bounded organelle	organelle	cell part	all	membrane part	cytoplasm	intrinsic to membrane	cytoplasmic part	cell	cellular_component
0.023999		-13.4877	508.857	122.263	82.557	1	1	BG076147	1436965_at	Elastin microfibril interfacer 3, mRNA (cDNA clone MGC:67556 IMAGE:6402350)	Mm.330747	280635	Emilin3	2	Cellular Component:	extracellular region	proteinaceous extracellular matrix	cytoplasm	extracellular matrix	extracellular region part	intracellular part	intracellular	cell part	all	cellular_component	cell
0.018225		1053.98	1564.58	82.5439	103.583	1	1	BC027739	1428045_a_at	E74-like factor 2	-	-	-	-
0.017303		1835.76	2344.58	20.7931	128.252	1	1	NM_130884	1418886_s_at	Isocitrate dehydrogenase 3 (NAD+) beta (Idh3b), nuclear gene encoding mitochondrial protein, mRNA	Mm.29590	170718	Idh3b	2	Biological Process:	oxidation reduction	metabolic process	Molecular Function:	oxidoreductase activity	catalytic activity	Cellular Component:	mitochondrion	intracellular membrane-bounded organelle	intracellular organelle	intracellular part	intracellular	membrane-bounded organelle	organelle	cell part	all	cytoplasm	cytoplasmic part	cell	cellular_component
0.043703		-114.641	386.808	57.2974	162.55	1	1	NM_022316	1448321_at	SPARC related modular calcium binding 1, mRNA (cDNA clone MGC:30627 IMAGE:3673732)	Mm.273295	64075	Smoc1	12	Biological Process:	positive regulation of cell-substrate adhesion	extracellular matrix organization	cell-substrate adhesion	positive regulation of cellular process	regulation of biological process	regulation of cellular process	regulation of cell-substrate adhesion	positive regulation of biological process	regulation of cell adhesion	positive regulation of cell adhesion	cellular process	biological adhesion	cell adhesion	cellular component organization	extracellular structure organization	biological regulation	Molecular Function:	calcium ion binding	extracellular matrix binding	cation binding	ion binding	binding	metal ion binding	Cellular Component:	extracellular region	proteinaceous extracellular matrix	basement membrane	extracellular matrix	extracellular region part	extracellular matrix part	all	cellular_component
0.018641		-363.33	133.97	77.4957	104.243	1	1	NM_053262	1421011_at	Hydroxysteroid (17-beta) dehydrogenase 11, mRNA (cDNA clone MGC:28723 IMAGE:4458725)	Mm.46019	114664	Hsd17b11	5	Biological Process:	steroid biosynthetic process	metabolic process	lipid biosynthetic process	oxidation reduction	steroid metabolic process	cellular metabolic process	cellular lipid metabolic process	lipid metabolic process	cellular process	cellular biosynthetic process	biosynthetic process	primary metabolic process	Molecular Function:	catalytic activity	estradiol 17-beta-dehydrogenase activity	binding	oxidoreductase activity	steroid dehydrogenase activity	oxidoreductase activity, acting on CH-OH group of donors	oxidoreductase activity, acting on the CH-OH group of donors, NAD or NADP as acceptor	steroid dehydrogenase activity, acting on the CH-OH group of donors, NAD or NADP as acceptor	Cellular Component:	extracellular region	cytoplasm	intracellular part	intracellular	cell	cell part	all	cellular_component
0.03925		1783.65	2280.11	42.3089	158.982	1	1	AI327023	1434986_a_at	Sec61 alpha 1 subunit (S. cerevisiae), mRNA (cDNA clone MGC:5676 IMAGE:3592772)	Mm.477740	53421	Sec61a1	6	Biological Process:	transport	protein transport	transmembrane transport	establishment of protein localization	protein localization	establishment of localization	localization	cellular process	macromolecule localization	Molecular Function:	P-P-bond-hydrolysis-driven protein transmembrane transporter activity	ribosome binding	macromolecule transmembrane transporter activity	P-P-bond-hydrolysis-driven transmembrane transporter activity	substrate-specific transmembrane transporter activity	substrate-specific transporter activity	protein transmembrane transporter activity	transporter activity	binding	active transmembrane transporter activity	protein transporter activity	ribonucleoprotein binding	protein binding	transmembrane transporter activity	primary active transmembrane transporter activity	Cellular Component:	endoplasmic reticulum	membrane	integral to membrane	intracellular membrane-bounded organelle	intracellular organelle	intracellular part	intracellular	membrane-bounded organelle
0.027835		-204.647	287.377	45.4699	138.374	1	1	AV370040	1437085_at	RIKEN cDNA D630039A03 gene, mRNA (cDNA clone MGC:31685 IMAGE:4911378)	Mm.23214	242484	D630039A03Rik	4
0.033178		-73.332	417.163	105.341	111.926	1	1	AV305379	1438698_at	Transmembrane protein 132C (Tmem132c), mRNA	Mm.444235	208213	Tmem132c	5	Biological Process:	biological_process	all	Molecular Function:	molecular_function	all	Cellular Component:	cellular_component	membrane	integral to membrane	intrinsic to membrane	cell	cell part	all	membrane part
0.046964		1314.81	1804.13	85.6986	149.616	1	1	BQ177004	1433552_a_at	Polymerase (RNA) II (DNA directed) polypeptide B (Polr2b), mRNA	Mm.273217	231329	Polr2b	5	Biological Process:	transcription	biological_process	cellular biopolymer biosynthetic process	nitrogen compound metabolic process	cellular metabolic process	all	cellular process	biopolymer biosynthetic process	cellular macromolecule biosynthetic process	macromolecule metabolic process	gene expression	primary metabolic process	nucleobase, nucleoside, nucleotide and nucleic acid metabolic process	metabolic process	cellular macromolecule metabolic process	biopolymer metabolic process	cellular biosynthetic process	biosynthetic process	cellular biopolymer metabolic process	macromolecule biosynthetic process	Molecular Function:	magnesium ion binding	molecular_function	DNA binding	DNA-directed RNA polymerase activity	zinc ion binding	transferase activity	nucleotidyltransferase activity	ribonucleoside binding	metal ion binding	RNA polymerase activity	cation binding	binding	catalytic activity
0.02153		-304.956	174.859	42.6149	123.877	1	1	AV340322	1460268_at	ESTs	-	-	-	-
0.028021		1143.26	1617.78	137.556	29.9108	1	1	AV273804	1450756_s_at	Cullin 3, mRNA (cDNA clone MGC:28933 IMAGE:3981170)	Mm.12665	26554	Cul3	1	Biological Process:	cell morphogenesis	in utero embryonic development	trophectodermal cellular morphogenesis	ubiquitin-dependent protein catabolic process	gastrulation	cyclin catabolic process	modification-dependent protein catabolic process	anatomical structure formation	cell differentiation	anatomical structure formation involved in morphogenesis	cellular biopolymer catabolic process	cellular macromolecule catabolic process	developmental process	cellular component morphogenesis	modification-dependent macromolecule catabolic process	multicellular organismal process	cellular process	anatomical structure development	proteolysis	chordate embryonic development	cell morphogenesis involved in differentiation	macromolecule metabolic process	trophectodermal cell differentiation	proteasomal ubiquitin-dependent protein catabolic process	cellular macromolecule metabolic process	embryonic morphogenesis	protein catabolic process	embryonic development	proteasomal protein catabolic process	proteolysis involved in cellular protein catabolic process	macromolecule catabolic process	cellular component organization	anatomical structure morphogenesis	biopolymer catabolic process
0.033863		223.059	689.387	83.6124	121.043	1	1	C76813	1421858_at	A disintegrin and metallopeptidase domain 17 (Adam17), mRNA	Mm.27681	11491	Adam17	12	Biological Process:	germinal center formation	proteolysis	Notch signaling pathway	integrin-mediated signaling pathway	B cell differentiation	positive regulation of transforming growth factor beta receptor signaling pathway	regulation of mast cell apoptosis	T cell differentiation in the thymus	response to drug	spleen development	cell motility	PMA-inducible membrane protein ectodomain proteolysis	positive regulation of cell motion	cell differentiation	myeloid cell apoptosis	positive regulation of cellular process	B cell activation	regulation of cell motion	myeloid cell homeostasis	regulation of localization	enzyme linked receptor protein signaling pathway	apoptosis	multicellular organismal process	cellular process	transforming growth factor beta receptor signaling pathway	anatomical structure development	mast cell apoptosis	cell death	regulation of programmed cell death	biological regulation	immune system development	leukocyte activation	programmed cell death	protein catabolic process
0.015218		-271.57	190.44	85.5372	74.6118	1	1	AV259620	1460247_a_at	S-phase kinase-associated protein 2 (p45), mRNA (cDNA clone IMAGE:2649207)	Mm.35584	27401	Skp2	15	Biological Process:	G1/S transition of mitotic cell cycle	protein polyubiquitination	ubiquitin-dependent protein catabolic process	negative regulation of survival gene product expression	modification-dependent protein catabolic process	positive regulation of estrogen receptor signaling pathway	regulation of cell cycle	regulation of steroid hormone receptor signaling pathway	negative regulation of developmental process	negative regulation of gene expression	positive regulation of cellular process	positive regulation of programmed cell death	mitotic cell cycle	apoptosis	modification-dependent macromolecule catabolic process	cellular process	intracellular receptor-mediated signaling pathway	cell death	regulation of programmed cell death	negative regulation of biological process	negative regulation of macromolecule metabolic process	regulation of estrogen receptor signaling pathway	biological regulation	cell cycle phase	biopolymer modification	programmed cell death	protein catabolic process	macromolecule catabolic process	positive regulation of cell communication	positive regulation of steroid hormone receptor signaling pathway	biopolymer catabolic process	positive regulation of apoptosis	regulation of survival gene product expression	positive regulation of cell death
0.01604		274.801	728.167	82.8466	77.0669	1	1	NM_008788	1448433_a_at	Procollagen C-endopeptidase enhancer protein (Pcolce), mRNA	Mm.262345	18542	Pcolce	5	Biological Process:	proteolysis	biopolymer catabolic process	protein metabolic process	biopolymer metabolic process	protein catabolic process	macromolecule catabolic process	macromolecule metabolic process	catabolic process	primary metabolic process	metabolic process	Cellular Component:	extracellular region	all	cellular_component
0.035385		363.645	805.733	38.1082	136.279	1	1	AI893646	1423277_at	Protein tyrosine phosphatase, receptor type, K, mRNA (cDNA clone IMAGE:3492261)	Mm.332303	19272	Ptprk	10	Biological Process:	protein amino acid dephosphorylation	dephosphorylation	cellular metabolic process	post-translational protein modification	cellular process	protein modification process	macromolecule metabolic process	primary metabolic process	metabolic process	phosphate metabolic process	protein metabolic process	cellular macromolecule metabolic process	biopolymer metabolic process	biopolymer modification	phosphorus metabolic process	cellular protein metabolic process	cellular biopolymer metabolic process	Molecular Function:	phosphoprotein phosphatase activity	protein tyrosine phosphatase activity	receptor activity	hydrolase activity	phosphatase activity	hydrolase activity, acting on ester bonds	molecular transducer activity	catalytic activity	signal transducer activity	phosphoric ester hydrolase activity	Cellular Component:	photoreceptor outer segment	membrane	integral to membrane	axon	dendrite
0.016345		-54.6133	386.977	58.1002	94.3907	1	1	NM_009104	1448226_at	Ribonucleotide reductase M2 (Rrm2), mRNA	Mm.99	20135	Rrm2	12	Biological Process:	DNA replication	deoxyribonucleoside diphosphate metabolic process	deoxyribonucleotide metabolic process	deoxyribonucleotide biosynthetic process	protein oligomerization	oxidation reduction	anatomical structure formation	cellular component assembly	cellular biopolymer biosynthetic process	cellular component biogenesis	nitrogen compound metabolic process	cellular metabolic process	nucleobase, nucleoside and nucleotide metabolic process	cellular process	protein complex biogenesis	biopolymer biosynthetic process	cellular macromolecule biosynthetic process	nucleoside diphosphate metabolic process	nucleotide biosynthetic process	macromolecule metabolic process	macromolecular complex assembly	primary metabolic process	nucleobase, nucleoside, nucleotide and nucleic acid metabolic process	metabolic process	cellular macromolecule metabolic process	biopolymer metabolic process	protein complex assembly	nucleotide metabolic process	macromolecular complex subunit organization	cellular biosynthetic process	nucleoside phosphate metabolic process	cellular biopolymer metabolic process	biosynthetic process	cellular component organization
0.009609		-361.451	73.713	22.3218	90.7328	1	1	NM_054082	1421402_at	Metastasis associated 3, mRNA (cDNA clone MGC:37777 IMAGE:5097283)	Mm.277668	116871	Mta3	17	Biological Process:	regulation of transcription, DNA-dependent	biological_process	cellular biopolymer biosynthetic process	nitrogen compound metabolic process	regulation of macromolecule metabolic process	cellular process	cellular macromolecule biosynthetic process	macromolecule metabolic process	regulation of nucleobase, nucleoside, nucleotide and nucleic acid metabolic process	gene expression	nucleobase, nucleoside, nucleotide and nucleic acid metabolic process	biological regulation	regulation of biological process	regulation of cellular process	cellular macromolecule metabolic process	regulation of nitrogen compound metabolic process	regulation of cellular metabolic process	cellular biosynthetic process	biosynthetic process	transcription, DNA-dependent	regulation of biosynthetic process	cellular metabolic process	RNA metabolic process	all	regulation of transcription	regulation of cellular biosynthetic process	regulation of metabolic process	biopolymer biosynthetic process	regulation of primary metabolic process	primary metabolic process	metabolic process	regulation of gene expression	biopolymer metabolic process	transcription
0.049117		792.045	1223.81	80.1761	132.116	1	1	NM_130884	1418885_a_at	Isocitrate dehydrogenase 3 (NAD+) beta (Idh3b), nuclear gene encoding mitochondrial protein, mRNA	Mm.29590	170718	Idh3b	2	Biological Process:	oxidation reduction	metabolic process	Molecular Function:	oxidoreductase activity	catalytic activity	Cellular Component:	mitochondrion	intracellular membrane-bounded organelle	intracellular organelle	intracellular part	intracellular	membrane-bounded organelle	organelle	cell part	all	cytoplasm	cytoplasmic part	cell	cellular_component
0.022071		1481.34	1911.78	98.7727	65.3429	1	1	AI591480	1456424_s_at	Phospholipid transfer protein, mRNA (cDNA clone MGC:6006 IMAGE:3491360)	Mm.6105	18830	Pltp	2	Biological Process:	transport	lipid transport	establishment of localization	localization	Molecular Function:	lipid binding	binding	Cellular Component:	extracellular region	all	cellular_component
0.022697		-213.878	214.558	86.9706	81.0913	1	1	BB767757	1434275_at	Transcribed locus	Mm.392522	-	-	13
0.04355		-73.0673	352.093	129.571	67.1911	1	1	AU079142	1450864_at	Calmodulin III (Calm3) mRNA, 3' untranslated region	Mm.288630	12315	Calm3	7	Biological Process:	cell cycle	cellular process	Molecular Function:	calcium ion binding	cation binding	ion binding	binding	metal ion binding	Cellular Component:	cytoplasm	cytoskeleton	intracellular organelle	intracellular part	intracellular	organelle	non-membrane-bounded organelle	all	cell part	intracellular non-membrane-bounded organelle	cellular_component	cell
0.002283		613.442	1036.16	56.9403	22.0191	1	1	AW536432	1420938_at	Heparan sulfate 6-O-sulfotransferase 2, mRNA (cDNA clone IMAGE:5356211)	Mm.252561	50786	Hs6st2	X	Molecular Function:	sulfotransferase activity	transferase activity	transferase activity, transferring sulfur-containing groups	catalytic activity	Cellular Component:	membrane	integral to membrane	intrinsic to membrane	cell	all	cellular_component	cell part	membrane part
0.022189		-468.956	-48.5887	66.7197	94.7103	1	1	AW547876	1440830_at	G protein-coupled receptor 116 (Gpr116), mRNA	Mm.23478	224792	Gpr116	17	Cellular Component:	plasma membrane	membrane	integral to membrane	intrinsic to membrane	cell	all	cellular_component	cell part	membrane part
0.015855		84.8103	500.947	49.3775	90.96	1	1	NM_007462	1420957_at	Adenomatosis polyposis coli (Apc), mRNA	Mm.384171	11789	Apc	18	Biological Process:	cytokinesis after mitosis	kidney development	hair follicle development	negative regulation of microtubule depolymerization	mitotic metaphase/anaphase transition	mitotic cell cycle spindle assembly checkpoint	pattern specification process	axonogenesis	negative regulation of cell proliferation	axis specification	anterior/posterior pattern formation	dorsal/ventral pattern formation	proximal/distal pattern formation	Wnt receptor signaling pathway	cell migration	stem cell maintenance	negative regulation of Wnt receptor signaling pathway	regulation of cell migration	positive regulation of cell migration	regulation of epithelial cell differentiation	positive regulation of epithelial cell differentiation	positive regulation of microtubule polymerization	positive regulation of pseudopodium assembly	T cell differentiation in the thymus	somatic stem cell maintenance	negative regulation of odontogenesis	regulation of apoptosis	positive regulation of apoptosis	negative regulation of apoptosis	negative regulation of MAPKKK cascade	skin development	regulation of cell differentiation	positive regulation of cell differentiation	regulation of osteoblast differentiation
0.002248		-613.351	-199.033	13.4852	58.0413	1	1	AV051678	1436643_x_at	Hepcidin antimicrobial peptide 2, mRNA (cDNA clone MGC:107568 IMAGE:6765293)	Mm.389860	66438	Hamp2	7	Biological Process:	cellular iron ion homeostasis	killing of cells of another organism	defense response to bacterium	defense response to fungus	di-, tri-valent inorganic cation homeostasis	response to fungus	multi-organism process	cellular process	response to other organism	ion homeostasis	defense response	biological regulation	chemical homeostasis	response to biotic stimulus	cellular cation homeostasis	cation homeostasis	iron ion homeostasis	response to stress	regulation of biological quality	cell killing	response to stimulus	homeostatic process	cellular ion homeostasis	cellular homeostasis	response to bacterium	cellular di-, tri-valent inorganic cation homeostasis	cellular chemical homeostasis	Molecular Function:	hormone activity	protein binding	binding	receptor binding	Cellular Component:	extracellular region
0.021509		-121.477	292.09	95.6821	59.8921	1	1	BC020531	1451342_at	Spondin 1, (f-spondin) extracellular matrix protein (Spon1), mRNA	Mm.334160	233744	Spon1	7	Biological Process:	cell adhesion	biological adhesion	cellular process	Molecular Function:	protein binding	binding	Cellular Component:	extracellular region	proteinaceous extracellular matrix	extracellular matrix	extracellular region part	all	cellular_component
0.009918		1109.41	1521.69	32.8875	83.0617	1	1	BC019459	1428254_at	CDNA clone IMAGE:4035590	Mm.296150	-	-	11
0.025515		-148.927	255.667	106.817	46.4996	1	1	BB775020	1423336_at	Origin recognition complex, subunit 4-like (S. cerevisiae), mRNA (cDNA clone MGC:30215 IMAGE:5007346)	Mm.291059	26428	Orc4l	2	Biological Process:	DNA replication	cellular biopolymer biosynthetic process	nitrogen compound metabolic process	cellular metabolic process	cellular process	biopolymer biosynthetic process	cellular macromolecule biosynthetic process	macromolecule metabolic process	primary metabolic process	nucleobase, nucleoside, nucleotide and nucleic acid metabolic process	metabolic process	cellular macromolecule metabolic process	biopolymer metabolic process	cellular biosynthetic process	cellular biopolymer metabolic process	biosynthetic process	DNA metabolic process	macromolecule biosynthetic process	Molecular Function:	nucleotide binding	DNA binding	ATP binding	nucleoside-triphosphatase activity	hydrolase activity	hydrolase activity, acting on acid anhydrides, in phosphorus-containing anhydrides	purine nucleotide binding	hydrolase activity, acting on acid anhydrides	binding	catalytic activity	adenyl ribonucleotide binding	purine nucleoside binding	pyrophosphatase activity	ribonucleotide binding	adenyl nucleotide binding
0.014453		860.052	1259.6	65.4901	71.0962	1	1	AA265122	1431099_at	Homeo box D8 (Hoxd8), mRNA	Mm.280673	15437	Hoxd8	2	Biological Process:	negative regulation of transcription from RNA polymerase II promoter	transcription	regulation of transcription, DNA-dependent	multicellular organismal development	anterior/posterior pattern formation	regulation of transcription	skeletal system morphogenesis	cellular biopolymer biosynthetic process	negative regulation of gene expression	negative regulation of cellular metabolic process	nitrogen compound metabolic process	developmental process	negative regulation of cellular biosynthetic process	negative regulation of transcription, DNA-dependent	regulation of macromolecule metabolic process	multicellular organismal process	cellular process	anatomical structure development	negative regulation of cellular process	cellular macromolecule biosynthetic process	negative regulation of biological process	macromolecule metabolic process	regionalization	negative regulation of macromolecule metabolic process	negative regulation of biosynthetic process	regulation of nucleobase, nucleoside, nucleotide and nucleic acid metabolic process	gene expression	negative regulation of nucleobase, nucleoside, nucleotide and nucleic acid metabolic process	nucleobase, nucleoside, nucleotide and nucleic acid metabolic process	biological regulation	regulation of cellular process	regulation of biological process	system development	cellular macromolecule metabolic process
0.03308		1604.83	2003.11	92.8729	83.1919	1	1	AK017880	1452754_at	Cysteine-rich with EGF-like domains 2 (Creld2), mRNA	Mm.292567	76737	Creld2	15	Molecular Function:	calcium ion binding	cation binding	ion binding	binding	metal ion binding	Cellular Component:	extracellular region	endoplasmic reticulum	intracellular membrane-bounded organelle	intracellular organelle	intracellular part	intracellular	membrane-bounded organelle	organelle	cell part	all	cytoplasm	cytoplasmic part	cell	cellular_component
0.01737		-548.114	-151.209	21.8501	99.0869	1	1	NM_008791	1460214_at	Purkinje cell protein 4 (Pcp4), mRNA	Mm.5023	18546	Pcp4	16	Molecular Function:	calcium ion binding	cation binding	ion binding	binding	metal ion binding
0.013584		-230.857	161.858	59.6418	71.7178	1	1	AK005096	1453135_at	Peroxisomal protein (PeP gene)	Mm.44075	384061	Fndc5	4	Biological Process:	biological_process	all	Molecular Function:	protein binding	binding	Cellular Component:	cellular_component	peroxisome	membrane	integral to membrane	intracellular organelle	intracellular part	membrane-bounded organelle	all	membrane part	intrinsic to membrane	cytoplasmic part	cell	intracellular membrane-bounded organelle	intracellular	organelle	cell part	microbody	cytoplasm
0.029527		775.672	1162.39	62.617	98.4457	1	1	NM_025892	1417840_at	RIKEN cDNA 1500031L02 gene, mRNA (cDNA clone MGC:35695 IMAGE:5346460)	Mm.22990	66994	1500031L02Rik	16
0.03888		944.998	1330.5	53.6311	115.492	1	1	AI649014	1419819_s_at	SEC63-like (S. cerevisiae) (Sec63), mRNA	Mm.214344	140740	Sec63	10	Biological Process:	protein folding	transport	protein transport	establishment of protein localization	cellular metabolic process	cellular process	macromolecule metabolic process	primary metabolic process	metabolic process	protein metabolic process	cellular macromolecule metabolic process	establishment of localization	biopolymer metabolic process	macromolecule localization	cellular protein metabolic process	protein localization	cellular biopolymer metabolic process	localization	Molecular Function:	heat shock protein binding	unfolded protein binding	protein binding	binding	Cellular Component:	endoplasmic reticulum	membrane	integral to membrane	intracellular membrane-bounded organelle	intracellular organelle	intracellular part	intracellular	membrane-bounded organelle	organelle	cell part
0.00488		-148.611	236.81	32.1443	60.3707	1	1	AI987929	1450976_at	CDNA fis, clone TRACH2001968,highly similar to NDRG1 PROTEIN	Mm.30837	17988	Ndrg1	15	Biological Process:	mast cell activation	immune system process	cell activation	leukocyte activation	myeloid leukocyte activation	multicellular organismal process	Cellular Component:	nucleus	cytoplasm	intracellular membrane-bounded organelle	intracellular organelle	intracellular part	intracellular	membrane-bounded organelle	organelle	cell part	all	cell	cellular_component
0.007568		1179.08	1561.86	37.912	66.7675	1	1	AK009420	1428415_at	Ring finger protein 113A2 (Rnf113a2), mRNA	Mm.24846	66381	Rnf113a2	12	Molecular Function:	zinc ion binding	metal ion binding	cation binding	ion binding	binding	transition metal ion binding
0.038127		822.008	1200.57	34.0073	119.482	1	1	AA960310	1460737_at	Immunoglobulin (CD79A) binding protein 1, mRNA (cDNA clone MGC:107340 IMAGE:30297519)	Mm.7454	18518	Igbp1	X	Biological Process:	response to biotic stimulus	regulation of signal transduction	B cell activation	immune system process	leukocyte activation	lymphocyte activation	regulation of biological process	regulation of cellular process	regulation of cell communication	multicellular organismal process	cell communication	cellular process	cell activation	response to stimulus	signal transduction	biological regulation	Cellular Component:	cytoplasm	intracellular part	intracellular	cell	all	cellular_component	cell part
0.030931		956.052	1334.06	28.361	112.243	1	1	BB215260	1452101_at	Bleomycin hydrolase, mRNA (cDNA clone MGC:37910 IMAGE:5102275)	Mm.399785	104184	Blmh	11	Biological Process:	proteolysis	response to toxin	response to drug	response to chemical stimulus	biopolymer catabolic process	protein metabolic process	biopolymer metabolic process	protein catabolic process	response to stimulus	macromolecule catabolic process	macromolecule metabolic process	catabolic process	primary metabolic process	metabolic process	Molecular Function:	cysteine-type endopeptidase activity	peptidase activity	cysteine-type peptidase activity	hydrolase activity	endopeptidase activity	catalytic activity	peptidase activity, acting on L-amino acid peptides	Cellular Component:	soluble fraction	cytoplasm	intracellular part	intracellular	cell	all	cellular_component	cell part	cell fraction
0.002484		135.406	510.93	46.2816	30.5802	1	1	BB782444	1438910_a_at	Stomatin, mRNA (cDNA clone MGC:6019 IMAGE:3593052)	Mm.295284	13830	Stom	2	Cellular Component:	plasma membrane	membrane	integral to membrane	intrinsic to membrane	cell	all	cellular_component	cell part	membrane part
0.034305		1451.28	1826.28	46.5716	109.301	1	1	BB124070	1433726_at	RIKEN cDNA 2310035C23 gene (2310035C23Rik), transcript variant 2, mRNA	Mm.337339	227446	2310035C23Rik	1	Molecular Function:	binding
0.049069		1541.73	1912.82	126.457	40.4785	1	1	AU022339	1420022_s_at	Transcribed locus	Mm.473315	-	-	11
0.017594		-381.231	-12.4797	42.7609	84.4255	1	1	AW108486	1434944_at	Dystrophia myotonica-protein kinase (Dmpk), mRNA	Mm.6529	13400	Dmpk	7	Biological Process:	regulation of sodium ion transport	protein amino acid phosphorylation	regulation of heart contraction	regulation of excitatory postsynaptic membrane potential involved in skeletal muscle contraction	muscle system process	regulation of localization	regulation of skeletal muscle contraction by neural stimulation via neuromuscular junction	multicellular organismal process	cellular process	ion homeostasis	biological regulation	regulation of metal ion transport	chemical homeostasis	regulation of postsynaptic membrane potential	regulation of multicellular organismal process	biopolymer modification	monovalent inorganic cation transport	cell-cell signaling	regulation of biological quality	system process	cellular homeostasis	synaptic transmission	membrane depolarization	multicellular organismal movement	transport	striated muscle contraction	ion transport	regulation of transport	regulation of ion transport	phosphate metabolic process	regulation of excitatory postsynaptic membrane potential	protein metabolic process	biopolymer metabolic process	regulation of muscle contraction
0.049239		33.917	400.827	111.357	69.8303	1	1	BM239652	1438999_a_at	Nuclear factor of activated T-cells 5 (Nfat5), transcript variant a, mRNA	Mm.390057	54446	Nfat5	8	Biological Process:	cytokine production	transcription	transcription, DNA-dependent	regulation of transcription, DNA-dependent	regulation of transcription	positive regulation of transcription from RNA polymerase II promoter	cellular biopolymer biosynthetic process	positive regulation of cellular process	nitrogen compound metabolic process	positive regulation of biological process	positive regulation of metabolic process	regulation of macromolecule metabolic process	cellular process	multicellular organismal process	positive regulation of nucleobase, nucleoside, nucleotide and nucleic acid metabolic process	cellular macromolecule biosynthetic process	positive regulation of macromolecule metabolic process	macromolecule metabolic process	positive regulation of biosynthetic process	regulation of nucleobase, nucleoside, nucleotide and nucleic acid metabolic process	gene expression	biological regulation	nucleobase, nucleoside, nucleotide and nucleic acid metabolic process	regulation of cellular process	regulation of biological process	positive regulation of cellular biosynthetic process	regulation of nitrogen compound metabolic process	cellular macromolecule metabolic process	regulation of cellular metabolic process	transcription from RNA polymerase II promoter	positive regulation of transcription, DNA-dependent	cellular biosynthetic process	biosynthetic process	regulation of biosynthetic process
0.011682		-379.643	-13.6773	67.2749	48.8762	1	1	BB233597	1446255_at	KCNQ1 overlapping transcript 1	-	-	-	-
0.015528		15.0517	380.773	67.4974	60.1254	1	1	NM_023502	1418275_a_at	E74-like factor 2 (Elf2), mRNA	Mm.131038	69257	Elf2	3	Biological Process:	transcription	regulation of transcription, DNA-dependent	regulation of transcription	cellular biopolymer biosynthetic process	nitrogen compound metabolic process	regulation of macromolecule metabolic process	cellular process	cellular macromolecule biosynthetic process	macromolecule metabolic process	regulation of nucleobase, nucleoside, nucleotide and nucleic acid metabolic process	gene expression	biological regulation	nucleobase, nucleoside, nucleotide and nucleic acid metabolic process	regulation of cellular process	regulation of biological process	regulation of nitrogen compound metabolic process	cellular macromolecule metabolic process	regulation of cellular metabolic process	cellular biosynthetic process	biosynthetic process	transcription, DNA-dependent	regulation of biosynthetic process	cellular metabolic process	RNA metabolic process	regulation of cellular biosynthetic process	biopolymer biosynthetic process	regulation of metabolic process	regulation of primary metabolic process	primary metabolic process	metabolic process	regulation of gene expression	biopolymer metabolic process	RNA biosynthetic process	regulation of RNA metabolic process
0.018036		-39.7033	322.071	64.5171	67.742	1	1	AV228374	1456117_at	Ribosomal RNA processing 1 homolog B (S. cerevisiae), mRNA (cDNA clone MGC:27793 IMAGE:3157173)	Mm.102761	72462	Rrp1b	17	Biological Process:	rRNA processing	cellular component biogenesis	nitrogen compound metabolic process	cellular metabolic process	RNA metabolic process	ribosome biogenesis	cellular process	macromolecule metabolic process	gene expression	primary metabolic process	nucleobase, nucleoside, nucleotide and nucleic acid metabolic process	metabolic process	RNA processing	ribonucleoprotein complex biogenesis	rRNA metabolic process	ncRNA metabolic process	cellular macromolecule metabolic process	biopolymer metabolic process	ncRNA processing	cellular biopolymer metabolic process	Cellular Component:	nucleus	preribosome, small subunit precursor	intracellular membrane-bounded organelle	ribonucleoprotein complex	intracellular organelle	intracellular part	intracellular	membrane-bounded organelle	preribosome	organelle	cell part	all	macromolecular complex
0.002108		-443.09	-82.4597	26.941	43.2837	1	1	BB011213	1426650_at	Perinatal skeletal myosin heavy chain mRNA, 3' end	Mm.340163	17885	Myh8	11	Biological Process:	biological_process	all	Molecular Function:	nucleotide binding	molecular_function	motor activity	actin binding	ATP binding	hydrolase activity, acting on acid anhydrides, in phosphorus-containing anhydrides	binding	catalytic activity	all	cytoskeletal protein binding	purine nucleoside binding	pyrophosphatase activity	purine ribonucleotide binding	nucleoside binding	hydrolase activity	nucleoside-triphosphatase activity	purine nucleotide binding	hydrolase activity, acting on acid anhydrides	protein binding	adenyl ribonucleotide binding	ribonucleotide binding	adenyl nucleotide binding	Cellular Component:	cytoplasm	myosin complex	myosin filament	intracellular organelle	intracellular part	non-membrane-bounded organelle	all	cell
0.035327		-196.145	162.52	24.2737	112.145	1	1	BC020004	1424613_at	G protein-coupled receptor, family C, group 5, member B (Gprc5b), mRNA	Mm.103439	64297	Gprc5b	7	Biological Process:	signal transduction	G-protein coupled receptor protein signaling pathway	regulation of biological process	regulation of cellular process	cell surface receptor linked signal transduction	biological regulation	cellular process	cell communication	Molecular Function:	signal transducer activity	receptor activity	G-protein coupled receptor activity	transmembrane receptor activity	molecular transducer activity	Cellular Component:	plasma membrane	membrane	integral to membrane	intrinsic to membrane	cell	all	cellular_component	cell part	membrane part
0.003645		48.522	407.067	44.3425	38.5224	1	1	NM_028680	1418929_at	Intraflagellar transport 57 homolog (Chlamydomonas) (Ift57), mRNA	Mm.241276	73916	Ift57	16	Biological Process:	transcription	apoptosis	activation of caspase activity	regulation of apoptosis	regulation of transcription	cellular biopolymer biosynthetic process	nitrogen compound metabolic process	regulation of hydrolase activity	developmental process	positive regulation of peptidase activity	regulation of catalytic activity	regulation of macromolecule metabolic process	regulation of caspase activity	cellular process	cellular macromolecule biosynthetic process	cell death	regulation of programmed cell death	macromolecule metabolic process	regulation of nucleobase, nucleoside, nucleotide and nucleic acid metabolic process	regulation of endopeptidase activity	gene expression	biological regulation	nucleobase, nucleoside, nucleotide and nucleic acid metabolic process	regulation of cellular process	regulation of biological process	regulation of nitrogen compound metabolic process	positive regulation of catalytic activity	cellular macromolecule metabolic process	regulation of cellular metabolic process	programmed cell death	regulation of peptidase activity	cellular biosynthetic process	biosynthetic process	regulation of biosynthetic process
0.017213		963.988	1319.55	68.3424	59.5513	1	1	BC017641	1426049_a_at	Telomeric repeat binding factor 2, interacting protein, mRNA (cDNA clone MGC:28971 IMAGE:4483320)	Mm.213064	57321	Terf2ip	8	Biological Process:	regulation of transcription	cellular biopolymer biosynthetic process	nitrogen compound metabolic process	cellular metabolic process	regulation of macromolecule metabolic process	regulation of cellular biosynthetic process	cellular process	biopolymer biosynthetic process	regulation of metabolic process	cellular macromolecule biosynthetic process	regulation of primary metabolic process	macromolecule metabolic process	primary metabolic process	regulation of nucleobase, nucleoside, nucleotide and nucleic acid metabolic process	gene expression	nucleobase, nucleoside, nucleotide and nucleic acid metabolic process	biological regulation	metabolic process	regulation of gene expression	regulation of biological process	regulation of cellular process	cellular macromolecule metabolic process	regulation of nitrogen compound metabolic process	biopolymer metabolic process	regulation of cellular metabolic process	transcription	cellular biosynthetic process	cellular biopolymer metabolic process	biosynthetic process	regulation of biosynthetic process	regulation of macromolecule biosynthetic process	macromolecule biosynthetic process	Molecular Function:	DNA binding
0.027596		-626.999	-271.702	9.45638	104.461	0	1	AV327542	1435200_at	PREDICTED: Mus musculus RIKEN cDNA 6330419J24 gene (6330419J24Rik), mRNA	Mm.233168	320237	Ncrna00086	X
0.036444		2316.18	2671.34	93.6556	66.3903	1	1	BB758819	1415878_at	Ribonucleotide reductase M1, mRNA (cDNA clone MGC:25382 IMAGE:4485739)	Mm.197486	20133	Rrm1	7	Biological Process:	DNA replication	deoxyribonucleotide biosynthetic process	protein oligomerization	oxidation reduction	anatomical structure formation	cellular component assembly	cellular biopolymer biosynthetic process	cellular component biogenesis	nitrogen compound metabolic process	cellular metabolic process	nucleobase, nucleoside and nucleotide metabolic process	cellular process	protein complex biogenesis	biopolymer biosynthetic process	deoxyribonucleotide metabolic process	cellular macromolecule biosynthetic process	nucleotide biosynthetic process	macromolecule metabolic process	macromolecular complex assembly	primary metabolic process	nucleobase, nucleoside, nucleotide and nucleic acid metabolic process	metabolic process	cellular macromolecule metabolic process	biopolymer metabolic process	protein complex assembly	nucleotide metabolic process	macromolecular complex subunit organization	cellular biosynthetic process	nucleoside phosphate metabolic process	cellular biopolymer metabolic process	biosynthetic process	cellular component organization	DNA metabolic process	macromolecule biosynthetic process
0.020046		-471.209	-118.939	49.598	79.9464	1	1	NM_008069	1419719_at	Gamma-aminobutyric acid (GABA-A) receptor, subunit beta 1 (Gabrb1), mRNA	Mm.38567	14400	Gabrb1	5	Biological Process:	transport	ion transport	establishment of localization	localization	Molecular Function:	receptor activity	GABA-A receptor activity	ion channel activity	extracellular ligand-gated ion channel activity	chloride channel activity	chloride ion binding	gated channel activity	substrate-specific transmembrane transporter activity	transmembrane receptor activity	substrate-specific transporter activity	binding	transporter activity	anion channel activity	anion transmembrane transporter activity	transmembrane transporter activity	passive transmembrane transporter activity	substrate-specific channel activity	ligand-gated ion channel activity	anion binding	ion transmembrane transporter activity	ligand-gated channel activity	signal transducer activity	channel activity	molecular transducer activity	ion binding	GABA receptor activity	Cellular Component:	plasma membrane	membrane
0.001367		-426.232	-75.6767	42.4173	12.3866	1	1	BG797614	1439361_at	Transcribed locus	Mm.411009	-	-	9
0.028212		87.2787	437.24	87.649	56.0631	1	1	BB048682	1427974_s_at	L-type voltage-gated calcium channel Cav1.3(1a) subunit (cacna1d gene)	Mm.9772	12289	Cacna1d	14	Biological Process:	transport	ion transport	calcium ion transport	G-protein signaling, coupled to cAMP nucleotide second messenger	sensory perception of sound	cyclic-nucleotide-mediated signaling	G-protein coupled receptor protein signaling pathway	cation transport	multicellular organismal process	cellular process	cell communication	divalent metal ion transport	intracellular signaling cascade	sensory perception	cAMP-mediated signaling	neurological system process	biological regulation	regulation of cellular process	regulation of biological process	establishment of localization	cell surface receptor linked signal transduction	second-messenger-mediated signaling	sensory perception of mechanical stimulus	signal transduction	system process	G-protein signaling, coupled to cyclic nucleotide second messenger	di-, tri-valent inorganic cation transport	localization	cognition	metal ion transport	Molecular Function:	ion channel activity	voltage-gated ion channel activity	voltage-gated calcium channel activity
0.007109		1443.26	1793.12	24.784	64.3415	1	1	BG063586	1451356_at	Acidic (leucine-rich) nuclear phosphoprotein 32 family, member E, mRNA (cDNA clone MGC:11640 IMAGE:3596597)	Mm.218657	66471	Anp32e	3	Biological Process:	biological_process	all	Molecular Function:	protein binding	phosphatase inhibitor activity	enzyme regulator activity	enzyme inhibitor activity	binding	protein phosphatase regulator activity	phosphatase regulator activity	Cellular Component:	nucleus	cytoplasm	cytoplasmic membrane-bounded vesicle	intracellular membrane-bounded organelle	intracellular organelle	intracellular part	intracellular	membrane-bounded organelle	organelle	cell part	all	cytoplasmic part	cytoplasmic vesicle	vesicle	cell	cellular_component	membrane-bounded vesicle
0.028025		-316.269	32.234	32.4072	98.1807	1	1	BB283676	1417027_at	Tripartite motif-containing 2 (Trim2), mRNA	Mm.44876	80890	Trim2	3	Biological Process:	biological_process	all	Molecular Function:	protein binding	zinc ion binding	myosin binding	metal ion binding	cytoskeletal protein binding	cation binding	ion binding	binding	transition metal ion binding	Cellular Component:	intracellular	cytoplasm	intracellular part	cell	all	cellular_component	cell part
0.009583		633.135	975.043	49.8785	53.7897	1	1	BB543291	1437669_x_at	Chemokine (C-C motif) receptor-like 1 (Ccrl1), mRNA	Mm.269254	252837	Ccrl1	9	Biological Process:	signal transduction	G-protein coupled receptor protein signaling pathway	regulation of biological process	regulation of cellular process	cell surface receptor linked signal transduction	biological regulation	cellular process	cell communication	Molecular Function:	signal transducer activity	receptor activity	G-protein coupled receptor activity	C-C chemokine receptor activity	cytokine binding	chemokine binding	peptide receptor activity	transmembrane receptor activity	peptide binding	binding	peptide receptor activity, G-protein coupled	chemokine receptor activity	G-protein chemoattractant receptor activity	protein binding	molecular transducer activity	C-C chemokine binding	Cellular Component:	plasma membrane	membrane	integral to membrane	intrinsic to membrane	cell	all	cellular_component	cell part
0.027169		-561.907	-223.013	35.5831	92.9713	1	1	NM_054077	1416322_at	Proline arginine-rich end leucine-rich repeat, mRNA (cDNA clone MGC:25825 IMAGE:4165772)	Mm.214514	116847	Prelp	1	Biological Process:	cell aging	aging	developmental process	cellular process	Molecular Function:	protein binding	binding	Cellular Component:	extracellular region	proteinaceous extracellular matrix	extracellular matrix	extracellular region part	all	cellular_component
0.046103		1542.91	1879.27	115.617	22.3848	1	1	D11089	1418503_at	Heat shock protein 9 (Hspa9), nuclear gene encoding mitochondrial protein, mRNA	Mm.209419	15526	Hspa9	18	Biological Process:	protein folding	protein export from nucleus	response to stress	establishment of protein localization	transport	cellular localization	establishment of localization in cell	cellular metabolic process	intracellular transport	cellular process	intracellular protein transport	protein transport	protein targeting	macromolecule metabolic process	primary metabolic process	metabolic process	nuclear transport	nuclear export	protein metabolic process	cellular macromolecule metabolic process	establishment of localization	biopolymer metabolic process	cellular macromolecule localization	cellular protein localization	macromolecule localization	response to stimulus	nucleocytoplasmic transport	cellular protein metabolic process	protein localization	cellular biopolymer metabolic process	localization	Molecular Function:	nucleotide binding	protein binding
0.020097		237.35	573.643	65.0226	62.0587	1	1	AV299818	1455038_at	Transcribed locus, weakly similar to XP_001479644.1 PREDICTED: hypothetical protein [Mus musculus]	Mm.459532	-	-	2
0.005505		-179.64	156.33	48.2893	38.3134	1	1	NM_024225	1417647_at	Sorting nexin 5 (Snx5), mRNA	Mm.273379	69178	Snx5	2	Biological Process:	transport	cell communication	protein transport	establishment of protein localization	protein localization	establishment of localization	localization	macromolecule localization	cellular process	Molecular Function:	protein binding	phosphoinositide binding	lipid binding	phospholipid binding	binding
0.046915		833.548	1169.35	74.5127	91.8609	1	1	BE285362	1423046_s_at	Nuclear cap binding protein subunit 2 (Ncbp2), mRNA	Mm.290027	68092	Ncbp2	16	Biological Process:	nuclear-transcribed mRNA catabolic process, nonsense-mediated decay	mRNA capping	mRNA processing	regulation of translation	transport	RNA splicing	gene silencing by RNA	mRNA transport	cellular biopolymer biosynthetic process	negative regulation of gene expression	nitrogen compound metabolic process	cellular biopolymer catabolic process	gene silencing	cellular macromolecule catabolic process	regulation of macromolecule metabolic process	cellular process	RNA localization	cellular macromolecule biosynthetic process	mRNA metabolic process	negative regulation of biological process	macromolecule metabolic process	negative regulation of macromolecule metabolic process	translation	gene expression	biological regulation	nucleobase, nucleoside, nucleotide and nucleic acid metabolic process	nuclear-transcribed mRNA catabolic process	mRNA catabolic process	nucleic acid transport	regulation of cellular process	regulation of biological process	cellular macromolecule metabolic process	regulation of cellular metabolic process	macromolecule localization
0.005036		394.902	727.503	53.7812	25.5381	1	1	BB705380	1433446_at	Transcribed locus	Mm.470344	208715	-	13	Biological Process:	steroid biosynthetic process	cholesterol biosynthetic process	isoprenoid biosynthetic process	lipid biosynthetic process	sterol biosynthetic process	steroid metabolic process	cellular metabolic process	sterol metabolic process	cellular process	cholesterol metabolic process	primary metabolic process	metabolic process	cellular lipid metabolic process	lipid metabolic process	cellular biosynthetic process	isoprenoid metabolic process	biosynthetic process	alcohol metabolic process	Molecular Function:	hydroxymethylglutaryl-CoA synthase activity	transferase activity	transferase activity, transferring acyl groups	transferase activity, transferring acyl groups, acyl groups converted into alkyl on transfer	catalytic activity	Cellular Component:	cytoplasm	intracellular part	intracellular	cell	all	cellular_component	cell part
0.032839		-182.447	148.362	13.6132	102.413	1	1	NM_008650	1448486_at	Methylmalonyl-Coenzyme A mutase, mRNA (cDNA clone MGC:29139 IMAGE:5007694)	Mm.259884	17850	Mut	17	Biological Process:	metabolic process	post-embryonic development	multicellular organismal development	developmental process	multicellular organismal process	Molecular Function:	methylmalonyl-CoA mutase activity	isomerase activity	intramolecular transferase activity	cobalamin binding	metal ion binding	cobalt ion binding	cation binding	binding	vitamin binding	catalytic activity	tetrapyrrole binding	ion binding	transition metal ion binding	Cellular Component:	mitochondrion	intracellular membrane-bounded organelle	intracellular organelle	intracellular part	intracellular	membrane-bounded organelle	organelle	cell part	all	cytoplasm	cytoplasmic part	cell	cellular_component
0.039006		-505.698	-176.177	25.8799	105.848	1	1	AV048499	1444790_at	RIKEN cDNA 1810005K13 gene (1810005K13Rik), mRNA	Mm.272341	66255	1810005K13Rik	18
0.011335		126.923	455.883	56.7589	47.6253	1	1	BG076162	1427104_at	Zinc finger protein 612, mRNA (cDNA clone IMAGE:3586510)	Mm.87487	234725	Zfp612	8	Biological Process:	transcription	cellular biopolymer biosynthetic process	nitrogen compound metabolic process	cellular metabolic process	cellular process	biopolymer biosynthetic process	cellular macromolecule biosynthetic process	macromolecule metabolic process	gene expression	primary metabolic process	nucleobase, nucleoside, nucleotide and nucleic acid metabolic process	metabolic process	cellular macromolecule metabolic process	biopolymer metabolic process	cellular biosynthetic process	biosynthetic process	cellular biopolymer metabolic process	macromolecule biosynthetic process	Molecular Function:	zinc ion binding	metal ion binding	cation binding	ion binding	binding	transition metal ion binding	Cellular Component:	nucleus	intracellular membrane-bounded organelle	intracellular organelle	intracellular part	intracellular	membrane-bounded organelle	organelle	cell part
0.023434		602.865	927.62	77.9787	46.9818	1	1	AV306751	1453124_at	Transportin 3, mRNA (cDNA clone IMAGE:4006595)	Mm.276381	320938	Tnpo3	6	Biological Process:	transport	protein transport	establishment of protein localization	protein localization	establishment of localization	localization	macromolecule localization	Molecular Function:	binding	Cellular Component:	nucleus	cytoplasm	intracellular membrane-bounded organelle	intracellular organelle	intracellular part	intracellular	membrane-bounded organelle	organelle	cell part	all	cell	cellular_component
0.012588		-480.564	-156.512	29.2216	69.3548	1	1	BF228318	1423407_a_at	Fibulin 2, mRNA (cDNA clone MGC:6112 IMAGE:3490759)	Mm.249146	14115	Fbln2	6	Biological Process:	positive regulation of cell-substrate adhesion	cell-substrate adhesion	positive regulation of cellular process	regulation of biological process	regulation of cellular process	regulation of cell-substrate adhesion	positive regulation of biological process	regulation of cell adhesion	positive regulation of cell adhesion	cellular process	biological adhesion	cell adhesion	biological regulation	Molecular Function:	calcium ion binding	protein binding	extracellular matrix binding	cation binding	ion binding	binding	metal ion binding	Cellular Component:	extracellular region	proteinaceous extracellular matrix	extracellular matrix	extracellular region part	all	cellular_component
0.014525		-176.476	147.291	23.3593	74.8853	1	1	BG076340	1423134_at	Rab interacting lysosomal protein-like 2, mRNA (cDNA clone MGC:7036 IMAGE:3156139)	Mm.425280	80291	Rilpl2	5	Cellular Component:	cytoplasm	intracellular part	intracellular	cell	all	cellular_component	cell part
0.047052		-77.0463	242.378	87.1361	71.3593	1	1	BM236206	1433755_at	mesoderm induction early response 1 homolog (Xenopus laevis	-	71148	-	-	Biological Process:	transcription	regulation of transcription	cellular biopolymer biosynthetic process	nitrogen compound metabolic process	cellular metabolic process	regulation of macromolecule metabolic process	regulation of cellular biosynthetic process	cellular process	regulation of metabolic process	biopolymer biosynthetic process	regulation of primary metabolic process	cellular macromolecule biosynthetic process	macromolecule metabolic process	regulation of nucleobase, nucleoside, nucleotide and nucleic acid metabolic process	gene expression	primary metabolic process	biological regulation	nucleobase, nucleoside, nucleotide and nucleic acid metabolic process	metabolic process	regulation of gene expression	regulation of cellular process	regulation of biological process	regulation of nitrogen compound metabolic process	cellular macromolecule metabolic process	biopolymer metabolic process	regulation of cellular metabolic process	cellular biosynthetic process	biosynthetic process	cellular biopolymer metabolic process	regulation of biosynthetic process	regulation of macromolecule biosynthetic process	macromolecule biosynthetic process	Molecular Function:	DNA binding
0.047061		-260.839	58.248	65.2261	91.6807	1	1	AV066689	1436684_a_at	RIO kinase 2 (yeast), mRNA (cDNA clone MGC:18713 IMAGE:4216633)	Mm.218423	67045	Riok2	17	Biological Process:	protein amino acid phosphorylation	cellular metabolic process	post-translational protein modification	cellular process	phosphorylation	protein modification process	macromolecule metabolic process	primary metabolic process	metabolic process	phosphate metabolic process	protein metabolic process	cellular macromolecule metabolic process	biopolymer metabolic process	biopolymer modification	phosphorus metabolic process	cellular protein metabolic process	cellular biopolymer metabolic process	Molecular Function:	nucleotide binding	catalytic activity	protein serine/threonine kinase activity	ATP binding	kinase activity	transferase activity	purine nucleotide binding	binding	protein kinase activity	phosphotransferase activity, alcohol group as acceptor	transferase activity, transferring phosphorus-containing groups	purine nucleoside binding	adenyl ribonucleotide binding	ribonucleotide binding	adenyl nucleotide binding	purine ribonucleotide binding
0.017695		45.7587	363.361	42.9482	69.4438	1	1	AI448238	1441814_s_at	RPA interacting protein alpha mRNA, complete cds, alternatively spliced	Mm.275691	69723	Rpain	11	Biological Process:	DNA-dependent DNA replication	DNA repair	DNA recombination	protein import into nucleus	response to UV	cellular biopolymer biosynthetic process	response to light stimulus	nitrogen compound metabolic process	establishment of localization in cell	intracellular transport	cellular process	intracellular protein transport	cellular macromolecule biosynthetic process	protein transport	protein targeting	macromolecule metabolic process	nucleobase, nucleoside, nucleotide and nucleic acid metabolic process	response to abiotic stimulus	nuclear transport	cellular macromolecule metabolic process	response to radiation	cellular protein localization	macromolecule localization	response to stimulus	cellular biosynthetic process	protein localization	protein localization in nucleus	biosynthetic process	cellular response to DNA damage stimulus	DNA replication	DNA metabolic process	cellular response to stress	establishment of protein localization	transport
0.02336		414.959	722.703	79.2719	33.8208	1	1	AI510297	1459902_at	RIKEN cDNA 2700007P21 gene (2700007P21Rik), transcript variant 1, mRNA	Mm.381231	212772	2700007P21Rik	2
0.017987		-670.331	-365.284	18.2826	76.6647	0.666667	1	AV367068	1434959_at	Desert hedgehog (Dhh), mRNA	Mm.384073	13363	Dhh	15	Biological Process:	proteolysis	cell communication	cell-cell signaling	multicellular organismal development	spermatid development	intein-mediated protein splicing	cell cycle process	male sex determination	Leydig cell differentiation	regulation of steroid biosynthetic process	cell differentiation	reproduction	germ cell development	developmental process	gonad development	multicellular organismal process	cellular process	anatomical structure development	male gamete generation	macromolecule metabolic process	reproductive structure development	gene expression	biological regulation	protein maturation	spermatid differentiation	protein splicing	reproductive process	regulation of cellular process	regulation of biological process	system development	development of primary sexual characteristics	regulation of cellular metabolic process	regulation of steroid metabolic process	sex determination
0.015936		-429.079	-126.642	71.0864	24.9425	1	1	NM_011921	1418601_at	Aldehyde dehydrogenase family 1, subfamily A7, mRNA (cDNA clone IMAGE:1246870)	Mm.14609	26358	Aldh1a7	19	Biological Process:	metabolic process	retinoic acid metabolic process	retinal metabolic process	oxidation reduction	cellular aldehyde metabolic process	carboxylic acid metabolic process	cellular metabolic process	organic acid metabolic process	cellular process	hormone metabolic process	fat-soluble vitamin metabolic process	diterpenoid metabolic process	cellular ketone metabolic process	secondary metabolic process	primary metabolic process	biological regulation	monocarboxylic acid metabolic process	cellular hormone metabolic process	retinoid metabolic process	cellular lipid metabolic process	regulation of hormone levels	regulation of biological quality	lipid metabolic process	isoprenoid metabolic process	terpenoid metabolic process	vitamin A metabolic process	vitamin metabolic process	apocarotenoid metabolic process	oxoacid metabolic process	Molecular Function:	aldehyde dehydrogenase (NAD) activity	oxidoreductase activity	oxidoreductase activity, acting on the aldehyde or oxo group of donors	oxidoreductase activity, acting on the aldehyde or oxo group of donors, NAD or NADP as acceptor
0.029905		-2.65567	296.996	29.0422	86.0041	1	1	NM_008989	1449934_at	Purine rich element binding protein A (Pura), mRNA	Mm.231802	19290	Pura	18	Biological Process:	transcription	nervous system development	positive regulation of cell proliferation	regulation of transcription	negative regulation of transcription, DNA-dependent	cellular biopolymer biosynthetic process	negative regulation of gene expression	negative regulation of cellular metabolic process	positive regulation of cellular process	nitrogen compound metabolic process	negative regulation of cellular biosynthetic process	positive regulation of biological process	developmental process	regulation of macromolecule metabolic process	multicellular organismal process	cellular process	negative regulation of cellular process	anatomical structure development	cellular macromolecule biosynthetic process	negative regulation of biological process	macromolecule metabolic process	negative regulation of macromolecule metabolic process	negative regulation of biosynthetic process	regulation of nucleobase, nucleoside, nucleotide and nucleic acid metabolic process	gene expression	negative regulation of nucleobase, nucleoside, nucleotide and nucleic acid metabolic process	biological regulation	nucleobase, nucleoside, nucleotide and nucleic acid metabolic process	regulation of biological process	regulation of cellular process	regulation of nitrogen compound metabolic process	system development	cellular macromolecule metabolic process	regulation of cellular metabolic process
0.032569		-346.761	-49.1323	27.09	88.6538	1	1	BC004801	1451122_at	Isopentenyl-diphosphate delta isomerase (Idi1), transcript variant 1, mRNA	Mm.29847	319554	Idi1	13	Biological Process:	steroid biosynthetic process	cholesterol biosynthetic process	isoprenoid biosynthetic process	lipid biosynthetic process	carotenoid biosynthetic process	sterol biosynthetic process	tetraterpenoid metabolic process	steroid metabolic process	pigment metabolic process	cellular metabolic process	sterol metabolic process	cellular process	cholesterol metabolic process	secondary metabolic process	primary metabolic process	metabolic process	carotenoid metabolic process	cellular lipid metabolic process	lipid metabolic process	cellular biosynthetic process	isoprenoid metabolic process	pigment biosynthetic process	terpenoid metabolic process	tetraterpenoid biosynthetic process	biosynthetic process	alcohol metabolic process	terpenoid biosynthetic process	Molecular Function:	magnesium ion binding	isopentenyl-diphosphate delta-isomerase activity	hydrolase activity	isomerase activity	metal ion binding	cation binding
0.036772		-495.646	-199.205	9.42169	95.6451	1	1	NM_008332	1418293_at	Interferon-induced protein with tetratricopeptide repeats 2 (Ifit2), mRNA	Mm.2036	15958	Ifit2	19	Molecular Function:	binding
0.010713		-598.484	-305.372	63.5485	13.3895	1	1	AK003675	1431132_x_at	RIKEN cDNA 0610007P22 gene	-	68327	-	-	Cellular Component:	membrane	integral to membrane	intrinsic to membrane	cell	all	cellular_component	cell part	membrane part
0.030681		-261.159	31.172	56.0989	69.4737	1	1	BC027185	1424968_at	RIKEN cDNA 2210023G05 gene, mRNA (cDNA clone IMAGE:1395085)	Mm.26580	72361	2210023G05Rik	8	Molecular Function:	hydrolase activity	catalytic activity
0.037981		963.552	1251.63	76.5725	55.2298	1	1	NM_133948	1417166_at	PC4 and SFRS1 interacting protein 1 (Psip1), mRNA	Mm.105331	101739	Psip1	4	Biological Process:	transcription	regulation of transcription	cellular biopolymer biosynthetic process	nitrogen compound metabolic process	cellular metabolic process	regulation of macromolecule metabolic process	regulation of cellular biosynthetic process	cellular process	regulation of metabolic process	biopolymer biosynthetic process	regulation of primary metabolic process	cellular macromolecule biosynthetic process	macromolecule metabolic process	regulation of nucleobase, nucleoside, nucleotide and nucleic acid metabolic process	gene expression	primary metabolic process	biological regulation	nucleobase, nucleoside, nucleotide and nucleic acid metabolic process	metabolic process	regulation of gene expression	regulation of cellular process	regulation of biological process	regulation of nitrogen compound metabolic process	cellular macromolecule metabolic process	biopolymer metabolic process	regulation of cellular metabolic process	cellular biosynthetic process	biosynthetic process	cellular biopolymer metabolic process	regulation of biosynthetic process	regulation of macromolecule biosynthetic process	macromolecule biosynthetic process	Molecular Function:	DNA binding
0.043871		301.961	589.33	72.397	67.3812	1	1	NM_018813	1422855_at	Cleavage and polyadenylation specificity factor 3, mRNA (cDNA clone MGC:25445 IMAGE:4192224)	Mm.356778	54451	Cpsf3	12	Biological Process:	mRNA polyadenylation	mRNA processing	mRNA 3'-end processing	nitrogen compound metabolic process	cellular metabolic process	RNA metabolic process	cellular process	RNA 3'-end processing	mRNA metabolic process	macromolecule metabolic process	gene expression	primary metabolic process	nucleobase, nucleoside, nucleotide and nucleic acid metabolic process	metabolic process	RNA processing	cellular macromolecule metabolic process	RNA polyadenylation	biopolymer metabolic process	cellular biopolymer metabolic process	Molecular Function:	RNA binding	mRNA binding	nuclease activity	endonuclease activity	zinc ion binding	hydrolase activity	metal ion binding	cation binding	binding	catalytic activity	hydrolase activity, acting on ester bonds	ion binding	transition metal ion binding	nucleic acid binding
0.001133		99.4633	385.53	19.7499	28.0801	1	1	AV233793	1437042_at	Aryl hydrocarbon receptor nuclear translocator, mRNA (cDNA clone MGC:11512 IMAGE:3964932)	Mm.250265	11863	Arnt	3	Biological Process:	embryonic placenta development	transcription	regulation of transcription, DNA-dependent	signal transduction	response to toxin	cell differentiation	positive regulation of protein sumoylation	regulation of transcription	positive regulation of transcription	positive regulation of transcription from RNA polymerase II promoter	positive regulation of cellular process	positive regulation of cellular protein metabolic process	cellular process	multicellular organismal process	anatomical structure development	positive regulation of nucleobase, nucleoside, nucleotide and nucleic acid metabolic process	chordate embryonic development	positive regulation of biosynthetic process	regulation of nucleobase, nucleoside, nucleotide and nucleic acid metabolic process	biological regulation	biopolymer modification	in utero embryonic development	transcription from RNA polymerase II promoter	embryonic development	positive regulation of transcription, DNA-dependent	positive regulation of protein metabolic process	response to stimulus	cellular biosynthetic process	biosynthetic process	transcription, DNA-dependent	regulation of biosynthetic process	RNA metabolic process	regulation of metabolic process	positive regulation of RNA metabolic process
0.032402		-506.68	-221.074	38.7066	79.9276	1	1	BB151104	1456047_at	Phospholipase A2, group IVB (cytosolic) (Pla2g4b), mRNA	Mm.458587	211429	Pla2g4b	2	Biological Process:	phospholipid catabolic process	lipid catabolic process	organophosphate metabolic process	phospholipid metabolic process	cellular catabolic process	cellular metabolic process	cellular lipid metabolic process	cellular process	lipid metabolic process	catabolic process	primary metabolic process	metabolic process	cellular lipid catabolic process	Molecular Function:	phospholipase activity	phospholipase A2 activity	calcium ion binding	hydrolase activity	cation binding	binding	catalytic activity	lipase activity	hydrolase activity, acting on ester bonds	ion binding	carboxylesterase activity	metal ion binding	Cellular Component:	cytoplasm	membrane	cytoplasmic vesicle	cytoplasmic part	vesicle	intracellular organelle	intracellular part
0.01264		-111.997	173.149	43.4783	50.0586	1	1	U81030	1424643_at	Treacher Collins Franceschetti syndrome 1, homolog (Tcof1), mRNA	Mm.2215	21453	Tcof1	18	Biological Process:	transport	transcription of nuclear rRNA large RNA polymerase I transcript	cellular biopolymer biosynthetic process	nitrogen compound metabolic process	cellular metabolic process	transcription from RNA polymerase I promoter	RNA metabolic process	cellular process	biopolymer biosynthetic process	cellular macromolecule biosynthetic process	macromolecule metabolic process	gene expression	primary metabolic process	nucleobase, nucleoside, nucleotide and nucleic acid metabolic process	metabolic process	cellular macromolecule metabolic process	establishment of localization	biopolymer metabolic process	transcription	cellular biosynthetic process	RNA biosynthetic process	cellular biopolymer metabolic process	biosynthetic process	rRNA transcription	transcription, DNA-dependent	localization	macromolecule biosynthetic process	Cellular Component:	nucleus	nucleolus	nuclear lumen	organelle lumen	intracellular organelle	intracellular part
0.047143		646.088	930.81	39.4407	92.3924	1	1	BM230200	1428341_at	Zinc finger protein 655 (Zfp655), transcript variant 1, mRNA	Mm.206555	72611	Zfp655	5
0.006082		696.115	980.643	48.1157	23.7803	1	1	NM_008787	1416073_a_at	Pericentrin (kendrin) (Pcnt), transcript variant 1, mRNA	Mm.251794	18541	Pcnt	10	Biological Process:	spindle organization	cilium assembly	anatomical structure formation	cellular component assembly	microtubule-based process	cellular component biogenesis	cell cycle phase	cell projection assembly	cellular process	organelle organization	cell cycle process	cell projection organization	cell cycle	microtubule cytoskeleton organization	cytoskeleton organization	cellular component organization	M phase	Cellular Component:	centrosome	centriole	microtubule organizing center	microtubule	intracellular organelle	intracellular part	non-membrane-bounded organelle	all	cytoplasmic part	cell	cytoskeletal part	intracellular	organelle	protein complex	cell part	cytoplasm
0.000864		-269.126	11.6683	23.3345	20.9966	1	1	NM_011769	1421405_at	Zinc finger protein Zim1	Mm.89976	22776	Zim1	7	Biological Process:	transcription	cellular biopolymer biosynthetic process	nitrogen compound metabolic process	cellular metabolic process	cellular process	biopolymer biosynthetic process	cellular macromolecule biosynthetic process	macromolecule metabolic process	gene expression	primary metabolic process	nucleobase, nucleoside, nucleotide and nucleic acid metabolic process	metabolic process	cellular macromolecule metabolic process	biopolymer metabolic process	cellular biosynthetic process	biosynthetic process	cellular biopolymer metabolic process	macromolecule biosynthetic process	Molecular Function:	zinc ion binding	metal ion binding	cation binding	ion binding	binding	transition metal ion binding	Cellular Component:	nucleus	intracellular membrane-bounded organelle	intracellular organelle	intracellular part	intracellular	membrane-bounded organelle	organelle	cell part
0.02326		-189.8	87.351	29.0893	71.8472	1	1	U62908	1451281_at	Zinc finger and SCAN domain containing 12 (Zscan12), mRNA	Mm.24124	22758	Zscan12	13	Biological Process:	transcription	regulation of transcription, DNA-dependent	regulation of transcription	cellular biopolymer biosynthetic process	nitrogen compound metabolic process	regulation of macromolecule metabolic process	cellular process	cellular macromolecule biosynthetic process	macromolecule metabolic process	regulation of nucleobase, nucleoside, nucleotide and nucleic acid metabolic process	gene expression	biological regulation	nucleobase, nucleoside, nucleotide and nucleic acid metabolic process	regulation of cellular process	regulation of biological process	regulation of nitrogen compound metabolic process	cellular macromolecule metabolic process	regulation of cellular metabolic process	cellular biosynthetic process	biosynthetic process	transcription, DNA-dependent	regulation of biosynthetic process	cellular metabolic process	RNA metabolic process	regulation of cellular biosynthetic process	biopolymer biosynthetic process	regulation of metabolic process	regulation of primary metabolic process	primary metabolic process	metabolic process	regulation of gene expression	biopolymer metabolic process	RNA biosynthetic process	regulation of RNA metabolic process
0.005213		-437.375	-163.648	45.3792	19.6951	1	1	BE985246	1444779_s_at	Zinc finger protein 59 (Zfp59), mRNA	Mm.379046	22717	Zfp59	7	Biological Process:	regulation of transcription, DNA-dependent	cellular biopolymer biosynthetic process	nitrogen compound metabolic process	regulation of macromolecule metabolic process	cellular process	cellular macromolecule biosynthetic process	macromolecule metabolic process	regulation of nucleobase, nucleoside, nucleotide and nucleic acid metabolic process	gene expression	nucleobase, nucleoside, nucleotide and nucleic acid metabolic process	biological regulation	regulation of biological process	regulation of cellular process	cellular macromolecule metabolic process	regulation of nitrogen compound metabolic process	regulation of cellular metabolic process	cellular biosynthetic process	biosynthetic process	transcription, DNA-dependent	regulation of biosynthetic process	cellular metabolic process	RNA metabolic process	regulation of transcription	regulation of cellular biosynthetic process	regulation of metabolic process	biopolymer biosynthetic process	regulation of primary metabolic process	primary metabolic process	metabolic process	regulation of gene expression	biopolymer metabolic process	transcription	RNA biosynthetic process	regulation of RNA metabolic process
0.009637		1178.9	1452.52	32.9625	48.6939	1	1	NM_138303	1420668_a_at	Yip1 domain family, member 2 (Yipf2), mRNA	Mm.475712	74766	Yipf2	9	Cellular Component:	membrane	integral to membrane	intrinsic to membrane	cell	all	cellular_component	cell part	membrane part
0.011842		1335.05	1608.39	40.8756	47.0886	1	1	U52197	1424216_a_at	Poly (A) polymerase alpha (Papola), mRNA	Mm.255877	18789	Papola	12	Biological Process:	transcription	mRNA processing	RNA polyadenylation	cellular biopolymer biosynthetic process	nitrogen compound metabolic process	cellular metabolic process	RNA metabolic process	cellular process	biopolymer biosynthetic process	RNA 3'-end processing	mRNA metabolic process	cellular macromolecule biosynthetic process	macromolecule metabolic process	gene expression	primary metabolic process	nucleobase, nucleoside, nucleotide and nucleic acid metabolic process	metabolic process	RNA processing	cellular macromolecule metabolic process	biopolymer metabolic process	cellular biosynthetic process	biosynthetic process	cellular biopolymer metabolic process	macromolecule biosynthetic process	Molecular Function:	nucleotide binding	RNA binding	polynucleotide adenylyltransferase activity	ATP binding	transferase activity	nucleotidyltransferase activity	purine nucleotide binding	binding	catalytic activity
0.048844		-418.693	-147.984	37.0157	89.3395	1	1	BB430205	1433707_at	Gamma-aminobutyric acid (GABA-A) receptor, subunit alpha 4, mRNA (cDNA clone MGC:106499 IMAGE:6828002)	Mm.248731	14397	Gabra4	5	Biological Process:	transport	ion transport	chloride transport	gamma-aminobutyric acid signaling pathway	G-protein coupled receptor protein signaling pathway	regulation of biological process	regulation of cellular process	cell surface receptor linked signal transduction	establishment of localization	cellular process	cell communication	signal transduction	inorganic anion transport	localization	biological regulation	anion transport	Molecular Function:	receptor activity	GABA-A receptor activity	ion channel activity	extracellular ligand-gated ion channel activity	chloride channel activity	chloride ion binding	gated channel activity	substrate-specific transmembrane transporter activity	transmembrane receptor activity	substrate-specific transporter activity	binding	transporter activity	anion channel activity	anion transmembrane transporter activity	transmembrane transporter activity	passive transmembrane transporter activity	substrate-specific channel activity
0.012197		-3.068	264.32	14.4178	59.8143	1	1	BM199789	1426448_at	Praja1, RING-H2 motif containing, mRNA (cDNA clone MGC:46934 IMAGE:5401000)	Mm.8211	18744	Pja1	X	Biological Process:	modification-dependent protein catabolic process	protein catabolic process	cellular biopolymer catabolic process	biopolymer catabolic process	cellular metabolic process	cellular macromolecule catabolic process	modification-dependent macromolecule catabolic process	cellular process	proteolysis	macromolecule metabolic process	primary metabolic process	catabolic process	metabolic process	cellular protein catabolic process	cellular catabolic process	cellular macromolecule metabolic process	protein metabolic process	biopolymer metabolic process	cellular protein metabolic process	macromolecule catabolic process	proteolysis involved in cellular protein catabolic process	cellular biopolymer metabolic process	Molecular Function:	ubiquitin-protein ligase activity	protein binding	zinc ion binding	ligase activity	metal ion binding	cation binding	binding	catalytic activity	ligase activity, forming carbon-nitrogen bonds	small conjugating protein ligase activity	ion binding
0.018292		-128.864	138.421	27.8815	63.5661	1	1	NM_138315	1416759_at	Microtubule associated monoxygenase, calponin and LIM domain containing 1, mRNA (cDNA clone MGC:27831 IMAGE:3485807)	Mm.290431	171580	Mical1	10	Biological Process:	oxidation reduction	metabolic process	Molecular Function:	monooxygenase activity	zinc ion binding	metal ion binding	cation binding	oxidoreductase activity	ion binding	binding	transition metal ion binding	catalytic activity	Cellular Component:	cytoplasm	cytoskeleton	intracellular organelle	intracellular part	intracellular	organelle	non-membrane-bounded organelle	all	cell part	intracellular non-membrane-bounded organelle	cellular_component	cell
0.046022		-618.777	-352.666	24.123	89.9321	0.833333	1	AK009012	1453844_at	Chitinase 1 (chitotriosidase), mRNA (cDNA clone MGC:170392 IMAGE:8861787)	Mm.328268	71884	Chit1	1	Biological Process:	polysaccharide catabolic process	carbohydrate metabolic process	chitin metabolic process	chitin catabolic process	metabolic process	glucosamine catabolic process	glucosamine metabolic process	nitrogen compound metabolic process	aminoglycan metabolic process	biopolymer catabolic process	macromolecule metabolic process	primary metabolic process	carbohydrate catabolic process	catabolic process	polysaccharide metabolic process	monosaccharide metabolic process	N-acetylglucosamine catabolic process	monosaccharide catabolic process	amino sugar catabolic process	biopolymer metabolic process	aminoglycan catabolic process	amine metabolic process	N-acetylglucosamine metabolic process	macromolecule catabolic process	alcohol catabolic process	alcohol metabolic process	amino sugar metabolic process	Molecular Function:	catalytic activity	hydrolase activity, hydrolyzing O-glycosyl compounds	chitinase activity	chitin binding	hydrolase activity	hydrolase activity, acting on glycosyl bonds
0.035265		356.424	621.877	82.907	18.1603	1	1	AV347367	1434682_at	Zinc finger protein 770, mRNA (cDNA clone MGC:169278 IMAGE:8860673)	Mm.132523	228491	Zfp770	2	Biological Process:	transcription	regulation of transcription	cellular biopolymer biosynthetic process	nitrogen compound metabolic process	cellular metabolic process	regulation of macromolecule metabolic process	regulation of cellular biosynthetic process	cellular process	regulation of metabolic process	biopolymer biosynthetic process	regulation of primary metabolic process	cellular macromolecule biosynthetic process	macromolecule metabolic process	regulation of nucleobase, nucleoside, nucleotide and nucleic acid metabolic process	gene expression	primary metabolic process	biological regulation	nucleobase, nucleoside, nucleotide and nucleic acid metabolic process	metabolic process	regulation of gene expression	regulation of cellular process	regulation of biological process	regulation of nitrogen compound metabolic process	cellular macromolecule metabolic process	biopolymer metabolic process	regulation of cellular metabolic process	cellular biosynthetic process	biosynthetic process	cellular biopolymer metabolic process	regulation of biosynthetic process	regulation of macromolecule biosynthetic process	macromolecule biosynthetic process	Molecular Function:	nucleic acid binding
0.024967		267.877	532.567	46.8405	59.4602	1	1	NM_016737	1415909_at	Stress-induced phosphoprotein 1 (Stip1), mRNA	Mm.258633	20867	Stip1	19	Molecular Function:	binding	Cellular Component:	nucleus	cytoplasm	intracellular membrane-bounded organelle	intracellular organelle	intracellular part	intracellular	membrane-bounded organelle	organelle	cell part	all	cell	cellular_component
0.006771		-386.785	-124.744	16.2969	48.2601	1	1	W59564	1424546_at	CDNA clone IMAGE:5708321	Mm.274433	214489	BC003965	17
0.009782		-502.996	-244.493	26.3817	49.1584	1	1	NM_008770	1416003_at	Claudin 11, mRNA (cDNA clone MGC:14055 IMAGE:4190031)	Mm.4425	18417	Cldn11	3	Biological Process:	cell adhesion	spermatogenesis	axon ensheathment	transmission of nerve impulse	sexual reproduction	reproduction	developmental process	multicellular organismal process	cellular process	anatomical structure development	ion homeostasis	male gamete generation	neurological system process	biological regulation	multicellular organismal development	chemical homeostasis	reproductive process	system development	regulation of action potential in neuron	gamete generation	regulation of biological quality	ensheathment of neurons	biological adhesion	regulation of membrane potential	system process	regulation of action potential	homeostatic process	cellular homeostasis	cellular ion homeostasis	cellular chemical homeostasis	nervous system development	Molecular Function:	structural molecule activity	protein binding
0.003156		-363.197	-105.921	18.9425	35.8342	1	1	BB283676	1448551_a_at	Tripartite motif-containing 2 (Trim2), mRNA	Mm.44876	80890	Trim2	3	Biological Process:	biological_process	all	Molecular Function:	protein binding	zinc ion binding	myosin binding	metal ion binding	cytoskeletal protein binding	cation binding	ion binding	binding	transition metal ion binding	Cellular Component:	intracellular	cytoplasm	intracellular part	cell	all	cellular_component	cell part
0.005091		-235.396	19.5923	27.1074	36.8925	1	1	BI452538	1455280_at	Fras1 related extracellular matrix protein 1, mRNA (cDNA clone IMAGE:5066869)	Mm.242337	329872	Frem1	4	Biological Process:	cell adhesion	cell-matrix adhesion	multicellular organismal development	cell-substrate adhesion	biological adhesion	developmental process	multicellular organismal process	cellular process	Molecular Function:	binding	calcium ion binding	protein binding	sugar binding	metal ion binding	carbohydrate binding	cation binding	ion binding	Cellular Component:	extracellular region	proteinaceous extracellular matrix	basement membrane	extracellular matrix	extracellular region part	extracellular matrix part	all	cellular_component
0.035395		-10.3243	242.298	64.4811	48.8059	1	1	AK003899	1428688_at	Programmed cell death 11, mRNA (cDNA clone IMAGE:4489155)	Mm.41166	18572	Pdcd11	19	Biological Process:	regulation of transcription, DNA-dependent	rRNA processing	RNA processing	apoptosis	positive regulation of I-kappaB kinase/NF-kappaB cascade	regulation of signal transduction	cellular biopolymer biosynthetic process	positive regulation of cellular process	cellular component biogenesis	nitrogen compound metabolic process	positive regulation of biological process	regulation of macromolecule metabolic process	cell communication	positive regulation of protein kinase cascade	ribosome biogenesis	cellular process	cellular macromolecule biosynthetic process	intracellular signaling cascade	cell death	protein kinase cascade	macromolecule metabolic process	regulation of protein kinase cascade	regulation of nucleobase, nucleoside, nucleotide and nucleic acid metabolic process	gene expression	nucleobase, nucleoside, nucleotide and nucleic acid metabolic process	biological regulation	rRNA metabolic process	ncRNA metabolic process	regulation of biological process	regulation of cellular process	cellular macromolecule metabolic process	regulation of nitrogen compound metabolic process	regulation of cellular metabolic process	I-kappaB kinase/NF-kappaB cascade
0.020372		-122.304	130.262	59.0984	33.2077	1	1	NM_008305	1418670_s_at	Perlecan (heparan sulfate proteoglycan 2), mRNA (cDNA clone IMAGE:3497830)	Mm.273662	15530	Hspg2	4	Biological Process:	endochondral ossification	chondrocyte differentiation	cell adhesion	brain development	protein localization	extracellular matrix organization	embryonic skeletal system morphogenesis	cardiac muscle tissue development	cartilage development involved in endochondral bone morphogenesis	embryonic skeletal system development	cell differentiation	developmental process	cellular process	multicellular organismal process	anatomical structure development	chordate embryonic development	extracellular structure organization	muscle organ development	endochondral bone morphogenesis	system development	bone morphogenesis	embryonic morphogenesis	macromolecule localization	striated muscle tissue development	embryonic development	central nervous system development	muscle tissue development	heart development	cellular component organization	nervous system development	skeletal system development	anatomical structure morphogenesis	bone development	embryonic development ending in birth or egg hatching
0.016817		-450.547	-199.504	25.7956	58.0841	1	1	BM118752	1454836_at	Transmembrane protein 18, mRNA (cDNA clone MGC:37926 IMAGE:5116657)	Mm.34035	211986	Tmem18	12	Cellular Component:	membrane	integral to membrane	intrinsic to membrane	cell	all	cellular_component	cell part	membrane part
0.036166		-188.655	61.138	68.5833	42.2209	1	1	NM_016843	1450666_s_at	Ataxin 10, mRNA (cDNA clone MGC:11565 IMAGE:3968016)	Mm.248906	54138	Atxn10	15	Biological Process:	biological_process	all	Molecular Function:	molecular_function	all	Cellular Component:	cellular_component	cytoplasm	intracellular part	intracellular	cell	cell part	all
0.016816		-395.576	-146.199	20.4292	59.7347	1	1	BB336605	1457502_at	Transcribed locus	Mm.440680	-	-	17
0.006619		428.948	677.63	25.0642	40.977	1	1	NM_024225	1417646_a_at	Sorting nexin 5 (Snx5), mRNA	Mm.273379	69178	Snx5	2	Biological Process:	transport	cell communication	protein transport	establishment of protein localization	protein localization	establishment of localization	localization	macromolecule localization	cellular process	Molecular Function:	protein binding	phosphoinositide binding	lipid binding	phospholipid binding	binding
0.020261		57.14	302.046	12.5442	64.4128	1	1	AV083741	1434883_at	Metadherin (Mtdh), mRNA	Mm.130883	67154	Mtdh	15	Cellular Component:	nucleus	cytoplasm	endoplasmic reticulum	tight junction	membrane	integral to membrane	cell junction	intracellular organelle	intracellular part	plasma membrane part	membrane-bounded organelle	all	apical junction complex	membrane part	occluding junction	intrinsic to membrane	cytoplasmic part	plasma membrane	cell	intracellular membrane-bounded organelle	intracellular	organelle	cell part	cell-cell junction	cellular_component	apicolateral plasma membrane
0.016451		886.458	1131.18	40.531	46.3132	1	1	NM_019685	1416585_at	RuvB-like protein 1, mRNA (cDNA clone MGC:5718 IMAGE:3582426)	Mm.42195	56505	Ruvbl1	6	Biological Process:	DNA recombination	transcription	cell cycle	mitosis	chromatin modification	regulation of growth	regulation of transcription	cell division	cellular biopolymer biosynthetic process	mitotic cell cycle	nitrogen compound metabolic process	chromatin organization	regulation of macromolecule metabolic process	organelle organization	cellular process	cellular macromolecule biosynthetic process	M phase of mitotic cell cycle	macromolecule metabolic process	regulation of nucleobase, nucleoside, nucleotide and nucleic acid metabolic process	gene expression	biological regulation	nucleobase, nucleoside, nucleotide and nucleic acid metabolic process	regulation of cellular process	regulation of biological process	cell cycle phase	regulation of nitrogen compound metabolic process	cellular macromolecule metabolic process	regulation of cellular metabolic process	cellular biosynthetic process	chromosome organization	biosynthetic process	regulation of biosynthetic process	cellular component organization	DNA metabolic process
0.000538		3050.14	3291.77	18.4848	15.1334	1	1	BF303035	1460037_at	Family with sequence similarity 98, member B (Fam98b), mRNA	Mm.219389	68215	Fam98b	2
0.020835		-252.358	-12.6043	22.1169	60.9067	1	1	BB103211	1430214_a_at	RIKEN cDNA 2610020H08 gene (2610020H08Rik), transcript variant 2, mRNA	Mm.38237	434234	2610020H08Rik	7
0.008048		-15.266	224.157	47.8606	9.87902	1	1	BB756983	1427156_s_at	Activating signal cointegrator 1 complex subunit 2 (Ascc2), mRNA	Mm.439906	75452	Ascc2	11	Biological Process:	transcription	regulation of transcription	cellular biopolymer biosynthetic process	nitrogen compound metabolic process	cellular metabolic process	regulation of macromolecule metabolic process	regulation of cellular biosynthetic process	cellular process	regulation of metabolic process	biopolymer biosynthetic process	regulation of primary metabolic process	cellular macromolecule biosynthetic process	macromolecule metabolic process	regulation of nucleobase, nucleoside, nucleotide and nucleic acid metabolic process	gene expression	primary metabolic process	biological regulation	nucleobase, nucleoside, nucleotide and nucleic acid metabolic process	metabolic process	regulation of gene expression	regulation of cellular process	regulation of biological process	regulation of nitrogen compound metabolic process	cellular macromolecule metabolic process	biopolymer metabolic process	regulation of cellular metabolic process	cellular biosynthetic process	biosynthetic process	cellular biopolymer metabolic process	regulation of biosynthetic process	regulation of macromolecule biosynthetic process	macromolecule biosynthetic process
0.01649		-539.211	-301.832	48.2184	35.269	1	1	BB391874	1437128_a_at	RIKEN cDNA A630033E08 gene (A630033E08Rik), transcript variant 1, mRNA	Mm.328828	240041	A630033E08Rik	17	Biological Process:	transcription	cellular biopolymer biosynthetic process	nitrogen compound metabolic process	cellular metabolic process	cellular process	biopolymer biosynthetic process	cellular macromolecule biosynthetic process	macromolecule metabolic process	gene expression	primary metabolic process	nucleobase, nucleoside, nucleotide and nucleic acid metabolic process	metabolic process	cellular macromolecule metabolic process	biopolymer metabolic process	cellular biosynthetic process	biosynthetic process	cellular biopolymer metabolic process	macromolecule biosynthetic process	Molecular Function:	zinc ion binding	metal ion binding	cation binding	ion binding	binding	transition metal ion binding	Cellular Component:	nucleus	intracellular membrane-bounded organelle	intracellular organelle	intracellular part	intracellular	membrane-bounded organelle	organelle	cell part
0.049887		-215.21	18.592	35.9436	76.079	1	1	BI735251	1433851_at	Transcribed locus	Mm.399622	232314	-	6	Biological Process:	mRNA processing	RNA splicing	nitrogen compound metabolic process	cellular macromolecule metabolic process	cellular metabolic process	biopolymer metabolic process	RNA metabolic process	cellular process	mRNA metabolic process	macromolecule metabolic process	cellular biopolymer metabolic process	gene expression	primary metabolic process	nucleobase, nucleoside, nucleotide and nucleic acid metabolic process	metabolic process	RNA processing	Cellular Component:	cytoplasm	cytoskeleton	intracellular organelle	intracellular part	intracellular	organelle	non-membrane-bounded organelle	all	cell part	intracellular non-membrane-bounded organelle	cellular_component	cell
0.029335		-586.187	-355.511	19.9506	66.5205	1	1	BC019731	1424477_at	Transmembrane protein 184a, mRNA (cDNA clone MGC:37596 IMAGE:4988857)	Mm.46582	231832	Tmem184a	5	Cellular Component:	membrane	integral to membrane	intrinsic to membrane	cell	all	cellular_component	cell part	membrane part
0.026695		532.045	759.71	61.8092	24.5368	1	1	BG073526	1438058_s_at	Prostate tumor over expressed gene 1 (Ptov1), mRNA	Mm.42855	84113	Ptov1	7	Biological Process:	transcription	regulation of transcription	cellular biopolymer biosynthetic process	nitrogen compound metabolic process	cellular metabolic process	regulation of macromolecule metabolic process	regulation of cellular biosynthetic process	cellular process	regulation of metabolic process	biopolymer biosynthetic process	regulation of primary metabolic process	cellular macromolecule biosynthetic process	macromolecule metabolic process	regulation of nucleobase, nucleoside, nucleotide and nucleic acid metabolic process	gene expression	primary metabolic process	biological regulation	nucleobase, nucleoside, nucleotide and nucleic acid metabolic process	metabolic process	regulation of gene expression	regulation of cellular process	regulation of biological process	regulation of nitrogen compound metabolic process	cellular macromolecule metabolic process	biopolymer metabolic process	regulation of cellular metabolic process	cellular biosynthetic process	biosynthetic process	cellular biopolymer metabolic process	regulation of biosynthetic process	regulation of macromolecule biosynthetic process	macromolecule biosynthetic process	Cellular Component:	nucleus
0.028436		-221.766	2.916	24.0587	62.4984	1	1	AV154947	1429702_at	Transcribed locus	Mm.398041	-	-	2
0.028956		-413.248	-189.508	39.224	54.4141	1	1	BC016248	1424752_x_at	Zinc finger protein 71, releated sequence, mRNA (cDNA clone MGC:28872 IMAGE:4527362)	Mm.440123	235907	Zfp71-rs1	13	Biological Process:	transcription	cellular biopolymer biosynthetic process	nitrogen compound metabolic process	cellular metabolic process	cellular process	biopolymer biosynthetic process	cellular macromolecule biosynthetic process	macromolecule metabolic process	gene expression	primary metabolic process	nucleobase, nucleoside, nucleotide and nucleic acid metabolic process	metabolic process	cellular macromolecule metabolic process	biopolymer metabolic process	cellular biosynthetic process	biosynthetic process	cellular biopolymer metabolic process	macromolecule biosynthetic process	Molecular Function:	zinc ion binding	metal ion binding	cation binding	ion binding	binding	transition metal ion binding	Cellular Component:	nucleus	intracellular membrane-bounded organelle	intracellular organelle	intracellular part	intracellular	membrane-bounded organelle	organelle	cell part
0.006905		-166.355	55.8767	34.3651	26.5677	1	1	AW988196	1455775_at	ESTs, Moderately similar to AF242376 1 KRAB zinc finger protein (M.musculus)	-	-	-	-
0.037975		-223.8	-1.73833	26.5562	67.7544	1	1	N28171	1420191_s_at	DNA segment, Chr 16, Brigham & Women's Genetics 1494 expressed, mRNA (cDNA clone IMAGE:3470198)	Mm.246388	224019	Tmem191c	16	Cellular Component:	membrane	integral to membrane	intrinsic to membrane	cell	all	cellular_component	cell part	membrane part
0.042096		-341.869	-132.447	44.6177	55.3105	1	1	C79957	1449740_s_at	Desmoglein 2 (Dsg2), mRNA	Mm.345891	13511	Dsg2	18	Biological Process:	cell adhesion	homophilic cell adhesion	cell-cell adhesion	biological adhesion	cellular process	Molecular Function:	calcium ion binding	protein binding	cation binding	ion binding	binding	metal ion binding	Cellular Component:	plasma membrane	membrane	integral to membrane	cell junction	desmosome	anchoring junction	plasma membrane part	all	cell part	apical junction complex	membrane part	cell-cell junction	intrinsic to membrane	cellular_component	cell	apicolateral plasma membrane
0.046471		443.465	647.61	51.7454	49.5883	1	1	BB870298	1448079_at	Transcribed locus, strongly similar to NP_001028314.1 ring finger protein 166 [Mus musculus]	Mm.458434	-	-	8
0.010398		444.152	644.57	31.7272	30.5197	1	1	AA739217	1438460_at	Zinc finger, MYM-type 4, mRNA (cDNA clone IMAGE:3965879)	Mm.165401	67785	Zmym4	4	Biological Process:	biological_process	all	Molecular Function:	molecular_function	zinc ion binding	metal ion binding	cation binding	ion binding	binding	transition metal ion binding	all	Cellular Component:	cellular_component	all
0.005111		-413.382	-213.049	10.7191	34.3736	1	1	AK013520	1431946_a_at	N-terminal EF-hand calcium binding protein 3 (Necab3), mRNA	Mm.143748	56846	Necab3	2	Biological Process:	antibiotic biosynthetic process	protein metabolic process	drug metabolic process	cellular metabolic process	biopolymer metabolic process	cellular process	antibiotic metabolic process	cellular biosynthetic process	macromolecule metabolic process	biosynthetic process	primary metabolic process	metabolic process	Molecular Function:	calcium ion binding	protein binding	oxidoreductase activity	cation binding	ion binding	binding	catalytic activity	metal ion binding	Cellular Component:	Golgi cis cisterna	cytoplasm	endoplasmic reticulum	Golgi apparatus	intracellular organelle	intracellular part	membrane-bounded organelle	all	cytoplasmic part	Golgi stack	organelle subcompartment	cell
0.019226		77.4173	276.403	47.0733	23.1719	1	1	BB524436	1436307_at	PREDICTED: Mus musculus myosin IXa, transcript variant 2 (Myo9a), mRNA	Mm.249545	270163	Myo9a	9	Biological Process:	signal transduction	intracellular signaling cascade	regulation of biological process	regulation of cellular process	biological regulation	cellular process	cell communication	Molecular Function:	nucleotide binding	motor activity	actin binding	GTPase activator activity	ATP binding	zinc ion binding	diacylglycerol binding	metal ion binding	nucleoside-triphosphatase regulator activity	hydrolase activity, acting on acid anhydrides, in phosphorus-containing anhydrides	binding	catalytic activity	lipid binding	cytoskeletal protein binding	purine nucleoside binding	pyrophosphatase activity	purine ribonucleotide binding	nucleoside binding	hydrolase activity	cation binding	purine nucleotide binding	nucleoside-triphosphatase activity	hydrolase activity, acting on acid anhydrides	GTPase regulator activity	enzyme regulator activity	protein binding
0.022248		-254.217	-58.1617	30.4889	44.6624	1	1	BE533243	1448015_at	DAZ interacting protein 3, zinc finger (Dzip3), transcript variant 1, mRNA	Mm.275138	224170	Dzip3	16	Biological Process:	modification-dependent protein catabolic process	cellular biopolymer catabolic process	biopolymer catabolic process	cellular metabolic process	cellular macromolecule catabolic process	modification-dependent macromolecule catabolic process	cellular process	proteolysis	macromolecule metabolic process	primary metabolic process	catabolic process	metabolic process	cellular protein catabolic process	cellular catabolic process	cellular macromolecule metabolic process	protein metabolic process	biopolymer metabolic process	protein catabolic process	cellular protein metabolic process	macromolecule catabolic process	proteolysis involved in cellular protein catabolic process	cellular biopolymer metabolic process	Molecular Function:	RNA binding	protein binding	zinc ion binding	ligase activity	metal ion binding	cation binding	ion binding	binding	transition metal ion binding	catalytic activity	nucleic acid binding
0.031378		138.585	333.053	52.7186	28.3071	1	1	BM200591	1424344_s_at	Eukaryotic translation initiation factor 1A (Eif1a), mRNA	Mm.262037	13664	Eif1a	18	Biological Process:	translation	translational initiation	cellular biopolymer biosynthetic process	cellular metabolic process	cellular process	biopolymer biosynthetic process	cellular macromolecule biosynthetic process	macromolecule metabolic process	gene expression	primary metabolic process	metabolic process	cellular macromolecule metabolic process	protein metabolic process	biopolymer metabolic process	cellular biosynthetic process	cellular protein metabolic process	biosynthetic process	cellular biopolymer metabolic process	macromolecule biosynthetic process	Molecular Function:	RNA binding	translation initiation factor activity	translation regulator activity	translation factor activity, nucleic acid binding	binding	nucleic acid binding
0.045752		-344.357	-150.644	48.1723	47.4841	1	1	BB768954	1428893_at	Oxysterol binding protein-like 7 (Osbpl7), mRNA	Mm.190450	71240	Osbpl7	11	Biological Process:	transport	lipid transport	establishment of localization	localization
0.000909		-500.873	-308.604	14.45	16.2939	1	1	BF471786	1443957_at	DIX domain containing 1, mRNA (cDNA clone IMAGE:4239578)	Mm.82598	330938	Dixdc1	9	Biological Process:	multicellular organismal development	Wnt receptor signaling pathway	regulation of biological process	regulation of cellular process	cell surface receptor linked signal transduction	developmental process	cellular process	cell communication	multicellular organismal process	signal transduction	biological regulation	Molecular Function:	actin binding	signal transducer activity	cytoskeletal protein binding	protein binding	molecular transducer activity	binding	Cellular Component:	intracellular	cytoplasm	cell junction	intracellular part	plasma membrane part	all	cell part	membrane part	plasma membrane	cellular_component	cell	membrane
0.020744		602.572	792.643	43.095	27.8325	1	1	BF147382	1423301_at	Coatomer protein complex, subunit beta 1, mRNA (cDNA clone MGC:31018 IMAGE:4022216)	Mm.277024	70349	Copb1	7	Biological Process:	transport	intracellular protein transport	protein transport	vesicle-mediated transport	establishment of protein localization	cellular localization	establishment of localization in cell	establishment of localization	intracellular transport	cellular macromolecule localization	cellular protein localization	cellular process	macromolecule localization	protein localization	localization	Molecular Function:	structural molecule activity	binding	protein binding	Cellular Component:	cytoplasm	Golgi apparatus	membrane	membrane coat	COPI vesicle coat	cytoplasmic vesicle	intracellular organelle	membrane-bounded organelle	COPI-coated vesicle	vesicle coat	cytoplasmic part	membrane-bounded vesicle	intracellular	organelle membrane
0.032322		-438.823	-249.854	39.8474	43.1172	1	1	NM_020573	1416823_a_at	oxysterol binding protein-like 1A	-	64291	-	-	Biological Process:	transport	lipid transport	steroid metabolic process	cellular metabolic process	establishment of localization	cellular lipid metabolic process	lipid metabolic process	cellular process	cellular biosynthetic process	biosynthetic process	primary metabolic process	localization	metabolic process	Molecular Function:	molecular_function	all	Cellular Component:	cellular_component	all
0.045032		-265.52	-79.8147	62.8518	14.4435	1	1	NM_033324	1422981_at	DiGeorge syndrome critical region gene 8 (Dgcr8), mRNA	Mm.235287	19385	Ranbp1	16	Biological Process:	spindle organization	positive regulation of mitotic centrosome separation	intracellular transport	regulation of microtubule-based process	positive regulation of cellular process	establishment of localization in cell	microtubule organizing center organization	positive regulation of biological process	positive regulation of cellular component organization	regulation of mitotic centrosome separation	cellular process	organelle organization	regulation of cellular component organization	positive regulation of centrosome cycle	biological regulation	cell cycle phase	regulation of cellular process	regulation of biological process	mitotic centrosome separation	regulation of cytoskeleton organization	positive regulation of organelle organization	regulation of organelle organization	cellular component organization	cell cycle	transport	microtubule-based process	cellular localization	positive regulation of cell cycle process	cytoskeleton organization	microtubule cytoskeleton organization	M phase	centrosome organization	regulation of cell cycle	regulation of centrosome cycle
0.037642		351.435	536.573	26.8903	54.1887	1	1	NM_011806	1422636_at	Cyclin D binding myb-like transcription factor 1, mRNA (cDNA clone IMAGE:3589164)	Mm.22480	23857	Dmtf1	5	Biological Process:	transcription	cell cycle	regulation of transcription	cellular biopolymer biosynthetic process	nitrogen compound metabolic process	cellular metabolic process	regulation of macromolecule metabolic process	regulation of cellular biosynthetic process	cellular process	regulation of metabolic process	biopolymer biosynthetic process	regulation of primary metabolic process	cellular macromolecule biosynthetic process	macromolecule metabolic process	regulation of nucleobase, nucleoside, nucleotide and nucleic acid metabolic process	gene expression	primary metabolic process	biological regulation	nucleobase, nucleoside, nucleotide and nucleic acid metabolic process	metabolic process	regulation of gene expression	regulation of cellular process	regulation of biological process	regulation of nitrogen compound metabolic process	cellular macromolecule metabolic process	biopolymer metabolic process	regulation of cellular metabolic process	cellular biosynthetic process	biosynthetic process	cellular biopolymer metabolic process	regulation of biosynthetic process	regulation of macromolecule biosynthetic process	macromolecule biosynthetic process	Molecular Function:
0.005454		-608.243	-423.878	30.7932	13.7888	1	1	AF349573	1425581_s_at	UDP-N-acetyl-alpha-D-galactosamine: polypeptide N-acetylgalactosaminyltransferase 7 (Galnt7), mRNA	Mm.62886	108150	Galnt7	8	Biological Process:	protein amino acid O-linked glycosylation	cellular metabolic process	cellular process	glycoprotein metabolic process	cellular macromolecule biosynthetic process	protein modification process	macromolecule metabolic process	primary metabolic process	biopolymer glycosylation	protein amino acid glycosylation	metabolic process	glycoprotein biosynthetic process	protein metabolic process	cellular macromolecule metabolic process	biopolymer metabolic process	biopolymer modification	carbohydrate metabolic process	cellular biosynthetic process	cellular carbohydrate metabolic process	cellular protein metabolic process	biosynthetic process	cellular biopolymer metabolic process	macromolecule biosynthetic process	glycosylation	Molecular Function:	polypeptide N-acetylgalactosaminyltransferase activity	calcium ion binding	sugar binding	transferase activity	transferase activity, transferring glycosyl groups	manganese ion binding	carbohydrate binding	transferase activity, transferring hexosyl groups	UDP-glycosyltransferase activity
0.011316		-309.577	-126.233	16.4392	37.8596	1	1	NM_011985	1417282_at	Matrix metallopeptidase 23 (Mmp23), mRNA	Mm.29373	26561	Mmp23	4	Biological Process:	proteolysis	biopolymer catabolic process	protein metabolic process	biopolymer metabolic process	protein catabolic process	macromolecule catabolic process	macromolecule metabolic process	catabolic process	primary metabolic process	metabolic process	Molecular Function:	metalloendopeptidase activity	peptidase activity	metallopeptidase activity	zinc ion binding	hydrolase activity	metal ion binding	endopeptidase activity	cation binding	ion binding	binding	transition metal ion binding	catalytic activity	peptidase activity, acting on L-amino acid peptides	Cellular Component:	proteinaceous extracellular matrix	cytoplasm	membrane	integral to membrane	extracellular matrix	extracellular region part	intracellular part	intracellular	cell part
0.0081		-435.979	-254.332	9.42232	35.9291	1	1	BG065562	1456347_at	Transcribed locus	Mm.453388	-	-	17
0.011245		53.0523	233.068	32.7206	23.7836	1	1	BB711230	1437104_at	ADP-ribosylation factor guanine nucleotide-exchange factor 1(brefeldin A-inhibited), mRNA (cDNA clone IMAGE:4020499)	Mm.229141	211673	Arfgef1	1	Biological Process:	biological_process	all	Molecular Function:	molecular_function	all	Cellular Component:	cellular_component	all
0.015395		91.52	269.66	38.1355	21.7785	1	1	BI409701	1454933_at	Family with sequence similarity 176, member B, mRNA (cDNA clone MGC:36197 IMAGE:3964022)	Mm.41569	230752	Fam176b	4	Biological Process:	biological_process	all	Molecular Function:	protein binding	binding	Cellular Component:	cellular_component	membrane	integral to membrane	intrinsic to membrane	cell	cell part	all	membrane part
0.022369		-540.459	-362.328	31.2196	38.0461	1	1	NM_025422	1448919_at	CD302 antigen, mRNA (cDNA clone MGC:7450 IMAGE:3489789)	Mm.227281	66205	Cd302	2	Molecular Function:	binding	sugar binding	carbohydrate binding	Cellular Component:	membrane	integral to membrane	intrinsic to membrane	cell	all	cellular_component	cell part	membrane part
0.028301		-539.023	-361.076	18.326	49.6859	1	1	BG075061	1442966_at	ESTs	-	-	-	-
0.042389		37.137	213.444	46.5093	37.8562	1	1	NM_029291	1418348_a_at	Activating signal cointegrator 1 complex subunit 2 (Ascc2), mRNA	Mm.439906	75452	Ascc2	11	Biological Process:	transcription	regulation of transcription	cellular biopolymer biosynthetic process	nitrogen compound metabolic process	cellular metabolic process	regulation of macromolecule metabolic process	regulation of cellular biosynthetic process	cellular process	regulation of metabolic process	biopolymer biosynthetic process	regulation of primary metabolic process	cellular macromolecule biosynthetic process	macromolecule metabolic process	regulation of nucleobase, nucleoside, nucleotide and nucleic acid metabolic process	gene expression	primary metabolic process	biological regulation	nucleobase, nucleoside, nucleotide and nucleic acid metabolic process	metabolic process	regulation of gene expression	regulation of cellular process	regulation of biological process	regulation of nitrogen compound metabolic process	cellular macromolecule metabolic process	biopolymer metabolic process	regulation of cellular metabolic process	cellular biosynthetic process	biosynthetic process	cellular biopolymer metabolic process	regulation of biosynthetic process	regulation of macromolecule biosynthetic process	macromolecule biosynthetic process
0.015356		-388.717	-218.003	40.5519	11.1368	1	1	NM_031390	1449962_at	Preferentially expressed antigen in melanoma-like 3 (Pramel3), mRNA	Mm.108239	83565	Pramel3	X
0.029345		-460.858	-290.661	2.16362	51.1997	0.833333	1	AK007410	1453851_a_at	Growth arrest and DNA-damage-inducible 45 gamma, mRNA (cDNA clone MGC:5695 IMAGE:3493618)	Mm.281298	23882	Gadd45g	13	Biological Process:	activation of MAPKK activity	negative regulation of protein kinase activity	apoptosis	multicellular organismal development	cell differentiation	interferon-gamma biosynthetic process	T-helper 1 cell differentiation	regulation of cell cycle	cytokine biosynthetic process	positive regulation of transferase activity	alpha-beta T cell activation	multicellular organismal process	regulation of phosphorylation	cellular process	anatomical structure development	cell death	biological regulation	T-helper cell differentiation	immune system development	leukocyte activation	positive regulation of catalytic activity	biopolymer modification	programmed cell death	negative regulation of transferase activity	response to stimulus	cellular biosynthetic process	leukocyte differentiation	biosynthetic process	hemopoiesis	activation of protein kinase activity	T-helper 1 type immune response	regulation of metabolic process	MAPKKK cascade	interferon-gamma production
0.040995		-414.028	-244.449	53.9182	18.5708	1	1	BC021657	1425202_a_at	Ankyrin 3, epithelial (Ank3), transcript variant 2, mRNA	Mm.235960	11735	Ank3	10	Biological Process:	axon guidance	synapse organization	cell differentiation	anatomical structure morphogenesis	neuron projection development	neuron development	cell part morphogenesis	developmental process	localization of cell	cellular component morphogenesis	multicellular organismal process	cellular process	anatomical structure development	axonogenesis	cell morphogenesis involved in differentiation	neuron differentiation	neurogenesis	extracellular structure organization	multicellular organismal development	cell morphogenesis	system development	generation of neurons	cell projection morphogenesis	cellular developmental process	cell morphogenesis involved in neuron differentiation	cell development	neuron projection morphogenesis	cell projection organization	localization	cellular component organization	nervous system development	cell motion	Molecular Function:	protein binding
0.019863		-325.364	-158.084	18.1032	40.706	1	1	AK014521	1418966_a_at	discoidin, CUB and LCCL domain containing 1	-	66686	-	-	Cellular Component:	membrane	integral to membrane	intrinsic to membrane	cell	all	cellular_component	cell part	membrane part
0.045476		-512.142	-345.637	10.8955	56.9867	1	1	NM_025427	1418003_at	Response gene to complement 32	Mm.29811	66214	1190002H23Rik	14	Biological Process:	cell cycle	cellular process	Molecular Function:	protein binding	protein kinase activator activity	enzyme regulator activity	kinase regulator activity	enzyme activator activity	binding	kinase activator activity	protein kinase regulator activity	Cellular Component:	nucleus	cytoplasm	cytoskeleton	intracellular membrane-bounded organelle	intracellular organelle	intracellular part	intracellular	membrane-bounded organelle	non-membrane-bounded organelle	organelle	cell part	all	intracellular non-membrane-bounded organelle	cell	cellular_component
0.032077		-394.064	-228.94	17.7443	48.0002	1	1	BG066975	1439988_at	Mitochondrial ribosomal protein L15, mRNA (cDNA clone MGC:27891 IMAGE:3498065)	-	-	-	-
0.042593		-612.942	-448.049	10.6838	55.1529	1	1	BB020678	1442379_at	Predicted gene, EG574403 (EG574403), mRNA	Mm.444796	574403	EG574403	11
0.03247		-247.92	-83.2803	34.4003	37.9596	1	1	AB015422	1425822_a_at	Deltex1	Mm.1645	14357	Dtx1	5	Biological Process:	Notch signaling pathway	glial cell differentiation	cell differentiation	developmental process	multicellular organismal process	cellular process	cell communication	anatomical structure development	neurogenesis	biological regulation	multicellular organismal development	regulation of cellular process	regulation of biological process	cell surface receptor linked signal transduction	system development	cellular developmental process	gliogenesis	signal transduction	cell development	nervous system development	Molecular Function:	protein binding	zinc ion binding	SH3 domain binding	metal ion binding	cation binding	ion binding	binding	transition metal ion binding	protein domain specific binding	Cellular Component:	nucleus	cytoplasm	intracellular membrane-bounded organelle
0.019457		-386.966	-222.628	27.1513	33.9739	1	1	X59274	1460419_a_at	Protein kinase C, beta (Prkcb), mRNA	Mm.207496	18751	Prkcb	7	Biological Process:	protein amino acid phosphorylation	calcium ion transport	cellular calcium ion homeostasis	intracellular signaling cascade	cation transport	post-translational protein modification	cell communication	cellular process	divalent metal ion transport	protein modification process	ion homeostasis	macromolecule metabolic process	biological regulation	chemical homeostasis	regulation of biological process	regulation of cellular process	metal ion homeostasis	cellular cation homeostasis	cellular macromolecule metabolic process	biopolymer modification	cation homeostasis	regulation of biological quality	phosphorus metabolic process	calcium ion homeostasis	cellular homeostasis	cellular chemical homeostasis	metal ion transport	transport	di-, tri-valent inorganic cation homeostasis	cellular metabolic process	ion transport	phosphorylation	cellular metal ion homeostasis	primary metabolic process
0.027622		-336.722	-175.669	16.0357	44.7736	1	1	NM_138749	1416683_at	plexin B2	-	-	-	-
0.030319		-586.378	-426.163	28.5029	39.5511	1	1	BC004663	1426911_at	Desmocollin 2, mRNA (cDNA clone IMAGE:3498302)	Mm.280547	13506	Dsc2	18	Biological Process:	cell adhesion	homophilic cell adhesion	cell-cell adhesion	biological adhesion	cellular process	Molecular Function:	calcium ion binding	protein binding	cation binding	ion binding	binding	metal ion binding	Cellular Component:	plasma membrane	membrane	integral to membrane	cell junction	plasma membrane part	all	cell part	membrane part	intrinsic to membrane	cellular_component	cell
0.015938		-532.753	-372.771	22.6708	32.7753	1	1	AF247637	1426288_at	LDLR dan	Mm.275149	228357	Lrp4	2	Biological Process:	kidney development	hair follicle development	endocytosis	protein localization	dorsal/ventral pattern formation	proximal/distal pattern formation	negative regulation of Wnt receptor signaling pathway	embryonic limb morphogenesis	odontogenesis of dentine-containing tooth	embryonic digit morphogenesis	receptor clustering	anatomical structure development	synaptic growth at neuromuscular junction	cell differentiation	anatomical structure formation	enzyme linked receptor protein signaling pathway	limb morphogenesis	cellular process	multicellular organismal process	protein complex biogenesis	negative regulation of biological process	Wnt receptor signaling pathway	biological regulation	muscle organ development	embryonic morphogenesis	muscle fiber development	synapse assembly	macromolecular complex subunit organization	embryonic development	vesicle-mediated transport	muscle tissue development	nervous system development	anatomical structure morphogenesis	transport
0.04553		-569.982	-411.63	43.6896	33.7394	0.666667	1	BB308961	1456409_at	Kelch domain containing 7A, mRNA (cDNA clone IMAGE:5041623)	Mm.60400	242721	Klhdc7a	4	Cellular Component:	membrane	integral to membrane	intrinsic to membrane	cell	all	cellular_component	cell part	membrane part
0.045398		-523.565	-367.519	29.4525	45.6686	1	1	AK011892	1431892_a_at	phospholipase C, delta 3	-	72469	-	-	Biological Process:	angiogenesis	lipid metabolic process	signal transduction	intracellular signaling cascade	lipid catabolic process	regulation of cell proliferation	labyrinthine layer blood vessel development	anatomical structure formation	anatomical structure formation involved in morphogenesis	developmental process	placenta blood vessel development	placenta development	cellular process	cell communication	multicellular organismal process	anatomical structure development	chordate embryonic development	labyrinthine layer development	vasculature development	biological regulation	blood vessel development	regulation of biological process	regulation of cellular process	blood vessel morphogenesis	system development	in utero embryonic development	embryonic development	anatomical structure morphogenesis	embryonic development ending in birth or egg hatching	embryonic placenta development	organ morphogenesis	primary metabolic process	catabolic process	metabolic process
0.015274		-251.613	-95.8153	22.4524	31.0505	1	1	AK019500	1428546_at	RRM RNA binding protein NSAP1 (Nsap1)	Mm.260545	56403	Syncrip	9	Biological Process:	mRNA processing	RNA splicing	nitrogen compound metabolic process	cellular macromolecule metabolic process	cellular metabolic process	biopolymer metabolic process	RNA metabolic process	cellular process	mRNA metabolic process	macromolecule metabolic process	cellular biopolymer metabolic process	gene expression	primary metabolic process	nucleobase, nucleoside, nucleotide and nucleic acid metabolic process	metabolic process	RNA processing	Molecular Function:	nucleic acid binding	RNA binding	poly(A) RNA binding	poly-purine tract binding	mRNA binding	single-stranded RNA binding	binding	Cellular Component:	nucleus	spliceosomal complex	cytoplasm	ribonucleoprotein complex	intracellular organelle	intracellular part	membrane-bounded organelle	all	nuclear part
0.036204		-152.149	3.33533	31.7943	38.7811	1	1	NM_010048	1421810_at	DiGeorge syndrome critical region gene 2, mRNA (cDNA clone IMAGE:2609402)	Mm.254515	13356	Dgcr2	16	Biological Process:	cell adhesion	response to drug	response to stimulus	response to chemical stimulus	biological adhesion	cellular process	Molecular Function:	receptor activity	binding	protein binding	sugar binding	carbohydrate binding	molecular transducer activity	signal transducer activity	Cellular Component:	microsome	membrane	integral to membrane	all	cell part	cell fraction	insoluble fraction	membrane part	intrinsic to membrane	vesicular fraction	membrane fraction	cellular_component	cell
0.038383		-354.891	-199.78	48.2749	16.4937	1	1	BE376079	1452383_at	Ribosomal protein S6 kinase polypeptide 3 (Rps6ka3), mRNA	Mm.328476	110651	Rps6ka3	X	Biological Process:	protein amino acid phosphorylation	protein kinase cascade	cellular metabolic process	post-translational protein modification	cell communication	cellular process	phosphorylation	protein modification process	intracellular signaling cascade	macromolecule metabolic process	primary metabolic process	biological regulation	metabolic process	phosphate metabolic process	regulation of biological process	regulation of cellular process	protein metabolic process	cellular macromolecule metabolic process	biopolymer metabolic process	biopolymer modification	phosphorus metabolic process	signal transduction	cellular protein metabolic process	cellular biopolymer metabolic process	Molecular Function:	nucleotide binding	magnesium ion binding	protein kinase activity	protein serine/threonine kinase activity	ATP binding	kinase activity	transferase activity	binding	phosphotransferase activity, alcohol group as acceptor
0.011945		-525.941	-371.723	20.1741	28.9307	1	1	AK018497	1431711_a_at	RIKEN cDNA 9030409G11 gene (9030409G11Rik), transcript variant 1, mRNA	Mm.255986	71529	9030409G11Rik	4	Biological Process:	keratinization	multicellular organismal development	cell differentiation	tissue development	system development	developmental process	cellular developmental process	multicellular organismal process	organ development	cellular process	anatomical structure development	epidermal cell differentiation	keratinocyte differentiation	ectoderm development	epidermis development	Cellular Component:	cornified envelope	nucleus	cytoplasm	cytoskeleton	cell junction	desmosome	intracellular organelle	intracellular part	plasma membrane part	membrane-bounded organelle	non-membrane-bounded organelle	all	apical junction complex	membrane part	plasma membrane	cell	anchoring junction	intracellular membrane-bounded organelle
0.030079		-173.534	-20.0527	23.0649	40.4719	1	1	BM207556	1439515_at	CDNA clone IMAGE:30544637	Mm.367159	72895	Setd5	6
0.038509		-468.03	-314.604	41.6795	28.543	1	1	BG244780	1436330_x_at	Transcribed locus, moderately similar to XP_001060537.1 PREDICTED: similar to zinc finger protein 665 [Rattus norvegicus]	Mm.440794	-	-	17
0.028723		-215.441	-62.9647	31.6543	32.815	1	1	AF316550	1427730_a_at	Zinc finger protein 148, mRNA (cDNA clone MGC:13942 IMAGE:3991738)	Mm.392667	22661	Zfp148	16	Biological Process:	transcription	gamete generation	regulation of transcription	positive regulation of transcription from RNA polymerase II promoter	cellular biopolymer biosynthetic process	reproduction	positive regulation of cellular process	nitrogen compound metabolic process	positive regulation of biological process	positive regulation of metabolic process	regulation of macromolecule metabolic process	cellular process	positive regulation of nucleobase, nucleoside, nucleotide and nucleic acid metabolic process	cellular macromolecule biosynthetic process	positive regulation of macromolecule metabolic process	macromolecule metabolic process	positive regulation of biosynthetic process	regulation of nucleobase, nucleoside, nucleotide and nucleic acid metabolic process	gene expression	biological regulation	nucleobase, nucleoside, nucleotide and nucleic acid metabolic process	reproductive process	regulation of cellular process	regulation of biological process	positive regulation of cellular biosynthetic process	regulation of nitrogen compound metabolic process	cellular macromolecule metabolic process	regulation of cellular metabolic process	transcription from RNA polymerase II promoter	positive regulation of transcription, DNA-dependent	cellular biosynthetic process	biosynthetic process	transcription, DNA-dependent	regulation of biosynthetic process
0.005148		-174.003	-24.2013	17.7641	20.3044	1	1	BM117827	1435321_at	Transcribed locus	Mm.404233	-	-	5
0.027773		-376.659	-227.246	4.17017	44.0016	1	1	BC005744	1424920_at	Solute carrier family 37 (glycerol-3-phosphate transporter), member 3, mRNA (cDNA clone IMAGE:3599603)	Mm.277527	72144	Slc37a3	6	Biological Process:	transport	carbohydrate transport	establishment of localization	localization	Cellular Component:	membrane	integral to membrane	intrinsic to membrane	cell	all	cellular_component	cell part	membrane part
0.00844		-162.905	-14.5467	14.6841	26.9534	1	1	BM248133	1459443_at	Transcribed locus	Mm.445824	-	-	7
0.028132		-409.119	-261.253	24.3824	36.5323	1	1	BB035578	1435787_at	Protein phosphatase 1 (formerly 2C)-like, mRNA (cDNA clone MGC:106606 IMAGE:6837066)	Mm.40577	242083	Ppm1l	3	Biological Process:	MAPKKK cascade	protein amino acid dephosphorylation	transmembrane receptor protein serine/threonine kinase signaling pathway	cellular metabolic process	enzyme linked receptor protein signaling pathway	post-translational protein modification	cellular process	cell communication	protein modification process	intracellular signaling cascade	protein kinase cascade	macromolecule metabolic process	primary metabolic process	metabolic process	biological regulation	phosphate metabolic process	regulation of cellular process	regulation of biological process	cell surface receptor linked signal transduction	cellular macromolecule metabolic process	protein metabolic process	biopolymer metabolic process	biopolymer modification	phosphorus metabolic process	signal transduction	cellular protein metabolic process	cellular biopolymer metabolic process	dephosphorylation	Molecular Function:	magnesium ion binding	catalytic activity	phosphoprotein phosphatase activity	protein serine/threonine phosphatase activity	protein binding
0.026468		-26.0473	120.032	19.3671	37.8913	1	1	NM_133682	1416207_at	tafazzin	-	66826	-	-	Biological Process:	phosphatidylglycerol metabolic process	glycerophospholipid metabolic process	organophosphate metabolic process	phospholipid metabolic process	cellular metabolic process	cellular lipid metabolic process	cellular process	lipid metabolic process	primary metabolic process	glycerolipid metabolic process	metabolic process	Molecular Function:	molecular_function	all	Cellular Component:	mitochondrion	intracellular membrane-bounded organelle	intracellular organelle	intracellular part	intracellular	membrane-bounded organelle	organelle	cell part	all	cytoplasm	cytoplasmic part	cell	cellular_component
0.043422		55.4733	201.474	35.2532	35.5571	1	1	AV307311	1434302_at	PREDICTED: Mus musculus Ras association (RalGDS/AF-6) and pleckstrin homology domains 1 (Raph1), mRNA	Mm.440325	77300	Raph1	1
0.03208		-397.274	-253.521	5.15807	44.2536	1	1	BI688428	1423460_at	GRB10 interacting GYF protein 1 (Gigyf1), mRNA	Mm.268344	57330	Gigyf1	5	Biological Process:	insulin-like growth factor receptor signaling pathway	regulation of biological process	regulation of cellular process	cell surface receptor linked signal transduction	enzyme linked receptor protein signaling pathway	cellular process	cell communication	signal transduction	transmembrane receptor protein tyrosine kinase signaling pathway	biological regulation	Molecular Function:	protein binding	binding	Cellular Component:	cellular_component	all
0.012435		-478.8	-335.053	18.9956	27.308	1	1	BB095161	1453387_at	RIKEN cDNA 4833432E10 gene, mRNA (cDNA clone IMAGE:6308949)	Mm.380800	78782	4833432E10Rik	12
0.001538		-548.294	-406.184	3.63101	18.1199	1	1	AU016916	1420083_at	Transcribed locus	Mm.439596	105268	-	13
0.028622		-402.131	-261.428	36.6956	20.4849	1	1	AV228342	1435769_at	A kinase (PRKA) anchor protein (yotiao) 9 (Akap9), mRNA	Mm.46044	100986	Akap9	5	Molecular Function:	protein binding	kinase activity	binding	transferase activity	catalytic activity	transferase activity, transferring phosphorus-containing groups	Cellular Component:	pericentriolar material	cytoplasm	intracellular organelle	intracellular part	non-membrane-bounded organelle	all	microtubule organizing center	cytoplasmic part	cell	cytoskeletal part	centrosome	intracellular	organelle	cell part	microtubule cytoskeleton	intracellular non-membrane-bounded organelle	microtubule organizing center part	intracellular organelle part	cytoskeleton	cellular_component	organelle part
0.02079		-641.481	-501.305	16.0327	34.2973	1	1	NM_009979	1449285_at	Cystatin 9 (Cst9), mRNA	Mm.21005	13013	Cst9	2	Molecular Function:	cysteine-type endopeptidase inhibitor activity	peptidase inhibitor activity	enzyme regulator activity	enzyme inhibitor activity	endopeptidase inhibitor activity	Cellular Component:	extracellular region	all	cellular_component
0.038708		-668.171	-528.096	23.5315	39.7584	0.666667	1	NM_009043	1416139_at	Regenerating islet-derived 2 (Reg2), mRNA	Mm.46360	19693	Reg2	6	Molecular Function:	binding	sugar binding	carbohydrate binding
0.039689		-237.07	-98.699	31.4936	33.5623	1	1	BM240002	1454970_at	BUD31 homolog (yeast) (Bud31), mRNA	Mm.277413	231889	Bud31	5	Molecular Function:	zinc ion binding	metal ion binding	cation binding	ion binding	binding	transition metal ion binding	Cellular Component:	nucleus	intracellular membrane-bounded organelle	intracellular organelle	intracellular part	intracellular	membrane-bounded organelle	organelle	cell part	all	cell	cellular_component
0.040995		-285.379	-147.26	23.8776	39.8396	1	1	AK011997	1452988_at	CDNA clone IMAGE:3418307	Mm.392029	67170	2610306M01Rik	6
0.016988		-662.811	-527.312	26.522	21.9202	0.666667	1	AK003812	1453434_at	Transcribed locus	Mm.367129	76311	-	6
0.015579		-435.428	-301.058	31.1538	11.602	1	1	NM_007631	1417420_at	Cyclin D1 (Ccnd1), mRNA	Mm.273049	12443	Ccnd1	7	Biological Process:	re-entry into mitotic cell cycle	protein amino acid phosphorylation	cell cycle	lactation	negative regulation of Wnt receptor signaling pathway	negative regulation of epithelial cell differentiation	endoplasmic reticulum unfolded protein response	mammary gland epithelial cell proliferation	fat cell differentiation	cell division	regulation of cell cycle	Wnt receptor signaling pathway through beta-catenin	mammary gland alveolus development	negative regulation of developmental process	cell differentiation	regulation of epithelial cell differentiation	reproduction	regulation of cell differentiation	response to endoplasmic reticulum stress	multicellular organismal process	cellular process	ER-nuclear signaling pathway	anatomical structure development	response to unfolded protein	negative regulation of biological process	Wnt receptor signaling pathway	biological regulation	morphogenesis of an epithelium	reproductive process	regulation of multicellular organismal process	biopolymer modification	response to stimulus	response to protein stimulus	epithelial cell proliferation
0.021298		-480.74	-353.763	27.6138	20.7683	1	1	AK004569	1453342_at	Cell division cycle 40 homolog (yeast), mRNA (cDNA clone MGC:182492 IMAGE:9056386)	Mm.46063	71713	Cdc40	10	Biological Process:	mRNA processing	RNA splicing	cell division	nitrogen compound metabolic process	cellular macromolecule metabolic process	cellular metabolic process	biopolymer metabolic process	RNA metabolic process	cellular process	mRNA metabolic process	macromolecule metabolic process	cellular biopolymer metabolic process	gene expression	primary metabolic process	nucleobase, nucleoside, nucleotide and nucleic acid metabolic process	metabolic process	RNA processing	Cellular Component:	nucleus	spliceosomal complex	intracellular organelle	intracellular part	membrane-bounded organelle	all	nuclear part	cell	intracellular membrane-bounded organelle	ribonucleoprotein complex	intracellular	organelle	cell part	intracellular organelle part	cellular_component	macromolecular complex
0.045158		-413.441	-288.5	24.6202	35.7779	1	1	BG070025	1457304_at	Transcribed locus	Mm.395784	52680	-	13
0.019457		-660.121	-535.923	16.8256	28.2342	0.666667	1	BM730983	1445457_at	RIKEN cDNA 9130219A07 gene	-	-	-	-
0.041559		-602.983	-482.034	21.7981	34.563	1	1	BB561281	1440796_at	RIKEN cDNA A330021E22 gene, mRNA (cDNA clone MGC:79185 IMAGE:6813710)	Mm.319007	207686	A330021E22Rik	5
0.033005		-199.555	-78.742	25.8905	27.532	1	1	BE626727	1434498_at	Gene model 1673, (NCBI), mRNA (cDNA clone MGC:182216 IMAGE:9056110)	Mm.4923	381633	Gm1673	5
0.004101		-490.96	-370.336	17.5203	10.4626	1	1	AW542161	1443436_at	Transcribed locus	Mm.445710	-	-	10
0.003478		-349.111	-229.205	6.71277	18.1963	1	1	AV114800	1439201_at	Ubiquitin specific peptidase 14, mRNA (cDNA clone MGC:7106 IMAGE:3157723)	Mm.329277	59025	Usp14	18	Biological Process:	ubiquitin-dependent protein catabolic process	synaptic transmission	modification-dependent protein catabolic process	transmission of nerve impulse	cellular biopolymer catabolic process	biopolymer catabolic process	cellular metabolic process	cellular macromolecule catabolic process	modification-dependent macromolecule catabolic process	multicellular organismal process	cell communication	cellular process	proteolysis	macromolecule metabolic process	primary metabolic process	catabolic process	neurological system process	metabolic process	cellular protein catabolic process	cellular catabolic process	cellular macromolecule metabolic process	protein metabolic process	biopolymer metabolic process	protein catabolic process	cell-cell signaling	system process	cellular protein metabolic process	macromolecule catabolic process	proteolysis involved in cellular protein catabolic process	cellular biopolymer metabolic process	Molecular Function:	ubiquitin thiolesterase activity	peptidase activity	cysteine-type peptidase activity
0.023349		-489.706	-370.619	29.661	15.2378	1	1	NM_011104	1449956_at	Protein kinase C epsilon	Mm.24614	18754	Prkce	17	Biological Process:	protein amino acid phosphorylation	intracellular signaling cascade	chemosensory behavior	regulation of peptidyl-tyrosine phosphorylation	regulation of macromolecule metabolic process	post-translational protein modification	regulation of phosphorus metabolic process	regulation of phosphorylation	cell communication	cellular process	peptidyl-tyrosine modification	peptidyl-tyrosine phosphorylation	protein modification process	macromolecule metabolic process	biological regulation	response to chemical stimulus	peptidyl-amino acid modification	regulation of biological process	regulation of cellular process	cellular macromolecule metabolic process	regulation of cellular metabolic process	biopolymer modification	phosphorus metabolic process	response to stimulus	cellular metabolic process	regulation of protein amino acid phosphorylation	phosphorylation	regulation of phosphate metabolic process	regulation of metabolic process	regulation of primary metabolic process	primary metabolic process	metabolic process	regulation of protein modification process	phosphate metabolic process
0.039852		-100.135	17.6587	34.1284	19.3546	1	1	AK003736	1452935_at	predicted gene, EG546143	-	73716	-	-
0.014643		-601.218	-484.098	21.276	18.8796	1	1	AV257382	1441985_at	RIKEN cDNA 4933416C03 gene	-	-	-	-
0.029874		-551.729	-435.337	6.12295	34.7117	1	1	BB399428	1437646_at	Zinc and ring finger 3, mRNA (cDNA clone MGC:183996 IMAGE:9087996)	Mm.476944	407821	Znrf3	11	Molecular Function:	protein binding	zinc ion binding	metal ion binding	cation binding	ion binding	binding	transition metal ion binding	Cellular Component:	membrane	integral to membrane	intrinsic to membrane	cell	all	cellular_component	cell part	membrane part
0.029779		-377.882	-264.281	9.61466	32.9945	1	1	AU040643	1460360_at	Asparaginase like 1 (Asrgl1), mRNA	Mm.272847	66514	Asrgl1	19	Biological Process:	asparagine catabolic process via L-aspartate	carboxylic acid metabolic process	asparagine catabolic process	nitrogen compound metabolic process	cellular metabolic process	cellular amino acid catabolic process	cellular amino acid and derivative metabolic process	carboxylic acid catabolic process	organic acid metabolic process	cellular process	aspartate family amino acid metabolic process	catabolic process	cellular ketone metabolic process	primary metabolic process	aspartate family amino acid catabolic process	metabolic process	glutamine family amino acid metabolic process	organic acid catabolic process	cellular amine metabolic process	cellular catabolic process	glutamine family amino acid catabolic process	amine metabolic process	nitrogen compound catabolic process	cellular nitrogen compound metabolic process	amine catabolic process	cellular amino acid metabolic process	asparagine metabolic process	oxoacid metabolic process	Molecular Function:	asparaginase activity	hydrolase activity	hydrolase activity, acting on carbon-nitrogen (but not peptide) bonds	catalytic activity	hydrolase activity, acting on carbon-nitrogen (but not peptide) bonds, in linear amides
0.037362		-629.673	-518.325	34.6059	10.9347	0.666667	1	NM_011332	1419413_at	Chemokine (C-C motif) ligand 17, mRNA (cDNA clone MGC:41116 IMAGE:3328278)	Mm.41988	20295	Ccl17	8	Biological Process:	chemotaxis	cellular defense response	signal transduction	taxis	response to chemical stimulus	regulation of biological process	regulation of cellular process	locomotory behavior	response to external stimulus	behavior	cellular process	cell communication	response to stress	response to stimulus	locomotion	biological regulation	defense response	Molecular Function:	cytokine activity	chemokine activity	G-protein-coupled receptor binding	protein binding	cytokine receptor binding	binding	chemokine receptor binding	receptor binding	Cellular Component:	extracellular space	extracellular region	extracellular region part	all	cellular_component
0.040366		147.62	256.957	36.194	5.27198	1	1	AI987967	1422661_at	Lectin, galactose binding, soluble 8 (Lgals8), mRNA	Mm.476810	56048	Lgals8	13	Molecular Function:	sugar binding	carbohydrate binding	binding	Cellular Component:	cytoplasm	intracellular part	intracellular	cell	all	cellular_component	cell part
0.036473		-493.885	-387.739	11.78	32.2349	1	1	AK017845	1429898_at	RIKEN cDNA 2310008M10 gene, mRNA (cDNA clone IMAGE:2648706)	Mm.300697	66357	Ostc	3	Cellular Component:	membrane	integral to membrane	intrinsic to membrane	cell	all	cellular_component	cell part	membrane part
0.014443		-390.16	-285.469	18.342	17.4582	1	1	BB165850	1429902_at	RIKEN cDNA 5830443J22 gene	-	-	-	-
0.034534		-470.183	-366.283	31.8461	8.61453	1	1	BI647893	1436472_at	schlafen 9	-	237886	-	-	Cellular Component:	nucleus	intracellular membrane-bounded organelle	intracellular organelle	intracellular part	intracellular	membrane-bounded organelle	organelle	cell part	all	cell	cellular_component
0.043154		-574.27	-471.608	10.9706	33.3763	1	1	BB187947	1460546_at	Leucine-rich repeat LGI family, member 3 (Lgi3), mRNA	Mm.41708	213469	Lgi3	14	Molecular Function:	protein binding	binding	Cellular Component:	extracellular region	all	cellular_component
0.00037		-541.265	-441.952	7.11203	5.38186	1	1	BB470306	1447691_x_at	ESTs	-	-	-	-
0.027526		-594.691	-495.869	22.7045	18.2814	1	1	NM_027141	1417891_at	SPRY domain-containing SOCS box protein SSB-3	Mm.274794	79043	Spsb3	17	Biological Process:	intracellular signaling cascade	modification-dependent protein catabolic process	cellular biopolymer catabolic process	biopolymer catabolic process	cellular metabolic process	cellular macromolecule catabolic process	modification-dependent macromolecule catabolic process	cellular process	cell communication	proteolysis	macromolecule metabolic process	primary metabolic process	catabolic process	biological regulation	metabolic process	cellular protein catabolic process	regulation of cellular process	regulation of biological process	cellular catabolic process	protein metabolic process	cellular macromolecule metabolic process	biopolymer metabolic process	protein catabolic process	signal transduction	cellular protein metabolic process	macromolecule catabolic process	proteolysis involved in cellular protein catabolic process	cellular biopolymer metabolic process
0.047738		-596.982	-499.578	30.7528	15.676	1	1	BB046190	1458045_at	ESTs	-	-	-	-
0.005688		-530.404	-433.958	15.6657	8.56967	1	1	AK005774	1428732_at	RIKEN cDNA 1700008J07 gene, mRNA (cDNA clone IMAGE:6773234)	Mm.256720	629159	1700008J07Rik	7
0.010502		-307.616	-212.252	7.51941	19.616	1	1	BG070835	1455218_at	MKIAA0419 protein	Mm.23279	101565	6330503K22Rik	7	Cellular Component:	cytoplasm	cytoskeleton	intracellular organelle	intracellular part	intracellular	organelle	non-membrane-bounded organelle	all	cell part	intracellular non-membrane-bounded organelle	cellular_component	cell
0.047877		-254.056	-164.745	29.5809	11.3447	1	1	BE282424	1431754_at	RIKEN cDNA 4930578N16 gene, mRNA (cDNA clone MGC:178571 IMAGE:9053563)	Mm.195726	75051	4930578N16Rik	2
0.009248		-669.818	-581.012	11.5647	14.8976	1	1	AK005789	1428987_at	Dynein light chain roadblock-type 2, mRNA (cDNA clone MGC:58714 IMAGE:6743790)	Mm.23114	75465	Dynlrb2	8	Molecular Function:	motor activity	hydrolase activity	hydrolase activity, acting on acid anhydrides, in phosphorus-containing anhydrides	nucleoside-triphosphatase activity	hydrolase activity, acting on acid anhydrides	pyrophosphatase activity	catalytic activity	Cellular Component:	cytoplasm	microtubule	dynein complex	intracellular organelle	intracellular part	microtubule associated complex	non-membrane-bounded organelle	all	cell	cytoskeletal part	intracellular	organelle	cell part	protein complex	microtubule cytoskeleton	intracellular non-membrane-bounded organelle	intracellular organelle part	cytoskeleton	macromolecular complex	cellular_component	organelle part
0.011327		-549.565	-460.806	8.6152	18.0353	1	1	AV351842	1430643_at	MutS homolog 3 (E. coli) (Msh3), mRNA	Mm.343101	17686	Msh3	13	Biological Process:	DNA repair	mismatch repair	response to DNA damage stimulus	somatic hypermutation of immunoglobulin genes	somatic recombination of immunoglobulin gene segments	immune response	nitrogen compound metabolic process	immune effector process	developmental process	multicellular organismal process	cellular process	anatomical structure development	somatic diversification of immune receptors via somatic mutation	macromolecule metabolic process	nucleobase, nucleoside, nucleotide and nucleic acid metabolic process	immune system development	system development	cellular macromolecule metabolic process	somatic cell DNA recombination	somatic diversification of immunoglobulins	response to stimulus	somatic diversification of immune receptors via germline recombination within a single locus	immunoglobulin production	cellular response to DNA damage stimulus	DNA metabolic process	cellular response to stress	somatic diversification of immune receptors	cellular metabolic process	primary metabolic process	DNA recombination	metabolic process	multicellular organismal development	immune system process	biopolymer metabolic process
0.013434		-583.189	-494.549	2.0546	20.8837	1	1	BG966295	1452411_at	Leucine rich repeat containing 1, mRNA (cDNA clone IMAGE:4167448)	Mm.28534	214345	Lrrc1	9	Molecular Function:	protein binding	binding	Cellular Component:	cytoplasm	membrane	intracellular part	intracellular	cell	all	cellular_component	cell part
0.045931		-594.324	-506.354	12.9192	27.9143	1	1	AW123977	1458499_at	CAMP/cGMP phosphodiesterase (Pde10a)	Mm.87161	23984	Pde10a	17	Biological Process:	signal transduction	regulation of biological process	regulation of cellular process	biological regulation	cellular process	cell communication	Molecular Function:	nucleotide binding	magnesium ion binding	catalytic activity	3',5'-cyclic-nucleotide phosphodiesterase activity	zinc ion binding	hydrolase activity	cAMP binding	cGMP binding	metal ion binding	3',5'-cyclic-GMP phosphodiesterase activity	binding	guanyl nucleotide binding	AMP binding	guanyl ribonucleotide binding	hydrolase activity, acting on ester bonds	cyclic-nucleotide phosphodiesterase activity	purine nucleoside binding	phosphoric diester hydrolase activity	purine ribonucleotide binding	nucleoside binding	GMP binding	cation binding	purine nucleotide binding	cyclic nucleotide binding	ion binding	adenyl ribonucleotide binding	ribonucleotide binding
0.03991		-619.06	-533.665	18.6733	21.4741	0.666667	1	BB832200	1429567_at	Ras association (RalGDS/AF-6) domain family (N-terminal) member 10, mRNA (cDNA clone IMAGE:4016409)	Mm.349943	78748	Rassf10	7	Biological Process:	signal transduction	regulation of biological process	regulation of cellular process	biological regulation	cellular process	cell communication
0.047496		-638.658	-555.178	26.6045	12.8172	0.166667	1	AV066321	1427119_at	Serine peptidase inhibitor, Kazal type 4, mRNA (cDNA clone MGC:151425 IMAGE:40126367)	Mm.25246	20731	Spink4	4	Molecular Function:	serine-type endopeptidase inhibitor activity	peptidase activity	peptidase inhibitor activity	hydrolase activity	enzyme regulator activity	enzyme inhibitor activity	endopeptidase inhibitor activity	catalytic activity	Cellular Component:	extracellular region	all	cellular_component
0.02581		-620.976	-537.852	17.5288	16.4255	1	1	BC020014	1427729_at	EH-domain containing 2, mRNA (cDNA clone IMAGE:3501385)	Mm.438817	259300	Ehd2	7	Biological Process:	endocytosis	cortical actin cytoskeleton organization	actin filament-based process	transport	establishment of localization	cortical cytoskeleton organization	organelle organization	actin cytoskeleton organization	cellular process	membrane invagination	membrane organization	vesicle-mediated transport	cytoskeleton organization	cellular component organization	localization	Molecular Function:	nucleotide binding	GTPase activity	calcium ion binding	protein binding	ATP binding	GTP binding	hydrolase activity	protein domain specific binding	hydrolase activity, acting on acid anhydrides, in phosphorus-containing anhydrides	binding	catalytic activity	guanyl nucleotide binding	guanyl ribonucleotide binding	purine nucleoside binding	pyrophosphatase activity	purine ribonucleotide binding	nucleoside binding	cation binding
0.020155		70.1293	153.172	15.0746	16.3183	1	1	AV328436	1423461_a_at	Ubiquitin-like 3, mRNA (cDNA clone MGC:37460 IMAGE:4983604)	Mm.21846	24109	Ubl3	5	Biological Process:	biological_process	all	Molecular Function:	molecular_function	all	Cellular Component:	cellular_component	plasma membrane	membrane	cell	cell part	all
0.020572		271.384	354.09	10.9985	19.3592	1	1	NM_019709	1448240_at	Membrane-bound transcription factor peptidase, site 1 (Mbtps1), mRNA	Mm.206934	56453	Mbtps1	8	Biological Process:	proteolysis	lipid metabolic process	steroid metabolic process	cholesterol metabolic process	regulation of transcription factor import into nucleus	establishment of localization in cell	intracellular transport	regulation of cellular localization	regulation of localization	cellular process	intracellular protein transport	protein targeting	protein transport	macromolecule metabolic process	biological regulation	nuclear transport	regulation of cellular process	regulation of biological process	regulation of establishment of protein localization	cellular protein localization	protein catabolic process	macromolecule localization	cellular biosynthetic process	protein localization	macromolecule catabolic process	protein localization in nucleus	biosynthetic process	protein import into nucleus	alcohol metabolic process	regulation of intracellular transport	establishment of protein localization	regulation of protein transport	transport	regulation of nucleocytoplasmic transport
0.00414		-687.151	-604.798	13.1426	4.73283	0	0	BM195005	1447205_x_at	Clone MBI-42 H/ACA box snoRNA, partial sequence	Mm.371846	20042	Rps12	10	Biological Process:	translation	cellular biopolymer biosynthetic process	cellular metabolic process	cellular process	biopolymer biosynthetic process	cellular macromolecule biosynthetic process	macromolecule metabolic process	gene expression	primary metabolic process	metabolic process	cellular macromolecule metabolic process	protein metabolic process	biopolymer metabolic process	cellular biosynthetic process	cellular protein metabolic process	biosynthetic process	cellular biopolymer metabolic process	macromolecule biosynthetic process	Molecular Function:	structural constituent of ribosome	structural molecule activity	Cellular Component:	intracellular	cytoplasm	ribosome	ribonucleoprotein complex	intracellular organelle	intracellular part	organelle	non-membrane-bounded organelle	all	cell part	cytoplasmic part	intracellular non-membrane-bounded organelle
0.019274		-248.089	-166.639	19.6703	8.66064	1	1	BE952576	1436323_at	Transcribed locus, strongly similar to XP_001477956.1 PREDICTED: hypothetical protein [Mus musculus]	Mm.439929	72146	-	15
0.003496		-197.151	-117.378	4.97932	11.9237	1	1	BM198837	1434717_at	Cullin 3, mRNA (cDNA clone MGC:28933 IMAGE:3981170)	Mm.12665	26554	Cul3	1	Biological Process:	cell morphogenesis	in utero embryonic development	trophectodermal cellular morphogenesis	ubiquitin-dependent protein catabolic process	gastrulation	cyclin catabolic process	modification-dependent protein catabolic process	anatomical structure formation	cell differentiation	anatomical structure formation involved in morphogenesis	cellular biopolymer catabolic process	cellular macromolecule catabolic process	developmental process	cellular component morphogenesis	modification-dependent macromolecule catabolic process	multicellular organismal process	cellular process	anatomical structure development	proteolysis	chordate embryonic development	cell morphogenesis involved in differentiation	macromolecule metabolic process	trophectodermal cell differentiation	proteasomal ubiquitin-dependent protein catabolic process	cellular macromolecule metabolic process	embryonic morphogenesis	protein catabolic process	embryonic development	proteasomal protein catabolic process	proteolysis involved in cellular protein catabolic process	macromolecule catabolic process	cellular component organization	anatomical structure morphogenesis	biopolymer catabolic process
0.012265		-395.065	-318.008	12.4415	12.6745	0	0.5	BB374633	1447912_x_at	A kinase (PRKA) anchor protein (yotiao) 9 (Akap9), mRNA	Mm.46044	100986	Akap9	5	Molecular Function:	protein binding	kinase activity	binding	transferase activity	catalytic activity	transferase activity, transferring phosphorus-containing groups	Cellular Component:	pericentriolar material	cytoplasm	intracellular organelle	intracellular part	non-membrane-bounded organelle	all	microtubule organizing center	cytoplasmic part	cell	cytoskeletal part	centrosome	intracellular	organelle	cell part	microtubule cytoskeleton	intracellular non-membrane-bounded organelle	microtubule organizing center part	intracellular organelle part	cytoskeleton	cellular_component	organelle part
0.004078		-640.018	-564.109	10.2076	7.76032	0	1	AK010406	1431991_at	PREDICTED: Mus musculus RIKEN cDNA 2410004P03 gene, transcript variant 1 (2410004P03Rik), mRNA	Mm.159048	73667	2410004P03Rik	12
0.006292		-656	-580.868	11.3484	8.71291	1	1	BB837976	1458803_at	Strain C57BL/6 schlafen 9 (Slfn9)	Mm.270253	237886	Slfn9	11	Cellular Component:	nucleus	intracellular membrane-bounded organelle	intracellular organelle	intracellular part	intracellular	membrane-bounded organelle	organelle	cell part	all	cell	cellular_component
0.017793		-713.185	-638.15	7.05835	17.9876	0	1	AV245208	1460628_at	CDNA clone IMAGE:40099854	Mm.440199	193838	Eme2	17	Biological Process:	DNA metabolic process	DNA repair	DNA recombination	response to DNA damage stimulus	cellular response to stress	nitrogen compound metabolic process	cellular metabolic process	cellular process	macromolecule metabolic process	primary metabolic process	nucleobase, nucleoside, nucleotide and nucleic acid metabolic process	metabolic process	cellular macromolecule metabolic process	biopolymer metabolic process	response to stress	response to stimulus	cellular response to stimulus	cellular biopolymer metabolic process	cellular response to DNA damage stimulus	Molecular Function:	DNA binding	nuclease activity	endonuclease activity	protein binding	hydrolase activity	hydrolase activity, acting on ester bonds	binding	catalytic activity	nucleic acid binding	Cellular Component:	nucleus	intracellular membrane-bounded organelle	intracellular organelle	intracellular part
0.024988		-728.21	-653.868	10.4208	18.5369	0	0.5	AV050195	1447902_at	PREDICTED: Mus musculus RIKEN cDNA 1810013A23 gene (1810013A23Rik), mRNA	Mm.459860	69050	1810013A23Rik	17
0.031025		-646.252	-572.402	9.20803	20.6828	1	1	BI734351	1421437_x_at	Protocadherin beta 14, mRNA (cDNA clone IMAGE:5365233)	Mm.196699	93885	Pcdhb14	18	Biological Process:	cell adhesion	homophilic cell adhesion	cell-cell adhesion	biological adhesion	cellular process	Molecular Function:	calcium ion binding	protein binding	cation binding	ion binding	binding	metal ion binding	Cellular Component:	plasma membrane	membrane	integral to membrane	intrinsic to membrane	cell	all	cellular_component	cell part	membrane part
0.01172		-672.734	-600.327	7.30782	14.7574	0.666667	1	BG079914	1448071_at	ESTs	-	-	-	-
0.032088		-709.793	-639.318	19.3276	10.1781	0.666667	1	BG093601	1439498_at	Transcribed locus	Mm.392333	-	-	9
0.040366		-357.021	-288.451	18.8016	13.1405	1	1	BC022935	1425495_at	Zinc finger protein 62 (Zfp62), transcript variant 1, mRNA	Mm.16650	22720	Zfp62	11	Biological Process:	transcription	regulation of transcription	cellular biopolymer biosynthetic process	nitrogen compound metabolic process	cellular metabolic process	regulation of macromolecule metabolic process	regulation of cellular biosynthetic process	cellular process	regulation of metabolic process	biopolymer biosynthetic process	regulation of primary metabolic process	cellular macromolecule biosynthetic process	macromolecule metabolic process	regulation of nucleobase, nucleoside, nucleotide and nucleic acid metabolic process	gene expression	primary metabolic process	biological regulation	nucleobase, nucleoside, nucleotide and nucleic acid metabolic process	metabolic process	regulation of gene expression	regulation of cellular process	regulation of biological process	regulation of nitrogen compound metabolic process	cellular macromolecule metabolic process	biopolymer metabolic process	regulation of cellular metabolic process	cellular biosynthetic process	biosynthetic process	cellular biopolymer metabolic process	regulation of biosynthetic process	regulation of macromolecule biosynthetic process	macromolecule biosynthetic process	Molecular Function:	nucleic acid binding
0.0006		-699.614	-632.245	5.02149	4.66211	0	1	NM_013505	1421156_a_at	Desmocollin 2, mRNA (cDNA clone IMAGE:3498302)	Mm.280547	13506	Dsc2	18	Biological Process:	cell adhesion	homophilic cell adhesion	cell-cell adhesion	biological adhesion	cellular process	Molecular Function:	calcium ion binding	protein binding	cation binding	ion binding	binding	metal ion binding	Cellular Component:	plasma membrane	membrane	integral to membrane	cell junction	plasma membrane part	all	cell part	membrane part	intrinsic to membrane	cellular_component	cell
0.007267		-706.398	-639.134	4.1499	12.676	0.5	1	BC008266	1451363_a_at	DENN/MADD domain containing 2D, mRNA (cDNA clone MGC:6915 IMAGE:2811014)	Mm.476881	72121	Dennd2d	3
0.019185		-545.448	-478.324	14.44	10.214	1	1	BF134200	1437533_at	Mus musculus, clone IMAGE:5322051, mRNA	Mm.259879	11798	Xiap	X	Biological Process:	apoptosis	anti-apoptosis	modification-dependent protein catabolic process	negative regulation of apoptosis	negative regulation of caspase activity	negative regulation of developmental process	regulation of hydrolase activity	cellular biopolymer catabolic process	cellular macromolecule catabolic process	developmental process	regulation of catalytic activity	modification-dependent macromolecule catabolic process	regulation of caspase activity	cellular process	negative regulation of molecular function	negative regulation of cellular process	proteolysis	cell death	regulation of programmed cell death	macromolecule metabolic process	negative regulation of biological process	regulation of endopeptidase activity	negative regulation of catalytic activity	negative regulation of hydrolase activity	biological regulation	regulation of biological process	regulation of cellular process	cellular macromolecule metabolic process	protein catabolic process	programmed cell death	regulation of apoptosis	regulation of peptidase activity	proteolysis involved in cellular protein catabolic process	macromolecule catabolic process
0.030842		-592.346	-525.29	2.86487	20.317	0.333333	1	NM_019828	1460720_at	Transient receptor potential cation channel, subfamily C, member 4 associated protein, mRNA (cDNA clone MGC:25542 IMAGE:36737	Mm.268304	56407	Trpc4ap	2
0.01652		-558.208	-492.625	6.92605	14.9915	1	1	BQ032232	1435737_a_at	Nuclear distribution gene E homolog 1 (A nidulans), mRNA (cDNA clone MGC:30381 IMAGE:3672565)	Mm.24105	67203	Nde1	16	Biological Process:	neuron migration	microtubule nucleation	cell cycle	mitosis	multicellular organismal development	nervous system development	neuroblast proliferation	cerebral cortex development	cell differentiation	forebrain development	microtubule organizing center organization	vesicle transport along microtubule	centrosome duplication	cell division	mitotic cell cycle	establishment of localization in cell	intracellular transport	developmental process	pallium development	organelle organization	multicellular organismal process	cellular process	anatomical structure development	neurogenesis	M phase of mitotic cell cycle	cell cycle phase	microtubule-based transport	cell migration	system development	cytoskeleton-dependent intracellular transport	central nervous system development	cellular component organization	locomotion	cell motion
0.005157		-489.624	-431.779	5.57654	8.80513	1	1	BQ176704	1428501_at	RIKEN cDNA 1110051M20 gene, mRNA (cDNA clone MGC:113786 IMAGE:6843427)	Mm.386861	228356	1110051M20Rik	2
0.049837		-584.111	-528.36	12.6894	15.5323	1	1	BI251808	1416613_at	Cytochrome P450, family 1, subfamily b, polypeptide 1 (Cyp1b1), mRNA	Mm.214016	13078	Cyp1b1	17	Biological Process:	toxin metabolic process	dibenzo-p-dioxin metabolic process	oxidation reduction	response to chemical stimulus	benzene and derivative metabolic process	response to xenobiotic stimulus	organic ether metabolic process	response to toxin	cellular metabolic process	cellular aromatic compound metabolic process	cellular process	xenobiotic metabolic process	response to stimulus	secondary metabolic process	heterocycle metabolic process	metabolic process	Molecular Function:	monooxygenase activity	iron ion binding	electron carrier activity	oxidoreductase activity	heme binding	metal ion binding	aromatase activity	cation binding	oxidoreductase activity, acting on paired donors, with incorporation or reduction of molecular oxygen	binding	catalytic activity	oxidoreductase activity, acting on paired donors, with incorporation or reduction of molecular oxygen, reduced	tetrapyrrole binding	ion binding	transition metal ion binding	Cellular Component:	endoplasmic reticulum
0.006267		-594.299	-540.898	9.45796	3.70643	1	1	NM_022324	1418206_at	Stromal cell-derived factor 2-like 1, mRNA (cDNA clone IMAGE:3968302)	Mm.30222	64136	Sdf2l1	16	Biological Process:	biological_process	all	Molecular Function:	molecular_function	all	Cellular Component:	endoplasmic reticulum	membrane	intracellular membrane-bounded organelle	intracellular organelle	intracellular part	intracellular	membrane-bounded organelle	organelle	cell part	all	cytoplasm	cytoplasmic part	cell	cellular_component
0.02887		-571.993	-520.503	3.31822	15.0607	1	1	BB181574	1459437_at	START domain containing 9, mRNA (cDNA clone IMAGE:1226346)	Mm.389390	668880	Stard9	2	Molecular Function:	nucleotide binding	motor activity	ATP binding	hydrolase activity	hydrolase activity, acting on acid anhydrides, in phosphorus-containing anhydrides	purine nucleotide binding	nucleoside-triphosphatase activity	hydrolase activity, acting on acid anhydrides	binding	catalytic activity	purine nucleoside binding	adenyl ribonucleotide binding	ribonucleotide binding	pyrophosphatase activity	adenyl nucleotide binding	purine ribonucleotide binding	nucleoside binding	Cellular Component:	microtubule	intracellular organelle	intracellular part	non-membrane-bounded organelle	all	cell	cytoskeletal part	intracellular	organelle	protein complex	cell part	microtubule cytoskeleton	intracellular non-membrane-bounded organelle	intracellular organelle part	cytoskeleton	cellular_component
0.042652		-663.762	-615.675	14.0725	8.40318	1	1	BB164458	1439414_x_at	ESTs	-	-	-	-
0.033538		-451.887	-404.876	2.2578	14.6104	1	1	AV276089	1457213_a_at	Diacylglycerol kinase, eta (Dgkh), mRNA	Mm.379505	380921	Dgkh	14	Biological Process:	diacylglycerol metabolic process	neutral lipid metabolic process	organic ether metabolic process	cellular metabolic process	acylglycerol metabolic process	cellular lipid metabolic process	cellular process	lipid metabolic process	glycerol ether metabolic process	primary metabolic process	glycerolipid metabolic process	metabolic process	Molecular Function:	diacylglycerol kinase activity	protein homodimerization activity	binding	transferase activity	phosphotransferase activity, alcohol group as acceptor	catalytic activity	transferase activity, transferring phosphorus-containing groups	protein binding	protein dimerization activity	kinase activity	identical protein binding	Cellular Component:	cytoplasm	endosome	intracellular membrane-bounded organelle	intracellular organelle	intracellular part	membrane-bounded organelle	intracellular	organelle	all
0.026864		-614.328	-569.229	5.09532	12.1769	1	1	AB072269	1460380_at	Desmoglein 2 (Dsg2), mRNA	Mm.345891	13511	Dsg2	18	Biological Process:	cell adhesion	homophilic cell adhesion	cell-cell adhesion	biological adhesion	cellular process	Molecular Function:	calcium ion binding	protein binding	cation binding	ion binding	binding	metal ion binding	Cellular Component:	plasma membrane	membrane	integral to membrane	cell junction	desmosome	anchoring junction	plasma membrane part	all	cell part	apical junction complex	membrane part	cell-cell junction	intrinsic to membrane	cellular_component	cell	apicolateral plasma membrane
0.036347		-705.819	-661.342	8.17493	11.811	0.666667	1	AK011897	1453431_at	PREDICTED: Mus musculus RIKEN cDNA 2610206C17 gene (2610206C17Rik), mRNA	Mm.382914	72495	2610206C17Rik	7
0.047462		-727.432	-683.33	8.52139	13.0633	0	1	BB557350	1459383_at	CDNA sequence BC049807 (BC049807), mRNA	Mm.441097	381066	BC049807	17	Biological Process:	transcription	cellular biopolymer biosynthetic process	nitrogen compound metabolic process	cellular metabolic process	cellular process	biopolymer biosynthetic process	cellular macromolecule biosynthetic process	macromolecule metabolic process	gene expression	primary metabolic process	nucleobase, nucleoside, nucleotide and nucleic acid metabolic process	metabolic process	cellular macromolecule metabolic process	biopolymer metabolic process	cellular biosynthetic process	biosynthetic process	cellular biopolymer metabolic process	macromolecule biosynthetic process	Molecular Function:	zinc ion binding	metal ion binding	cation binding	ion binding	binding	transition metal ion binding	Cellular Component:	nucleus	intracellular membrane-bounded organelle	intracellular organelle	intracellular part	intracellular	membrane-bounded organelle	organelle	cell part
0.046568		-675.924	-635.9	4.98455	13.1487	0	0.333333	AK006402	1430181_at	H1 histone family, member N, testis-specific (H1fnt), mRNA	Mm.107718	70069	H1fnt	15	Biological Process:	multicellular organismal development	spermatogenesis	spermatid nucleus elongation	cell differentiation	chromosome condensation	sperm chromatin condensation	spermatid development	sexual reproduction	reproduction	germ cell development	chromatin organization	developmental process	DNA packaging	spermatid nucleus differentiation	cellular process	organelle organization	multicellular organismal process	male gamete generation	nucleus organization	spermatid differentiation	reproductive process	gamete generation	cellular developmental process	chromosome organization	cell development	cellular component organization	Molecular Function:	nucleotide binding	DNA binding	ATP binding	purine nucleotide binding	binding	adenyl ribonucleotide binding	purine nucleoside binding
0.015235		-558.548	-522.868	7.77536	4.0536	1	1	BF471867	1443903_at	Transcribed locus	Mm.448796	-	-	12
0.01758		-687.484	-655.87	8.03939	1.07909	0.333333	1	AK017558	1429750_at	multiple inositol polyphosphate histidine phosphatase 1	-	17330	-	-	Molecular Function:	acid phosphatase activity	multiple inositol-polyphosphate phosphatase activity	hydrolase activity	phosphatase activity	hydrolase activity, acting on ester bonds	inositol or phosphatidylinositol phosphatase activity	catalytic activity	phosphoric ester hydrolase activity	Cellular Component:	endoplasmic reticulum	plasma membrane	membrane	intracellular membrane-bounded organelle	intracellular organelle	intracellular part	intracellular	membrane-bounded organelle	organelle	cell part	all	cytoplasm	cytoplasmic part	cell	cellular_component
0.043559		-545.328	-519.295	3.39534	8.26774	0	0	NM_025504	1416775_at	ATP5S-like, mRNA (cDNA clone MGC:35750 IMAGE:4951552)	Mm.159956	66349	Atp5sl	7	Cellular Component:	mitochondrion	intracellular membrane-bounded organelle	intracellular organelle	intracellular part	intracellular	membrane-bounded organelle	organelle	cell part	all	cytoplasm	cytoplasmic part	cell	cellular_component
0.033677		-695.909	-673.396	6.80668	1.98182	0.333333	0.666667	BC024709	1451655_at	Schlafen 8, mRNA (cDNA clone IMAGE:3982223)	Mm.462462	276950	Slfn8	11
0.029084		-572.529	-550.527	5.92605	2.9185	1	1	BB476694	1436710_at	MFLJ00044 protein	Mm.117094	212168	Zswim4	8	Biological Process:	biological_process	all	Molecular Function:	molecular_function	zinc ion binding	metal ion binding	cation binding	ion binding	binding	transition metal ion binding	all	Cellular Component:	cellular_component	all
0.033857		-713.281	-701.895	2.1982	2.84067	0	0.666667	BM729416	1443622_at	Transcribed locus	Mm.449953	-	-	16
0.025475		-689.252	-709.301	3.24368	4.77214	0.666667	0.666667	BB475506	1443384_at	PTK2 protein tyrosine kinase 2 (Ptk2), transcript variant 1, mRNA	Mm.254494	14083	Ptk2	15	Biological Process:	microtubule cytoskeleton organization	angiogenesis	blood vessel development	vasculogenesis	neuron migration	protein amino acid phosphorylation	cell motion	signal complex assembly	integrin-mediated signaling pathway	central nervous system neuron axonogenesis	extracellular matrix organization	establishment of nucleus localization	endothelial cell migration	negative regulation of organ growth	protein amino acid autophosphorylation	negative regulation of axonogenesis	negative regulation of synaptogenesis	negative regulation of developmental process	cell differentiation	anatomical structure formation	neuron projection development	regulation of cell differentiation	neuron development	regulation of neuron projection development	establishment of localization in cell	enzyme linked receptor protein signaling pathway	regulation of synapse structure and activity	nucleus localization	multicellular organismal process	cellular process	protein complex biogenesis	anatomical structure development	vasculature development	regulation of cellular component organization
0.029276		-638.743	-659.554	4.50795	4.34518	0	0	NM_007847	1420598_x_at	Defensin related cryptdin, related sequence 2 (Defcr-rs2), mRNA	Mm.422993	13222	Defa-rs2	8	Biological Process:	defense response	response to stimulus	response to stress	Cellular Component:	extracellular region	extracellular space	extracellular region part	all	cellular_component
0.040022		-715.894	-737.32	5.17482	4.9293	0	0	AV274480	1457159_at	Gene model 101, (NCBI) (Gm101), mRNA	Mm.297290	226356	Gm101	1
0.013619		-721.241	-742.822	1.73852	4.82607	0	0.333333	AK014968	1429572_at	NOL1/NOP2/Sun domain family, member 7	-	70918	-	-	Molecular Function:	RNA binding	methyltransferase activity	transferase activity	transferase activity, transferring one-carbon groups	binding	catalytic activity	nucleic acid binding
0.003754		-719.909	-741.629	1.64012	3.18989	0.333333	0.166667	AK015076	1454470_at	RIKEN cDNA 4930404F17 gene	-	73817	-	-
0.030706		-731.2	-753.782	6.86211	0.719487	0	0	BI348639	1435507_x_at	Protease, serine, 2 (Prss2), mRNA	Mm.276926	22072	Prss2	6	Biological Process:	proteolysis	digestion	proteolysis involved in cellular protein catabolic process	cellular metabolic process	cellular biopolymer catabolic process	biopolymer catabolic process	cellular macromolecule catabolic process	cellular process	multicellular organismal process	macromolecule metabolic process	catabolic process	primary metabolic process	metabolic process	cellular protein catabolic process	cellular catabolic process	protein metabolic process	cellular macromolecule metabolic process	biopolymer metabolic process	protein catabolic process	cellular protein metabolic process	macromolecule catabolic process	cellular biopolymer metabolic process	Molecular Function:	serine-type endopeptidase activity	calcium ion binding	protein binding	peptidase activity	serine-type peptidase activity	hydrolase activity	metal ion binding	serine hydrolase activity	endopeptidase activity	cation binding	ion binding
0.00414		-725.298	-748.126	3.53805	1.57276	0	0.333333	AK004221	1430012_at	Transcribed locus	Mm.477641	68790	-	8
0.048501		-690.835	-713.727	7.00007	4.18852	0.5	0.666667	AK020027	1431605_at	Rb1cc1 mRNA for transcription factor	Mm.293811	12421	Rb1cc1	1	Biological Process:	liver development	positive regulation of protein amino acid phosphorylation	transcription	cell cycle	JNK cascade	heart development	negative regulation of apoptosis	regulation of transcription	positive regulation of cell size	negative regulation of developmental process	positive regulation of cellular process	positive regulation of cellular protein metabolic process	positive regulation of phosphorus metabolic process	apoptosis	regulation of phosphorylation	cellular process	multicellular organismal process	regulation of cellular component size	anatomical structure development	cell death	regulation of programmed cell death	negative regulation of biological process	regulation of nucleobase, nucleoside, nucleotide and nucleic acid metabolic process	biological regulation	biopolymer modification	programmed cell death	regulation of biological quality	response to stimulus	cellular biosynthetic process	positive regulation of protein metabolic process	positive regulation of phosphorylation	biosynthetic process	regulation of biosynthetic process	cellular response to stress
0.016652		-698.285	-721.195	1.97353	5.43573	0.666667	0.666667	BC010754	1448107_x_at	Kallikrein 1, mRNA (cDNA clone MGC:29118 IMAGE:4922971)	Mm.142722	16612	Klk1	7	Biological Process:	proteolysis	biopolymer catabolic process	protein metabolic process	biopolymer metabolic process	protein catabolic process	macromolecule catabolic process	macromolecule metabolic process	catabolic process	primary metabolic process	metabolic process	Molecular Function:	serine-type endopeptidase activity	peptidase activity	serine-type peptidase activity	hydrolase activity	serine hydrolase activity	endopeptidase activity	catalytic activity	peptidase activity, acting on L-amino acid peptides
0.035808		-728.313	-751.246	7.30834	0.947853	0	0	BB309301	1438898_at	Transcribed locus	Mm.403855	-	-	3
0.000897		-706.604	-729.696	2.16949	1.44557	0.333333	0.666667	AK014809	1429804_at	Solute carrier family 22 (organic cation transporter), member 16, mRNA (cDNA clone MGC:169952 IMAGE:8861347)	Mm.332570	70840	Slc22a16	10	Biological Process:	transport	ion transport	multicellular organismal development	spermatogenesis	organic cation transport	carnitine transport	cell differentiation	sexual reproduction	reproduction	quaternary ammonium group transport	cation transport	developmental process	amine transport	cellular process	transmembrane transport	multicellular organismal process	carboxylic acid transport	betaine transport	organic acid transport	male gamete generation	cofactor transport	reproductive process	establishment of localization	cellular developmental process	gamete generation	amino acid transport	vitamin transport	localization	Molecular Function:	amine transmembrane transporter activity	organic cation transmembrane transporter activity	carnitine transporter activity	cofactor transporter activity	cation transmembrane transporter activity
0.044806		-709.324	-732.851	3.85412	7.18825	0	0	BB154436	1430064_at	Tubulin tyrosine ligase-like family, member 11 (Ttll11), transcript variant 1, mRNA	Mm.21591	74410	Ttll11	2	Biological Process:	protein modification process	cellular metabolic process	cellular macromolecule metabolic process	protein metabolic process	biopolymer metabolic process	biopolymer modification	cellular process	cellular protein metabolic process	macromolecule metabolic process	cellular biopolymer metabolic process	primary metabolic process	metabolic process	Molecular Function:	tubulin-tyrosine ligase activity	ligase activity	catalytic activity	ligase activity, forming carbon-nitrogen bonds	acid-amino acid ligase activity	Cellular Component:	cytoplasm	cytoskeleton	cilium	cell projection	intracellular organelle	intracellular part	intracellular	organelle	non-membrane-bounded organelle	all	cell part	intracellular non-membrane-bounded organelle	cellular_component	cell
0.014374		-725.174	-748.776	2.63233	5.05666	0	0	BB500298	1439635_at	Regulator of G-protein signaling 9-2 isoform (RGS9)	Mm.38548	19739	Rgs9	11	Biological Process:	signal transduction	G-protein coupled receptor protein signaling pathway	intracellular signaling cascade	visual perception	negative regulation of signal transduction	response to stimulus	regulation of signal transduction	regulation of cell communication	multicellular organismal process	cellular process	cell communication	negative regulation of cellular process	negative regulation of biological process	sensory perception	neurological system process	biological regulation	regulation of cellular process	regulation of biological process	cell surface receptor linked signal transduction	negative regulation of cell communication	sensory perception of light stimulus	system process	cognition	Molecular Function:	signal transducer activity	GTPase activator activity	protein binding	nucleoside-triphosphatase regulator activity	enzyme regulator activity	molecular transducer activity	enzyme activator activity	binding	GTPase regulator activity	Cellular Component:
0.043282		-730.417	-754.235	6.8743	4.39509	0	0	BB250047	1447562_at	forkhead box F2	-	-	-	-
0.03387		-724.091	-747.949	4.75735	5.83317	0	0	BB632349	1427609_at	HMG box transcription factor (Sox14)	Mm.261595	20669	Sox14	9	Biological Process:	transcription	regulation of transcription	cellular biopolymer biosynthetic process	nitrogen compound metabolic process	cellular metabolic process	regulation of macromolecule metabolic process	regulation of cellular biosynthetic process	cellular process	regulation of metabolic process	biopolymer biosynthetic process	regulation of primary metabolic process	cellular macromolecule biosynthetic process	macromolecule metabolic process	regulation of nucleobase, nucleoside, nucleotide and nucleic acid metabolic process	gene expression	primary metabolic process	biological regulation	nucleobase, nucleoside, nucleotide and nucleic acid metabolic process	metabolic process	regulation of gene expression	regulation of cellular process	regulation of biological process	regulation of nitrogen compound metabolic process	cellular macromolecule metabolic process	biopolymer metabolic process	regulation of cellular metabolic process	cellular biosynthetic process	biosynthetic process	cellular biopolymer metabolic process	regulation of biosynthetic process	regulation of macromolecule biosynthetic process	macromolecule biosynthetic process	Molecular Function:	DNA binding
0.026254		-724.067	-747.997	6.41891	2.67237	0	0	NM_008920	1422873_at	Proteoglycan 2, bone marrow (Prg2), mRNA	Mm.142727	19074	Prg2	2	Biological Process:	immune response	defense response to bacterium	immune system process	multi-organism process	response to biotic stimulus	response to stress	response to stimulus	response to other organism	response to bacterium	defense response	Molecular Function:	binding	sugar binding	carbohydrate binding
0.005693		-631.351	-655.533	3.4476	2.85827	1	1	BB088198	1438892_at	Transcribed locus	Mm.406761	-	-	17
0.04177		-696.729	-721.084	2.91719	7.70907	0.666667	0.333333	BE949141	1446980_at	ESTs	-	-	-	-
0.028696		-722.618	-747.085	4.46743	5.79097	0	0	NM_008274	1450553_at	Homeo box D12 (Hoxd12), mRNA	Mm.57124	15432	Hoxd12	2	Biological Process:	skeletal system development	transcription	regulation of transcription, DNA-dependent	multicellular organismal development	pattern specification process	embryonic digit morphogenesis	regulation of transcription	cellular biopolymer biosynthetic process	nitrogen compound metabolic process	developmental process	regulation of macromolecule metabolic process	appendage development	limb morphogenesis	cellular process	multicellular organismal process	anatomical structure development	limb development	cellular macromolecule biosynthetic process	macromolecule metabolic process	regulation of nucleobase, nucleoside, nucleotide and nucleic acid metabolic process	gene expression	biological regulation	nucleobase, nucleoside, nucleotide and nucleic acid metabolic process	regulation of cellular process	regulation of biological process	regulation of nitrogen compound metabolic process	cellular macromolecule metabolic process	system development	regulation of cellular metabolic process	embryonic morphogenesis	embryonic development	cellular biosynthetic process	biosynthetic process	embryonic limb morphogenesis
0.036266		-668	-692.501	7.09096	3.49767	0.666667	0.333333	BF463926	1444629_at	Transcribed locus	Mm.449635	-	-	1
0.04073		-716.552	-741.127	4.53157	6.88955	0.333333	0.333333	BG068999	1441176_at	ESTs	-	-	-	-
0.012479		-654.619	-679.259	5.16484	2.43018	1	1	BB479183	1445774_at	ESTs	-	-	-	-
0.049688		-727.759	-752.561	5.49482	7.01827	0	0	AK015625	1433166_at	RIKEN cDNA 4930485E13 gene	-	74911	-	-
0.030817		-709.274	-734.102	4.18298	6.33911	0.333333	0	BG070917	1458875_at	ESTs	-	-	-	-
0.027471		-658.14	-683.33	5.63424	4.83687	0	0.333333	NM_019945	1449423_at	Microtubule associated serine/threonine kinase 1 (Mast1), mRNA	Mm.154614	56527	Mast1	8	Biological Process:	protein amino acid phosphorylation	cytoskeleton organization	cellular metabolic process	post-translational protein modification	organelle organization	cellular process	phosphorylation	protein modification process	macromolecule metabolic process	primary metabolic process	metabolic process	phosphate metabolic process	protein metabolic process	cellular macromolecule metabolic process	biopolymer metabolic process	biopolymer modification	phosphorus metabolic process	cellular protein metabolic process	cellular biopolymer metabolic process	cellular component organization	Molecular Function:	nucleotide binding	magnesium ion binding	protein kinase activity	protein serine/threonine kinase activity	protein binding	ATP binding	kinase activity	transferase activity	metal ion binding	binding	phosphotransferase activity, alcohol group as acceptor	catalytic activity	transferase activity, transferring phosphorus-containing groups
0.045049		-730.295	-755.778	7.28836	5.02115	0	0	AB023132	1421931_at	Inducible T-cell co-stimulator, mRNA (cDNA clone MGC:41104 IMAGE:1364228)	Mm.42044	54167	Icos	1	Molecular Function:	protein binding	binding	Cellular Component:	integral to plasma membrane	external side of plasma membrane	membrane	integral to membrane	plasma membrane part	all	cell part	membrane part	intrinsic to membrane	plasma membrane	intrinsic to plasma membrane	cell surface	cellular_component	cell
0.025357		-727.105	-752.78	5.97103	4.33393	0	0	NM_020013	1422916_at	Fibroblast growth factor 21 (Fgf21), mRNA	Mm.143736	56636	Fgf21	7	Molecular Function:	growth factor activity	protein binding	binding	receptor binding	Cellular Component:	extracellular region	all	cellular_component
0.038776		-700.332	-726.026	4.22458	7.35245	0.333333	0	NM_008806	1419740_at	Phosphodiesterase 6B, cGMP, rod receptor, beta polypeptide (Pde6b), mRNA	Mm.1372	18587	Pde6b	5	Biological Process:	signal transduction	visual perception	detection of light stimulus	response to stimulus	detection of abiotic stimulus	detection of stimulus	detection of external stimulus	response to light stimulus	response to external stimulus	multicellular organismal process	cellular process	cell communication	sensory perception	neurological system process	biological regulation	response to abiotic stimulus	regulation of cellular process	regulation of biological process	response to radiation	sensory perception of light stimulus	system process	cognition	Molecular Function:	catalytic activity	3',5'-cyclic-nucleotide phosphodiesterase activity	receptor activity	hydrolase activity	3',5'-cyclic-GMP phosphodiesterase activity	signal transducer activity	hydrolase activity, acting on ester bonds	cyclic-nucleotide phosphodiesterase activity	molecular transducer activity	phosphoric diester hydrolase activity	phosphoric ester hydrolase activity
0.029748		-726.685	-752.422	7.54574	1.90962	0	0.333333	M58149	1419178_at	CD3 antigen, gamma polypeptide, mRNA (cDNA clone MGC:41180 IMAGE:1494674)	Mm.335106	12502	Cd3g	9	Biological Process:	cell surface receptor linked signal transduction	signal transduction	regulation of biological process	regulation of cellular process	biological regulation	cellular process	cell communication	Molecular Function:	receptor activity	transmembrane receptor activity	protein binding	molecular transducer activity	binding	signal transducer activity	Cellular Component:	membrane	integral to membrane	alpha-beta T cell receptor complex	plasma membrane part	receptor complex	protein complex	all	cell part	membrane part	intrinsic to membrane	plasma membrane	macromolecular complex	cellular_component	cell	T cell receptor complex
0.018032		-723.277	-749.045	2.194	6.29118	0	0	AK016719	1453937_at	Transcribed locus	Mm.399516	71125	-	10
0.048903		-714.057	-740.02	9.22613	0.987936	0	0.666667	BM205949	1427095_at	CUB domain containing protein 1, mRNA (cDNA clone IMAGE:3709937)	Mm.27519	109332	Cdcp1	9	Cellular Component:	plasma membrane	membrane	integral to membrane	intrinsic to membrane	cell	all	cellular_component	cell part	membrane part
0.026145		-594.951	-620.951	7.47679	1.00863	1	1	NM_010858	1422580_at	Myosin, light polypeptide 4 (Myl4), mRNA	Mm.390355	17896	Myl4	11	Molecular Function:	motor activity	calcium ion binding	hydrolase activity	hydrolase activity, acting on acid anhydrides, in phosphorus-containing anhydrides	cation binding	nucleoside-triphosphatase activity	binding	hydrolase activity, acting on acid anhydrides	catalytic activity	ion binding	pyrophosphatase activity	metal ion binding	Cellular Component:	myosin complex	intracellular organelle	intracellular part	non-membrane-bounded organelle	all	cell	cytoskeletal part	intracellular	organelle	actin cytoskeleton	protein complex	cell part	intracellular non-membrane-bounded organelle	intracellular organelle part	cytoskeleton	cellular_component	macromolecular complex	organelle part
0.013965		-642.956	-669.044	5.43961	3.07279	0.333333	0.666667	AK002699	1431292_a_at	Twinfilin, actin-binding protein, homolog 2 (Drosophila), mRNA (cDNA clone MGC:5705 IMAGE:3257230)	Mm.274346	23999	Twf2	9	Biological Process:	intracellular signaling cascade	signal transduction	regulation of biological process	regulation of cellular process	biological regulation	cellular process	cell communication	Molecular Function:	actin binding	protein kinase C binding	ATP binding	purine nucleotide binding	protein kinase binding	binding	enzyme binding	nucleotide binding	cytoskeletal protein binding	protein binding	kinase binding	purine nucleoside binding	adenyl ribonucleotide binding	ribonucleotide binding	adenyl nucleotide binding	purine ribonucleotide binding	nucleoside binding	Cellular Component:	intracellular	cytoplasm	cytoskeleton	intracellular organelle	intracellular part	organelle	non-membrane-bounded organelle	all
0.029018		-720.247	-746.388	5.29867	5.78193	0	0	AK016618	1429838_at	Sperm-associated WD repeat protein	Mm.440554	66722	Spag16	1	Biological Process:	spermatogenesis	cell projection organization	sexual reproduction	reproduction	reproductive process	male gamete generation	cellular component organization	gamete generation	cellular process	Molecular Function:	protein binding	binding	Cellular Component:	nucleus	cytoplasm	cytoskeleton	microtubule	cilium	axoneme	flagellum	flagellar axoneme	cell projection	intracellular organelle	intracellular part	membrane-bounded organelle	non-membrane-bounded organelle	all	cell	microtubule-based flagellum part	intracellular membrane-bounded organelle	cytoskeletal part	intracellular	organelle	cell part
0.03792		-729.459	-755.955	6.07117	6.20214	0	0	AK015070	1432751_at	RIKEN cDNA 4930403O18 gene	-	73943	-	-
0.047408		-653.268	-679.812	0.865739	9.34352	0.5	0.666667	D45858	1417708_at	Synaptotagmin III (Syt3), transcript variant 1, mRNA	Mm.4824	20981	Syt3	7	Biological Process:	transport	establishment of localization	localization	Molecular Function:	transporter activity	calcium ion binding	protein binding	metal ion binding	cation binding	ion binding	binding	Cellular Component:	synaptic vesicle	membrane	integral to membrane	cell junction	cytoplasmic vesicle	synapse	intracellular organelle	intracellular part	plasma membrane part	membrane-bounded organelle	all	clathrin-coated vesicle	membrane part	intrinsic to membrane	cytoplasmic part	vesicle	plasma membrane	cell	membrane-bounded vesicle	synapse part	intracellular membrane-bounded organelle	intracellular
0.037046		-716.359	-743.105	8.35449	2.40186	0.666667	0.333333	BB305334	1437212_at	PREDICTED: Mus musculus zinc finger protein 420, transcript variant 1 (Zfp420), mRNA	Mm.297657	233058	Zfp420	7
0.036699		-724.853	-751.638	8.05739	3.22293	0	0.333333	BG066579	1442938_at	DNA segment, Chr 12, ERATO Doi 247, expressed	-	-	-	-
0.00347		-576.267	-603.13	3.97041	1.75846	0.5	0.833333	NM_009943	1417607_at	Cytochrome c oxidase, subunit VI a, polypeptide 2, mRNA (cDNA clone MGC:41177 IMAGE:1447375)	Mm.43824	12862	Cox6a2	7	Molecular Function:	cytochrome-c oxidase activity	cation transmembrane transporter activity	hydrogen ion transmembrane transporter activity	substrate-specific transmembrane transporter activity	substrate-specific transporter activity	oxidoreductase activity, acting on heme group of donors	transporter activity	ion transmembrane transporter activity	inorganic cation transmembrane transporter activity	catalytic activity	oxidoreductase activity, acting on heme group of donors, oxygen as acceptor	oxidoreductase activity	monovalent inorganic cation transmembrane transporter activity	transmembrane transporter activity	heme-copper terminal oxidase activity	Cellular Component:	mitochondrion	mitochondrial inner membrane	mitochondrial respiratory chain complex IV	membrane	organelle inner membrane	intracellular organelle	intracellular part	membrane-bounded organelle	all	membrane part	mitochondrial envelope	cytoplasmic part	mitochondrial respiratory chain	respiratory chain	organelle envelope	mitochondrial part	mitochondrial membrane	envelope
0.02985		-687.117	-714.318	4.87143	6.63979	0	0.333333	BB470604	1447964_at	Transcribed locus, strongly similar to XP_415008.1 PREDICTED: similar to Tubulin tyrosine ligase [Gallus gallus]	Mm.442621	-	-	2
0.049945		-699.523	-727.083	8.24537	5.5196	0.5	1	BB277244	1439987_at	Glutamate receptor, ionotropic, kainate 1 (Grik1), transcript variant 1, mRNA	Mm.5134	14805	Grik1	16	Biological Process:	transport	ion transport	positive regulation of gamma-aminobutyric acid secretion	adult behavior	positive regulation of synaptic transmission, GABAergic	synaptic transmission, glutamatergic	regulation of membrane potential	regulation of long-term neuronal synaptic plasticity	regulation of short-term neuronal synaptic plasticity	behavioral response to pain	membrane depolarization	negative regulation of synaptic transmission, glutamatergic	regulation of excitatory postsynaptic membrane potential	regulation of inhibitory postsynaptic membrane potential	positive regulation of cellular process	regulation of amino acid transport	regulation of localization	multicellular organismal process	cellular process	carboxylic acid transport	regulation of synaptic plasticity	ion homeostasis	organic acid transport	regulation of organic acid transport	negative regulation of biological process	regulation of amine transport	biological regulation	negative regulation of transmission of nerve impulse	chemical homeostasis	gamma-aminobutyric acid secretion	regulation of postsynaptic membrane potential	regulation of multicellular organismal process	negative regulation of neurological system process	positive regulation of secretion
0.001759		-725.614	-753.207	0.821502	3.62579	0	0	AK015203	1432085_at	Transcribed locus	Mm.410825	74635	-	3
0.025409		-731.318	-759.114	5.85157	5.44492	0.166667	0.166667	BB386209	1441913_at	Leucine zipper protein 2, mRNA (cDNA clone MGC:100090 IMAGE:30620475)	Mm.387344	233271	Luzp2	7	Biological Process:	biological_process	all	Molecular Function:	molecular_function	all	Cellular Component:	cellular_component	extracellular region	all
0.043921		-702.775	-730.656	6.6604	6.91279	0	0.666667	BM203048	1444175_at	ESTs	-	-	-	-
0.045454		-718.858	-746.741	5.70377	7.86314	0	0.166667	AK016780	1433057_at	Transcribed locus	Mm.444677	71135	-	16
0.038706		-720.76	-748.809	5.00907	7.77747	0	0	AK015560	1433309_at	zinc finger protein 572	-	74920	-	-
0.023764		-689.468	-717.76	4.24303	6.74191	1	1	AK019762	1460507_at	Transcribed locus	Mm.329924	77594	-	19
0.04357		-712.767	-741.225	8.78683	4.27403	0.666667	0.333333	AI552528	1449720_at	Transcribed locus	Mm.459159	-	-	2
0.043317		-707.923	-736.5	5.00679	8.41546	1	0.666667	NM_009341	1422224_at	T-complex protein 10c (Tcp10c), mRNA	Mm.432087	21461	Tcp10b	17
0.024942		-714.033	-742.697	4.56854	6.80267	0.666667	0.833333	BG065739	1459424_at	DNA segment, Chr 3, ERATO Doi 108, expressed	-	-	-	-
0.040489		-730.579	-759.315	9.53187	1.32014	0	0	AW489900	1441790_at	Transcribed locus	Mm.384718	-	-	9
0.021977		-722.908	-751.65	6.08352	5.03608	0	0	BB110590	1454364_at	RIKEN cDNA 9530025L08 gene	-	77439	-	-
0.047133		-243.104	-272.052	9.09445	4.64715	1	1	C87155	1427116_at	Transcribed locus	Mm.442020	233904	-	7	Biological Process:	biological_process	all	Molecular Function:	methyltransferase activity	transferase activity	transferase activity, transferring one-carbon groups	catalytic activity	Cellular Component:	nucleus	histone methyltransferase complex	nucleoplasm	nuclear lumen	organelle lumen	intracellular organelle	intracellular part	membrane-bounded organelle	all	methyltransferase complex	nuclear part	cell	intracellular organelle lumen	intracellular membrane-bounded organelle	nucleoplasm part	intracellular	organelle	cell part	protein complex	membrane-enclosed lumen	intracellular organelle part	cellular_component	macromolecular complex	organelle part
0.024916		-726.115	-755.086	4.69098	6.82243	0	0	NM_007445	1450573_at	Anti-Mullerian hormone (Amh), mRNA	Mm.376094	11705	Amh	10	Biological Process:	urogenital system development	gonadal mesoderm development	gonad development	cell differentiation	reproduction	developmental process	cellular process	multicellular organismal process	anatomical structure development	reproductive developmental process	reproductive structure development	multicellular organismal development	reproductive process	mesoderm development	tissue development	system development	development of primary sexual characteristics	cellular developmental process	organ development	sex differentiation	Molecular Function:	transforming growth factor beta receptor binding	growth factor activity	protein binding	binding	cytokine receptor binding	receptor binding	Cellular Component:	extracellular region	extracellular space	cytoplasm	extracellular region part	intracellular part	intracellular
0.04394		-723.237	-752.224	8.53523	5.17567	0	0.333333	BG066644	1457761_at	expressed sequence C79607	-	-	-	-
0.045776		-729.156	-758.207	6.07844	8.12379	0	0	AF390177	1451964_at	Melanoma inhibitory activity protein 2	Mm.213215	338320	Mia2	12	Cellular Component:	extracellular region	all	cellular_component
0.005095		-725.739	-754.803	3.85121	3.52288	0	0	AK019887	1433401_at	RIKEN cDNA 5033405D04 gene	-	78230	-	-
0.042785		-547.585	-576.698	5.88049	8.00625	1	1	AK015972	1431426_at	Regulation of nuclear pre-mRNA domain containing 2 (Rprd2), mRNA	Mm.196275	75137	Rprd2	3
0.045115		-717.518	-746.651	9.86566	2.2701	0.333333	0.333333	NM_030737	1421724_at	Vomeronasal 1 receptor, D7 (V1rd7), mRNA	Mm.160377	81012	V1rd7	7	Molecular Function:	receptor activity	molecular transducer activity	signal transducer activity
0.000702		-723.836	-753.077	1.54824	2.68324	0	0	BE994735	1457329_at	Transcribed locus	Mm.408737	432530	-	11	Biological Process:	cAMP biosynthetic process	activation of adenylate cyclase activity	intracellular signaling cascade	long-term memory	cyclic nucleotide biosynthetic process	positive regulation of cyclase activity	nitrogen compound metabolic process	regulation of catalytic activity	multicellular organismal process	cell communication	cellular process	regulation of nucleotide biosynthetic process	nucleotide biosynthetic process	regulation of nucleobase, nucleoside, nucleotide and nucleic acid metabolic process	neurological system process	biological regulation	nucleobase, nucleoside, nucleotide and nucleic acid metabolic process	regulation of cellular process	regulation of biological process	positive regulation of catalytic activity	regulation of nitrogen compound metabolic process	regulation of cyclic nucleotide biosynthetic process	regulation of cellular metabolic process	regulation of cyclic nucleotide metabolic process	regulation of adenylate cyclase activity	response to stimulus	memory	cellular biosynthetic process	system process	regulation of cAMP biosynthetic process	nucleoside phosphate metabolic process	biosynthetic process	regulation of biosynthetic process	positive regulation of lyase activity
0.02846		-728.261	-757.529	8.37932	2.4355	0	0	BE995677	1439899_at	UDP-N-acetyl-alpha-D-galactosamine:polypeptide N-acetylgalactosaminyltransferase 13, mRNA (cDNA clone MGC:150158 IMAGE:401105	Mm.330227	271786	Galnt13	2	Biological Process:	protein amino acid O-linked glycosylation	cellular metabolic process	cellular process	glycoprotein metabolic process	cellular macromolecule biosynthetic process	protein modification process	macromolecule metabolic process	primary metabolic process	biopolymer glycosylation	protein amino acid glycosylation	metabolic process	glycoprotein biosynthetic process	protein metabolic process	cellular macromolecule metabolic process	biopolymer metabolic process	biopolymer modification	carbohydrate metabolic process	cellular biosynthetic process	cellular carbohydrate metabolic process	cellular protein metabolic process	biosynthetic process	cellular biopolymer metabolic process	macromolecule biosynthetic process	glycosylation	Molecular Function:	polypeptide N-acetylgalactosaminyltransferase activity	calcium ion binding	sugar binding	transferase activity	transferase activity, transferring glycosyl groups	manganese ion binding	carbohydrate binding	transferase activity, transferring hexosyl groups	UDP-glycosyltransferase activity
0.033685		-726.068	-755.547	5.58677	7.41422	0	0	NM_014193	1420442_at	Calcium channel, voltage-dependent, L type, alpha 1S subunit (Cacna1s), transcript variant 1, mRNA	Mm.4418	12292	Cacna1s	1	Biological Process:	skeletal system development	extraocular skeletal muscle development	transport	ion transport	calcium ion transport	muscle contraction	striated muscle contraction	endoplasmic reticulum organization	skeletal muscle tissue development	myoblast fusion	neuromuscular junction development	skeletal muscle adaptation	skeletal muscle fiber development	muscle cell development	cell differentiation	anatomical structure formation	anatomical structure formation involved in morphogenesis	myotube differentiation	muscle system process	cation transport	developmental process	cellular process	organelle organization	multicellular organismal process	synapse organization	divalent metal ion transport	anatomical structure development	extracellular structure organization	muscle organ development	system development	eye development	muscle fiber development	muscle adaptation	striated muscle tissue development
0.03565		-729.131	-758.62	6.47035	6.90434	0	0	AK016994	1432076_at	Transcribed locus	Mm.76818	71285	-	7
0.009547		-726.053	-755.554	2.80112	5.66817	0	0	NM_009027	1421621_at	RAS protein-specific guanine nucleotide-releasing factor 2 (Rasgrf2), mRNA	Mm.248630	19418	Rasgrf2	13	Biological Process:	intracellular signaling cascade	small GTPase mediated signal transduction	regulation of Rho protein signal transduction	regulation of small GTPase mediated signal transduction	regulation of signal transduction	regulation of biological process	regulation of cellular process	Ras protein signal transduction	regulation of cell communication	Rho protein signal transduction	cellular process	cell communication	signal transduction	regulation of Ras protein signal transduction	biological regulation	Molecular Function:	guanyl-nucleotide exchange factor activity	Rho guanyl-nucleotide exchange factor activity	calcium ion binding	nucleoside-triphosphatase regulator activity	cation binding	binding	small GTPase regulator activity	GTPase regulator activity	enzyme regulator activity	ion binding	Ras guanyl-nucleotide exchange factor activity	metal ion binding	Cellular Component:	intracellular	cytoplasm	endoplasmic reticulum	plasma membrane	membrane
0.03687		-712.935	-742.469	8.79197	3.81482	0.333333	0	BC025912	1451481_s_at	Organic solute transporter alpha (Osta), mRNA	Mm.476915	106407	Osta	16	Biological Process:	transport	establishment of localization	localization	Molecular Function:	transporter activity	Cellular Component:	plasma membrane	membrane	integral to membrane	intrinsic to membrane	cell	all	cellular_component	cell part	membrane part
0.026692		-720.1	-749.673	3.49523	7.89923	0	0	BG067581	1458817_at	ESTs	-	-	-	-
0.023514		-716.306	-745.895	6.37375	5.32207	0.333333	0	AK018014	1433108_at	T-cell receptor beta, joining region	-	21580	-	-
0.049184		-722.072	-751.662	6.8934	8.04747	0.333333	0.666667	AK015795	1432157_at	Transcribed locus, strongly similar to XP_984487.1 PREDICTED: hypothetical protein LOC75098 [Mus musculus]	Mm.152544	75098	-	17
0.018685		-715.33	-744.95	4.72808	6.1307	0	0.166667	AV328953	1458163_at	CDNA sequence BC066028 (BC066028), mRNA	Mm.359154	407812	BC066028	7	Biological Process:	transcription	cellular biopolymer biosynthetic process	nitrogen compound metabolic process	cellular metabolic process	cellular process	biopolymer biosynthetic process	cellular macromolecule biosynthetic process	macromolecule metabolic process	gene expression	primary metabolic process	nucleobase, nucleoside, nucleotide and nucleic acid metabolic process	metabolic process	cellular macromolecule metabolic process	biopolymer metabolic process	cellular biosynthetic process	biosynthetic process	cellular biopolymer metabolic process	macromolecule biosynthetic process	Molecular Function:	zinc ion binding	metal ion binding	cation binding	ion binding	binding	transition metal ion binding	Cellular Component:	nucleus	intracellular membrane-bounded organelle	intracellular organelle	intracellular part	intracellular	membrane-bounded organelle	organelle	cell part
0.048603		-734.012	-763.69	9.17713	5.27163	0	0	BF472603	1445582_at	Transcribed locus, moderately similar to XP_001474195.1 PREDICTED: hypothetical protein [Mus musculus]	Mm.407882	-	-	10
0.045943		-559.722	-589.561	4.76907	9.28048	1	1	NM_020032	1449352_at	Polymerase (DNA directed), lambda, mRNA (cDNA clone MGC:7039 IMAGE:3156259)	Mm.46509	56626	Poll	19	Biological Process:	DNA replication	DNA repair	base-excision repair, gap-filling	nucleotide-excision repair	response to DNA damage stimulus	cellular response to stress	cellular biopolymer biosynthetic process	nitrogen compound metabolic process	cellular metabolic process	cellular process	biopolymer biosynthetic process	cellular macromolecule biosynthetic process	macromolecule metabolic process	primary metabolic process	nucleobase, nucleoside, nucleotide and nucleic acid metabolic process	metabolic process	base-excision repair	cellular macromolecule metabolic process	biopolymer metabolic process	response to stress	cellular response to stimulus	response to stimulus	cellular biosynthetic process	cellular biopolymer metabolic process	biosynthetic process	cellular response to DNA damage stimulus	DNA metabolic process	macromolecule biosynthetic process	Molecular Function:	DNA binding	catalytic activity	DNA-directed DNA polymerase activity	transferase activity	nucleotidyltransferase activity
0.041817		-697.878	-727.719	10.1022	0.118846	0	0	AW123140	1459029_at	P21 (CDKN1A)-activated kinase 1 (Pak1), mRNA	Mm.260227	18479	Pak1	7	Biological Process:	protein amino acid phosphorylation	neuromuscular junction development	dendrite development	receptor clustering	anatomical structure formation	cellular component assembly	cell differentiation	neuron projection development	cellular component biogenesis	neuron development	developmental process	enzyme linked receptor protein signaling pathway	signal complex assembly	post-translational protein modification	cell communication	multicellular organismal process	cellular process	protein complex biogenesis	anatomical structure development	synapse organization	protein modification process	neuron differentiation	neurogenesis	macromolecule metabolic process	extracellular structure organization	biological regulation	muscle organ development	regulation of biological process	regulation of cellular process	cell surface receptor linked signal transduction	system development	cellular macromolecule metabolic process	biopolymer modification	muscle fiber development
0.048598		-644.309	-674.201	4.79948	9.51755	1	1	BB131502	1439130_at	Autophagy-related 4D (yeast) (Atg4d), mRNA	Mm.440165	235040	Atg4d	9	Biological Process:	protein targeting to vacuole	transport	autophagy	biological_process	protein transport	modification-dependent protein catabolic process	cellular biopolymer catabolic process	establishment of localization in cell	cellular macromolecule catabolic process	intracellular transport	modification-dependent macromolecule catabolic process	cellular process	intracellular protein transport	proteolysis	protein targeting	macromolecule metabolic process	cellular macromolecule metabolic process	cellular protein localization	protein catabolic process	macromolecule localization	proteolysis involved in cellular protein catabolic process	macromolecule catabolic process	protein localization	establishment of protein localization	cellular localization	vacuolar transport	biopolymer catabolic process	cellular metabolic process	all	catabolic process	primary metabolic process	metabolic process	cellular protein catabolic process	cellular catabolic process
0.026498		-728.973	-758.881	5.43196	6.81588	0	0	AU022194	1459501_at	expressed sequence AU022194	-	104506	-	-
0.044566		-713.606	-743.518	8.94246	5.21149	0	0	BE955043	1445622_at	Transcribed locus	Mm.384127	-	-	17
0.037034		-691.352	-721.306	8.914	3.91184	0	0	NM_021309	1449105_at	SH2 domain protein 2A, mRNA (cDNA clone MGC:41076 IMAGE:3327113)	Mm.86361	27371	Sh2d2a	3	Biological Process:	cell proliferation	cellular process	Molecular Function:	SH3/SH2 adaptor activity	protein binding	SH3 domain binding	molecular adaptor activity	molecular transducer activity	binding	protein binding, bridging	protein domain specific binding	signal transducer activity	Cellular Component:	cytoplasm	plasma membrane	membrane	intracellular part	intracellular	cell	all	cellular_component	cell part
0.026722		-708.766	-738.728	8.54061	1.92517	0	0	NM_133365	1421434_at	Dynein, axonemal, heavy chain 5 (Dnahc5), mRNA	Mm.248464	110082	Dnahc5	15	Biological Process:	ciliary or flagellar motility	microtubule-based movement	microtubule-based process	cell motility	localization of cell	locomotion	localization	cellular process	cell motion	Molecular Function:	nucleotide binding	motor activity	microtubule motor activity	ATP binding	ATPase activity	nucleoside-triphosphatase activity	hydrolase activity, acting on acid anhydrides, in phosphorus-containing anhydrides	binding	catalytic activity	purine nucleoside binding	pyrophosphatase activity	purine ribonucleotide binding	nucleoside binding	hydrolase activity	purine nucleotide binding	hydrolase activity, acting on acid anhydrides	adenyl ribonucleotide binding	ribonucleotide binding	adenyl nucleotide binding	Cellular Component:	axonemal dynein complex	microtubule	dynein complex	axoneme
0.039636		-654.38	-684.355	4.84011	8.71163	0	0	BM116861	1455239_at	RIKEN cDNA 6330512M04 gene, mRNA (cDNA clone MGC:58491 IMAGE:6534368)	Mm.154486	320802	6330512M04Rik	7	Biological Process:	response to biotic stimulus	response to stimulus	Cellular Component:	membrane	integral to membrane	intrinsic to membrane	cell	all	cellular_component	cell part	membrane part
0.036575		-667.989	-698.015	1.76631	9.55539	1	1	BB309731	1434475_at	Peptidyl-prolyl isomerase G (cyclophilin G), mRNA (cDNA clone MGC:183605 IMAGE:9087605)	Mm.11815	228005	Ppig	2	Biological Process:	protein folding	cellular metabolic process	cellular macromolecule metabolic process	protein metabolic process	biopolymer metabolic process	cellular process	cellular protein metabolic process	macromolecule metabolic process	cellular biopolymer metabolic process	primary metabolic process	metabolic process	Molecular Function:	peptidyl-prolyl cis-trans isomerase activity	isomerase activity	cis-trans isomerase activity	catalytic activity	Cellular Component:	nucleus	intracellular membrane-bounded organelle	intracellular organelle	intracellular part	intracellular	membrane-bounded organelle	organelle	cell part	all	cell	cellular_component
0.031638		-733.092	-763.137	8.75983	3.03183	0	0	BB277054	1435918_at	Family with sequence similarity 107, member A (Fam107a), mRNA	Mm.256058	268709	Fam107a	14
0.046743		-710.211	-740.297	8.50558	6.29852	0.333333	0	C76618	1419974_at	Sterol carrier protein 2, liver, mRNA (cDNA clone MGC:29961 IMAGE:5123611)	Mm.379011	20280	Scp2	4	Biological Process:	acyl-CoA metabolic process	transport	lipid transport	peroxisome organization	metabolic process	carboxylic acid metabolic process	cofactor metabolic process	cellular metabolic process	organic acid metabolic process	organelle organization	cellular process	fatty acid metabolic process	primary metabolic process	cellular ketone metabolic process	monocarboxylic acid metabolic process	coenzyme metabolic process	establishment of localization	cellular lipid metabolic process	lipid metabolic process	cellular component organization	localization	oxoacid metabolic process	Molecular Function:	catalytic activity	sterol carrier protein X-related thiolase activity	sterol carrier activity	protein binding	lipid binding	oxidoreductase activity	transferase activity	transferase activity, transferring acyl groups other than amino-acyl groups	propanoyl-CoA C-acyltransferase activity	binding	transferase activity, transferring acyl groups
0.039073		-682.067	-712.161	9.12791	3.97852	1	1	BB384542	1459264_at	Tripartite motif protein TRIM33 (Trim33)	Mm.195036	94093	Trim33	3	Biological Process:	transcription	biological_process	modification-dependent protein catabolic process	regulation of transcription	cellular biopolymer biosynthetic process	nitrogen compound metabolic process	cellular biopolymer catabolic process	cellular macromolecule catabolic process	regulation of macromolecule metabolic process	modification-dependent macromolecule catabolic process	cellular process	proteolysis	cellular macromolecule biosynthetic process	macromolecule metabolic process	regulation of nucleobase, nucleoside, nucleotide and nucleic acid metabolic process	gene expression	biological regulation	nucleobase, nucleoside, nucleotide and nucleic acid metabolic process	regulation of cellular process	regulation of biological process	regulation of nitrogen compound metabolic process	cellular macromolecule metabolic process	regulation of cellular metabolic process	protein catabolic process	cellular biosynthetic process	proteolysis involved in cellular protein catabolic process	macromolecule catabolic process	biosynthetic process	regulation of biosynthetic process	cellular metabolic process	biopolymer catabolic process	all	regulation of cellular biosynthetic process	regulation of metabolic process
0.035039		-619.667	-649.839	8.88204	3.71167	1	1	AK018519	1433101_at	Transcribed locus	Mm.439331	71512	-	15
0.042661		-723.076	-753.315	1.13167	10.2458	0	0	BB354792	1439291_at	Transcribed locus	Mm.102035	-	-	13
0.011595		-699.482	-729.761	5.04502	4.65569	0	0	L23636	1422115_a_at	FMS-like tyrosine kinase 3 ligand, mRNA (cDNA clone MGC:30232 IMAGE:5132319)	Mm.1658	14256	Flt3l	7	Biological Process:	positive regulation of cell proliferation	lymphocyte differentiation	cell differentiation	lymphocyte activation	hemopoietic or lymphoid organ development	positive regulation of cellular process	developmental process	positive regulation of biological process	multicellular organismal process	cellular process	anatomical structure development	biological regulation	multicellular organismal development	immune system process	immune system development	leukocyte activation	regulation of cellular process	regulation of biological process	system development	regulation of cell proliferation	cellular developmental process	organ development	cell proliferation	cell activation	leukocyte differentiation	hemopoiesis	Molecular Function:	cytokine activity	kinase activity	receptor tyrosine kinase binding	protein homodimerization activity	binding	transferase activity	catalytic activity
0.01884		-727.395	-757.686	5.22782	5.97275	0	0	NM_009258	1415938_at	Serine peptidase inhibitor, Kazal type 3 (Spink3), mRNA	Mm.272	20730	Spink3	18	Molecular Function:	serine-type endopeptidase inhibitor activity	peptidase inhibitor activity	enzyme regulator activity	enzyme inhibitor activity	endopeptidase inhibitor activity	Cellular Component:	extracellular region	all	cellular_component
0.024214		-533.904	-564.205	7.39411	4.35675	1	0.833333	NM_007566	1419563_at	Mus musculus, clone IMAGE:5365035, mRNA	Mm.476864	12211	Birc6	17	Biological Process:	anti-apoptosis	positive regulation of cell proliferation	protein ubiquitination	regulation of cell proliferation	labyrinthine layer development	spongiotrophoblast layer development	negative regulation of developmental process	positive regulation of cellular process	positive regulation of biological process	developmental process	post-translational protein modification	apoptosis	placenta development	multicellular organismal process	cellular process	anatomical structure development	negative regulation of cellular process	chordate embryonic development	protein modification process	cell death	regulation of programmed cell death	macromolecule metabolic process	negative regulation of biological process	biological regulation	protein modification by small protein conjugation	regulation of biological process	regulation of cellular process	system development	cellular macromolecule metabolic process	in utero embryonic development	biopolymer modification	regulation of apoptosis	programmed cell death	embryonic development
0.02635		-709.102	-739.458	7.6746	4.36807	0	0.333333	BE623396	1444238_at	Transcribed locus	Mm.458742	-	-	6
0.029251		-723.37	-753.798	3.08072	8.61804	0	0	C76242	1458770_at	DNA segment, Chr 11, ERATO Doi 4, expressed	-	52100	-	-
0.035672		-698.285	-728.736	4.9513	8.42603	0.666667	0.333333	AV209724	1438544_at	RIKEN cDNA 1700001G11 gene	-	-	-	-
0.019709		-729.021	-759.489	8.05577	0.795046	0	0	AK016545	1431794_at	RIKEN cDNA 4932434E15 gene	-	74390	-	-
0.01881		-705.213	-735.737	2.90173	7.44963	0	0	AW048687	1458587_at	PREDICTED: Mus musculus RIKEN cDNA 2310047D07 gene (2310047D07Rik), mRNA	Mm.44573	69657	2310047D07Rik	5
0.006312		-722.344	-752.926	2.59794	5.21796	0.333333	0	BB236368	1443418_at	Transcribed locus	Mm.447061	-	-	X
0.026919		-730.631	-761.24	6.68497	5.97282	0	0	BB313974	1444301_at	protocadherin 10	-	-	-	-
0.023374		-714.991	-745.639	3.21067	7.96179	0.333333	0.333333	BG066730	1445276_at	expressed sequence C80154	-	-	-	-
0.025872		-707.061	-737.81	2.64508	8.49024	1	1	BE993694	1444077_at	Syntaxin binding protein 5-like, mRNA (cDNA clone MGC:178564 IMAGE:9053556)	Mm.80170	207227	Stxbp5l	16	Biological Process:	transport	exocytosis	protein transport	vesicle-mediated transport	establishment of protein localization	cellular localization	establishment of localization in cell	establishment of localization	macromolecule localization	cellular process	secretion by cell	secretion	protein localization	localization	Cellular Component:	cytoplasm	plasma membrane	membrane	integral to membrane	intrinsic to membrane	intracellular part	intracellular	cell	all	cellular_component	cell part	membrane part
0.01986		-710.815	-741.583	5.02218	6.47418	0.5	0.333333	AK021348	1454538_at	Transcribed locus	Mm.448181	77541	-	12
0.04733		-596.537	-627.306	8.87621	6.27666	1	1	BB174795	1443421_s_at	Protocadherin beta 15 (Pcdhb15), mRNA	Mm.283857	93886	Pcdhb15	18	Biological Process:	cell adhesion	biological adhesion	cellular process	Molecular Function:	calcium ion binding	protein binding	cation binding	ion binding	binding	metal ion binding	Cellular Component:	membrane	integral to membrane	intrinsic to membrane	cell	all	cellular_component	cell part	membrane part
0.042046		-730.036	-760.892	9.33405	4.73438	0	0	NM_025929	1449496_at	RIKEN cDNA 2010109I03 gene (2010109I03Rik), mRNA	Mm.154566	67038	2010109I03Rik	15
0.022566		-727.738	-758.603	6.02362	6.06925	0.333333	0.333333	BB214530	1447116_at	Transcribed locus	Mm.450812	-	-	2
0.019243		-729.591	-760.494	7.36614	3.48876	0	0	X91813	1422099_a_at	KOR-3D	Mm.285075	18389	Oprl1	2	Biological Process:	signal transduction	G-protein coupled receptor protein signaling pathway	regulation of biological process	regulation of cellular process	cell surface receptor linked signal transduction	biological regulation	cellular process	cell communication	Molecular Function:	signal transducer activity	receptor activity	G-protein coupled receptor activity	opioid receptor activity	X-opioid receptor activity	peptide receptor activity	transmembrane receptor activity	peptide binding	binding	peptide receptor activity, G-protein coupled	molecular transducer activity	Cellular Component:	plasma membrane	membrane	integral to membrane	intrinsic to membrane	cell	all	cellular_component	cell part	membrane part
0.042266		-705.505	-736.468	4.16366	9.66227	0	0	AW490526	1457003_at	Glutamate receptor, ionotropic, NMDA2B (epsilon 2) (Grin2b), mRNA	Mm.436649	14812	Grin2b	6	Biological Process:	behavioral fear response	in utero embryonic development	startle response	suckling behavior	transport	ion transport	cation transport	calcium ion transport	synaptic transmission	sensory organ development	learning	memory	embryonic development	fear response	response to ethanol	regulation of synaptic plasticity	regulation of neuronal synaptic plasticity	behavioral response to pain	detection of mechanical stimulus involved in sensory perception of pain	regulation of postsynaptic membrane potential	regulation of excitatory postsynaptic membrane potential	detection of abiotic stimulus	sensory perception of pain	cellular process	multicellular organismal process	anatomical structure development	chordate embryonic development	ion homeostasis	behavioral interaction between organisms	sensory perception	biological regulation	response to abiotic stimulus	neuromuscular process	chemical homeostasis
0.037015		-652.49	-683.596	9.48596	3.48817	1	0.333333	BC026584	1424392_at	Alcohol dehydrogenase, iron containing, 1, mRNA (cDNA clone MGC:37234 IMAGE:4972323)	Mm.28514	76187	Adhfe1	1	Biological Process:	oxidation reduction	metabolic process	Molecular Function:	oxidoreductase activity	metal ion binding	hydroxyacid-oxoacid transhydrogenase activity	oxidoreductase activity, acting on CH-OH group of donors	cation binding	ion binding	binding	catalytic activity	Cellular Component:	cellular_component	mitochondrion	intracellular membrane-bounded organelle	intracellular organelle	intracellular part	intracellular	membrane-bounded organelle	organelle	cell part	all	cytoplasm	cytoplasmic part	cell
0.019892		-661.989	-693.222	3.35162	7.61705	0.333333	0.333333	AW122187	1459634_at	HEAT repeat containing 5B (Heatr5b), mRNA	Mm.210489	320473	Heatr5b	17
0.022309		-693.387	-724.685	0.832213	8.59996	0	0	AK005477	1430161_at	Dihydrolipoamide S-succinyltransferase (E2 component of 2-oxo-glutarate complex), mRNA (cDNA clone IMAGE:5068310)	Mm.296221	78920	Dlst	12	Biological Process:	tricarboxylic acid cycle	biological_process	metabolic process	cellular catabolic process	cofactor catabolic process	cofactor metabolic process	cellular metabolic process	all	aerobic respiration	cellular process	generation of precursor metabolites and energy	cellular respiration	acetyl-CoA metabolic process	energy derivation by oxidation of organic compounds	coenzyme catabolic process	catabolic process	acetyl-CoA catabolic process	coenzyme metabolic process	Molecular Function:	molecular_function	dihydrolipoyllysine-residue succinyltransferase activity	acyltransferase activity	transferase activity	lipoic acid binding	transferase activity, transferring acyl groups other than amino-acyl groups	binding	carboxylic acid binding	transferase activity, transferring acyl groups	catalytic activity	S-acyltransferase activity	all	cofactor binding	coenzyme binding	S-succinyltransferase activity
0.004906		-703.677	-735.013	4.16863	3.69265	0	0	BQ032424	1436482_a_at	Syndecan 3 (Sdc3), mRNA	Mm.206536	20970	Sdc3	4	Molecular Function:	cytoskeletal protein binding	protein binding	binding	Cellular Component:	membrane	integral to membrane	intrinsic to membrane	cell	all	cellular_component	cell part	membrane part
0.031424		-715.262	-746.622	4.05424	8.7616	0.333333	0	BC019734	1425418_at	WAP four-disulfide core domain 5 (Wfdc5), mRNA	Mm.218273	209232	Wfdc5	2
0.003077		-720.04	-751.421	2.31936	4.32782	0	0	NM_013832	1417858_at	RAS protein activator like 1 (GAP1 like), mRNA (cDNA clone MGC:5710 IMAGE:3488024)	Mm.41209	19415	Rasal1	5	Biological Process:	intracellular signaling cascade	regulation of small GTPase mediated signal transduction	regulation of signal transduction	regulation of biological process	regulation of cellular process	small GTPase mediated signal transduction	regulation of cell communication	cellular process	cell communication	signal transduction	biological regulation	Molecular Function:	GTPase activator activity	zinc ion binding	metal ion binding	nucleoside-triphosphatase regulator activity	cation binding	binding	GTPase regulator activity	enzyme regulator activity	enzyme activator activity	ion binding	transition metal ion binding	Cellular Component:	intracellular	cell	all	cellular_component	cell part
0.02338		-713.126	-744.519	4.50591	7.55209	0.666667	0.333333	BB044797	1446685_at	Collagen typeVI alpha 5 (Col6a5 gene)	Mm.39826	665033	EG665033	9
0.006042		-685.998	-717.42	4.80205	3.45563	0.666667	0	BF463999	1440367_at	ESTs	-	-	-	-
0.018395		-712.597	-744.019	3.96569	7.14773	0	0	AV270327	1439564_at	RIKEN cDNA 1700090G07 gene (1700090G07Rik), mRNA	Mm.67234	78469	1700090G07Rik	17	Biological Process:	biological_process	all	Molecular Function:	molecular_function	all	Cellular Component:	endoplasmic reticulum	membrane	integral to membrane	intracellular membrane-bounded organelle	intracellular organelle	intracellular part	intracellular	membrane-bounded organelle	organelle	cell part	all	membrane part	cytoplasm	intrinsic to membrane	cytoplasmic part	cell	cellular_component
0.032816		-697.581	-729.074	8.90048	4.18061	0.166667	0.333333	BB633110	1451301_at	Tropomodulin 2 (Tmod2), transcript variant 2, mRNA	Mm.291880	50876	Tmod2	9	Biological Process:	nerve-nerve synaptic transmission	learning or memory	positive regulation of G-protein coupled receptor protein signaling pathway	regulation of signal transduction	transmission of nerve impulse	G-protein coupled receptor protein signaling pathway	positive regulation of cellular process	positive regulation of biological process	regulation of cell communication	multicellular organismal process	cellular process	cell communication	biological regulation	neurological system process	regulation of cellular process	regulation of biological process	cell surface receptor linked signal transduction	positive regulation of signal transduction	behavior	cell-cell signaling	signal transduction	response to stimulus	regulation of G-protein coupled receptor protein signaling pathway	system process	positive regulation of cell communication	synaptic transmission	cognition	Molecular Function:	actin binding	tropomyosin binding	cytoskeletal protein binding	protein binding	binding	Cellular Component:
0.03765		-733.727	-765.274	8.40352	5.97073	0	0	AK010867	1429300_at	ankyrin repeat domain 9	-	74251	-	-	Molecular Function:	hydrolase activity	catalytic activity
0.038711		-705.573	-737.275	8.78577	5.66968	0.666667	0.333333	BC026631	1427610_at	desmoplakin	-	-	-	-
0.02372		-661.473	-693.189	8.61549	2.32913	0.666667	0.333333	BB667306	1459819_at	ESTs	-	-	-	-
0.04056		-734.865	-766.624	9.66003	4.46415	0	0	BI788635	1457613_at	Transcribed locus	Mm.447847	-	-	10
0.004581		-709.359	-741.132	3.92999	3.90604	0	0.166667	AK014834	1431140_at	Thioesterase superfamily member 4, mRNA (cDNA clone IMAGE:4167216)	Mm.45092	75778	Them4	3	Biological Process:	interspecies interaction between organisms	multi-organism process	Cellular Component:	cytoplasm	mitochondrion	plasma membrane	membrane	cell projection	intracellular membrane-bounded organelle	intracellular organelle	intracellular part	membrane-bounded organelle	intracellular	organelle	all	cell part	cytoplasmic part	cellular_component	cell
0.023421		-725.926	-757.701	8.74026	1.70962	0	0	AK016987	1432025_at	Transcribed locus	Mm.399564	71278	-	8
0.016096		-726.43	-758.211	6.67474	4.3005	0	0	AI132264	1447232_at	ESTs	-	-	-	-
0.029553		-699.232	-731.032	7.84808	5.52288	1	0.666667	BB155332	1442812_at	Transcribed locus, moderately similar to NP_001131031.1 anaphase-promoting complex subunit 5 isoform b [Homo sapiens]	Mm.461581	-	-	5
0.034703		-697.973	-729.879	8.51555	5.51839	0.666667	0.166667	NM_013463	1449006_at	Galactosidase, alpha, mRNA (cDNA clone MGC:12086 IMAGE:3708950)	Mm.1114	11605	Gla	X	Biological Process:	carbohydrate metabolic process	metabolic process	bone mineralization	glycosylceramide catabolic process	biomineral formation	sphingoid metabolic process	cellular metabolic process	glycolipid metabolic process	bone development	developmental process	sphingolipid catabolic process	cellular process	multicellular organismal process	anatomical structure development	sphingoid catabolic process	catabolic process	primary metabolic process	cellular lipid catabolic process	ossification	ceramide catabolic process	multicellular organismal development	cellular catabolic process	tissue development	system development	cellular lipid metabolic process	sphingolipid metabolic process	lipid metabolic process	organ development	ceramide metabolic process	glycosylceramide metabolic process	lipid catabolic process	glycolipid catabolic process	membrane lipid catabolic process	membrane lipid metabolic process
0.022959		-708.934	-740.983	5.39344	7.11328	0	0	BB257344	1429208_at	RIKEN cDNA 5730408K05 gene, mRNA (cDNA clone IMAGE:1329793)	Mm.475113	67531	5730408K05Rik	19
0.045151		-728.375	-760.437	10.9596	2.02006	0	0	AF356627	1451788_at	Coagulation factor XI (F11), mRNA	Mm.33326	109821	F11	8	Biological Process:	proteolysis	blood coagulation	regulation of blood coagulation	regulation of response to external stimulus	negative regulation of gene expression	nitrogen compound metabolic process	gene silencing	response to external stimulus	regulation of macromolecule metabolic process	regulation of production of small RNA involved in gene silencing by RNA	cellular process	multicellular organismal process	regulation of coagulation	negative regulation of biological process	macromolecule metabolic process	negative regulation of macromolecule metabolic process	gene expression	regulation of nucleobase, nucleoside, nucleotide and nucleic acid metabolic process	nucleobase, nucleoside, nucleotide and nucleic acid metabolic process	biological regulation	gene silencing by RNA	response to organic substance	production of small RNA involved in gene silencing by RNA	response to chemical stimulus	regulation of cellular process	regulation of biological process	regulation of multicellular organismal process	cellular macromolecule metabolic process	regulation of nitrogen compound metabolic process	regulation of cellular metabolic process	protein catabolic process	regulation of biological quality	response to stimulus	negative regulation of metabolic process
0.004599		-714.708	-746.793	5.44879	1.29825	0.166667	0.333333	BB124954	1446038_at	Chemokine receptor (CCR9 gene)	Mm.440604	12769	Ccr9	9	Biological Process:	chemotaxis	signal transduction	G-protein coupled receptor protein signaling pathway	taxis	response to chemical stimulus	regulation of biological process	regulation of cellular process	locomotory behavior	cell surface receptor linked signal transduction	response to external stimulus	behavior	cellular process	cell communication	response to stimulus	locomotion	biological regulation	Molecular Function:	signal transducer activity	receptor activity	G-protein coupled receptor activity	protein binding	C-C chemokine receptor activity	cytokine binding	chemokine binding	peptide receptor activity	transmembrane receptor activity	peptide binding	binding	peptide receptor activity, G-protein coupled	chemokine receptor activity	G-protein chemoattractant receptor activity	molecular transducer activity	C-C chemokine binding	Cellular Component:
0.033703		-716.845	-748.948	8.70432	5.14675	0.333333	0.333333	AI462839	1460136_at	Transcribed locus	Mm.441296	106762	-	17
0.027769		-715.431	-747.564	1.53102	9.38082	0	0.333333	AW559045	1445110_at	ESTs	-	-	-	-
0.049298		-696.469	-728.606	6.43636	9.55113	0	0	BB539598	1443502_at	Baculoviral IAP repeat-containing 7 (livin), mRNA (cDNA clone IMAGE:40052490)	Mm.187879	329581	Birc7	2	Biological Process:	anti-apoptosis	negative regulation of developmental process	developmental process	apoptosis	cellular process	negative regulation of cellular process	cell death	regulation of programmed cell death	negative regulation of biological process	biological regulation	negative regulation of cell death	death	regulation of cell death	regulation of biological process	regulation of cellular process	regulation of apoptosis	programmed cell death	negative regulation of programmed cell death	regulation of developmental process	negative regulation of apoptosis
0.046185		-695.738	-727.979	6.53058	9.21559	0.666667	1	NM_025711	1448421_s_at	Asporin, mRNA (cDNA clone MGC:41375 IMAGE:1365428)	Mm.383216	66695	Aspn	13	Molecular Function:	protein binding	binding	Cellular Component:	extracellular region	proteinaceous extracellular matrix	pore complex	extracellular matrix	extracellular region part	cell part	all	membrane part	intrinsic to membrane	integral to membrane	membrane	cellular_component	cell
0.047412		-729.919	-762.173	9.74587	5.91959	0.333333	0	AV064063	1441950_s_at	RIKEN cDNA 2010109A12 gene	-	-	-	-
0.049384		-728.602	-760.861	11.5436	0.755815	0	0.166667	BB017405	1457507_at	Transcribed locus	Mm.444832	-	-	14
0.020661		-708.255	-740.522	5.66361	6.60186	0.333333	0.333333	NM_013903	1421706_at	Matrix metalloproteinase-20 (Mmp20)	Mm.390121	30800	Mmp20	9	Biological Process:	proteolysis	metabolic process	biopolymer catabolic process	protein metabolic process	biopolymer metabolic process	protein catabolic process	macromolecule catabolic process	macromolecule metabolic process	catabolic process	primary metabolic process	Molecular Function:	metalloendopeptidase activity	calcium ion binding	peptidase activity	metallopeptidase activity	zinc ion binding	hydrolase activity	metal ion binding	endopeptidase activity	cation binding	ion binding	binding	transition metal ion binding	catalytic activity	peptidase activity, acting on L-amino acid peptides	Cellular Component:	extracellular region	proteinaceous extracellular matrix	extracellular matrix	extracellular region part	all	cellular_component
[truncated: 64,943 more rows]
[truncated: 206 more columns]
