# Supplementary material for: Microarray analysis of Foxl2 mediated gene regulation in the mouse ovary derived KK1 granulosa cell line: Over-expression of Foxl2 leads to activation of the gonadotropin releasing hormone receptor gene promoter
Source: J Ovarian Res. 2010 Feb 18;3:4. doi: 10.1186/1757-2215-3-4 (PMC2831895; doi:10.1186/1757-2215-3-4)
Supplement: Additional file 9 — Comparison of differentially expressed genes in KK1 cells to E13, E16, and P0. Sheet 1 lists 225 genes common to KK1 and E13. Sheet 2 lists 211 genes common to KK1 and E16. Sheet 3 lists 325 genes common to KK1 and P0. Sheet 4 lists 5 genes common to all 3 groups. Sheet 5 lists 22 common genes. Sheet 6 lists 29 common genes. Sheet 7 lists 21 common genes. Sheet 8 lists 155 genes unique to KK1 & E16. Sheet 9 lists 177 genes unique to KK1 & E13. Sheet 10 lists 270 genes unique to KK1 & P0. [file 1757-2215-3-4-S9.XLS]

## Sheet: Sheet1
Genes in common between KK1.xls and mouse E13.xls
Intersection by Gene Identifier	Gene Identifier	Other ID	Gene title	Gene ID	LocusLink	Unigene ID
AA111022	AA111022	1427332_at	Mediator of RNA polymerase II transcription, subunit 19 homolog (yeast) (Med19), mRNA	Med19	381379	Mm.219643
AA408781	AA408781	1447979_at	Small G protein signaling modulator 1, mRNA (cDNA clone MGC:169674 IMAGE:8861069)	Sgsm1	52850	Mm.200203
AA571017	AA571017	1422076_at	Acyl-CoA thioesterase 4 (Acot4), mRNA	Acot4	171282	Mm.475660
AA672939	AA672939	1420142_s_at	Proliferation-associated 2G4 (Pa2g4), mRNA	Pa2g4	18813	Mm.4742
AA792870	AA792870	1442319_at	Ubiquitin specific peptidase 4 (proto-oncogene), mRNA (cDNA clone MGC:18374 IMAGE:3661165)	Usp4	22258	Mm.3974
AB004879	AB004879	1449590_a_at	RIKEN cDNA 2900078C09 gene, mRNA (cDNA clone IMAGE:5358868)	Mras	17532	Mm.2045
AB008453	AB008453	1415958_at	Solute carrier family 2 (facilitated glucose transporter), member 4, mRNA (cDNA clone MGC:13736 IMAGE:4207674)	Slc2a4	20528	Mm.10661
AB013464	AB013464	1448997_at	Cytohesin 1 (Pscd1) mRNA, complete cds, alternatively spliced	Cyth1	19157	Mm.86413
AF173681	AF173681	1415997_at	Thioredoxin interacting protein, mRNA (cDNA clone MGC:25534 IMAGE:3591421)	Txnip	56338	Mm.410189
AF206720	AF206720	1423892_at	Amyloid beta (A4) precursor protein-binding, family B, member 1, mRNA (cDNA clone IMAGE:4503589)	Apbb1	11785	Mm.38469
AI118114	AI118114	1458592_at	Transcribed locus	-	-	Mm.426713
AI255184	AI255184	1417512_at	Ecotropic viral integration site 5 (Evi5), mRNA	Evi5	14020	Mm.35796
AI325350	AI325350	1419845_at	Transcribed locus, strongly similar to NP_034183.1 distal-less homeobox 1 [Mus musculus]	-	-	Mm.4543
AI643890	AI643890	1444512_at	Rho GTPase activating protein 29, mRNA (cDNA clone IMAGE:4950125)	Arhgap29	214137	Mm.229287
AI647043	AI647043	1447973_at	Thyroid hormone receptor interactor 11, mRNA (cDNA clone MGC:189992 IMAGE:9088179)	Trip11	109181	Mm.208618
AI666693	AI666693	1444348_at	Transcribed locus	-	-	Mm.395616
AJ271836	AJ271836	1425330_a_at	Protein phosphatase 1B, magnesium dependent, beta isoform, mRNA (cDNA clone MGC:18462 IMAGE:3987825)	Ppm1b	19043	Mm.249695
AK004371	AK004371	1429444_at	RAS-like, family 11, member A (Rasl11a), mRNA	Rasl11a	68895	Mm.266978
AK004916	AK004916	1429238_a_at	2-oxoglutarate and iron-dependent oxygenase domain containing 2 (Ogfod2), mRNA	Ogfod2	66627	Mm.7050
AK006369	AK006369	1453137_at	F-box protein 30, mRNA (cDNA clone MGC:47100 IMAGE:3601336)	Fbxo30	71865	Mm.276229
AK008394	AK008394	1431505_at	Peptidyl prolyl isomerase H (Ppih), transcript variant 2, mRNA	Ppih	66101	Mm.371613
AK008760	AK008760	1428206_at	Coiled-coil domain containing 69 (Ccdc69), mRNA	Ccdc69	52570	Mm.22361
AK009252	AK009252	1453686_x_at	nephronophthisis 1 (juvenile) homolog (human)	-	53885	-
AK009303	AK009303	1429833_at	Ly6g6e protein isoform A, splice variant 1	Ly6g6e	70274	Mm.250491
AK009368	AK009368	1432024_at	Tetratricopeptide repeat domain 28, mRNA (cDNA clone MGC:7623 IMAGE:3495045)	Ttc28	209683	Mm.295660
AK010420	AK010420	1450971_at	Growth arrest and DNA-damage-inducible 45 beta, mRNA (cDNA clone MGC:36156 IMAGE:5355150)	Gadd45b	17873	Mm.1360
AK011367	AK011367	1424074_at	Basic transcription factor 3-like 4, mRNA (cDNA clone IMAGE:3495294)	Btf3l4	70533	Mm.379178
AK012286	AK012286	1453406_a_at	RAB28, member RAS oncogene family, mRNA (cDNA clone MGC:8039 IMAGE:3587008)	Rab28	100972	Mm.41555
AK013093	AK013093	1454572_at	RIKEN cDNA 2810414N06 gene	-	71815	-
AK014195	AK014195	1432887_at	RIKEN cDNA 3110048L19 gene, mRNA (cDNA clone IMAGE:30009453)	3110048L19Rik	73233	Mm.311219
AK014324	AK014324	1424774_s_at	Glutamyl-tRNA synthetase 2 (mitochondrial)(putative) (Ears2), nuclear gene encoding mitochondrial protein, mRNA	Ears2	67417	Mm.45171
AK015439	AK015439	1454595_at	RIKEN cDNA 4930451E06 gene	-	74858	-
AK016141	AK016141	1453295_at	Additional sex combs like 2 (Drosophila), mRNA (cDNA clone MGC:176101 IMAGE:9055752)	Asxl2	75302	Mm.120475
AK016962	AK016962	1433385_at	Transcribed locus	-	71250	Mm.399557
AK016969	AK016969	1432737_at	RIKEN cDNA 2810026P18 gene, mRNA (cDNA clone IMAGE:1224948)	2810026P18Rik	72655	Mm.21798
AK017087	AK017087	1432056_at	Carboxypeptidase, vitellogenic-like, mRNA (cDNA clone MGC:178522 IMAGE:9053514)	Cpvl	71287	Mm.158654
AK017200	AK017200	1454381_at	RIKEN cDNA 5033428C03 gene	-	74728	-
AK017518	AK017518	1432958_at	RIKEN cDNA 5730407O05 gene	-	70477	-
AK018330	AK018330	1432014_at	PREDICTED: Mus musculus RIKEN cDNA 6530409C15 gene (6530409C15Rik), mRNA	6530409C15Rik	76224	Mm.425312
AK018336	AK018336	1454456_at	RIKEN cDNA 6530413G14 gene	-	76215	-
AK018607	AK018607	1429271_at	RIKEN cDNA 9130011E15 gene (9130011E15Rik), mRNA	9130011E15Rik	71617	Mm.210949
AK018677	AK018677	1454410_at	RIKEN cDNA 9130414P19 gene	-	74560	-
AK019546	AK019546	1427032_at	Hect domain and RLD 4 (Herc4), mRNA	Herc4	67345	Mm.234437
AK019629	AK019629	1432380_s_at	PREDICTED: Mus musculus similar to Gasdermin domain containing protein RGD1359449 (LOC665769), mRNA	665769	665769	Mm.290602
AK019809	AK019809	1428860_at	RIKEN cDNA 4930572J05 gene (4930572J05Rik), mRNA	4930572J05Rik	223626	Mm.268603
AK020472	AK020472	1432632_at	Transcribed locus	-	77359	Mm.402745
AK020769	AK020769	1433191_at	RIKEN cDNA A430105P17 gene	-	77768	-
AU020421	AU020421	1420099_at	Transcribed locus	-	52680	Mm.395784
AU067733	AU067733	1459409_at	ESTs	-	-	-
AU080926	AU080926	1453858_at	Solute carrier family 35 (UDP-galactose transporter), member A2, mRNA (cDNA clone MGC:46966 IMAGE:4187325)	Slc35a2	22232	Mm.214976
AV059397	AV059397	1452277_at	Arylsulfatase G, mRNA (cDNA clone IMAGE:5042793)	Arsg	74008	Mm.211850
AV110822	AV110822	1438927_x_at	PREDICTED: Mus musculus similar to ribosomal protein L23a (LOC100039571), mRNA	ENSMUSG00000071532	100039571	Mm.390261
AV121153	AV121153	1430807_at	kelch-like 22 (Drosophila)	-	-	-
AV148480	AV148480	1455946_x_at	Thymosin, beta 10 (Tmsb10), mRNA	Tmsb10	19240	Mm.3532
AV167760	AV167760	1452987_at	TATA box binding protein (Tbp)-associated factor, RNA polymerase I, D (Taf1d), transcript variant 2, mRNA	Taf1d	75316	Mm.354115
AV258722	AV258722	1423749_s_at	RAN GTPase activating protein 1	-	19387	-
AV260651	AV260651	1440296_at	Predicted gene, EG545391, mRNA (cDNA clone MGC:182758 IMAGE:9056652)	EG545391	545391	Mm.442974
AV274006	AV274006	1437259_at	CDNA clone IMAGE:40048592	Slc9a2	226999	Mm.256414
AV298746	AV298746	1456423_at	Methyl-CpG binding domain protein 5, mRNA (cDNA clone MGC:170000 IMAGE:8861395)	Mbd5	109241	Mm.440436
AV301944	AV301944	1459793_s_at	LYR motif containing 5 (Lyrm5), mRNA	-	-	-
AV306255	AV306255	1426362_at	Transmembrane protein 144 (Tmem144), mRNA	Tmem144	70652	Mm.46635
AV316320	AV316320	1428979_at	Transcribed locus	-	17764	Mm.475334
AV340292	AV340292	1437822_at	Transcribed locus	-	-	Mm.450086
AW060738	AW060738	1420485_at	Nucleolar protein 7 (Nol7), mRNA	Nol7	70078	Mm.439927
AW107303	AW107303	1450037_at	Ubiquitin specific peptidase 9, X chromosome (Usp9x), mRNA	Usp9x	22284	Mm.242646
AW146002	AW146002	1437635_at	ST3 beta-galactoside alpha-2,3-sialyltransferase 6, mRNA (cDNA clone IMAGE:1329116)	St3gal6	54613	Mm.212742
AW413620	AW413620	1417849_at	Zinc finger protein 704 (Zfp704), mRNA	Zfp704	170753	Mm.212908
AW556218	AW556218	1458869_at	Transcribed locus	-	-	Mm.439579
AW909470	AW909470	1440912_at	Ring finger protein 39 (Rnf39), mRNA	Rnf39	386454	Mm.105324
AW910872	AW910872	1456640_at	SH3 domain containing ring finger 2, mRNA (cDNA clone MGC:178616 IMAGE:9053608)	Sh3rf2	269016	Mm.45472
AW987535	AW987535	1457715_at	Transcribed locus	-	75403	Mm.427742
BB006809	BB006809	1417781_at	TRH1	Lass4	67260	Mm.35511
BB023667	BB023667	1457079_at	Transcribed locus	-	-	Mm.453169
BB048420	BB048420	1458177_at	emopamil binding protein-like	-	-	-
BB068813	BB068813	1432789_at	RIKEN cDNA 8030476L19 gene	-	-	-
BB075868	BB075868	1446345_at	Transcribed locus	-	-	Mm.444615
BB077029	BB077029	1446278_at	Transcribed locus	-	-	Mm.446257
BB078690	BB078690	1457514_at	YLP motif containing 1	-	-	-
BB078712	BB078712	1458111_at	Family with sequence similarity 20, member B, mRNA (cDNA clone MGC:36624 IMAGE:5352660)	Fam20b	215015	Mm.229107
BB132359	BB132359	1440112_at	Leucine rich repeat transmembrane neuronal 3, mRNA (cDNA clone MGC:132883 IMAGE:40060682)	Lrrtm3	216028	Mm.431318
BB144328	BB144328	1457801_at	Transcribed locus	-	399602	Mm.453299
BB148987	BB148987	1427430_at	Expressed sequence AI848100, mRNA (cDNA clone IMAGE:5025486)	AI848100	226551	Mm.170002
BB201852	BB201852	1443405_at	Transcribed locus	-	-	Mm.389892
BB210412	BB210412	1438851_x_at	claudin 1	-	-	-
BB211718	BB211718	1444462_at	Transcribed locus	-	-	Mm.247140
BB233297	BB233297	1447862_x_at	Thrombospondin 2, mRNA (cDNA clone IMAGE:3583417)	Thbs2	21826	Mm.26688
BB233318	BB233318	1458959_at	AF4/FMR2 family, member 4, mRNA (cDNA clone IMAGE:1245708)	Aff4	93736	Mm.395281
BB236260	BB236260	1437381_x_at	G protein-coupled receptor 172B	-	-	-
BB238840	BB238840	1446164_at	Trimethylguanosine synthase homolog (S. cerevisiae), mRNA (cDNA clone IMAGE:4159018)	Tgs1	116940	Mm.171323
BB278628	BB278628	1438675_at	splicing factor, arginine/serine-rich 8	-	-	-
BB278646	BB278646	1446282_at	Transcribed locus	-	-	Mm.428099
BB284664	BB284664	1439100_s_at	Keratin associated protein 11-1 (Krtap11-1), mRNA	Krtap11-1	16693	Mm.310906
BB324466	BB324466	1457233_at	DnaJ (Hsp40) homolog, subfamily A, member 2, mRNA (cDNA clone MGC:6445 IMAGE:2582183)	Dnaja2	56445	Mm.477493
BB335489	BB335489	1441456_at	Matrix metallopeptidase 24 (Mmp24), mRNA	Mmp24	17391	Mm.389325
BB345784	BB345784	1423104_at	Insulin receptor substrate-1 (IRS-1)	Irs1	16367	Mm.4952
BB349707	BB349707	1449259_at	RAB3D, member RAS oncogene family	-	19340	-
BB353000	BB353000	1457469_at	Transcribed locus	-	-	Mm.438123
BB360492	BB360492	1459296_at	Ubiquitin-conjugating enzyme E2Z (putative), mRNA (cDNA clone MGC:62703 IMAGE:2646768)	Ube2z	268470	Mm.38802
BB373312	BB373312	1438568_at	MAS-related GPR, member E, mRNA (cDNA clone MGC:169930 IMAGE:8861325)	Mrgpre	244238	Mm.183561
BB387182	BB387182	1447811_s_at	adhesion molecule with Ig like domain 1	-	-	-
BB397062	BB397062	1458963_at	Tetratricopeptide repeat domain 39B, mRNA (cDNA clone IMAGE:4013480)	Ttc39b	69863	Mm.5540
BB400581	BB400581	1422455_s_at	Transcribed locus	-	18195	Mm.474887
BB401993	BB401993	1435946_at	Transcribed locus	-	211006	Mm.405806
BB429977	BB429977	1434672_at	G protein-coupled receptor 22, mRNA (cDNA clone MGC:107197 IMAGE:30252116)	Gpr22	73010	Mm.441517
BB436535	BB436535	1418043_at	ATP-binding cassette protein (Abcc5a)	Abcc5	27416	Mm.20845
BB442341	BB442341	1436161_at	PDS5, regulator of cohesion maintenance, homolog B (S. cerevisiae), mRNA (cDNA clone MGC:106532 IMAGE:6405163)	Pds5b	100710	Mm.32959
BB444784	BB444784	1445324_s_at	Gene regulated by estrogen in breast cancer protein (Greb1), mRNA	Greb1	268527	Mm.466550
BB488555	BB488555	1459375_at	ESTs	-	-	-
BB492914	BB492914	1437709_x_at	Tetratricopeptide repeat domain 13 (Ttc13), mRNA	Ttc13	234875	Mm.38436
BB540371	BB540371	1440054_at	phosphatidylinositol 3-kinase, catalytic, alpha polypeptide	-	-	-
BB544194	BB544194	1442215_at	smoothened homolog (Drosophila)	-	-	-
BB549335	BB549335	1435635_at	Protein-L-isoaspartate (D-aspartate) O-methyltransferase domain containing 1, mRNA (cDNA clone MGC:144113 IMAGE:40097836)	Pcmtd1	319263	Mm.21539
BB558154	BB558154	1433971_at	Calmodulin binding transcription activator 1, mRNA (cDNA clone MGC:183651 IMAGE:9087651)	Camta1	100072	Mm.318846
BB597421	BB597421	1432615_at	WD repeat domain 37 (Wdr37), transcript variant 2, mRNA	Wdr37	207615	Mm.284654
BB644362	BB644362	1442635_at	Transcribed locus	-	-	Mm.382825
BB661182	BB661182	1431096_at	Integrator complex subunit 8, mRNA (cDNA clone IMAGE:6415127)	Ints8	72656	Mm.246713
BB704337	BB704337	1449262_s_at	Lin-7 homolog C (C. elegans), mRNA (cDNA clone IMAGE:3501062)	Lin7c	22343	Mm.478053
BB706079	BB706079	1452115_a_at	Polo-like kinase 4 (Drosophila), mRNA (cDNA clone MGC:30237 IMAGE:5150173)	Plk4	20873	Mm.3794
BB730600	BB730600	1441771_at	Transcribed locus, strongly similar to NP_033556.2 alpha thalassemia/mental retardation syndrome X-linked homolog [Mus muscul	-	-	Mm.474892
BB751459	BB751459	1436319_at	Sulfatase 1, mRNA (cDNA clone MGC:25096 IMAGE:4500954)	Sulf1	240725	Mm.45563
BB754492	BB754492	1433849_at	Cell division cycle 27 homolog (S. cerevisiae), mRNA (cDNA clone IMAGE:5352301)	Cdc27	217232	Mm.89845
BB822050	BB822050	1429714_at	sulfatase modifying factor 2	-	67902	-
BB824003	BB824003	1436311_at	Gem (nuclear organelle) associated protein 5, mRNA (cDNA clone MGC:178478 IMAGE:9053470)	Gemin5	216766	Mm.275349
BB827636	BB827636	1458472_at	RIKEN cDNA 4932417H02 gene	-	-	-
BB830976	BB830976	1418225_at	Origin recognition complex, subunit 2-like (S. cerevisiae), mRNA (cDNA clone MGC:18406 IMAGE:4234871)	Orc2l	18393	Mm.3411
BC002238	BC002238	1424106_at	RIKEN cDNA 1200003C05 gene (1200003C05Rik), mRNA	1200003C05Rik	104771	Mm.258935
BC003707	BC003707	1416189_a_at	Sec61 alpha 1 subunit (S. cerevisiae), mRNA (cDNA clone MGC:5676 IMAGE:3592772)	Sec61a1	53421	Mm.477740
BC006806	BC006806	1424423_at	lens epithelial protein	-	57275	-
BC016197	BC016197	1420384_at	Collagen, type IV, alpha 3 (Goodpasture antigen) binding protein, mRNA (cDNA clone MGC:27595 IMAGE:4502118)	Col4a3bp	68018	Mm.24125
BC016515	BC016515	1417371_at	Pellino 1, mRNA (cDNA clone MGC:29041 IMAGE:3600130)	Peli1	67245	Mm.28957
BC017158	BC017158	1424812_at	CDNA sequence BC017158 (BC017158), mRNA	BC017158	233913	Mm.220880
BC025062	BC025062	1449884_at	EF-hand calcium binding domain 2, mRNA (cDNA clone MGC:35632 IMAGE:4240831)	Efcab2	68226	Mm.252132
BC025825	BC025825	1451176_at	RIKEN cDNA D430028G21 gene, mRNA (cDNA clone MGC:38873 IMAGE:5361522)	Mavs	228607	Mm.287226
BC026816	BC026816	1425188_s_at	Sel-1 suppressor of lin-12-like (C. elegans), mRNA (cDNA clone MGC:25250 IMAGE:4457637)	Sel1l	20338	Mm.250605
BC026894	BC026894	1448686_at	Interleukin 16, mRNA (cDNA clone IMAGE:4167410)	Il16	16170	Mm.10137
BC028507	BC028507	1428034_a_at	Tumor necrosis factor receptor superfamily, member 9, mRNA (cDNA clone MGC:41133 IMAGE:1497753)	Tnfrsf9	21942	Mm.244187
BE199556	BE199556	1436765_at	Par-3 (partitioning defective 3) homolog (C. elegans) (Pard3), transcript variant 3, mRNA	Pard3	93742	Mm.299254
BE447438	BE447438	1434525_at	Protein kinase N3 (Pkn3), mRNA	Pkn3	263803	Mm.233843
BE635000	BE635000	1447931_at	Transcribed locus	-	-	Mm.471017
BE685813	BE685813	1456800_a_at	RGD motif, leucine rich repeats, tropomodulin domain and proline-rich containing, mRNA (cDNA clone IMAGE:40086029)	Rltpr	234695	Mm.471640
BE945088	BE945088	1442765_at	Transcribed locus	-	-	Mm.407883
BE949064	BE949064	1435907_at	Neurexin II, mRNA (cDNA clone MGC:179067 IMAGE:9054059)	Nrxn2	18190	Mm.329616
BE951004	BE951004	1436639_at	BolA-like 2 (E. coli), mRNA (cDNA clone MGC:74338 IMAGE:6707992)	Bola2	66162	Mm.358692
BE952805	BE952805	1426537_at	NMDA receptor-regulated gene 2 (Narg2), mRNA	Narg2	93697	Mm.35911
BE956616	BE956616	1447755_at	Transcribed locus	-	-	Mm.427109
BE981385	BE981385	1439285_at	Transcribed locus, strongly similar to XP_001481016.1 PREDICTED: hypothetical protein LOC71295 [Mus musculus]	-	71295	Mm.399130
BE981897	BE981897	1439202_at	6-phosphofructo-2-kinase/fructose-2,6-biphosphatase 2, mRNA (cDNA clone MGC:25723 IMAGE:3979400)	Pfkfb2	18640	Mm.249861
BE982794	BE982794	1439043_at	Transformer 2 alpha homolog (Drosophila) (Tra2a), mRNA	Tra2a	101214	Mm.196598
BE987722	BE987722	1447491_at	Transcribed locus	-	-	Mm.449210
BE993484	BE993484	1459052_at	Inhibitory PAS domain protein (Ipas)	Hif3a	53417	Mm.135110
BE995635	BE995635	1434949_at	Armadillo repeat containing 8, mRNA (cDNA clone MGC:47965 IMAGE:1230321)	Armc8	74125	Mm.234823
BF140264	BF140264	1431187_s_at	Discs, large homolog 5 (Drosophila), mRNA (cDNA clone IMAGE:5027138)	Dlg5	71228	Mm.68971
BF147705	BF147705	1417612_at	Immediate early response 5 (Ier5), mRNA	Ier5	15939	Mm.12246
BF318375	BF318375	1457709_a_at	RIKEN cDNA A930005H10 gene	-	-	-
BF466143	BF466143	1426776_at	N-WASP protein	Wasl	73178	Mm.1574
BF466910	BF466910	1424972_at	Jun dimerization protein 2	-	-	-
BF682730	BF682730	1437885_at	Transcribed locus	-	99324	Mm.168541
BG063931	BG063931	1424615_at	FGF receptor activating protein 1 (Frag1), mRNA	Frag1	233575	Mm.302013
BG064045	BG064045	1424610_at	TruB pseudouridine (psi) synthase homolog 2 (E. coli) (Trub2), transcript variant 1, mRNA	Trub2	227682	Mm.245739
BG065575	BG065575	1446488_at	ESTs	-	-	-
BG066219	BG066219	1426465_at	Discs, large homolog-associated protein 4 (Drosophila) (Dlgap4), transcript variant 1, mRNA	Dlgap4	228836	Mm.22094
BG066292	BG066292	1442566_at	expressed sequence C78878	-	97871	-
BG066777	BG066777	1426556_at	Suppressor of hairy wing homolog 4 (Drosophila) (Suhw4), mRNA	Suhw4	235469	Mm.242791
BG067820	BG067820	1445812_at	ESTs, Weakly similar to YJGP_ECOLI HYPOTHETICAL 40.4 KDA PROTEIN IN PEPA-GNTV INTERGENIC REGION (O366) (E.coli)	-	-	-
BG069095	BG069095	1448452_at	Interferon regulatory factor 8, mRNA (cDNA clone MGC:6194 IMAGE:3487214)	Irf8	15900	Mm.334861
BG071402	BG071402	1444917_at	ESTs	-	-	-
BG071987	BG071987	1456410_at	Transcribed locus	-	-	Mm.442591
BG072689	BG072689	1442399_at	ESTs	-	-	-
BG081701	BG081701	1452286_at	SLAIN motif family, member 2 (Slain2), transcript variant 1, mRNA	Slain2	75991	Mm.121285
BG244279	BG244279	1450085_at	Angiopoietin-related protein-2 mRNA,complete cds	Angptl2	26360	Mm.208919
BG297038	BG297038	1431214_at	murine leukemia retrovirus	-	67527	-
BG298986	BG298986	1457350_at	Period homolog 2 (Drosophila) (Per2), mRNA	Per2	18627	Mm.218141
BI083675	BI083675	1456415_at	Transcribed locus	-	98403	Mm.440137
BI465723	BI465723	1430867_at	Transcribed locus	-	71205	Mm.411308
BI465935	BI465935	1456303_at	ESTs	-	-	-
BI738491	BI738491	1425171_at	Rhodopsin (Rho), mRNA	Rho	212541	Mm.2965
BI872151	BI872151	1427089_at	Accn1/Chr1 trans-spliced mRNA sequence	-	-	Mm.392269
BI872590	BI872590	1453795_at	Fumarylacetoacetate hydrolase domain containing 2A, mRNA (cDNA clone MGC:29239 IMAGE:5044017)	Fahd2a	68126	Mm.288676
BM116117	BM116117	1444498_at	Gephyrin, mRNA (cDNA clone IMAGE:5031146)	Gphn	268566	Mm.363753
BM119623	BM119623	1452116_s_at	Strain ILS cAMP response element binding protein 1	Atf2	11909	Mm.209903
BM120298	BM120298	1434979_at	RIKEN cDNA 4933403F05 gene (4933403F05Rik), mRNA	4933403F05Rik	108654	Mm.125857
BM121658	BM121658	1440250_at	Alpha 4 collagen IV (Col4a4)	Col4a4	12829	Mm.40253
BM123004	BM123004	1459512_at	ESTs	-	-	-
BM200153	BM200153	1424860_at	RIKEN cDNA D930016D06 gene, mRNA (cDNA clone IMAGE:3499319)	D930016D06Rik	100662	Mm.332534
BM209618	BM209618	1426599_a_at	Solute carrier family 2 (facilitated glucose transporter), member 1 (Slc2a1), mRNA	Slc2a1	20525	Mm.21002
BM220784	BM220784	1443580_at	Transcribed locus	-	-	Mm.451205
BM234716	BM234716	1435234_at	Nuclear receptor coactivator 2 (Ncoa2), transcript variant 1, mRNA	Ncoa2	17978	Mm.2537
BM238943	BM238943	1452158_at	Glutamyl-prolyl-tRNA synthetase, mRNA (cDNA clone IMAGE:3482737)	Eprs	107508	Mm.154511
BM239512	BM239512	1439676_at	apoptosis antagonizing transcription factor	-	56321	-
BM239888	BM239888	1456285_at	ESTs	-	-	-
BM243776	BM243776	1457934_at	Transcribed locus	-	-	Mm.452745
BM248677	BM248677	1440119_at	Signal-induced proliferation-associated 1 like 1, mRNA (cDNA clone MGC:106311 IMAGE:5343588)	Sipa1l1	217692	Mm.261333
BM945167	BM945167	1425691_at	Beta-1,3-glucuronyltransferase 1 (glucuronosyltransferase P), mRNA (cDNA clone MGC:38829 IMAGE:5360529)	B3gat1	76898	Mm.218788
BQ174041	BQ174041	1454982_at	ADP-ribosylation factor guanine nucleotide-exchange factor 2 (brefeldin A-inhibited), mRNA (cDNA clone MGC:189963 IMAGE:90881	Arfgef2	99371	Mm.297192
BQ178510	BQ178510	1455028_at	Strain ILS microtubule binding protein tau	Mapt	17762	Mm.1287
C79663	C79663	1420025_s_at	AP2 associated kinase 1, mRNA (cDNA clone IMAGE:5367262)	Aak1	269774	Mm.221038
C85455	C85455	1440721_at	Transcribed locus	-	399623	Mm.439494
D00622	D00622	1452148_at	Low density lipoprotein receptor-related protein associated protein 1, mRNA (cDNA clone IMAGE:5346882)	Lrpap1	16976	Mm.277661
M93954	M93954	1420924_at	Tissue inhibitor of metalloproteinase 2 (Timp2), mRNA	Timp2	21858	Mm.206505
NM_007511	NM_007511	1421563_at	ATPase, Cu++ transporting, beta polypeptide (Atp7b), mRNA	Atp7b	11979	Mm.87854
NM_008228	NM_008228	1448246_at	Histone deacetylase 1 (Hdac1), mRNA	Hdac1	433759	Mm.202504
NM_009035	NM_009035	1418114_at	Recombining binding protein suppressor of hairless (Drosophila), mRNA (cDNA clone IMAGE:3983555)	Rbpj	19664	Mm.209292
NM_009148	NM_009148	1422684_a_at	Exocyst complex component 4, mRNA (cDNA clone MGC:36178 IMAGE:5355276)	Exoc4	20336	Mm.265512
NM_010144	NM_010144	1449845_a_at	Eph receptor B4, mRNA (cDNA clone MGC:11526 IMAGE:3709926)	Ephb4	13846	Mm.34533
NM_010585	NM_010585	1460203_at	Inositol 1,4,5-triphosphate receptor 1, mRNA (cDNA clone IMAGE:3499330)	Itpr1	16438	Mm.227912
NM_011050	NM_011050	1418840_at	Programmed cell death 4 (Pdcd4), mRNA	Pdcd4	18569	Mm.1605
NM_011348	NM_011348	1419717_at	Sema domain, immunoglobulin domain (Ig), short basic domain, secreted, (semaphorin) 3E (Sema3e), mRNA	Sema3e	20349	Mm.134093
NM_011396	NM_011396	1421848_at	Solute carrier family 22 (organic cation transporter), member 5, mRNA (cDNA clone MGC:36043 IMAGE:4981427)	Slc22a5	20520	Mm.42253
NM_011560	NM_011560	1421683_at	T-complex-associated testis expressed 3 (Tcte3), transcript variant 1, mRNA	Tcte3	21647	Mm.477469
NM_011750	NM_011750	1422321_a_at	Splicing factor 1, mRNA (cDNA clone MGC:7095 IMAGE:3157495)	Sf1	22668	Mm.256422
NM_013925	NM_013925	1420748_a_at	Adenosine deaminase, tRNA-specific 1, mRNA (cDNA clone MGC:28961 IMAGE:4458235)	Adat1	30947	Mm.282162
NM_016713	NM_016713	1449362_a_at	Misshapen-like kinase 1 (zebrafish), mRNA (cDNA clone IMAGE:3710317)	Mink1	50932	Mm.42967
NM_019948	NM_019948	1420330_at	C-type lectin domain family 4, member e, mRNA (cDNA clone MGC:5682 IMAGE:3158063)	Clec4e	56619	Mm.248327
NM_021422	NM_021422	1418592_at	DnaJ (Hsp40) homolog, subfamily A, member 4, mRNA (cDNA clone IMAGE:4219700)	Dnaja4	58233	Mm.28437
NM_023503	NM_023503	1419111_at	Inhibitor of growth family, member 2 (Ing2), mRNA	Ing2	69260	Mm.430733
NM_025309	NM_025309	1417894_at	G protein-coupled receptor 97	-	-	-
NM_025338	NM_025338	1416245_at	Aurora kinase A interacting protein 1, mRNA (cDNA clone MGC:18778 IMAGE:4166765)	Aurkaip1	66077	Mm.28999
NM_030556	NM_030556	1450348_at	CDNA fis, clone TRACH2007674,weakly similar to FOLATE-LIKE TRANSPORTER	Slc19a3	80721	Mm.261542
NM_053117	NM_053117	1450025_at	Par-6 partitioning defective 6 homolog gamma (C. elegans), mRNA (cDNA clone MGC:47087 IMAGE:3483559)	Pard6g	93737	Mm.24678
NM_053239	NM_053239	1422395_at	vomeronasal 1 receptor, C22	-	171195	-
NM_054085	NM_054085	1449573_at	Alpha-kinase 3 (Alpk3), mRNA	Alpk3	116904	Mm.475768
NM_138745	NM_138745	1415916_a_at	Methylenetetrahydrofolate dehydrogenase (NADP+ dependent), methenyltetrahydrofolate cyclohydrolase, formyltetrahydrofolate sy	Mthfd1	108156	Mm.29584
T25545	T25545	1420295_x_at	Chloride channel 5, mRNA (cDNA clone MGC:35965 IMAGE:3989812)	Clcn5	12728	Mm.254370
W41916	W41916	1428938_at	Guanine nucleotide binding protein, alpha q polypeptide (Gnaq), mRNA	Gnaq	14682	Mm.439701
X00686	X00686	AFFX-18SRNAMur/X00686_5_at	18S ribosomal RNA	-	19791	-

## Sheet: Sheet2
Genes in common between KK1.xls and mouse E16.xls
Intersection by Gene Identifier	Gene Identifier	Other ID	Gene title	Gene ID	LocusLink	Unigene ID
AA170590	AA170590	1426463_at	Gephyrin, mRNA (cDNA clone IMAGE:5358943)	Gphn	268566	Mm.341742
AA672939	AA672939	1460265_at	Proliferation-associated 2G4 (Pa2g4), mRNA	Pa2g4	18813	Mm.4742
AF000968	AF000968	1426040_a_at	Outer dense fiber of sperm tails 2 (Odf2), transcript variant 3, mRNA	Odf2	18286	Mm.330116
AF133669	AF133669	1423818_a_at	ADP-ribosylation factor-like 6 interacting protein 1, mRNA (cDNA clone MGC:7110 IMAGE:3157834)	Arl6ip1	54208	Mm.29924
AF218081	AF218081	1425959_x_at	MHC class I receptor (Klra1)	Klra1	16627	Mm.24399
AF296657	AF296657	1417033_at	Ubiquitin-conjugating enzyme E2G 2, mRNA (cDNA clone MGC:6521 IMAGE:2651046)	Ube2g2	22213	Mm.458125
AI326272	AI326272	1449732_at	Zinc finger and SCAN domain containing 21, mRNA (cDNA clone MGC:18498 IMAGE:3981599)	Zscan21	22697	Mm.2760
AI503516	AI503516	1449737_at	ESTs	-	-	-
AI528773	AI528773	1423500_a_at	SRY-box containing gene 5 (Sox5), transcript variant 1, mRNA	Sox5	20678	Mm.1752
AI561826	AI561826	1459700_at	LEM domain containing 3 (Lemd3), mRNA	Lemd3	380664	Mm.339371
AI643646	AI643646	1442342_at	Kruppel like factor (Klf14 gene)	Sp6	83395	Mm.156282
AI844869	AI844869	1444380_at	Transcribed locus	-	98445	Mm.441905
AJ244015	AJ244015	1425533_a_at	Double-stranded RNA-binding protein Staufen2 long isoform (Stau2) mRNA, complete cds; alternatively spliced	Stau2	29819	Mm.216257
AJ245454	AJ245454	1452516_at	Sperm motility kinase 2, (Smok2(tw5) gene) strain t-haplotype tw5	Smok3a	545814	Mm.349005
AK003805	AK003805	1431884_at	RIKEN cDNA 1110019B22 gene	-	68529	-
AK004120	AK004120	1423211_at	NOP10 ribonucleoprotein homolog (yeast), mRNA (cDNA clone MGC:41052 IMAGE:1398559)	Nop10	66181	Mm.272346
AK004853	AK004853	1417312_at	Dickkopf homolog 3 (Xenopus laevis) (Dkk3), mRNA	Dkk3	50781	Mm.55143
AK007004	AK007004	1432319_at	Transcribed locus	-	74283	Mm.398247
AK007007	AK007007	1453348_at	Transcribed locus, strongly similar to XP_001478688.1 PREDICTED: hypothetical protein [Mus musculus]	-	73512	Mm.259519
AK007368	AK007368	1431443_at	Transcribed locus, strongly similar to NP_004472.1 polypeptide N-acetylgalactosaminyltransferase 2 [Homo sapiens]	-	69062	Mm.443375
AK008190	AK008190	1424694_at	RIKEN cDNA 2010011I20 gene (2010011I20Rik), mRNA	2010011I20Rik	67017	Mm.30013
AK008679	AK008679	1433423_at	Nuclear receptor subfamily 4, group A, member 2 (Nr4a2), transcript variant 1, mRNA	Nr4a2	18227	Mm.3507
AK008801	AK008801	1429485_a_at	UTP11-like, U3 small nucleolar ribonucleoprotein, (yeast)	-	67205	-
AK011217	AK011217	1452896_at	Gene trap locus 3 (Gtl3), mRNA	Gtl3	14894	Mm.2080
AK011611	AK011611	1428897_at	PREDICTED: Mus musculus RIKEN cDNA 2610029I01 gene (2610029I01Rik), mRNA	2610029I01Rik	77032	Mm.87238
AK011716	AK011716	1431081_a_at	Phospholipid scramblase 3, mRNA (cDNA clone MGC:28107 IMAGE:3967872)	Plscr3	70310	Mm.28874
AK011823	AK011823	1432774_at	RIKEN cDNA 2610105M22 gene	-	70453	-
AK012286	AK012286	1453406_a_at	RAB28, member RAS oncogene family, mRNA (cDNA clone MGC:8039 IMAGE:3587008)	Rab28	100972	Mm.41555
AK012667	AK012667	1429004_at	Pleckstrin homology domain interacting protein, mRNA (cDNA clone IMAGE:5366274)	Phip	83946	Mm.221688
AK013093	AK013093	1433348_at	RIKEN cDNA 2810414N06 gene	-	71815	-
AK014010	AK014010	1431442_at	RIKEN cDNA 2310047B19 gene, mRNA (cDNA clone IMAGE:5134560)	2310047B19Rik	66962	Mm.46647
AK014121	AK014121	1454071_at	Transcribed locus	-	76486	Mm.410845
AK014391	AK014391	1452901_at	CAMP responsive element binding protein 1 (Creb1), transcript variant B, mRNA	Creb1	12912	Mm.466618
AK015103	AK015103	1432183_at	Transmembrane protein 116 (Tmem116), mRNA	Erp29	67397	Mm.358781
AK015305	AK015305	1433194_at	RIKEN cDNA 4930433M22 gene	-	74650	-
AK015403	AK015403	1453106_a_at	RNA (guanine-7-) methyltransferase, mRNA (cDNA clone MGC:28566 IMAGE:4208274)	Rnmt	67897	Mm.27544
AK015410	AK015410	1432005_at	Dynamin 2, mRNA (cDNA clone MGC:7779 IMAGE:3499181)	Dnm2	13430	Mm.433257
AK015667	AK015667	1453787_at	Thioredoxin domain containing 13, mRNA (cDNA clone MGC:169792 IMAGE:8861187)	Tmx4	52837	Mm.264096
AK017200	AK017200	1432846_at	RIKEN cDNA 5033428C03 gene	-	74728	-
AK017904	AK017904	1426396_at	CD247 antigen (Cd247), transcript variant eta, mRNA	Cd247	12503	Mm.217308
AK018605	AK018605	1429159_at	Inter-alpha (globulin) inhibitor H5, mRNA (cDNA clone MGC:70205 IMAGE:3490706)	Itih5	209378	Mm.313876
AK019458	AK019458	1431890_a_at	Myeloid/lymphoid or mixed-lineage leukemia (trithorax homolog, Drosophila); translocated to, 3 (Mllt3), transcript variant 1,	Mllt3	70122	Mm.288898
AK020027	AK020027	1431605_at	Rb1cc1 mRNA for transcription factor	Rb1cc1	12421	Mm.293811
AK020038	AK020038	1433086_at	RIKEN cDNA 5930427J20 gene	-	77112	-
AK021111	AK021111	1418513_at	Serine/threonine kinase 3 (Ste20, yeast homolog), mRNA (cDNA clone MGC:46845 IMAGE:3585312)	Stk3	56274	Mm.262330
AU018978	AU018978	1447070_at	Eukaryotic translation initiation factor 4H, mRNA (cDNA clone MGC:11689 IMAGE:3962104)	Eif4h	22384	Mm.27955
AU021035	AU021035	1417012_at	Syndecan 2, mRNA (cDNA clone IMAGE:3485557)	Sdc2	15529	Mm.234266
AU040322	AU040322	1457246_at	family with sequence similarity 160, member B2	-	-	-
AV045291	AV045291	1430166_at	RIKEN cDNA 1700042D18 gene	-	67324	-
AV094856	AV094856	1448527_at	Programmed cell death 10, mRNA (cDNA clone MGC:19291 IMAGE:4022513)	Pdcd10	56426	Mm.316473
AV130230	AV130230	1437847_x_at	RNA binding motif protein, X chromosome	-	-	-
AV144956	AV144956	1423041_a_at	Basic leucine zipper and W2 domains 1, mRNA (cDNA clone MGC:25505 IMAGE:4910833)	Bzw1	66882	Mm.21848
AV218841	AV218841	1423506_a_at	neuronatin	-	-	-
AV271312	AV271312	1455429_at	Family with sequence similarity 160, member B1 (Fam160b1), mRNA	Fam160b1	226252	Mm.358870
AV275625	AV275625	1439273_at	Receptor (TNFRSF)-interacting serine-threonine kinase 1 (Ripk1), mRNA	Ripk1	19766	Mm.374799
AV280841	AV280841	1438868_at	Phf11-4 (Phf11-4)	Phf11	219131	Mm.254918
AV300631	AV300631	1435120_at	Transcribed locus	-	-	Mm.460482
AV306676	AV306676	1430798_x_at	Mitochondrial ribosomal protein L15, mRNA (cDNA clone MGC:27891 IMAGE:3498065)	Mrpl15	27395	Mm.182927
AV309418	AV309418	1456174_x_at	N-myc downstream regulated gene 1	-	-	-
AV325420	AV325420	1446325_at	Prenylcysteine oxidase 1, mRNA (cDNA clone MGC:27832 IMAGE:3486530)	Pcyox1	66881	Mm.30849
AV340788	AV340788	1457797_at	Transcribed locus	-	106622	Mm.435623
AW122454	AW122454	1442898_at	ESTs	-	-	-
AW541585	AW541585	1434005_at	RNA binding motif, single stranded interacting protein 1, mRNA (cDNA clone MGC:25244 IMAGE:4527742)	Rbms1	56878	Mm.259667
AW546137	AW546137	1434310_at	Transcribed locus	-	12168	Mm.391654
AW552008	AW552008	1441433_at	ESTs	-	-	-
AW555680	AW555680	1446648_at	ESTs	-	-	-
AW559011	AW559011	1435228_at	CDNA sequence BC023829, mRNA (cDNA clone MGC:178934 IMAGE:9053926)	BC023829	236848	Mm.24569
AW681705	AW681705	1455310_at	RNA binding motif protein 16, mRNA (cDNA clone IMAGE:4038792)	Rbm16	106583	Mm.124373
AW744723	AW744723	1437921_x_at	Zinc finger protein 516, mRNA (cDNA clone IMAGE:5012282)	Zfp516	329003	Mm.326526
AW910872	AW910872	1456640_at	SH3 domain containing ring finger 2, mRNA (cDNA clone MGC:178616 IMAGE:9053608)	Sh3rf2	269016	Mm.45472
BB015222	BB015222	1454291_at	RIKEN cDNA 4933428P19 gene	-	-	-
BB022070	BB022070	1454882_at	L(3)mbt-like 3 (Drosophila), mRNA (cDNA clone MGC:115756 IMAGE:30694487)	L3mbtl3	237339	Mm.338439
BB093794	BB093794	1443769_at	Transcribed locus	-	-	Mm.398875
BB131357	BB131357	1456131_x_at	dystroglycan 1	-	-	-
BB177770	BB177770	1456934_at	Calbindin 1, mRNA (cDNA clone MGC:25386 IMAGE:4527000)	Calb1	12307	Mm.277665
BB183385	BB183385	1433632_at	Transcribed locus	-	-	Mm.470682
BB187157	BB187157	1432602_at	Transcribed locus	-	-	Mm.403814
BB187472	BB187472	1440684_at	Lysophosphatidylcholine acyltransferase 2, mRNA (cDNA clone MGC:178362 IMAGE:9053354)	Lpcat2	270084	Mm.21463
BB225704	BB225704	1437772_s_at	Fucosidase, alpha-L- 1, tissue (Fuca1), mRNA	Hmgcl	15356	Mm.439940
BB233297	BB233297	1447862_x_at	Thrombospondin 2, mRNA (cDNA clone IMAGE:3583417)	Thbs2	21826	Mm.26688
BB233318	BB233318	1458959_at	AF4/FMR2 family, member 4, mRNA (cDNA clone IMAGE:1245708)	Aff4	93736	Mm.395281
BB280360	BB280360	1437855_at	Microtubule-associated protein 4 (Mtap4), mRNA	Mtap4	17758	Mm.217318
BB282718	BB282718	1457924_at	Muscleblind-like 1 (Drosophila), mRNA (cDNA clone IMAGE:1511990)	Mbnl1	56758	Mm.255723
BB283759	BB283759	1419036_at	Casein kinase 2, alpha 1 polypeptide, mRNA (cDNA clone MGC:13987 IMAGE:4188101)	Csnk2a1	12995	Mm.23692
BB284011	BB284011	1447210_at	Transcribed locus	-	-	Mm.461903
BB366490	BB366490	1447601_x_at	N-acetyltransferase 10	-	-	-
BB381813	BB381813	1421880_at	Myotubularin related protein 1 (Mtmr1), mRNA	Mtmr1	53332	Mm.219672
BB397062	BB397062	1458963_at	Tetratricopeptide repeat domain 39B, mRNA (cDNA clone IMAGE:4013480)	Ttc39b	69863	Mm.5540
BB444784	BB444784	1445324_s_at	Gene regulated by estrogen in breast cancer protein (Greb1), mRNA	Greb1	268527	Mm.466550
BB447978	BB447978	1436708_x_at	minichromosome maintenance deficient 4 homolog (S. cerevisiae)	-	-	-
BB509334	BB509334	1438670_at	Protein tyrosine phosphatase, non-receptor type 1, mRNA (cDNA clone MGC:7069 IMAGE:3156854)	Ptpn1	19246	Mm.277916
BB534613	BB534613	1436255_at	RIKEN cDNA D830044I16 gene, mRNA (cDNA clone IMAGE:30919865)	D830044I16Rik	381922	Mm.304201
BB597421	BB597421	1432615_at	WD repeat domain 37 (Wdr37), transcript variant 2, mRNA	Wdr37	207615	Mm.284654
BB624483	BB624483	1450158_at	Rad and gem related GTP binding protein 1 (Rem1), mRNA	Rem1	19700	Mm.8752
BB644362	BB644362	1442635_at	Transcribed locus	-	-	Mm.382825
BB661265	BB661265	1441641_at	Transcribed locus	-	66884	Mm.209580
BB667208	BB667208	1455947_at	Membrane-associated ring finger (C3HC4) 11, mRNA (cDNA clone MGC:171049 IMAGE:8862444)	2010-03-11	211147	Mm.54257
BB750118	BB750118	1421892_at	ST3 beta-galactoside alpha-2,3-sialyltransferase 2, mRNA (cDNA clone MGC:18446 IMAGE:4211307)	St3gal2	20444	Mm.200388
BB769277	BB769277	1440515_at	PREDICTED: Mus musculus similar to Doublecortin domain containing 2B (LOC667452), mRNA	OTTMUSG00000009523	667452	Mm.477892
BB787289	BB787289	1426406_at	Transcribed locus	-	67956	Mm.472072
BB807707	BB807707	1418643_at	Tetraspanin 13, mRNA (cDNA clone MGC:18777 IMAGE:4166625)	Tspan13	66109	Mm.254663
BB832988	BB832988	1441299_at	ESTs	-	-	-
BC003207	BC003207	1425502_x_at	Mus musculus, clone MGC:8060 IMAGE:3587523, mRNA, complete cds	-	-	-
BC003707	BC003707	1416191_at	Sec61 alpha 1 subunit (S. cerevisiae), mRNA (cDNA clone MGC:5676 IMAGE:3592772)	Sec61a1	53421	Mm.477740
BC003788	BC003788	1416530_a_at	Purine-nucleoside phosphorylase 1, mRNA (cDNA clone MGC:6018 IMAGE:3600212)	Pnp1	18950	Mm.17932
BC004090	BC004090	1422595_s_at	RIKEN cDNA 5730470L24 gene, mRNA (cDNA clone MGC:8302 IMAGE:3593790)	5730470L24Rik	66641	Mm.208619
BC004614	BC004614	1423857_at	Mitochondrial ribosomal protein L30 (Mrpl30), nuclear gene encoding mitochondrial protein, mRNA	Mrpl30	107734	Mm.26614
BC006728	BC006728	1424942_a_at	Myelocytomatosis oncogene, mRNA (cDNA clone IMAGE:3962047)	Myc	17869	Mm.2444
BC006806	BC006806	1424421_at	lens epithelial protein	-	57275	-
BC008266	BC008266	1451363_a_at	DENN/MADD domain containing 2D, mRNA (cDNA clone MGC:6915 IMAGE:2811014)	Dennd2d	72121	Mm.476881
BC016197	BC016197	1449847_a_at	Collagen, type IV, alpha 3 (Goodpasture antigen) binding protein, mRNA (cDNA clone MGC:27595 IMAGE:4502118)	Col4a3bp	68018	Mm.24125
BC018383	BC018383	1448992_at	Internexin neuronal intermediate filament protein, alpha (Ina), mRNA	Ina	226180	Mm.276251
BC019471	BC019471	1425921_a_at	RIKEN cDNA 1810055G02 gene (1810055G02Rik), mRNA	1810055G02Rik	72056	Mm.23780
BC022952	BC022952	1418936_at	V-maf musculoaponeurotic fibrosarcoma oncogene family, protein F (avian), mRNA (cDNA clone MGC:30560 IMAGE:5132212)	Maff	17133	Mm.86646
BC024684	BC024684	1419168_at	Mitogen-activated protein kinase 6, mRNA (cDNA clone IMAGE:3967684)	Mapk6	50772	Mm.477772
BC024944	BC024944	1416605_at	NHP2 ribonucleoprotein homolog (yeast), mRNA (cDNA clone MGC:19419 IMAGE:3486985)	Nhp2	52530	Mm.28203
BC025825	BC025825	1451176_at	RIKEN cDNA D430028G21 gene, mRNA (cDNA clone MGC:38873 IMAGE:5361522)	Mavs	228607	Mm.287226
BE368753	BE368753	1417619_at	Growth arrest and DNA-damage-inducible, gamma interacting protein 1, mRNA (cDNA clone IMAGE:4038217)	Gadd45gip1	102060	Mm.255539
BE447438	BE447438	1434525_at	Protein kinase N3 (Pkn3), mRNA	Pkn3	263803	Mm.233843
BE573480	BE573480	1428274_s_at	Abhydrolase domain containing 13 (Abhd13), mRNA	Abhd13	68904	Mm.142570
BE948602	BE948602	1438277_at	RIKEN cDNA E130308A19 gene (E130308A19Rik), transcript variant 1, mRNA	E130308A19Rik	230259	Mm.45688
BE949425	BE949425	1448668_a_at	IRAK1-S mRNA for interleukin-1 receptor-associated kinase-1-S	Irak1	16179	Mm.38241
BE951033	BE951033	1426616_at	TLC domain containing 1, mRNA (cDNA clone MGC:25523 IMAGE:3500908)	Tlcd1	68385	Mm.390375
BE956616	BE956616	1447755_at	Transcribed locus	-	-	Mm.427109
BE981338	BE981338	1416463_at	Cell cycle associated protein 1 (Caprin1), transcript variant 1, mRNA	Caprin1	53872	Mm.427589
BE986800	BE986800	1416815_s_at	Budding uninhibited by benzimidazoles 3 homolog (S. cerevisiae), mRNA (cDNA clone MGC:36204 IMAGE:3586753)	Bub3	12237	Mm.927
BE986922	BE986922	1445741_at	Transcribed locus	-	320472	Mm.449048
BF147705	BF147705	1417612_at	Immediate early response 5 (Ier5), mRNA	Ier5	15939	Mm.12246
BF178615	BF178615	1453800_at	Ring finger protein 181 (Rnf181), mRNA	Rnf181	66510	Mm.170023
BF660952	BF660952	1456893_at	ESTs, Weakly similar to I49130 reverse transcriptase - mouse (M.musculus)	-	-	-
BF782285	BF782285	1420625_at	General transcription factor IIIC, polypeptide 6, alpha, mRNA (cDNA clone IMAGE:3662380)	Gtf3c6	67371	Mm.475662
BG064045	BG064045	1451408_at	TruB pseudouridine (psi) synthase homolog 2 (E. coli) (Trub2), transcript variant 1, mRNA	Trub2	227682	Mm.245739
BG065288	BG065288	1424429_s_at	INO80 complex subunit E (Ino80e), mRNA	Ino80e	233875	Mm.266301
BG067650	BG067650	1458726_at	expressed sequence C87033	-	-	-
BG068519	BG068519	1440476_at	Transcribed locus	-	-	Mm.458786
BG068704	BG068704	1419278_at	Ubiquitin specific peptidase 48 (Usp48), mRNA	Usp48	170707	Mm.218478
BG069094	BG069094	1458907_at	ESTs	-	-	-
BG069505	BG069505	1417623_at	Solute carrier family 12, member 2 (Slc12a2), mRNA	Slc12a2	20496	Mm.399997
BG070611	BG070611	1447303_at	Transcribed locus	-	-	Mm.394766
BG071402	BG071402	1444917_at	ESTs	-	-	-
BG071987	BG071987	1456410_at	Transcribed locus	-	-	Mm.442591
BG075579	BG075579	1460402_at	Bromodomain and PHD finger containing, 1, mRNA (cDNA clone IMAGE:4954194)	Brpf1	78783	Mm.356059
BG076345	BG076345	1444924_at	NEDD4 binding protein 2-like 2 (N4bp2l2), mRNA	N4bp2l2	381695	Mm.246934
BG244279	BG244279	1421002_at	Angiopoietin-related protein-2 mRNA,complete cds	Angptl2	26360	Mm.208919
BG793501	BG793501	1434999_at	Suppressor of variegation 4-20 homolog 1 (Drosophila) (Suv420h1), mRNA	Suv420h1	225888	Mm.278578
BG807042	BG807042	1457310_x_at	PREDICTED: Mus musculus scratch homolog 2, zinc finger protein (Drosophila) (Scrt2), mRNA	Scrt2	545474	Mm.440196
BG921598	BG921598	1450104_at	A disintegrin and metallopeptidase domain 10 (Adam10), mRNA	Adam10	11487	Mm.3037
BG975608	BG975608	1428125_at	Predicted gene, ENSMUSG00000074747 (ENSMUSG00000074747), mRNA	ENSMUSG00000074747	382423	Mm.473697
BI738010	BI738010	1427899_at	Ring finger protein (C3H2C3 type) 6 (Rnf6), mRNA	Rnf6	74132	Mm.26696
BM068933	BM068933	1428158_at	AKT1 substrate 1 (proline-rich) (Akt1s1), mRNA	Akt1s1	67605	Mm.148007
BM119522	BM119522	1435254_at	Plxnb1 mRNA for plexinB1	Plxnb1	235611	Mm.53862
BM202564	BM202564	1439939_at	Transcribed locus, strongly similar to NP_951022.1 beta-defensin 50 [Mus musculus]	-	319728	Mm.448221
BM220135	BM220135	1436027_at	Oxysterol binding protein-like 11, mRNA (cDNA clone MGC:32450 IMAGE:5043236)	Osbpl11	106326	Mm.26564
BM225233	BM225233	1445181_at	Echinoderm microtubule associated protein like 5, mRNA (cDNA clone IMAGE:4953665)	Eml5	319670	Mm.390484
BM239285	BM239285	1421005_at	Centrosomal protein 110, mRNA (cDNA clone IMAGE:3500977)	Cep110	26920	Mm.231332
BM245387	BM245387	1441136_at	Transcribed locus	-	-	Mm.83562
BM247465	BM247465	1436186_at	E2F transcription factor 8, mRNA (cDNA clone IMAGE:30789189)	E2f8	108961	Mm.240566
BM248206	BM248206	1428848_a_at	Microtubule-actin crosslinking factor (Macf)	Macf1	11426	Mm.402299
BM248225	BM248225	1433685_a_at	RIKEN cDNA 6430706D22 gene, mRNA (cDNA clone IMAGE:3156506)	6430706D22Rik	381280	Mm.384762
BM945167	BM945167	1425690_at	Beta-1,3-glucuronyltransferase 1 (glucuronosyltransferase P), mRNA (cDNA clone MGC:38829 IMAGE:5360529)	B3gat1	76898	Mm.218788
BQ174132	BQ174132	1441603_at	Somatostatin receptor 3 (Sstr3), mRNA	Sstr3	20607	Mm.211411
BQ175609	BQ175609	1455482_at	Adaptor protein complex AP-2, alpha 2 subunit, mRNA (cDNA clone IMAGE:3709070)	Ap2a2	11772	Mm.253090
BQ177165	BQ177165	1423310_at	Transcribed locus	-	-	Mm.472322
C77144	C77144	1419957_at	expressed sequence C77144	-	96955	-
C78402	C78402	1437730_at	Protein phosphatase 2 (formerly 2A), regulatory subunit B (PR 52), alpha isoform (Ppp2r2a), mRNA	Ppp2r2a	71978	Mm.273997
C79000	C79000	1429002_at	SNW domain containing 1 (Snw1), mRNA	Snw1	66354	Mm.271174
C80350	C80350	1420029_at	Minichromosome maintenance deficient 3 (S. cerevisiae), mRNA (cDNA clone MGC:30531 IMAGE:5007886)	Mcm3	17215	Mm.4502
C80868	C80868	1419807_at	Transcribed locus	-	52302	Mm.441766
C87524	C87524	1439947_at	Cytochrome P450, family 11, subfamily a, polypeptide 1 (Cyp11a1), nuclear gene encoding mitochondrial protein, mRNA	Cyp11a1	13070	Mm.302865
D00622	D00622	1452148_at	Low density lipoprotein receptor-related protein associated protein 1, mRNA (cDNA clone IMAGE:5346882)	Lrpap1	16976	Mm.277661
L06502	L06502	1425526_a_at	Paired related homeobox 1 (Prrx1), transcript variant 1, mRNA	Prrx1	18933	Mm.288642
M22958	M22958	1425853_s_at	Prolactin receptor, mRNA (cDNA clone MGC:6147 IMAGE:3500076)	Prlr	19116	Mm.10516
M29881	M29881	1418536_at	histocompatibility 2, Q region locus 8	-	15019	-
M94335	M94335	1425711_a_at	Thymoma viral proto-oncogene 1 (Akt1), mRNA	Akt1	11651	Mm.6645
NM_007392	NM_007392	1416454_s_at	Actin, alpha 2, smooth muscle, aorta (Acta2), mRNA	Acta2	11475	Mm.213025
NM_007477	NM_007477	1416458_at	ADP-ribosylation factor 2, mRNA (cDNA clone MGC:5937 IMAGE:3483748)	Arf2	11841	Mm.5061
NM_007563	NM_007563	1415865_s_at	2,3-bisphosphoglycerate mutase, mRNA (cDNA clone MGC:6263 IMAGE:3587820)	Bpgm	12183	Mm.282863
NM_007868	NM_007868	1417307_at	Dystrophin, muscular dystrophy (Dmd), mRNA	Dmd	13405	Mm.275608
NM_007874	NM_007874	1419398_a_at	Receptor accessory protein 5, mRNA (cDNA clone MGC:5997 IMAGE:3585290)	Reep5	13476	Mm.280075
NM_007960	NM_007960	1450684_at	Ets variant gene 1, mRNA (cDNA clone MGC:6207 IMAGE:3257346)	Etv1	14009	Mm.4866
NM_008268	NM_008268	1418415_at	Homeo box B5 (Hoxb5), mRNA	Hoxb5	15413	Mm.207
NM_008305	NM_008305	1418669_at	Perlecan (heparan sulfate proteoglycan 2), mRNA (cDNA clone IMAGE:3497830)	Hspg2	15530	Mm.273662
NM_008487	NM_008487	1421042_at	Rho/rac guanine nucleotide exchange factor (GEF) 2, mRNA (cDNA clone MGC:6026 IMAGE:3587800)	Arhgef2	16800	Mm.239329
NM_008500	NM_008500	1422262_a_at	LIM homeobox protein 6 (Lhx6), transcript variant 1, mRNA	Lhx6	16874	Mm.12881
NM_008568	NM_008568	1416031_s_at	Minichromosome maintenance deficient 7 (S. cerevisiae) (Mcm7), mRNA	Mcm7	17220	Mm.378965
NM_008681	NM_008681	1420760_s_at	CDNA fis, clone TRACH2001968,highly similar to NDRG1 PROTEIN	Ndrg1	17988	Mm.30837
NM_009096	NM_009096	1416142_at	Ribosomal protein S6 (Rps6), mRNA	Rps6	20104	Mm.379007
NM_009738	NM_009738	1421218_at	Butyrylcholinesterase (Bche), mRNA	Bche	12038	Mm.250719
NM_010499	NM_010499	1416442_at	Immediate early response 2, mRNA (cDNA clone MGC:6170 IMAGE:3590296)	Ier2	15936	Mm.399
NM_011315	NM_011315	1450826_a_at	Serum amyloid A 3 (Saa3), mRNA	Saa3	20210	Mm.14277
NM_011726	NM_011726	1420357_s_at	X-linked lymphocyte-regulated 3A	-	22445	-
NM_013703	NM_013703	1417900_a_at	Very low density lipoprotein receptor, mRNA (cDNA clone MGC:11509 IMAGE:3968213)	Vldlr	22359	Mm.4141
NM_016712	NM_016712	1449969_at	Tropomodulin 4 (Tmod4), mRNA	Tmod4	50874	Mm.71935
NM_018807	NM_018807	1417519_at	Pleiomorphic adenoma gene-like 2, mRNA (cDNA clone IMAGE:5401617)	Plagl2	54711	Mm.103199
NM_019948	NM_019948	1420331_at	C-type lectin domain family 4, member e, mRNA (cDNA clone MGC:5682 IMAGE:3158063)	Clec4e	56619	Mm.248327
NM_021567	NM_021567	1449054_a_at	Poly(rC) binding protein 4, mRNA (cDNA clone MGC:6891 IMAGE:2654291)	Pcbp4	59092	Mm.286394
NM_023844	NM_023844	1449408_at	Junction adhesion molecule 2, mRNA (cDNA clone MGC:41518 IMAGE:1195543)	Jam2	67374	Mm.41758
NM_024225	NM_024225	1448791_at	Sorting nexin 5 (Snx5), mRNA	Snx5	69178	Mm.273379
NM_025309	NM_025309	1417894_at	G protein-coupled receptor 97	-	-	-
NM_025439	NM_025439	1419557_a_at	Transmembrane protein 9, mRNA (cDNA clone MGC:27965 IMAGE:3594475)	Tmem9	66241	Mm.41773
NM_026125	NM_026125	1417393_a_at	Family with sequence similarity 132, member A, mRNA (cDNA clone MGC:25716 IMAGE:3966551)	Fam132a	67389	Mm.29140
NM_026189	NM_026189	1417877_at	Endonuclease/exonuclease/phosphatase family domain containing 1, mRNA (cDNA clone MGC:35667 IMAGE:5323841)	Eepd1	67484	Mm.112977
NM_030263	NM_030263	1418749_at	Pleckstrin and Sec7 domain containing 3, mRNA (cDNA clone IMAGE:3153975)	Psd3	234353	Mm.32525
NM_054050	NM_054050	1421146_at	Rap guanine nucleotide exchange factor (GEF) 1, mRNA (cDNA clone IMAGE:5036507)	Rapgef1	107746	Mm.298274
NM_054074	NM_054074	1421807_at	Defensin beta 6 (Defb6), mRNA	Defb6	116746	Mm.358822
NM_134448	NM_134448	1421276_a_at	Dystonin, mRNA (cDNA clone IMAGE:4950687)	Dst	13518	Mm.336625
NM_138745	NM_138745	1415916_a_at	Methylenetetrahydrofolate dehydrogenase (NADP+ dependent), methenyltetrahydrofolate cyclohydrolase, formyltetrahydrofolate sy	Mthfd1	108156	Mm.29584
S64539	S64539	1427364_a_at	Ornithine decarboxylase, structural 1, mRNA (cDNA clone MGC:25367 IMAGE:2645291)	Odc1	18263	Mm.34102
W91617	W91617	1437627_at	Mex3 homolog D (C. elegans) (Mex3d), mRNA	Mex3d	237400	Mm.268389
W91754	W91754	1419799_at	Ribosomal protein L27a (Rpl27a), mRNA	Rpl27a	26451	Mm.305750
X84014	X84014	1427512_a_at	Laminin-5, alpha3B chain	Lama3	16774	Mm.42012

## Sheet: Sheet3
Genes in common between KK1.xls and mouse p0.xls
Intersection by Gene Identifier	Gene Identifier	Other ID	Gene title	Gene ID	LocusLink	Unigene ID
AA111141	AA111141	1448053_at	Transcribed locus	-	-	Mm.432125
AA672939	AA672939	1460265_at	Proliferation-associated 2G4 (Pa2g4), mRNA	Pa2g4	18813	Mm.4742
AA921444	AA921444	1456694_x_at	Protein tyrosine phosphatase, non-receptor type 6, mRNA (cDNA clone MGC:13821 IMAGE:4010462)	Ptpn6	15170	Mm.271799
AB000828	AB000828	1425248_a_at	TYRO3 protein tyrosine kinase 3 (Tyro3), mRNA	Tyro3	22174	Mm.2901
AB045382	AB045382	1416263_at	ATP-binding cassette, sub-family B (MDR/TAP), member 9 (Abcb9), mRNA	Abcb9	56325	Mm.254839
AB072311	AB072311	1425889_at	Wingless-type MMTV integration site 9A (Wnt9a), mRNA	Wnt9a	216795	Mm.218794
AF026524	AF026524	1426333_a_at	Inhibitor of kappaB kinase beta, mRNA (cDNA clone MGC:47377 IMAGE:4482634)	Ikbkb	16150	Mm.277886
AF035399	AF035399	1426003_at	Neurotrophic tyrosine kinase, receptor, type 3 (Ntrk3), transcript variant 1, mRNA	Ntrk3	18213	Mm.33496
AF187147	AF187147	1426024_a_at	Drebrin A2	Dbn1	56320	Mm.19016
AF206720	AF206720	1423892_at	Amyloid beta (A4) precursor protein-binding, family B, member 1, mRNA (cDNA clone IMAGE:4503589)	Apbb1	11785	Mm.38469
AF226613	AF226613	1448566_at	Solute carrier family 40 (iron-regulated transporter), member 1, mRNA (cDNA clone MGC:6489 IMAGE:2647365)	Slc40a1	53945	Mm.28756
AF282251	AF282251	1425846_a_at	Calneuron 1 (Caln1)	Caln1	140904	Mm.320206
AF314957	AF314957	1418103_at	Cation-chloride cotransporter-interacting protein-1 (Slc12a8)	Slc12a9	83704	Mm.235625
AF407332	AF407332	1426281_at	Cation channel, sperm associated 1 (Catsper1), mRNA	Catsper1	225865	Mm.87321
AF414080	AF414080	1426209_at	Striatin, calmodulin binding protein 4 (Strn4), transcript variant 1, mRNA	Strn4	97387	Mm.21612
AF425647	AF425647	1450432_s_at	MUS81 endonuclease homolog (yeast), mRNA (cDNA clone MGC:36246 IMAGE:5038349)	Mus81	71711	Mm.27697
AI429207	AI429207	1449749_s_at	Transcription factor B1, mitochondrial (Tfb1m), nuclear gene encoding mitochondrial protein, mRNA	Tfb1m	224481	Mm.226554
AI448238	AI448238	1441814_s_at	RPA interacting protein alpha mRNA, complete cds, alternatively spliced	Rpain	69723	Mm.275691
AI552528	AI552528	1449720_at	Transcribed locus	-	-	Mm.459159
AI606195	AI606195	1458807_at	Erythrocyte protein band 4.1, mRNA (cDNA clone IMAGE:3661100)	Epb4.1	269587	Mm.30038
AI646399	AI646399	1428060_at	Mus musculus, clone IMAGE:1225575, mRNA	-	-	Mm.441947
AI666693	AI666693	1444348_at	Transcribed locus	-	-	Mm.395616
AI844535	AI844535	1428203_at	Gamma-aminobutyric acid (GABA-A) receptor, subunit beta 2 (Gabrb2), mRNA	Gabrb2	14401	Mm.338723
AJ437650	AJ437650	1427780_at	Defensin beta 35 (Defb35), mRNA	Defb35	246084	Mm.219547
AK002622	AK002622	1423359_at	Phospholamban (Pln), transcript variant 2, mRNA	Pln	18821	Mm.34145
AK004064	AK004064	1431281_at	Dysferlin interacting protein 1 (Dysfip1), mRNA	Dysfip1	68701	Mm.46477
AK004219	AK004219	1423035_s_at	Thioredoxin domain containing 17, mRNA (cDNA clone MGC:40618 IMAGE:3673521)	Txndc17	52700	Mm.27670
AK004665	AK004665	1452693_at	DEAH (Asp-Glu-Ala-His) box polypeptide 35 (Dhx35), mRNA	Dhx35	71715	Mm.477852
AK004853	AK004853	1448669_at	Dickkopf homolog 3 (Xenopus laevis) (Dkk3), mRNA	Dkk3	50781	Mm.55143
AK005350	AK005350	1433293_at	succinate dehydrogenase complex, subunit A, flavoprotein (Fp)	-	69027	-
AK006145	AK006145	1432498_at	RIKEN cDNA 1700020C07 gene, mRNA (cDNA clone MGC:144223 IMAGE:40099912)	1700020C07Rik	75642	Mm.159541
AK006168	AK006168	1453130_at	E1A binding protein p400, mRNA (cDNA clone IMAGE:5116582)	Ep400	75560	Mm.270487
AK007004	AK007004	1432319_at	Transcribed locus	-	74283	Mm.398247
AK008016	AK008016	1428947_at	RIKEN cDNA 2010001M09 gene (2010001M09Rik), mRNA	2010001M09Rik	69816	Mm.27252
AK008190	AK008190	1424695_at	RIKEN cDNA 2010011I20 gene (2010011I20Rik), mRNA	2010011I20Rik	67017	Mm.30013
AK008430	AK008430	1432332_a_at	Nudix (nucleoside diphosphate linked moiety X)-type motif 19 (Nudt19), mRNA	Nudt19	110959	Mm.410206
AK009010	AK009010	1453092_at	Cysteine-rich C-terminal 1 (Crct1), mRNA	Crct1	74175	Mm.35806
AK010199	AK010199	1429505_at	Transcribed locus	-	71938	Mm.376247
AK010326	AK010326	1431815_a_at	MMS19 (MET18 S. cerevisiae)	-	72199	-
AK011367	AK011367	1424074_at	Basic transcription factor 3-like 4, mRNA (cDNA clone IMAGE:3495294)	Btf3l4	70533	Mm.379178
AK012286	AK012286	1453406_a_at	RAB28, member RAS oncogene family, mRNA (cDNA clone MGC:8039 IMAGE:3587008)	Rab28	100972	Mm.41555
AK013707	AK013707	1429134_at	Human immunodeficiency virus type I enhancer binding protein 3, mRNA (cDNA clone IMAGE:5148267)	Hivep3	16656	Mm.302758
AK014639	AK014639	1453372_at	Transcribed locus	-	13418	Mm.440276
AK015103	AK015103	1432183_at	Transmembrane protein 116 (Tmem116), mRNA	Erp29	67397	Mm.358781
AK015302	AK015302	1431536_at	Transcribed locus, strongly similar to NP_006034.1 heparan sulfate D-glucosaminyl 3-O-sulfotransferase 2 [Homo sapiens]	-	75793	Mm.23397
AK015305	AK015305	1433193_at	RIKEN cDNA 4930433M22 gene	-	74650	-
AK015383	AK015383	1431979_at	Transcribed locus	-	75789	Mm.159571
AK016021	AK016021	1453949_s_at	lysophospholipase 1	-	18777	-
AK016671	AK016671	1452033_at	GLE1 RNA export mediator (yeast), mRNA (cDNA clone MGC:25745 IMAGE:3990668)	Gle1	74412	Mm.275121
AK016710	AK016710	1432671_at	RIKEN cDNA 4933407A17 gene	-	75726	-
AK016750	AK016750	1454085_at	Transcribed locus	-	71084	Mm.373897
AK016928	AK016928	1431891_at	Zinc finger, SWIM domain containing 5 (Zswim5), mRNA	Zswim5	74464	Mm.218946
AK017200	AK017200	1432846_at	RIKEN cDNA 5033428C03 gene	-	74728	-
AK017518	AK017518	1432957_at	RIKEN cDNA 5730407O05 gene	-	70477	-
AK017734	AK017734	1428447_at	Transmembrane protein 14A, mRNA (cDNA clone MGC:36280 IMAGE:4039224)	Tmem14a	75712	Mm.441478
AK018094	AK018094	1428642_at	Transcribed locus, strongly similar to NP_083805.1 solute carrier family 35, member D3 [Mus musculus]	-	76157	Mm.74324
AK018425	AK018425	1454492_at	RIKEN cDNA 8430418B16 gene	-	71491	-
AK018493	AK018493	1422676_at	SWI/SNF related, matrix associated, actin dependent regulator of chromatin, subfamily e, member 1 (Smarce1), mRNA	Smarce1	57376	Mm.379086
AK020027	AK020027	1431605_at	Rb1cc1 mRNA for transcription factor	Rb1cc1	12421	Mm.293811
AK020038	AK020038	1433085_at	RIKEN cDNA 5930427J20 gene	-	77112	-
AK020568	AK020568	1432798_at	solute carrier family 12, member 6	-	78613	-
AK020886	AK020886	1432306_at	PREDICTED: Mus musculus RIKEN cDNA A930023M06 gene (A930023M06Rik), mRNA	A930023M06Rik	77958	Mm.449975
AK021190	AK021190	1454174_a_at	RIKEN cDNA C330007P06 gene, mRNA (cDNA clone MGC:38347 IMAGE:5344198)	C330007P06Rik	77644	Mm.290704
AU018978	AU018978	1447070_at	Eukaryotic translation initiation factor 4H, mRNA (cDNA clone MGC:11689 IMAGE:3962104)	Eif4h	22384	Mm.27955
AU020421	AU020421	1420099_at	Transcribed locus	-	52680	Mm.395784
AU067707	AU067707	1419904_at	Dysbindin (dystrobrevin binding protein 1) domain containing 2, mRNA (cDNA clone MGC:40737 IMAGE:5364949)	Dbndd2	52840	Mm.256927
AV024133	AV024133	1436787_x_at	RIKEN cDNA 1110069O07 gene	-	-	-
AV059397	AV059397	1452277_at	Arylsulfatase G, mRNA (cDNA clone IMAGE:5042793)	Arsg	74008	Mm.211850
AV083741	AV083741	1434883_at	Metadherin (Mtdh), mRNA	Mtdh	67154	Mm.130883
AV088109	AV088109	1418134_at	Solute carrier family 25, member 46, mRNA (cDNA clone MGC:28937 IMAGE:3990909)	Slc25a46	67453	Mm.23896
AV110822	AV110822	1438927_x_at	PREDICTED: Mus musculus similar to ribosomal protein L23a (LOC100039571), mRNA	ENSMUSG00000071532	100039571	Mm.390261
AV118678	AV118678	1458338_x_at	Orphan receptor (TR2)	Nr2c1	22025	Mm.107483
AV143687	AV143687	1447842_x_at	transcobalamin 2	-	-	-
AV208097	AV208097	1438924_x_at	Fibroblast growth factor (acidic) intracellular binding protein, mRNA (cDNA clone MGC:25555 IMAGE:3969355)	Fibp	58249	Mm.329656
AV209966	AV209966	1457659_x_at	Transcribed locus, moderately similar to NP_032783.2 outer dense fiber of sperm tails 1 [Mus musculus]	-	-	Mm.467163
AV215464	AV215464	1440395_at	terminal uridylyl transferase 1, U6 snRNA-specific	-	-	-
AV225567	AV225567	1445127_at	Collagen and calcium binding EGF domains 1, mRNA (cDNA clone MGC:161179 IMAGE:40140631)	Ccbe1	320924	Mm.442049
AV237028	AV237028	1435670_at	Transcription factor AP-2 beta (Tcfap2b), transcript variant 1, mRNA	Tcfap2b	21419	Mm.137021
AV254040	AV254040	1433823_at	Protein tyrosine phosphatase domain containing 1 (Ptpdc1), mRNA	Ptpdc1	218232	Mm.315089
AV260651	AV260651	1440296_at	Predicted gene, EG545391, mRNA (cDNA clone MGC:182758 IMAGE:9056652)	EG545391	545391	Mm.442974
AV282472	AV282472	1455784_at	Secretory blood group 1 (Sec1), mRNA	Sec1	56546	Mm.56914
AV296285	AV296285	1439405_x_at	Beclin 1, autophagy related, mRNA (cDNA clone MGC:6843 IMAGE:2650059)	-	-	-
AV302930	AV302930	1440519_at	Transcription factor Sp8 (Sp8 gene)	Sp8	320145	Mm.51682
AV307358	AV307358	1439227_at	ubiquitin-like, containing PHD and RING finger domains, 1	-	18140	-
AV309418	AV309418	1456174_x_at	N-myc downstream regulated gene 1	-	-	-
AV316320	AV316320	1452990_at	Transcribed locus	-	17764	Mm.475334
AV327590	AV327590	1435311_s_at	CDNA clone IMAGE:6818979	-	-	Mm.394931
AV331209	AV331209	1441942_x_at	Snurportin 1, mRNA (cDNA clone MGC:74414 IMAGE:30251661)	Snupn	66069	Mm.220984
AV340322	AV340322	1460268_at	ESTs	-	-	-
AV344473	AV344473	1416359_at	Sorting nexin 18 (Snx18), mRNA	Snx18	170625	Mm.33721
AV377065	AV377065	1443159_at	Thioredoxin reductase 1, mRNA (cDNA clone MGC:46868 IMAGE:5059831)	Txnrd1	50493	Mm.210155
AW045505	AW045505	1459717_at	Hypothetical protein LOC100042450 (LOC100042450), mRNA	Olfr1344	257882	Mm.189403
AW061107	AW061107	1429966_at	Transcribed locus	-	-	Mm.441322
AW107303	AW107303	1450038_s_at	Ubiquitin specific peptidase 9, X chromosome (Usp9x), mRNA	Usp9x	22284	Mm.242646
AW107722	AW107722	1447141_at	Transcribed locus	-	106391	Mm.442577
AW455370	AW455370	1442736_at	Kelch-like 11 (Drosophila), mRNA (cDNA clone IMAGE:4035100)	Klhl11	217194	Mm.183320
AW493298	AW493298	1455124_at	Tripartite motif-containing 68, mRNA (cDNA clone MGC:25704 IMAGE:3675490)	Trim68	101700	Mm.39043
AW536327	AW536327	1434562_at	Microfibrillar-associated protein 3 (Mfap3), transcript variant 1, mRNA	Mfap3	216760	Mm.30501
AW537404	AW537404	1459959_at	ESTs	-	-	-
AW553317	AW553317	1420529_at	Clone m62 zinc finger protein neuro-d4 (neuro-d4)	Dpf1	29861	Mm.101885
AW824334	AW824334	1456275_at	Mitochondrial ribosomal protein L21, mRNA (cDNA clone MGC:41352 IMAGE:1282313)	Mrpl21	353242	Mm.74084
BB001762	BB001762	1441215_at	Transcribed locus	-	-	Mm.439260
BB012070	BB012070	1458197_x_at	Transcribed locus, moderately similar to NP_742124.2 a disintegrin and metallopeptidase domain 1a [Mus musculus]	-	-	Mm.467972
BB040841	BB040841	1447853_x_at	KIF13A	-	-	-
BB053882	BB053882	1440405_at	ESTs	-	-	-
BB058253	BB058253	1438857_x_at	interleukin-1 receptor-associated kinase 1	-	-	-
BB068813	BB068813	1454354_at	RIKEN cDNA 8030476L19 gene	-	-	-
BB080065	BB080065	1426811_at	Protein phosphatase 2, regulatory subunit B (B56), beta isoform, mRNA (cDNA clone IMAGE:5007577)	Ppp2r5b	225849	Mm.118076
BB085604	BB085604	1454789_x_at	PRP6 pre-mRNA splicing factor 6 homolog (yeast), mRNA (cDNA clone MGC:38351 IMAGE:5344332)	Prpf6	68879	Mm.292001
BB119571	BB119571	1449518_at	Glutaminyl-peptide cyclotransferase-like (Qpctl), mRNA	Qpctl	67369	Mm.234876
BB131357	BB131357	1456131_x_at	dystroglycan 1	-	-	-
BB138185	BB138185	1447547_at	Latent transforming growth factor beta binding protein 1 (Ltbp1), transcript variant 1, mRNA	Ltbp1	268977	Mm.269747
BB147330	BB147330	1457250_x_at	Transcribed locus	-	-	Mm.445159
BB150912	BB150912	1456650_at	Transcribed locus	-	-	Mm.157588
BB174795	BB174795	1443421_s_at	Protocadherin beta 15 (Pcdhb15), mRNA	Pcdhb15	93886	Mm.283857
BB176698	BB176698	1444066_at	Gapex-5	Gapvd1	66691	Mm.156452
BB177770	BB177770	1456934_at	Calbindin 1, mRNA (cDNA clone MGC:25386 IMAGE:4527000)	Calb1	12307	Mm.277665
BB211615	BB211615	1447075_at	PREDICTED: Mus musculus hypothetical protein LOC669998 (LOC669998), mRNA	EG669998	669998	Mm.474141
BB212011	BB212011	1439690_at	RIKEN cDNA 5133401N09 gene	-	-	-
BB224531	BB224531	1446419_at	Transcribed locus	-	-	Mm.208086
BB224658	BB224658	1452655_at	Zinc finger, DHHC domain containing 2, mRNA (cDNA clone IMAGE:40090852)	Zdhhc2	70546	Mm.34326
BB225818	BB225818	1441446_at	ESTs	-	-	-
BB233297	BB233297	1447862_x_at	Thrombospondin 2, mRNA (cDNA clone IMAGE:3583417)	Thbs2	21826	Mm.26688
BB260383	BB260383	1444953_at	Nuclear casein kinase and cyclin-dependent kinase substrate 1 (Nucks1), transcript variant 2, mRNA	Nucks1	98415	Mm.436518
BB277054	BB277054	1435918_at	Family with sequence similarity 107, member A (Fam107a), mRNA	Fam107a	268709	Mm.256058
BB278628	BB278628	1438675_at	splicing factor, arginine/serine-rich 8	-	-	-
BB279146	BB279146	1455739_at	Transcribed locus, strongly similar to XP_486328.1 PREDICTED: similar to hCG1820409 [Mus musculus]	-	-	Mm.180719
BB279458	BB279458	1456675_at	Expressed sequence AA536749, mRNA (cDNA clone IMAGE:4018524)	Mprip	26936	Mm.2402
BB307349	BB307349	1435124_at	Von Willebrand factor A domain containing 5B2 (Vwa5b2), transcript variant 1, mRNA	Vwa5b2	328643	Mm.40539
BB332449	BB332449	1448735_at	ceruloplasmin	-	-	-
BB335101	BB335101	1437860_at	protein kinase C, epsilon	-	-	-
BB336256	BB336256	1436092_at	Transcribed locus	-	-	Mm.25089
BB360504	BB360504	1437093_at	Dynein, axonemal, intermediate chain 1, mRNA (cDNA clone MGC:170414 IMAGE:8861809)	Dnaic1	68922	Mm.79127
BB363727	BB363727	1446999_at	ESTs	-	-	-
BB373312	BB373312	1438568_at	MAS-related GPR, member E, mRNA (cDNA clone MGC:169930 IMAGE:8861325)	Mrgpre	244238	Mm.183561
BB378649	BB378649	1459233_at	CLIP associating protein 1, mRNA (cDNA clone IMAGE:5368028)	Clasp1	76707	Mm.138740
BB387298	BB387298	1439770_at	RIKEN cDNA 6430598A04 gene	-	-	-
BB426857	BB426857	1456995_at	RIKEN cDNA 2700045P11 gene (2700045P11Rik), mRNA	2700045P11Rik	72555	Mm.310139
BB450104	BB450104	1460023_at	Transcribed locus	-	243819	Mm.349537
BB452157	BB452157	1442616_at	Transcribed locus	-	-	Mm.439238
BB464028	BB464028	1443068_at	Syntaxin 16, mRNA (cDNA clone MGC:170169 IMAGE:8861564)	Stx16	228960	Mm.277977
BB475607	BB475607	1437083_at	Transmembrane protein 169, mRNA (cDNA clone MGC:151107 IMAGE:40126049)	Tmem169	271711	Mm.80318
BB478535	BB478535	1434160_at	Zinc finger protein 592, mRNA (cDNA clone MGC:144155 IMAGE:40098313)	Zfp592	233410	Mm.29525
BB497580	BB497580	1430704_at	Interleukin-1 receptor-associated kinase M	Irak3	73914	Mm.146194
BB500101	BB500101	1443150_at	ESTs	-	-	-
BB501891	BB501891	1419448_at	TBC1 domain family, member 1, mRNA (cDNA clone IMAGE:3500261)	Tbc1d1	57915	Mm.286353
BB528056	BB528056	1451454_at	Protocadherin 20, mRNA (cDNA clone IMAGE:3986792)	Pcdh20	219257	Mm.128861
BB534909	BB534909	1446457_at	DEAD (Asp-Glu-Ala-Asp) box polypeptide 58, mRNA (cDNA clone IMAGE:40095873)	Ddx58	230073	Mm.86382
BB547620	BB547620	1460541_at	Solute carrier family 7 (cationic amino acid transporter, y+ system), member 6, mRNA (cDNA clone MGC:37035 IMAGE:4949962)	Slc7a6	330836	Mm.46749
BB549724	BB549724	1430593_at	RIKEN cDNA 1700041C02 gene (1700041C02Rik), mRNA	1700041C02Rik	73332	Mm.425204
BB633247	BB633247	1423546_at	Transcribed locus	-	22680	Mm.468199
BB640946	BB640946	1445551_at	Nuclear factor related to kappa B binding protein, mRNA (cDNA clone MGC:40701 IMAGE:4947357)	Nfrkb	235134	Mm.238146
BB657751	BB657751	1458236_at	Transcribed locus	-	-	Mm.406254
BB698742	BB698742	1441961_at	Microtubule-associated protein 9 (Mtap9), mRNA	Mtap9	213582	Mm.271269
BB701294	BB701294	1435464_at	Transcribed locus	-	68552	Mm.395610
BB704337	BB704337	1449262_s_at	Lin-7 homolog C (C. elegans), mRNA (cDNA clone IMAGE:3501062)	Lin7c	22343	Mm.478053
BB710064	BB710064	1447377_at	Transcribed locus, moderately similar to NP_001091447.1 hypothetical protein LOC545637 [Mus musculus]	-	242502	Mm.458800
BB727153	BB727153	1442615_at	Transcribed locus	-	-	Mm.446544
BB747462	BB747462	1423295_at	Transmembrane 9 superfamily member 2 (Tm9sf2), mRNA	Tm9sf2	68059	Mm.275191
BB750118	BB750118	1421890_at	ST3 beta-galactoside alpha-2,3-sialyltransferase 2, mRNA (cDNA clone MGC:18446 IMAGE:4211307)	St3gal2	20444	Mm.200388
BB767526	BB767526	1457099_at	Transcribed locus	-	-	Mm.446413
BB768954	BB768954	1428893_at	Oxysterol binding protein-like 7 (Osbpl7), mRNA	Osbpl7	71240	Mm.190450
BB769277	BB769277	1440515_at	PREDICTED: Mus musculus similar to Doublecortin domain containing 2B (LOC667452), mRNA	OTTMUSG00000009523	667452	Mm.477892
BB782958	BB782958	1439077_at	Transcribed locus, strongly similar to XP_001066253.1 PREDICTED: similar to Zinc finger X-linked protein ZXDB [Rattus norvegi	-	-	Mm.426134
BB810787	BB810787	1444289_at	Transcribed locus	-	67180	Mm.459548
BC001990	BC001990	1418123_at	Unc-119 homolog (C. elegans), mRNA (cDNA clone MGC:5721 IMAGE:3484396)	Unc119	22248	Mm.284811
BC003744	BC003744	1424115_at	Protein phosphatase 5, catalytic subunit, mRNA (cDNA clone MGC:5847 IMAGE:3590322)	Ppp5c	19060	Mm.3294
BC003896	BC003896	1423856_at	Ribosomal protein L17, mRNA (cDNA clone IMAGE:3594373)	Rpl17	319195	Mm.276337
BC004849	BC004849	1448267_at	Syntaxin 5A, mRNA (cDNA clone MGC:25518 IMAGE:3487476)	Stx5a	56389	Mm.153061
BC005440	BC005440	1449310_at	Prostaglandin E receptor 2 (subtype EP2), mRNA (cDNA clone MGC:6041 IMAGE:3487087)	Ptger2	19217	Mm.4630
BC005644	BC005644	1448609_at	Thiosulfate sulfurtransferase, mitochondrial, mRNA (cDNA clone MGC:5996 IMAGE:3257034)	Tst	22117	Mm.15312
BC006876	BC006876	1449267_at	Chitinase domain containing 1, mRNA (cDNA clone MGC:6792 IMAGE:2647540)	Chid1	68038	Mm.245355
BC006916	BC006916	1424656_s_at	Ubiquitin specific peptidase 19 (Usp19), mRNA	Usp19	71472	Mm.289706
BC008266	BC008266	1451363_a_at	DENN/MADD domain containing 2D, mRNA (cDNA clone MGC:6915 IMAGE:2811014)	Dennd2d	72121	Mm.476881
BC010754	BC010754	1448107_x_at	Kallikrein 1, mRNA (cDNA clone MGC:29118 IMAGE:4922971)	Klk1	16612	Mm.142722
BC013716	BC013716	1424622_at	Heat shock factor 1, mRNA (cDNA clone MGC:18620 IMAGE:3978881)	Hsf1	15499	Mm.347444
BC014769	BC014769	1460684_at	Transmembrane 7 superfamily member 2, mRNA (cDNA clone MGC:25957 IMAGE:4239159)	Tm7sf2	73166	Mm.227361
BC016553	BC016553	1423993_at	ATPase, H+ transporting, lysosomal V1 subunit F (Atp6v1f), mRNA	Atp6v1f	66144	Mm.371614
BC018335	BC018335	1424730_a_at	Solute carrier family 15 (H+/peptide transporter), member 2, mRNA (cDNA clone IMAGE:3583898)	Slc15a2	57738	Mm.281804
BC019471	BC019471	1425921_a_at	RIKEN cDNA 1810055G02 gene (1810055G02Rik), mRNA	1810055G02Rik	72056	Mm.23780
BC019996	BC019996	1451489_at	Solute carrier family 25, member 35 (Slc25a35), mRNA	Slc25a35	71998	Mm.298622
BC020531	BC020531	1451342_at	Spondin 1, (f-spondin) extracellular matrix protein (Spon1), mRNA	Spon1	233744	Mm.334160
BC021411	BC021411	1419051_at	OVO homolog-like 1 (Drosophila), mRNA (cDNA clone MGC:29182 IMAGE:5006712)	Ovol1	18426	Mm.280225
BC021770	BC021770	1426147_s_at	Claudin 10 (Cldn10), transcript variant 1, mRNA	Cldn10	58187	Mm.390755
BC023354	BC023354	1425388_a_at	Thiamine pyrophosphokinase, mRNA (cDNA clone MGC:31041 IMAGE:5253545)	Tpk1	29807	Mm.320979
BC024445	BC024445	1424356_a_at	Meteorin, glial cell differentiation regulator-like (Metrnl), mRNA	Metrnl	210029	Mm.153566
BC025912	BC025912	1451481_s_at	Organic solute transporter alpha (Osta), mRNA	Osta	106407	Mm.476915
BC026151	BC026151	1424480_s_at	Thymoma viral proto-oncogene 2, mRNA (cDNA clone MGC:14031 IMAGE:4187425)	Akt2	11652	Mm.177194
BC026568	BC026568	1451331_at	Protein phosphatase 1, regulatory (inhibitor) subunit 1B (Ppp1r1b), mRNA	Ppp1r1b	19049	Mm.45372
BC027279	BC027279	1451386_at	Biliverdin reductase B (flavin reductase (NADPH)) (Blvrb), mRNA	Blvrb	233016	Mm.24021
BC027327	BC027327	1424363_at	MYCBP associated protein (Mycbpap), mRNA	Mycbpap	104601	Mm.84725
BE196980	BE196980	1455577_at	Chemokine (C-C motif) ligand 28 (Ccl28), mRNA	Ccl28	56838	Mm.143745
BE197105	BE197105	1439180_at	INO80 complex subunit D, mRNA (cDNA clone MGC:183902 IMAGE:9087902)	Ino80d	227195	Mm.74718
BE282424	BE282424	1431754_at	RIKEN cDNA 4930578N16 gene, mRNA (cDNA clone MGC:178571 IMAGE:9053563)	4930578N16Rik	75051	Mm.195726
BE285362	BE285362	1423046_s_at	Nuclear cap binding protein subunit 2 (Ncbp2), mRNA	Ncbp2	68092	Mm.290027
BE631955	BE631955	1455101_at	Mus musculus, clone IMAGE:2647821, mRNA	Phactr2	215789	Mm.384376
BE634580	BE634580	1458718_at	Transcribed locus	-	-	Mm.441213
BE653037	BE653037	1427122_at	Mit1/Lb9 mRNA, partial sequence	Copg2as2	100044236	Mm.22891
BE851193	BE851193	1452080_a_at	RP42	Dcun1d1	114893	Mm.474495
BE852282	BE852282	1459000_at	PREDICTED: Mus musculus symplekin (Sympk), mRNA	Sympk	68188	Mm.130902
BE945716	BE945716	1425234_at	Transcribed locus	-	-	Mm.462520
BE947394	BE947394	1439941_at	Transcribed locus	-	-	Mm.39222
BE949230	BE949230	1456030_at	Kruppel-like factor 13 (Klf13), mRNA	Klf13	50794	Mm.240473
BE949337	BE949337	1456946_at	SH3 domain containing ring finger 3, mRNA (cDNA clone MGC:66543 IMAGE:6830567)	Sh3rf3	237353	Mm.333078
BE952724	BE952724	1447429_at	Transcribed locus	-	-	Mm.397981
BE952893	BE952893	1441010_at	Transcribed locus	-	-	Mm.213614
BE955837	BE955837	1445259_at	Sodium channel 207 mRNA, 3' end	Scn2a1	110876	Mm.220329
BE979183	BE979183	1442444_at	Transcribed locus	-	-	Mm.444110
BE993484	BE993484	1459052_at	Inhibitory PAS domain protein (Ipas)	Hif3a	53417	Mm.135110
BE993872	BE993872	1433688_x_at	Ribosomal protein L14, mRNA (cDNA clone IMAGE:3588708)	Rpl14	67115	Mm.289810
BF101721	BF101721	1429764_at	PREDICTED: Mus musculus RIKEN cDNA 1500005K14 gene (1500005K14Rik), mRNA	Fam101b	76566	Mm.34131
BF181445	BF181445	1423384_s_at	Testis expressed gene 261, mRNA (cDNA clone MGC:6079 IMAGE:3486968)	Tex261	21766	Mm.391476
BF227641	BF227641	1423379_at	Nuclear factor of activated T-cells, cytoplasmic, calcineurin-dependent 4, mRNA (cDNA clone MGC:25538 IMAGE:3670623)	Nfatc4	73181	Mm.27908
BF303035	BF303035	1460037_at	Family with sequence similarity 98, member B (Fam98b), mRNA	Fam98b	68215	Mm.219389
BF318375	BF318375	1457709_a_at	RIKEN cDNA A930005H10 gene	-	-	-
BF462856	BF462856	1459023_at	5' nucleotidase, ecto (Nt5e), mRNA	Nt5e	23959	Mm.244235
BF466107	BF466107	1439903_at	YjeF N-terminal domain containing 3, mRNA (cDNA clone IMAGE:1332678)	Yjefn3	234365	Mm.252521
BG064842	BG064842	1415857_at	Embigin, mRNA (cDNA clone MGC:21425 IMAGE:4500922)	Emb	13723	Mm.274926
BG065227	BG065227	1436393_a_at	Tripartite motif protein 37, mRNA (cDNA clone IMAGE:5067215)	Trim37	68729	Mm.17436
BG065288	BG065288	1424429_s_at	INO80 complex subunit E (Ino80e), mRNA	Ino80e	233875	Mm.266301
BG065575	BG065575	1446488_at	ESTs	-	-	-
BG065918	BG065918	1448093_s_at	expressed sequence C77405	-	-	-
BG066975	BG066975	1439988_at	Mitochondrial ribosomal protein L15, mRNA (cDNA clone MGC:27891 IMAGE:3498065)	-	-	-
BG067065	BG067065	1456136_at	PREDICTED: Mus musculus similar to Kifc1 protein (LOC100042970), mRNA	100042970	100042970	Mm.335713
BG067650	BG067650	1458726_at	expressed sequence C87033	-	-	-
BG067859	BG067859	1426975_at	Amplified in osteosarcoma, mRNA (cDNA clone MGC:25481 IMAGE:4487829)	Os9	216440	Mm.295246
BG068560	BG068560	1445836_at	ESTs, Weakly similar to I38022 hypothetical protein (H.sapiens)	-	-	-
BG068999	BG068999	1441176_at	ESTs	-	-	-
BG069395	BG069395	1454654_at	Disrupted in renal carcinoma 2 (human) (Dirc2), mRNA	Dirc2	224132	Mm.476945
BG069505	BG069505	1448780_at	Solute carrier family 12, member 2 (Slc12a2), mRNA	Slc12a2	20496	Mm.399997
BG070057	BG070057	1459627_at	Sterol-C4-methyl oxidase-like, mRNA (cDNA clone MGC:11745 IMAGE:3152545)	Sc4mol	66234	Mm.30119
BG070273	BG070273	1419234_at	Helicase (DNA) B (Helb), mRNA	Helb	117599	Mm.214703
BG070835	BG070835	1455218_at	MKIAA0419 protein	6330503K22Rik	101565	Mm.23279
BG070990	BG070990	1429301_at	CDNA clone IMAGE:5025827	-	13000	Mm.51136
BG071987	BG071987	1456410_at	Transcribed locus	-	-	Mm.442591
BG072958	BG072958	1455607_at	R-spondin 3 homolog (Xenopus laevis), mRNA (cDNA clone MGC:175818 IMAGE:40131234)	Rspo3	72780	Mm.45191
BG074777	BG074777	1442288_at	Annexin A6, mRNA (cDNA clone MGC:6574 IMAGE:3482035)	Anxa6	11749	Mm.265347
BG079752	BG079752	1442689_at	Transcribed locus, strongly similar to NP_083096.1 hypothetical protein LOC74211 [Mus musculus]	-	52271	Mm.477545
BG797423	BG797423	1437288_at	Transcribed locus	-	242291	Mm.369779
BG866479	BG866479	1426409_at	Leucine zipper, putative tumor suppressor 2 (Lzts2), transcript variant 1, mRNA	Lzts2	226154	Mm.28204
BI083036	BI083036	1434850_at	IQ motif containing GTPase activating protein 3, mRNA (cDNA clone IMAGE:5006129)	Iqgap3	404710	Mm.331133
BI083675	BI083675	1456415_at	Transcribed locus	-	98403	Mm.440137
BI108818	BI108818	1435041_at	Myosin, light polypeptide 6, alkali, smooth muscle and non-muscle, mRNA (cDNA clone MGC:25573 IMAGE:3990090)	Myl6	17904	Mm.337074
BI410774	BI410774	1423093_at	Inner centromere protein (Incenp), mRNA	Incenp	16319	Mm.29755
BI788645	BI788645	1448158_at	Syndecan 1, mRNA (cDNA clone MGC:5879 IMAGE:3501359)	Sdc1	20969	Mm.2580
BI794243	BI794243	1434879_at	Cell division cycle 34 homolog (S. cerevisiae), mRNA (cDNA clone MGC:25601 IMAGE:4024472)	Cdc34	216150	Mm.21981
BM068933	BM068933	1428158_at	AKT1 substrate 1 (proline-rich) (Akt1s1), mRNA	Akt1s1	67605	Mm.148007
BM114590	BM114590	1435512_at	Expressed sequence AI836003, mRNA (cDNA clone MGC:106287 IMAGE:6492111)	AI836003	239650	Mm.54140
BM115621	BM115621	1440681_at	Nicotinic acetylcholine receptor alpha 7 subunit	Chrna7	11441	Mm.113464
BM117243	BM117243	1427075_s_at	protein-L-isoaspartate (D-aspartate) O-methyltransferase domain containing 2	-	-	-
BM120341	BM120341	1426919_at	Integrin beta subunit	Itgb1	16412	Mm.263396
BM198837	BM198837	1434717_at	Cullin 3, mRNA (cDNA clone MGC:28933 IMAGE:3981170)	Cul3	26554	Mm.12665
BM200788	BM200788	1453035_at	Limb and neural patterns (Lnp), transcript variant 2, mRNA	Lnp	69605	Mm.156113
BM232314	BM232314	1435940_at	Doublecortin-like kinase 1, mRNA (cDNA clone IMAGE:5006471)	Dclk1	13175	Mm.393242
BM232966	BM232966	1455342_at	RIKEN cDNA A230083H22 gene, mRNA (cDNA clone MGC:106167 IMAGE:30726642)	A230083H22Rik	353211	Mm.257354
BM237732	BM237732	1434662_at	Transcribed locus, strongly similar to NP_840054.1 autophagy-related cysteine endopeptidase 2 isoform b [Homo sapiens]	-	-	Mm.240454
BM238730	BM238730	1447465_at	ESTs	-	-	-
BM240005	BM240005	1443235_at	eukaryotic translation initiation factor 2 alpha kinase 4	-	-	-
BM247863	BM247863	1423526_at	AT rich interactive domain 3B (BRIGHT-like) (Arid3b), mRNA	Arid3b	56380	Mm.425588
BM248080	BM248080	1434942_at	ESF1, nucleolar pre-rRNA processing protein, homolog (S. cerevisiae), mRNA (cDNA clone IMAGE:1529010)	Esf1	66580	Mm.21228
BM944122	BM944122	1452747_at	ATPase type 13A2, mRNA (cDNA clone MGC:38540 IMAGE:5353766)	Atp13a2	74772	Mm.205625
BQ032752	BQ032752	1450448_at	Stanniocalcin 1, mRNA (cDNA clone MGC:29066 IMAGE:5010981)	Stc1	20855	Mm.20911
BQ173880	BQ173880	1439812_at	RIKEN cDNA 4930402H24 gene, mRNA (cDNA clone IMAGE:5366525)	4930402H24Rik	228602	Mm.271990
BQ174116	BQ174116	1434298_at	zinc finger E-box binding homeobox 2	-	-	-
BQ174589	BQ174589	1443865_at	Gamma-aminobutyric acid (GABA-A) receptor, subunit alpha 2 (Gabra2), mRNA	Gabra2	14395	Mm.5304
BQ176475	BQ176475	1433747_at	Transcribed locus	-	-	Mm.393452
BQ177004	BQ177004	1433552_a_at	Polymerase (RNA) II (DNA directed) polypeptide B (Polr2b), mRNA	Polr2b	231329	Mm.273217
C76119	C76119	1417131_at	Cell division cycle 25 homolog A (S. pombe) (Cdc25a), mRNA	Cdc25a	12530	Mm.307103
C77618	C77618	1419930_at	Transcribed locus	-	52458	Mm.441745
C78402	C78402	1437730_at	Protein phosphatase 2 (formerly 2A), regulatory subunit B (PR 52), alpha isoform (Ppp2r2a), mRNA	Ppp2r2a	71978	Mm.273997
C79000	C79000	1429003_at	SNW domain containing 1 (Snw1), mRNA	Snw1	66354	Mm.271174
C79663	C79663	1420025_s_at	AP2 associated kinase 1, mRNA (cDNA clone IMAGE:5367262)	Aak1	269774	Mm.221038
C79957	C79957	1449740_s_at	Desmoglein 2 (Dsg2), mRNA	Dsg2	13511	Mm.345891
D61689	D61689	1426018_a_at	SRY-box containing gene 6 (Sox6), transcript variant 1, mRNA	Sox6	20679	Mm.323365
L23636	L23636	1422115_a_at	FMS-like tyrosine kinase 3 ligand, mRNA (cDNA clone MGC:30232 IMAGE:5132319)	Flt3l	14256	Mm.1658
M21836	M21836	1423691_x_at	Keratin 8 (Krt8), mRNA	Krt8	16691	Mm.358618
NM_007563	NM_007563	1448119_at	2,3-bisphosphoglycerate mutase, mRNA (cDNA clone MGC:6263 IMAGE:3587820)	Bpgm	12183	Mm.282863
NM_007606	NM_007606	1460256_at	Carbonic anhydrase 3, mRNA (cDNA clone MGC:18583 IMAGE:4195712)	Car3	12350	Mm.300
NM_007638	NM_007638	1415816_at	Chaperonin containing Tcp1, subunit 7 (eta), mRNA (cDNA clone MGC:6499 IMAGE:2648519)	Cct7	12468	Mm.289900
NM_008021	NM_008021	1448834_at	Forkhead box M1, mRNA (cDNA clone IMAGE:3589714)	Foxm1	14235	Mm.42148
NM_008065	NM_008065	1450665_at	GA repeat binding protein, alpha, mRNA (cDNA clone MGC:7596 IMAGE:3493987)	Gabpa	14390	Mm.18974
NM_008069	NM_008069	1419719_at	Gamma-aminobutyric acid (GABA-A) receptor, subunit beta 1 (Gabrb1), mRNA	Gabrb1	14400	Mm.38567
NM_008305	NM_008305	1418670_s_at	Perlecan (heparan sulfate proteoglycan 2), mRNA (cDNA clone IMAGE:3497830)	Hspg2	15530	Mm.273662
NM_008410	NM_008410	1418000_a_at	Integral membrane protein 2B, mRNA (cDNA clone MGC:27534 IMAGE:4458918)	Itm2b	16432	Mm.4266
NM_008568	NM_008568	1416031_s_at	Minichromosome maintenance deficient 7 (S. cerevisiae) (Mcm7), mRNA	Mcm7	17220	Mm.378965
NM_008681	NM_008681	1420760_s_at	CDNA fis, clone TRACH2001968,highly similar to NDRG1 PROTEIN	Ndrg1	17988	Mm.30837
NM_008936	NM_008936	1450361_at	Paired like homeodomain factor 1 (Prop1), mRNA	Prop1	19127	Mm.1386
NM_008944	NM_008944	1448206_at	Proteasome (prosome, macropain) subunit, alpha type 2, mRNA (cDNA clone MGC:25330 IMAGE:3156907)	Psma2	19166	Mm.252255
NM_009035	NM_009035	1448957_at	Recombining binding protein suppressor of hairless (Drosophila), mRNA (cDNA clone IMAGE:3983555)	Rbpj	19664	Mm.209292
NM_009682	NM_009682	1422718_at	Adaptor-related protein complex 3, sigma 2 subunit, mRNA (cDNA clone IMAGE:3709410)	Ap3s2	11778	Mm.220173
NM_010499	NM_010499	1416442_at	Immediate early response 2, mRNA (cDNA clone MGC:6170 IMAGE:3590296)	Ier2	15936	Mm.399
NM_010670	NM_010670	1450535_at	Keratin associated protein 12-1 (Krtap12-1), mRNA	Krtap12-1	16694	Mm.34372
NM_010775	NM_010775	1419578_at	Mannose-binding lectin (protein A) 1 (Mbl1), mRNA	Mbl1	17194	Mm.281805
NM_011014	NM_011014	1416750_at	Sigma non-opioid intracellular receptor 1, mRNA (cDNA clone MGC:29924 IMAGE:5123891)	Sigmar1	18391	Mm.425181
NM_011314	NM_011314	1419075_s_at	Serum amyloid A 2, mRNA (cDNA clone MGC:18481 IMAGE:3662957)	Saa2	20209	Mm.200941
NM_011769	NM_011769	1421405_at	Zinc finger protein Zim1	Zim1	22776	Mm.89976
NM_012053	NM_012053	1417762_a_at	Ribosomal protein L8 (Rpl8), mRNA	Rpl8	26961	Mm.30066
NM_013703	NM_013703	1417900_a_at	Very low density lipoprotein receptor, mRNA (cDNA clone MGC:11509 IMAGE:3968213)	Vldlr	22359	Mm.4141
NM_013795	NM_013795	1448203_at	ATP synthase, H+ transporting, mitochondrial F0 complex, subunit g, mRNA (cDNA clone MGC:36008 IMAGE:5356491)	Atp5l	27425	Mm.14663
NM_017468	NM_017468	1421699_at	Enamelin (Enam), mRNA	Enam	13801	Mm.8014
NM_018764	NM_018764	1449249_at	Protocadherin 7 (Pcdh7), transcript variant 2, mRNA	Pcdh7	54216	Mm.332387
NM_018784	NM_018784	1449078_at	ST3 beta-galactoside alpha-2,3-sialyltransferase 6, mRNA (cDNA clone IMAGE:1329116)	St3gal6	54613	Mm.212742
NM_018871	NM_018871	1420817_at	Tyrosine 3-monooxygenase/tryptophan 5-monooxygenase activation protein, gamma polypeptide, mRNA (cDNA clone MGC:5794 IMAGE:34	Ywhag	22628	Mm.233813
NM_019727	NM_019727	1416260_a_at	MSNX1 mRNA for sorting nexin 1	Snx1	56440	Mm.271891
NM_020573	NM_020573	1416823_a_at	oxysterol binding protein-like 1A	-	64291	-
NM_021877	NM_021877	1422110_at	Hairless, mRNA (cDNA clone IMAGE:4953487)	Hr	15460	Mm.7598
NM_023844	NM_023844	1449408_at	Junction adhesion molecule 2, mRNA (cDNA clone MGC:41518 IMAGE:1195543)	Jam2	67374	Mm.41758
NM_024225	NM_024225	1448791_at	Sorting nexin 5 (Snx5), mRNA	Snx5	69178	Mm.273379
NM_025975	NM_025975	1420614_at	Dynein light chain Tctex-type 3, mRNA (cDNA clone MGC:41029 IMAGE:1332100)	Dynlt3	67117	Mm.29150
NM_026061	NM_026061	1448198_a_at	NADH dehydrogenase (ubiquinone) 1 beta subcomplex 8 (Ndufb8), mRNA	Ndufb8	67264	Mm.2060
NM_026614	NM_026614	1417285_a_at	NADH dehydrogenase (ubiquinone) 1 alpha subcomplex, 5, mRNA (cDNA clone MGC:41010 IMAGE:1247576)	Ndufa5	68202	Mm.275780
NM_027639	NM_027639	1450320_at	RIKEN cDNA 4931432E15 gene	-	70991	-
NM_029035	NM_029035	1421474_a_at	SPRY domain-containing SOCS box protein SSB-1	Spsb1	74646	Mm.30
NM_032006	NM_032006	1422175_at	Matrix metallopeptidase 1a (interstitial collagenase) (Mmp1a), mRNA	Mmp1a	83995	Mm.156952
NM_053238	NM_053238	1422388_at	Vomeronasal 1 receptor, C8 (V1rc8), mRNA	V1rc8	113865	Mm.431972
NM_133245	NM_133245	1449077_at	Erythroid associated factor (Eraf), mRNA	Eraf	170812	Mm.423023
NM_133770	NM_133770	1448490_at	AarF domain containing kinase 4 (Adck4), mRNA	Adck4	76889	Mm.124728
NM_134084	NM_134084	1416940_at	Peptidylprolyl isomerase F (cyclophilin F) (Ppif), nuclear gene encoding mitochondrial protein, mRNA	Ppif	105675	Mm.41656
U30244	U30244	1449549_at	Ephrin B2 (Efnb2), mRNA	Efnb2	13642	Mm.209813
U62908	U62908	1451281_at	Zinc finger and SCAN domain containing 12 (Zscan12), mRNA	Zscan12	22758	Mm.24124
U81030	U81030	1424643_at	Treacher Collins Franceschetti syndrome 1, homolog (Tcof1), mRNA	Tcof1	21453	Mm.2215
U96702	U96702	1427834_at	serine protease inhibitor 16	-	20712	-
W41916	W41916	1428938_at	Guanine nucleotide binding protein, alpha q polypeptide (Gnaq), mRNA	Gnaq	14682	Mm.439701
X57938	X57938	1427713_x_at	POU domain, class 2, transcription factor 2 (Pou2f2), mRNA	Pou2f2	18987	Mm.208700
X66177	X66177	1427605_at	Homeo box B3 (Hoxb3), transcript variant 2, mRNA	Hoxb3	15410	Mm.342481

## Sheet: Sheet4
Genes in common between KK1 vs E13.xls, KK1 vs E16.xls and KK1 vs p0.xls
Intersection by Gene Identifier	Gene Identifier	Other ID	Gene title	Gene ID	LocusLink	Unigene ID
AA672939	AA672939	1460265_at		Pa2g4	18813
AK012286	AK012286	1453406_a_at		Rab28	100972
AK017200	AK017200	1432846_at		-	74728
BB233297	BB233297	1447862_x_at		Thbs2	21826
BG071987	BG071987	1456410_at		-	-

## Sheet: Sheet5
Genes in common between KK1 vs E13.xls and KK1 vs E16.xls
Intersection by Gene Identifier	Gene Identifier	Other ID	Gene title	Gene ID	LocusLink	Unigene ID
AK013093	AK013093	1433348_at		-	71815
AW910872	AW910872	1456640_at		Sh3rf2	269016
BB233318	BB233318	1458959_at		Aff4	93736
BB397062	BB397062	1458963_at		Ttc39b	69863
BB444784	BB444784	1445324_s_at		Greb1	268527
BB597421	BB597421	1432615_at		Wdr37	207615
BB644362	BB644362	1442635_at		-	-
BC003707	BC003707	1416191_at		Sec61a1	53421
BC006806	BC006806	1424421_at		-	57275
BC016197	BC016197	1449847_a_at		Col4a3bp	68018
BC025825	BC025825	1451176_at		Mavs	228607
BE447438	BE447438	1434525_at		Pkn3	263803
BE956616	BE956616	1447755_at		-	-
BF147705	BF147705	1417612_at		Ier5	15939
BG064045	BG064045	1451408_at		Trub2	227682
BG071402	BG071402	1444917_at		-	-
BG244279	BG244279	1421002_at		Angptl2	26360
BM945167	BM945167	1425690_at		B3gat1	76898
D00622	D00622	1452148_at		Lrpap1	16976
NM_019948	NM_019948	1420331_at		Clec4e	56619
NM_025309	NM_025309	1417894_at		-	-
NM_138745	NM_138745	1415916_a_at		Mthfd1	108156

## Sheet: Sheet6
Genes in common between KK1 vs E16.xls and KK1 vs p0.xls
Intersection by Gene Identifier	Gene Identifier	Other ID	Gene title	Gene ID	LocusLink	Unigene ID
AK004853	AK004853	1448669_at		Dkk3	50781
AK007004	AK007004	1432319_at		-	74283
AK008190	AK008190	1424695_at		2010011I20Rik	67017
AK015103	AK015103	1432183_at		Erp29	67397
AK015305	AK015305	1433193_at		-	74650
AK020027	AK020027	1431605_at		Rb1cc1	12421
AK020038	AK020038	1433085_at		-	77112
AU018978	AU018978	1447070_at		Eif4h	22384
AV309418	AV309418	1456174_x_at		-	-
BB131357	BB131357	1456131_x_at		-	-
BB177770	BB177770	1456934_at		Calb1	12307
BB750118	BB750118	1421890_at		St3gal2	20444
BB769277	BB769277	1440515_at		OTTMUSG00000009523	667452
BC008266	BC008266	1451363_a_at		Dennd2d	72121
BC019471	BC019471	1425921_a_at		1810055G02Rik	72056
BG065288	BG065288	1424429_s_at		Ino80e	233875
BG067650	BG067650	1458726_at		-	-
BG069505	BG069505	1448780_at		Slc12a2	20496
BM068933	BM068933	1428158_at		Akt1s1	67605
C78402	C78402	1437730_at		Ppp2r2a	71978
C79000	C79000	1429003_at		Snw1	66354
NM_007563	NM_007563	1448119_at		Bpgm	12183
NM_008305	NM_008305	1418670_s_at		Hspg2	15530
NM_008568	NM_008568	1416031_s_at		Mcm7	17220
NM_008681	NM_008681	1420760_s_at		Ndrg1	17988
NM_010499	NM_010499	1416442_at		Ier2	15936
NM_013703	NM_013703	1417900_a_at		Vldlr	22359
NM_023844	NM_023844	1449408_at		Jam2	67374
NM_024225	NM_024225	1448791_at		Snx5	69178

## Sheet: Sheet7
Genes in common between KK1 vs E13.xls and KK1 vs p0.xls
Intersection by Gene Identifier	Gene Identifier	Other ID	Gene title	Gene ID	LocusLink	Unigene ID
AF206720	AF206720	1423892_at		Apbb1	11785
AI666693	AI666693	1444348_at		-	-
AK011367	AK011367	1424074_at		Btf3l4	70533
AK017518	AK017518	1432957_at		-	70477
AU020421	AU020421	1420099_at		-	52680
AV059397	AV059397	1452277_at		Arsg	74008
AV110822	AV110822	1438927_x_at		ENSMUSG00000071532	100039571
AV260651	AV260651	1440296_at		EG545391	545391
AV316320	AV316320	1452990_at		-	17764
AW107303	AW107303	1450038_s_at		Usp9x	22284
BB068813	BB068813	1454354_at		-	-
BB278628	BB278628	1438675_at		-	-
BB373312	BB373312	1438568_at		Mrgpre	244238
BB704337	BB704337	1449262_s_at		Lin7c	22343
BE993484	BE993484	1459052_at		Hif3a	53417
BF318375	BF318375	1457709_a_at		-	-
BG065575	BG065575	1446488_at		-	-
BI083675	BI083675	1456415_at		-	98403
C79663	C79663	1420025_s_at		Aak1	269774
NM_009035	NM_009035	1448957_at		Rbpj	19664
W41916	W41916	1428938_at		Gnaq	14682

## Sheet: Sheet8
Genes unique to KK1 vs E16.xls
Intersection by Gene Identifier	Gene Identifier	Other ID	Gene title	Gene ID	LocusLink	Unigene ID
AA170590	AA170590	1426463_at		Gphn	268566
AF000968	AF000968	1426040_a_at		Odf2	18286
AF133669	AF133669	1423818_a_at		Arl6ip1	54208
AF218081	AF218081	1425959_x_at		Klra1	16627
AF296657	AF296657	1417033_at		Ube2g2	22213
AI326272	AI326272	1449732_at		Zscan21	22697
AI503516	AI503516	1449737_at		-	-
AI528773	AI528773	1423500_a_at		Sox5	20678
AI561826	AI561826	1459700_at		Lemd3	380664
AI643646	AI643646	1442342_at		Sp6	83395
AI844869	AI844869	1444380_at		-	98445
AJ244015	AJ244015	1425533_a_at		Stau2	29819
AJ245454	AJ245454	1452516_at		Smok3a	545814
AK003805	AK003805	1431884_at		-	68529
AK004120	AK004120	1423211_at		Nop10	66181
AK007007	AK007007	1453348_at		-	73512
AK007368	AK007368	1431443_at		-	69062
AK008679	AK008679	1433423_at		Nr4a2	18227
AK008801	AK008801	1429485_a_at		-	67205
AK011217	AK011217	1452896_at		Gtl3	14894
AK011611	AK011611	1428897_at		2610029I01Rik	77032
AK011716	AK011716	1431081_a_at		Plscr3	70310
AK011823	AK011823	1432774_at		-	70453
AK012667	AK012667	1429004_at		Phip	83946
AK014010	AK014010	1431442_at		2310047B19Rik	66962
AK014121	AK014121	1454071_at		-	76486
AK014391	AK014391	1452901_at		Creb1	12912
AK015403	AK015403	1453106_a_at		Rnmt	67897
AK015410	AK015410	1432005_at		Dnm2	13430
AK015667	AK015667	1453787_at		Tmx4	52837
AK017904	AK017904	1426396_at		Cd247	12503
AK018605	AK018605	1429159_at		Itih5	209378
AK019458	AK019458	1431890_a_at		Mllt3	70122
AK021111	AK021111	1418513_at		Stk3	56274
AU021035	AU021035	1417012_at		Sdc2	15529
AU040322	AU040322	1457246_at		-	-
AV045291	AV045291	1430166_at		-	67324
AV094856	AV094856	1448527_at		Pdcd10	56426
AV130230	AV130230	1437847_x_at		-	-
AV144956	AV144956	1423041_a_at		Bzw1	66882
AV218841	AV218841	1423506_a_at		-	-
AV271312	AV271312	1455429_at		Fam160b1	226252
AV275625	AV275625	1439273_at		Ripk1	19766
AV280841	AV280841	1438868_at		Phf11	219131
AV300631	AV300631	1435120_at		-	-
AV306676	AV306676	1430798_x_at		Mrpl15	27395
AV325420	AV325420	1446325_at		Pcyox1	66881
AV340788	AV340788	1457797_at		-	106622
AW122454	AW122454	1442898_at		-	-
AW541585	AW541585	1434005_at		Rbms1	56878
AW546137	AW546137	1434310_at		-	12168
AW552008	AW552008	1441433_at		-	-
AW555680	AW555680	1446648_at		-	-
AW559011	AW559011	1435228_at		BC023829	236848
AW681705	AW681705	1455310_at		Rbm16	106583
AW744723	AW744723	1437921_x_at		Zfp516	329003
BB015222	BB015222	1454291_at		-	-
BB022070	BB022070	1454882_at		L3mbtl3	237339
BB093794	BB093794	1443769_at		-	-
BB183385	BB183385	1433632_at		-	-
BB187157	BB187157	1432602_at		-	-
BB187472	BB187472	1440684_at		Lpcat2	270084
BB225704	BB225704	1437772_s_at		Hmgcl	15356
BB280360	BB280360	1437855_at		Mtap4	17758
BB282718	BB282718	1457924_at		Mbnl1	56758
BB283759	BB283759	1419036_at		Csnk2a1	12995
BB284011	BB284011	1447210_at		-	-
BB366490	BB366490	1447601_x_at		-	-
BB381813	BB381813	1421880_at		Mtmr1	53332
BB447978	BB447978	1436708_x_at		-	-
BB509334	BB509334	1438670_at		Ptpn1	19246
BB534613	BB534613	1436255_at		D830044I16Rik	381922
BB624483	BB624483	1450158_at		Rem1	19700
BB661265	BB661265	1441641_at		-	66884
BB667208	BB667208	1455947_at		2010-03-11	211147
BB787289	BB787289	1426406_at		-	67956
BB807707	BB807707	1418643_at		Tspan13	66109
BB832988	BB832988	1441299_at		-	-
BC003207	BC003207	1425502_x_at		-	-
BC003788	BC003788	1416530_a_at		Pnp1	18950
BC004090	BC004090	1422595_s_at		5730470L24Rik	66641
BC004614	BC004614	1423857_at		Mrpl30	107734
BC006728	BC006728	1424942_a_at		Myc	17869
BC018383	BC018383	1448992_at		Ina	226180
BC022952	BC022952	1418936_at		Maff	17133
BC024684	BC024684	1419168_at		Mapk6	50772
BC024944	BC024944	1416605_at		Nhp2	52530
BE368753	BE368753	1417619_at		Gadd45gip1	102060
BE573480	BE573480	1428274_s_at		Abhd13	68904
BE948602	BE948602	1438277_at		E130308A19Rik	230259
BE949425	BE949425	1448668_a_at		Irak1	16179
BE951033	BE951033	1426616_at		Tlcd1	68385
BE981338	BE981338	1416463_at		Caprin1	53872
BE986800	BE986800	1416815_s_at		Bub3	12237
BE986922	BE986922	1445741_at		-	320472
BF178615	BF178615	1453800_at		Rnf181	66510
BF660952	BF660952	1456893_at		-	-
BF782285	BF782285	1420625_at		Gtf3c6	67371
BG068519	BG068519	1440476_at		-	-
BG068704	BG068704	1419278_at		Usp48	170707
BG069094	BG069094	1458907_at		-	-
BG070611	BG070611	1447303_at		-	-
BG075579	BG075579	1460402_at		Brpf1	78783
BG076345	BG076345	1444924_at		N4bp2l2	381695
BG793501	BG793501	1434999_at		Suv420h1	225888
BG807042	BG807042	1457310_x_at		Scrt2	545474
BG921598	BG921598	1450104_at		Adam10	11487
BG975608	BG975608	1428125_at		ENSMUSG00000074747	382423
BI738010	BI738010	1427899_at		Rnf6	74132
BM119522	BM119522	1435254_at		Plxnb1	235611
BM202564	BM202564	1439939_at		-	319728
BM220135	BM220135	1436027_at		Osbpl11	106326
BM225233	BM225233	1445181_at		Eml5	319670
BM239285	BM239285	1421005_at		Cep110	26920
BM245387	BM245387	1441136_at		-	-
BM247465	BM247465	1436186_at		E2f8	108961
BM248206	BM248206	1428848_a_at		Macf1	11426
BM248225	BM248225	1433685_a_at		6430706D22Rik	381280
BQ174132	BQ174132	1441603_at		Sstr3	20607
BQ175609	BQ175609	1455482_at		Ap2a2	11772
BQ177165	BQ177165	1423310_at		-	-
C77144	C77144	1419957_at		-	96955
C80350	C80350	1420029_at		Mcm3	17215
C80868	C80868	1419807_at		-	52302
C87524	C87524	1439947_at		Cyp11a1	13070
L06502	L06502	1425526_a_at		Prrx1	18933
M22958	M22958	1425853_s_at		Prlr	19116
M29881	M29881	1418536_at		-	15019
M94335	M94335	1425711_a_at		Akt1	11651
NM_007392	NM_007392	1416454_s_at		Acta2	11475
NM_007477	NM_007477	1416458_at		Arf2	11841
NM_007868	NM_007868	1417307_at		Dmd	13405
NM_007874	NM_007874	1419398_a_at		Reep5	13476
NM_007960	NM_007960	1450684_at		Etv1	14009
NM_008268	NM_008268	1418415_at		Hoxb5	15413
NM_008487	NM_008487	1421042_at		Arhgef2	16800
NM_008500	NM_008500	1422262_a_at		Lhx6	16874
NM_009096	NM_009096	1416142_at		Rps6	20104
NM_009738	NM_009738	1421218_at		Bche	12038
NM_011315	NM_011315	1450826_a_at		Saa3	20210
NM_011726	NM_011726	1420357_s_at		-	22445
NM_016712	NM_016712	1449969_at		Tmod4	50874
NM_018807	NM_018807	1417519_at		Plagl2	54711
NM_021567	NM_021567	1449054_a_at		Pcbp4	59092
NM_025439	NM_025439	1419557_a_at		Tmem9	66241
NM_026125	NM_026125	1417393_a_at		Fam132a	67389
NM_026189	NM_026189	1417877_at		Eepd1	67484
NM_030263	NM_030263	1418749_at		Psd3	234353
NM_054050	NM_054050	1421146_at		Rapgef1	107746
NM_054074	NM_054074	1421807_at		Defb6	116746
NM_134448	NM_134448	1421276_a_at		Dst	13518
S64539	S64539	1427364_a_at		Odc1	18263
W91617	W91617	1437627_at		Mex3d	237400
W91754	W91754	1419799_at		Rpl27a	26451
X84014	X84014	1427512_a_at		Lama3	16774

## Sheet: Sheet9
Genes unique to KK1 vs E13.xls
Intersection by Gene Identifier	Gene Identifier	Other ID	Gene title	Gene ID	LocusLink	Unigene ID
AA111022	AA111022	1427332_at		Med19	381379
AA408781	AA408781	1447979_at		Sgsm1	52850
AA571017	AA571017	1422076_at		Acot4	171282
AA792870	AA792870	1442319_at		Usp4	22258
AB004879	AB004879	1449590_a_at		Mras	17532
AB008453	AB008453	1415958_at		Slc2a4	20528
AB013464	AB013464	1448997_at		Cyth1	19157
AF173681	AF173681	1415997_at		Txnip	56338
AI118114	AI118114	1458592_at		-	-
AI255184	AI255184	1417512_at		Evi5	14020
AI325350	AI325350	1419845_at		-	-
AI643890	AI643890	1444512_at		Arhgap29	214137
AI647043	AI647043	1447973_at		Trip11	109181
AJ271836	AJ271836	1425330_a_at		Ppm1b	19043
AK004371	AK004371	1429444_at		Rasl11a	68895
AK004916	AK004916	1429238_a_at		Ogfod2	66627
AK006369	AK006369	1453137_at		Fbxo30	71865
AK008394	AK008394	1431505_at		Ppih	66101
AK008760	AK008760	1428206_at		Ccdc69	52570
AK009252	AK009252	1453686_x_at		-	53885
AK009303	AK009303	1429833_at		Ly6g6e	70274
AK009368	AK009368	1432024_at		Ttc28	209683
AK010420	AK010420	1450971_at		Gadd45b	17873
AK014195	AK014195	1432887_at		3110048L19Rik	73233
AK014324	AK014324	1424774_s_at		Ears2	67417
AK015439	AK015439	1454595_at		-	74858
AK016141	AK016141	1453295_at		Asxl2	75302
AK016962	AK016962	1433385_at		-	71250
AK016969	AK016969	1432737_at		2810026P18Rik	72655
AK017087	AK017087	1432056_at		Cpvl	71287
AK018330	AK018330	1432014_at		6530409C15Rik	76224
AK018336	AK018336	1454456_at		-	76215
AK018607	AK018607	1429271_at		9130011E15Rik	71617
AK018677	AK018677	1454410_at		-	74560
AK019546	AK019546	1427032_at		Herc4	67345
AK019629	AK019629	1432380_s_at		665769	665769
AK019809	AK019809	1428860_at		4930572J05Rik	223626
AK020472	AK020472	1432632_at		-	77359
AK020769	AK020769	1433191_at		-	77768
AU067733	AU067733	1459409_at		-	-
AU080926	AU080926	1453858_at		Slc35a2	22232
AV121153	AV121153	1430807_at		-	-
AV148480	AV148480	1455946_x_at		Tmsb10	19240
AV167760	AV167760	1452987_at		Taf1d	75316
AV258722	AV258722	1423749_s_at		-	19387
AV274006	AV274006	1437259_at		Slc9a2	226999
AV298746	AV298746	1456423_at		Mbd5	109241
AV301944	AV301944	1459793_s_at		-	-
AV306255	AV306255	1426362_at		Tmem144	70652
AV340292	AV340292	1437822_at		-	-
AW060738	AW060738	1420485_at		Nol7	70078
AW146002	AW146002	1437635_at		St3gal6	54613
AW413620	AW413620	1417849_at		Zfp704	170753
AW556218	AW556218	1458869_at		-	-
AW909470	AW909470	1440912_at		Rnf39	386454
AW987535	AW987535	1457715_at		-	75403
BB006809	BB006809	1417781_at		Lass4	67260
BB023667	BB023667	1457079_at		-	-
BB048420	BB048420	1458177_at		-	-
BB075868	BB075868	1446345_at		-	-
BB077029	BB077029	1446278_at		-	-
BB078690	BB078690	1457514_at		-	-
BB078712	BB078712	1458111_at		Fam20b	215015
BB132359	BB132359	1440112_at		Lrrtm3	216028
BB144328	BB144328	1457801_at		-	399602
BB148987	BB148987	1427430_at		AI848100	226551
BB201852	BB201852	1443405_at		-	-
BB210412	BB210412	1438851_x_at		-	-
BB211718	BB211718	1444462_at		-	-
BB236260	BB236260	1437381_x_at		-	-
BB238840	BB238840	1446164_at		Tgs1	116940
BB278646	BB278646	1446282_at		-	-
BB284664	BB284664	1439100_s_at		Krtap11-1	16693
BB324466	BB324466	1457233_at		Dnaja2	56445
BB335489	BB335489	1441456_at		Mmp24	17391
BB345784	BB345784	1423104_at		Irs1	16367
BB349707	BB349707	1449259_at		-	19340
BB353000	BB353000	1457469_at		-	-
BB360492	BB360492	1459296_at		Ube2z	268470
BB387182	BB387182	1447811_s_at		-	-
BB400581	BB400581	1422455_s_at		-	18195
BB401993	BB401993	1435946_at		-	211006
BB429977	BB429977	1434672_at		Gpr22	73010
BB436535	BB436535	1418043_at		Abcc5	27416
BB442341	BB442341	1436161_at		Pds5b	100710
BB488555	BB488555	1459375_at		-	-
BB492914	BB492914	1437709_x_at		Ttc13	234875
BB540371	BB540371	1440054_at		-	-
BB544194	BB544194	1442215_at		-	-
BB549335	BB549335	1435635_at		Pcmtd1	319263
BB558154	BB558154	1433971_at		Camta1	100072
BB661182	BB661182	1431096_at		Ints8	72656
BB706079	BB706079	1452115_a_at		Plk4	20873
BB730600	BB730600	1441771_at		-	-
BB751459	BB751459	1436319_at		Sulf1	240725
BB754492	BB754492	1433849_at		Cdc27	217232
BB822050	BB822050	1429714_at		-	67902
BB824003	BB824003	1436311_at		Gemin5	216766
BB827636	BB827636	1458472_at		-	-
BB830976	BB830976	1418225_at		Orc2l	18393
BC002238	BC002238	1424106_at		1200003C05Rik	104771
BC016515	BC016515	1417371_at		Peli1	67245
BC017158	BC017158	1424812_at		BC017158	233913
BC025062	BC025062	1449884_at		Efcab2	68226
BC026816	BC026816	1425188_s_at		Sel1l	20338
BC026894	BC026894	1448686_at		Il16	16170
BC028507	BC028507	1428034_a_at		Tnfrsf9	21942
BE199556	BE199556	1436765_at		Pard3	93742
BE635000	BE635000	1447931_at		-	-
BE685813	BE685813	1456800_a_at		Rltpr	234695
BE945088	BE945088	1442765_at		-	-
BE949064	BE949064	1435907_at		Nrxn2	18190
BE951004	BE951004	1436639_at		Bola2	66162
BE952805	BE952805	1426537_at		Narg2	93697
BE981385	BE981385	1439285_at		-	71295
BE981897	BE981897	1439202_at		Pfkfb2	18640
BE982794	BE982794	1439043_at		Tra2a	101214
BE987722	BE987722	1447491_at		-	-
BE995635	BE995635	1434949_at		Armc8	74125
BF140264	BF140264	1431187_s_at		Dlg5	71228
BF466143	BF466143	1426776_at		Wasl	73178
BF466910	BF466910	1424972_at		-	-
BF682730	BF682730	1437885_at		-	99324
BG063931	BG063931	1424615_at		Frag1	233575
BG066219	BG066219	1426465_at		Dlgap4	228836
BG066292	BG066292	1442566_at		-	97871
BG066777	BG066777	1426556_at		Suhw4	235469
BG067820	BG067820	1445812_at		-	-
BG069095	BG069095	1448452_at		Irf8	15900
BG072689	BG072689	1442399_at		-	-
BG081701	BG081701	1452286_at		Slain2	75991
BG297038	BG297038	1431214_at		-	67527
BG298986	BG298986	1457350_at		Per2	18627
BI465723	BI465723	1430867_at		-	71205
BI465935	BI465935	1456303_at		-	-
BI738491	BI738491	1425171_at		Rho	212541
BI872151	BI872151	1427089_at		-	-
BI872590	BI872590	1453795_at		Fahd2a	68126
BM116117	BM116117	1444498_at		Gphn	268566
BM119623	BM119623	1452116_s_at		Atf2	11909
BM120298	BM120298	1434979_at		4933403F05Rik	108654
BM121658	BM121658	1440250_at		Col4a4	12829
BM123004	BM123004	1459512_at		-	-
BM200153	BM200153	1424860_at		D930016D06Rik	100662
BM209618	BM209618	1426599_a_at		Slc2a1	20525
BM220784	BM220784	1443580_at		-	-
BM234716	BM234716	1435234_at		Ncoa2	17978
BM238943	BM238943	1452158_at		Eprs	107508
BM239512	BM239512	1439676_at		-	56321
BM239888	BM239888	1456285_at		-	-
BM243776	BM243776	1457934_at		-	-
BM248677	BM248677	1440119_at		Sipa1l1	217692
BQ174041	BQ174041	1454982_at		Arfgef2	99371
BQ178510	BQ178510	1455028_at		Mapt	17762
C85455	C85455	1440721_at		-	399623
M93954	M93954	1420924_at		Timp2	21858
NM_007511	NM_007511	1421563_at		Atp7b	11979
NM_008228	NM_008228	1448246_at		Hdac1	433759
NM_009148	NM_009148	1422684_a_at		Exoc4	20336
NM_010144	NM_010144	1449845_a_at		Ephb4	13846
NM_010585	NM_010585	1460203_at		Itpr1	16438
NM_011050	NM_011050	1418840_at		Pdcd4	18569
NM_011348	NM_011348	1419717_at		Sema3e	20349
NM_011396	NM_011396	1421848_at		Slc22a5	20520
NM_011560	NM_011560	1421683_at		Tcte3	21647
NM_011750	NM_011750	1422321_a_at		Sf1	22668
NM_013925	NM_013925	1420748_a_at		Adat1	30947
NM_016713	NM_016713	1449362_a_at		Mink1	50932
NM_021422	NM_021422	1418592_at		Dnaja4	58233
NM_023503	NM_023503	1419111_at		Ing2	69260
NM_025338	NM_025338	1416245_at		Aurkaip1	66077
NM_030556	NM_030556	1450348_at		Slc19a3	80721
NM_053117	NM_053117	1450025_at		Pard6g	93737
NM_053239	NM_053239	1422395_at		-	171195
NM_054085	NM_054085	1449573_at		Alpk3	116904
T25545	T25545	1420295_x_at		Clcn5	12728
X00686	X00686	AFFX-18SRNAMur/X00686_5_at		-	19791

## Sheet: Sheet10
Genes unique to KK1 vs p0.xls
Intersection by Gene Identifier	Gene Identifier	Other ID	Gene title	Gene ID	LocusLink	Unigene ID
AA111141	AA111141	1448053_at		-	-
AA921444	AA921444	1456694_x_at		Ptpn6	15170
AB000828	AB000828	1425248_a_at		Tyro3	22174
AB045382	AB045382	1416263_at		Abcb9	56325
AB072311	AB072311	1425889_at		Wnt9a	216795
AF026524	AF026524	1426333_a_at		Ikbkb	16150
AF035399	AF035399	1426003_at		Ntrk3	18213
AF187147	AF187147	1426024_a_at		Dbn1	56320
AF226613	AF226613	1448566_at		Slc40a1	53945
AF282251	AF282251	1425846_a_at		Caln1	140904
AF314957	AF314957	1418103_at		Slc12a9	83704
AF407332	AF407332	1426281_at		Catsper1	225865
AF414080	AF414080	1426209_at		Strn4	97387
AF425647	AF425647	1450432_s_at		Mus81	71711
AI429207	AI429207	1449749_s_at		Tfb1m	224481
AI448238	AI448238	1441814_s_at		Rpain	69723
AI552528	AI552528	1449720_at		-	-
AI606195	AI606195	1458807_at		Epb4.1	269587
AI646399	AI646399	1428060_at		-	-
AI844535	AI844535	1428203_at		Gabrb2	14401
AJ437650	AJ437650	1427780_at		Defb35	246084
AK002622	AK002622	1423359_at		Pln	18821
AK004064	AK004064	1431281_at		Dysfip1	68701
AK004219	AK004219	1423035_s_at		Txndc17	52700
AK004665	AK004665	1452693_at		Dhx35	71715
AK005350	AK005350	1433293_at		-	69027
AK006145	AK006145	1432498_at		1700020C07Rik	75642
AK006168	AK006168	1453130_at		Ep400	75560
AK008016	AK008016	1428947_at		2010001M09Rik	69816
AK008430	AK008430	1432332_a_at		Nudt19	110959
AK009010	AK009010	1453092_at		Crct1	74175
AK010199	AK010199	1429505_at		-	71938
AK010326	AK010326	1431815_a_at		-	72199
AK013707	AK013707	1429134_at		Hivep3	16656
AK014639	AK014639	1453372_at		-	13418
AK015302	AK015302	1431536_at		-	75793
AK015383	AK015383	1431979_at		-	75789
AK016021	AK016021	1453949_s_at		-	18777
AK016671	AK016671	1452033_at		Gle1	74412
AK016710	AK016710	1432671_at		-	75726
AK016750	AK016750	1454085_at		-	71084
AK016928	AK016928	1431891_at		Zswim5	74464
AK017734	AK017734	1428447_at		Tmem14a	75712
AK018094	AK018094	1428642_at		-	76157
AK018425	AK018425	1454492_at		-	71491
AK018493	AK018493	1422676_at		Smarce1	57376
AK020568	AK020568	1432798_at		-	78613
AK020886	AK020886	1432306_at		A930023M06Rik	77958
AK021190	AK021190	1454174_a_at		C330007P06Rik	77644
AU067707	AU067707	1419904_at		Dbndd2	52840
AV024133	AV024133	1436787_x_at		-	-
AV083741	AV083741	1434883_at		Mtdh	67154
AV088109	AV088109	1418134_at		Slc25a46	67453
AV118678	AV118678	1458338_x_at		Nr2c1	22025
AV143687	AV143687	1447842_x_at		-	-
AV208097	AV208097	1438924_x_at		Fibp	58249
AV209966	AV209966	1457659_x_at		-	-
AV215464	AV215464	1440395_at		-	-
AV225567	AV225567	1445127_at		Ccbe1	320924
AV237028	AV237028	1435670_at		Tcfap2b	21419
AV254040	AV254040	1433823_at		Ptpdc1	218232
AV282472	AV282472	1455784_at		Sec1	56546
AV296285	AV296285	1439405_x_at		-	-
AV302930	AV302930	1440519_at		Sp8	320145
AV307358	AV307358	1439227_at		-	18140
AV327590	AV327590	1435311_s_at		-	-
AV331209	AV331209	1441942_x_at		Snupn	66069
AV340322	AV340322	1460268_at		-	-
AV344473	AV344473	1416359_at		Snx18	170625
AV377065	AV377065	1443159_at		Txnrd1	50493
AW045505	AW045505	1459717_at		Olfr1344	257882
AW061107	AW061107	1429966_at		-	-
AW107722	AW107722	1447141_at		-	106391
AW455370	AW455370	1442736_at		Klhl11	217194
AW493298	AW493298	1455124_at		Trim68	101700
AW536327	AW536327	1434562_at		Mfap3	216760
AW537404	AW537404	1459959_at		-	-
AW553317	AW553317	1420529_at		Dpf1	29861
AW824334	AW824334	1456275_at		Mrpl21	353242
BB001762	BB001762	1441215_at		-	-
BB012070	BB012070	1458197_x_at		-	-
BB040841	BB040841	1447853_x_at		-	-
BB053882	BB053882	1440405_at		-	-
BB058253	BB058253	1438857_x_at		-	-
BB080065	BB080065	1426811_at		Ppp2r5b	225849
BB085604	BB085604	1454789_x_at		Prpf6	68879
BB119571	BB119571	1449518_at		Qpctl	67369
BB138185	BB138185	1447547_at		Ltbp1	268977
BB147330	BB147330	1457250_x_at		-	-
BB150912	BB150912	1456650_at		-	-
BB174795	BB174795	1443421_s_at		Pcdhb15	93886
BB176698	BB176698	1444066_at		Gapvd1	66691
BB211615	BB211615	1447075_at		EG669998	669998
BB212011	BB212011	1439690_at		-	-
BB224531	BB224531	1446419_at		-	-
BB224658	BB224658	1452655_at		Zdhhc2	70546
BB225818	BB225818	1441446_at		-	-
BB260383	BB260383	1444953_at		Nucks1	98415
BB277054	BB277054	1435918_at		Fam107a	268709
BB279146	BB279146	1455739_at		-	-
BB279458	BB279458	1456675_at		Mprip	26936
BB307349	BB307349	1435124_at		Vwa5b2	328643
BB332449	BB332449	1448735_at		-	-
BB335101	BB335101	1437860_at		-	-
BB336256	BB336256	1436092_at		-	-
BB360504	BB360504	1437093_at		Dnaic1	68922
BB363727	BB363727	1446999_at		-	-
BB378649	BB378649	1459233_at		Clasp1	76707
BB387298	BB387298	1439770_at		-	-
BB426857	BB426857	1456995_at		2700045P11Rik	72555
BB450104	BB450104	1460023_at		-	243819
BB452157	BB452157	1442616_at		-	-
BB464028	BB464028	1443068_at		Stx16	228960
BB475607	BB475607	1437083_at		Tmem169	271711
BB478535	BB478535	1434160_at		Zfp592	233410
BB497580	BB497580	1430704_at		Irak3	73914
BB500101	BB500101	1443150_at		-	-
BB501891	BB501891	1419448_at		Tbc1d1	57915
BB528056	BB528056	1451454_at		Pcdh20	219257
BB534909	BB534909	1446457_at		Ddx58	230073
BB547620	BB547620	1460541_at		Slc7a6	330836
BB549724	BB549724	1430593_at		1700041C02Rik	73332
BB633247	BB633247	1423546_at		-	22680
BB640946	BB640946	1445551_at		Nfrkb	235134
BB657751	BB657751	1458236_at		-	-
BB698742	BB698742	1441961_at		Mtap9	213582
BB701294	BB701294	1435464_at		-	68552
BB710064	BB710064	1447377_at		-	242502
BB727153	BB727153	1442615_at		-	-
BB747462	BB747462	1423295_at		Tm9sf2	68059
BB767526	BB767526	1457099_at		-	-
BB768954	BB768954	1428893_at		Osbpl7	71240
BB782958	BB782958	1439077_at		-	-
BB810787	BB810787	1444289_at		-	67180
BC001990	BC001990	1418123_at		Unc119	22248
BC003744	BC003744	1424115_at		Ppp5c	19060
BC003896	BC003896	1423856_at		Rpl17	319195
BC004849	BC004849	1448267_at		Stx5a	56389
BC005440	BC005440	1449310_at		Ptger2	19217
BC005644	BC005644	1448609_at		Tst	22117
BC006876	BC006876	1449267_at		Chid1	68038
BC006916	BC006916	1424656_s_at		Usp19	71472
BC010754	BC010754	1448107_x_at		Klk1	16612
BC013716	BC013716	1424622_at		Hsf1	15499
BC014769	BC014769	1460684_at		Tm7sf2	73166
BC016553	BC016553	1423993_at		Atp6v1f	66144
BC018335	BC018335	1424730_a_at		Slc15a2	57738
BC019996	BC019996	1451489_at		Slc25a35	71998
BC020531	BC020531	1451342_at		Spon1	233744
BC021411	BC021411	1419051_at		Ovol1	18426
BC021770	BC021770	1426147_s_at		Cldn10	58187
BC023354	BC023354	1425388_a_at		Tpk1	29807
BC024445	BC024445	1424356_a_at		Metrnl	210029
BC025912	BC025912	1451481_s_at		Osta	106407
BC026151	BC026151	1424480_s_at		Akt2	11652
BC026568	BC026568	1451331_at		Ppp1r1b	19049
BC027279	BC027279	1451386_at		Blvrb	233016
BC027327	BC027327	1424363_at		Mycbpap	104601
BE196980	BE196980	1455577_at		Ccl28	56838
BE197105	BE197105	1439180_at		Ino80d	227195
BE282424	BE282424	1431754_at		4930578N16Rik	75051
BE285362	BE285362	1423046_s_at		Ncbp2	68092
BE631955	BE631955	1455101_at		Phactr2	215789
BE634580	BE634580	1458718_at		-	-
BE653037	BE653037	1427122_at		Copg2as2	100044236
BE851193	BE851193	1452080_a_at		Dcun1d1	114893
BE852282	BE852282	1459000_at		Sympk	68188
BE945716	BE945716	1425234_at		-	-
BE947394	BE947394	1439941_at		-	-
BE949230	BE949230	1456030_at		Klf13	50794
BE949337	BE949337	1456946_at		Sh3rf3	237353
BE952724	BE952724	1447429_at		-	-
BE952893	BE952893	1441010_at		-	-
BE955837	BE955837	1445259_at		Scn2a1	110876
BE979183	BE979183	1442444_at		-	-
BE993872	BE993872	1433688_x_at		Rpl14	67115
BF101721	BF101721	1429764_at		Fam101b	76566
BF181445	BF181445	1423384_s_at		Tex261	21766
BF227641	BF227641	1423379_at		Nfatc4	73181
BF303035	BF303035	1460037_at		Fam98b	68215
BF462856	BF462856	1459023_at		Nt5e	23959
BF466107	BF466107	1439903_at		Yjefn3	234365
BG064842	BG064842	1415857_at		Emb	13723
BG065227	BG065227	1436393_a_at		Trim37	68729
BG065918	BG065918	1448093_s_at		-	-
BG066975	BG066975	1439988_at		-	-
BG067065	BG067065	1456136_at		100042970	100042970
BG067859	BG067859	1426975_at		Os9	216440
BG068560	BG068560	1445836_at		-	-
BG068999	BG068999	1441176_at		-	-
BG069395	BG069395	1454654_at		Dirc2	224132
BG070057	BG070057	1459627_at		Sc4mol	66234
BG070273	BG070273	1419234_at		Helb	117599
BG070835	BG070835	1455218_at		6330503K22Rik	101565
BG070990	BG070990	1429301_at		-	13000
BG072958	BG072958	1455607_at		Rspo3	72780
BG074777	BG074777	1442288_at		Anxa6	11749
BG079752	BG079752	1442689_at		-	52271
BG797423	BG797423	1437288_at		-	242291
BG866479	BG866479	1426409_at		Lzts2	226154
BI083036	BI083036	1434850_at		Iqgap3	404710
BI108818	BI108818	1435041_at		Myl6	17904
BI410774	BI410774	1423093_at		Incenp	16319
BI788645	BI788645	1448158_at		Sdc1	20969
BI794243	BI794243	1434879_at		Cdc34	216150
BM114590	BM114590	1435512_at		AI836003	239650
BM115621	BM115621	1440681_at		Chrna7	11441
BM117243	BM117243	1427075_s_at		-	-
BM120341	BM120341	1426919_at		Itgb1	16412
BM198837	BM198837	1434717_at		Cul3	26554
BM200788	BM200788	1453035_at		Lnp	69605
BM232314	BM232314	1435940_at		Dclk1	13175
BM232966	BM232966	1455342_at		A230083H22Rik	353211
BM237732	BM237732	1434662_at		-	-
BM238730	BM238730	1447465_at		-	-
BM240005	BM240005	1443235_at		-	-
BM247863	BM247863	1423526_at		Arid3b	56380
BM248080	BM248080	1434942_at		Esf1	66580
BM944122	BM944122	1452747_at		Atp13a2	74772
BQ032752	BQ032752	1450448_at		Stc1	20855
BQ173880	BQ173880	1439812_at		4930402H24Rik	228602
BQ174116	BQ174116	1434298_at		-	-
BQ174589	BQ174589	1443865_at		Gabra2	14395
BQ176475	BQ176475	1433747_at		-	-
BQ177004	BQ177004	1433552_a_at		Polr2b	231329
C76119	C76119	1417131_at		Cdc25a	12530
C77618	C77618	1419930_at		-	52458
C79957	C79957	1449740_s_at		Dsg2	13511
D61689	D61689	1426018_a_at		Sox6	20679
L23636	L23636	1422115_a_at		Flt3l	14256
M21836	M21836	1423691_x_at		Krt8	16691
NM_007606	NM_007606	1460256_at		Car3	12350
NM_007638	NM_007638	1415816_at		Cct7	12468
NM_008021	NM_008021	1448834_at		Foxm1	14235
NM_008065	NM_008065	1450665_at		Gabpa	14390
NM_008069	NM_008069	1419719_at		Gabrb1	14400
NM_008410	NM_008410	1418000_a_at		Itm2b	16432
NM_008936	NM_008936	1450361_at		Prop1	19127
NM_008944	NM_008944	1448206_at		Psma2	19166
NM_009682	NM_009682	1422718_at		Ap3s2	11778
NM_010670	NM_010670	1450535_at		Krtap12-1	16694
NM_010775	NM_010775	1419578_at		Mbl1	17194
NM_011014	NM_011014	1416750_at		Sigmar1	18391
NM_011314	NM_011314	1419075_s_at		Saa2	20209
NM_011769	NM_011769	1421405_at		Zim1	22776
NM_012053	NM_012053	1417762_a_at		Rpl8	26961
NM_013795	NM_013795	1448203_at		Atp5l	27425
NM_017468	NM_017468	1421699_at		Enam	13801
NM_018764	NM_018764	1449249_at		Pcdh7	54216
NM_018784	NM_018784	1449078_at		St3gal6	54613
NM_018871	NM_018871	1420817_at		Ywhag	22628
NM_019727	NM_019727	1416260_a_at		Snx1	56440
NM_020573	NM_020573	1416823_a_at		-	64291
NM_021877	NM_021877	1422110_at		Hr	15460
NM_025975	NM_025975	1420614_at		Dynlt3	67117
NM_026061	NM_026061	1448198_a_at		Ndufb8	67264
NM_026614	NM_026614	1417285_a_at		Ndufa5	68202
NM_027639	NM_027639	1450320_at		-	70991
NM_029035	NM_029035	1421474_a_at		Spsb1	74646
NM_032006	NM_032006	1422175_at		Mmp1a	83995
NM_053238	NM_053238	1422388_at		V1rc8	113865
NM_133245	NM_133245	1449077_at		Eraf	170812
NM_133770	NM_133770	1448490_at		Adck4	76889
NM_134084	NM_134084	1416940_at		Ppif	105675
U30244	U30244	1449549_at		Efnb2	13642
U62908	U62908	1451281_at		Zscan12	22758
U81030	U81030	1424643_at		Tcof1	21453
U96702	U96702	1427834_at		-	20712
X57938	X57938	1427713_x_at		Pou2f2	18987
X66177	X66177	1427605_at		Hoxb3	15410
