# Supplementary material for: Microarray analysis of Foxl2 mediated gene regulation in the mouse ovary derived KK1 granulosa cell line: Over-expression of Foxl2 leads to activation of the gonadotropin releasing hormone receptor gene promoter
Source: J Ovarian Res. 2010 Feb 18;3:4. doi: 10.1186/1757-2215-3-4 (PMC2831895; doi:10.1186/1757-2215-3-4)
Supplement: Additional file 10 — Potential Foxl2 target genes validated by comparison to data from other microarray studies. Gene Functions were obtained from the Ovarian kaleidoscope data base1, NCBI RefSeq2, and UniProtKB/Swiss-Prot3. All genes listed that do not have an asterisk after the gene symbol are common to our study and the in vivo in mouse ovary study only [7]. Genes denoted by a single asterisk* are common to our study and the human KGN cell line only [6]. Those indicated by ** are common to all three studies. The StAR*** and GnRHR*** genes were found to be Foxl2 regulated in our study and do not appear in the KGN [6] or in vivo [7] studies. Fold change numbers indicate relative gene expression levels. Group designations: (-) decreased fold expression; (+) increased fold expression. NA = Normal: Activated (mock transfected compared to Foxl2-VP16 transfected). NR = Normal: Repressed (mock transfected compared Foxl2-Mad transfected). RA = Repressed: Activated (Foxl2-Mad compared to Foxl2-VP16). E16 = mouse embryonic stage day 16. E13 = mouse embryonic stage day 13. P0 = mouse birth stage. [file 1757-2215-3-4-S10.XLS]

## Sheet: Sheet1
	Foxl2 Regulated Genes: Gene Regulation
Symbol	Name and Function	Entrez Gene ID	Group
Adarb1	adenosine deaminase, RNA specific B1	110532	RA -2.2
	Editing of pre-mRNAs by conversion of adenosine to inosine2
Aff4g	AF4/FMR2 family, member 4	93736	E13,E16
	May play a role in transcriptional regulation3
Apbb1g	amyloid beta (A4) precursor protein-binding, family B, member 1	11785	E13,P0
	An adaptor protein localized in the nucleus. It interacts with the Alzheimer's disease amyloid precursor protein (APP), transcription factor CP2/LSF/LBP1 and the low-density lipoprotein receptor-related protein. APP functions as a cytosolic anchoring site that can prevent the gene product's nuclear translocation. This encoded protein could play an important role in the pathogenesis of Alzheimer's…
Arid3b	AT rich interactive domain 3B (Bright like)	56380	RA +3.1
Arid3bg	This gene encodes a member of the ARID (AT-rich interaction domain) family of DNA-binding proteins. The encoded protein is homologous with two proteins that bind to the retinoblastoma gene product, and also with the mouse Bright and Drosophila dead ringer proteins. A pseudogene on chromosome 1p31 exists for this gene. Members of the ARID family have roles in embryonic patterning, cell lineage gen…		P0
Arntl2	aryl hydrocarbon receptor nuclear translocator-like 2	272322	RA -6
	Component of the circadian core oscillator: Interacts directly with CLOCK to form the ARNTL2-CLOCK transactivator2
Asxl2g	additional sex combs like 2 (Drosophila)	75302	E13
	ASXL2 is a human homolog of the Drosophila asx gene. Drosophila asx is an enhancer of trithorax (see MIM 159555) and polycomb (see MIM 610231) (ETP) gene that encodes a chromatin protein with dual functions in transcriptional activation and silencing2
Atf2g	activating transcription factor 2	11909	E13
**Bcl11a	B cell CLL/lymphoma 11a (zinc finger protein)	14025	NA -4.5
	Up regulated in granulosa cells stimulated by FSH1
	Myeloid and B-cell proto-oncogene2
Bola2g	bolA-like 2 (E. coli)	66162	E13
	This gene is located within a region of a segmental duplication on chromosome 16p. The product of this gene belongs to the eukaryotic subfamily of the BolA-like proteins. This gene encodes the BolA-like protein 2. The BolA-like proteins are widely conserved from prokaryotes to eukaryotes, and these proteins seem to be involved in cell proliferation or cell-cycle regulation.2
Btf3l4g	basic transcription factor 3-like 4	70533	E13,P0
Bub3g	budding uninhibited by benzimidazoles 3 homolog (yeast)	12237	E16
Bzw1g	basic leucine zipper and W2 domains 1	66882	E16
	Enhances histone H4 gene transcription but does not seem to bind DNA directly3
Camta1g	calmodulin binding transcription activator 1	100072	E13
Caprin1g	Cell cycle associated protein 1	53872	E16
Cdc25ag	cell division cycle 25 homolog A (S. pombe)	12530	P0
Cdc27g	cell division cycle 27 homolog (S. cerevisiae)	217232	E13
Cdc34g	cell division cycle 34 homolog (S. cerevisiae)	216150	P0
Creb1g	cAMP responsive element binding protein 1	12912	E16
	This gene encodes a transcription factor that is a member of the leucine zipper family of DNA binding proteins. This protein binds as a homodimer to the cAMP-responsive element, an octameric palindrome. The protein is phosphorylated by several protein kinases, and induces transcription of genes in response to hormonal stimulation of the cAMP pathway.2
Cul3g	Cullin3	26554	P0
	CUL3 is a component of a ubiquitin E3 ligase that is essential for mitotic division2
Dazl	deleted in azoospermia-like	13164	NA -3.1
	Potential RNA binding protein expressed in prenatal and postnatal germ cells of males and females1,2
Ddx58g	DEAD (Asp-Glu-Ala-Asp) box polypeptide 58	230073	P0
	DEAD box proteins, characterized by the conserved motif Asp-Glu-Ala-Asp (DEAD), are putative RNA helicases which are implicated in a number of cellular processes involving RNA binding and alteration of RNA secondary structure. This gene encodes a protein containing RNA helicase-DEAD box protein motifs and a caspase recruitment domain (CARD). It is involved in viral double-stranded (ds) RNA recogn…
Dennd2dg	DENN/MADD domain containing 2D	72121	E16,P0
Dhx35g	DEAH (Asp-Glu-Ala-His) box polypeptide 35	71715	P0
	DEAD box proteins characterized by the conserved motif Asp-Glu-Ala-Asp (DEAD), are putative RNA helicases. They are implicated in a number of cellular processes involving alteration of RNA secondary structure such as translation initiation, nuclear and mitochondrial splicing, and ribosome and spliceosome assembly. Based on their distribution patterns, some members of the DEAD box protein family a…
Dido1	Death inducer- obliterator- 1	23856	RA +2.1
	Up-regulated by apoptotic signals: trans-locates to the nucleus upon apoptotic signal activation. Over-expression induces apoptosis in cell lines.2
Dirc2g	disrupted in renal carcinoma 2 (human)	224132	P0
E2f8g	E2F transcription factor 8	108961	E16
	E2F transcription factors, such as E2F8, are essential for orchestrating expression of genes required for cell cycle progression and proliferation2
Ears2g	glutamyl-tRNA synthetase 2 (mitochondrial)(putative)	67417	E13
Eif4ebp2	eukaryotic translation initiation factor 4E binding protein 2	13688	NA+3.9
	Regulates eIF4E activity by preventing its assembly into the eIF4F complex. Mediates the regulation of protein translation by hormones, growth factors and other stimuli that signal through the MAP kinase pathway3.		NR +2.8
Eif4hg	eukaryotic translation initiation factor 4H	22384	E16,P0
	This gene encodes one of the translation initiation factors, which functions to stimulate the initiation of protein synthesis at the level of mRNA utilization. This gene is deleted in Williams syndrome, a multisystem developmental disorder caused by the deletion of contiguous genes at 7q11.23.2
Embg	embigin	13723	P0
Ep400g	E1A binding protein p400	75560	P0
	Component of the NuA4 histone acetyltransferase complex which is involved in transcriptional activation of select genes principally by acetylation of nucleosomal histones H4 and H2A. This modification may both alter nucleosome - DNA interactions and promote interaction of the modified histones with other proteins which positively regulate transcription. May be required for transcriptional activat…
Esf1g	ESF1, nucleolar pre-rRNA processing protein, homolog (S. cerevisiae)	66580	P0
Etv1	ets variant gene 1	14009	RA +6.5
Etv1g	Transcriptional activator that binds to DNA sequences containing the consensus pentanucleotide 5'-CGGA[AT]-3'3		E16
Fbxw14	F-box and WD-40 domain protein 14	50757	NR -5.2
	Unknown
Fibp	Fibroblast growth factor (acidic) intracellular binding protein	58249	RA -5
Fibpg	Acidic fibroblast growth factor is mitogenic for a variety of different cell types and acts by stimulating mitogenesis or inducing morphological changes and differentiation. The FIBP protein is an intracellular protein that binds selectively to acidic fibroblast growth factor (aFGF). It is postulated that FIBP may be involved in the mitogenic action of aFGF.2		P0
Foxm1g	Forkhead box M1	14235	P0
Gabpag	GA repeat binding protein, alpha	14390	P0
	This gene encodes one of three GA-binding protein transcription factor subunits which functions as a DNA-binding subunit. Since this subunit shares identity with a subunit encoding the nuclear respiratory factor 2 gene, it is likely involved in activation of cytochrome oxidase expression and nuclear control of mitochondrial function. This subunit also shares identity with a subunit constituting t…
Gadd45bg	growth arrest and DNA-damage-inducible 45 beta	17873	E13
Gadd45gip1g	growth arrest and DNA-damage-inducible, gamma interacting protein 1	102060	E16
Gle1g	GLE1 RNA export mediator homolog (yeast)	74412	P0
	This gene encodes a predicted 75-kDa polypeptide with high sequence and structure homology to yeast Gle1p, which is nuclear protein with a leucine-rich nuclear export sequence essential for poly(A)+RNA export. Inhibition of human GLE1L by microinjection of antibodies against GLE1L in HeLa cells resulted in inhibition of poly(A)+RNA export. Immunoflourescence studies show that GLE1L is localized a…
Greb1g	growth regulation by estrogen in breast cancer 1	268527	E13,E16
	This gene is an estrogen-responsive gene that is an early response gene in the estrogen receptor-regulated pathway. It is thought to play an important role in hormone-responsive tissues and cancer.1,2
Gtf3c6g	general transcription factor IIIC, polypeptide 6, alpha 35kDa	67371	E16
Gtl3g	Gene trap locus 3	14894	E16
Hdac1g	histone deacetylase 1	433759	E13
Hif3ag	hypoxia inducible factor 3, alpha subunit	53417	E13,P0
	The alpha-3 subunit of one of several alpha/beta-subunit heterodimeric transcription factors that regulate many adaptive responses to low oxygen tension (hypoxia). The alpha-3 subunit lacks the transactivation domain found in factors containing either the alpha-1 or alpha-2 subunits. It is thought that factors containing the alpha-3 subunit are negative regulators of hypoxia-inducible gene expres…
Hivep3g	human immunodeficiency virus type I enhancer binding protein 3	16656	P0
	Members of the ZAS family, such as ZAS3 (HIVEP3), are large proteins that contain a ZAS domain, a modular protein structure consisting of a pair of C2H2 zinc fingers with an acidic-rich region and a serine/threonine -rich sequence. These proteins bind specific DNA sequences, including the kappa-B motif (GGGACTTTCC), in the promoters and enhancer regions of several genes and viruses, including hum…
Hmx3*	H6 homeo box 3	15373	NA +3.6
	Transcription factor involved in specification of neuronal cell types and required for inner ear and hypothalamus development. Binds to the 5'-CAAGTG-3' core sequence.3	340784*
Hoxa11*	homeo box A11	15396	NA -3.1
	DNA-binding transcription factor which may regulate gene expression, morphogenesis, and differentiation. Involved in uterine development and is required for female fertility2.	3207*
Hoxb3g	Homeo box B3	15410	P0
**Hoxb5g	homeo box B5	15413	RA -5.1
	This gene is a member of the Antp homeobox family and encodes a nuclear protein with a homeobox DNA-binding domain. The encoded protein functions as a sequence-specific transcription factor that is involved in lung and gut development. Increased expression of this gene is associated with a distinct biologic subset of acute myeloid leukemia (AML) and the occurrence of bronchopulmonary sequestratio…		E16
Hrg	Hairless	15460	P0
	This gene encodes a protein that is involved in hair growth. This protein functions as a transcriptional corepressor of multiple nuclear receptors, including thyroid hormone receptor, the retinoic acid receptor-related orphan receptors and the vitamin D receptors, and it interacts with histone deacetylases. The translation of this protein is modulated by multiple regulatory ORFs that exist upstre…
Id4	Inhibitor of DNA binding 4	15904	NA -5.6
	Dominant-negative HLH protein: contains the HLH-dimerization domain but lacks the DNA-binding basic domain. Id proteins inhibit bHLH binding to DNA and transcriptional transactivation by heterodimerization with bHLH proteins.1,2
Ing2g	inhibitor of growth family, member 2	69260	E13
Ino80dg	INO80 complex subunit D	227195	P0
Ino80eg	INO80 complex subunit E	233875	E16,P0
	Component of the chromatin-remodeling INO80 complex3
Ints8g	integrator complex subunit 8	72656	E13
	INTS8 is a subunit of the Integrator complex, which associates with the C-terminal domain of RNA polymerase II large subunit (POLR2A; MIM 180660) and mediates 3-prime end processing of small nuclear RNAs U1 (RNU1; MIM 180680) and U2 (RNU2; MIM 180690)2
Klf13	Kruppel-like factor 13	50794	RA -2.1
Klf13g	KLF13 belongs to a family of transcription factors that contain 3 classical zinc finger DNA-binding domains consisting of a zinc atom tetrahedrally coordinated by 2 cysteines and 2 histidines (C2H2 motif). These transcription factors bind to GC-rich sequences and related GT and CACCC boxes2		P0
L3mbtl3g	l(3)mbt-like 3 (Drosophila)	237339	E16
Lhx6	LIM homeobox protein 6	16874	NR -3.3
Lhx6g	This gene encodes a member of a large protein family that contains the LIM domain, a unique cysteine-rich zinc-binding domain. The encoded protein may function as a transcriptional regulator and may be involved in the control of differentiation and development of neural and lymphoid cells. Two alternatively spliced transcript variants encoding distinct isoforms have been described for this gene. …		E16
Lmo1*	LIM domain only 1	109594	NR -13.6
	A cysteine-rich, two LIM domain transcriptional regulator. It is mapped to an area of consistent chromosomal translocation in chromosome 11, disrupting it in T-cell leukemia, although more rarely than the related gene, LMO2 is disrupted2.	4004*
Lnpg	limb and neural patterns	69605	P0
Lst1*	Leukocyte specific transcript	16988	NA-7.3
	Isoforms 1 and 2 have an inhibitory effect on lymphocyte proliferation. Induces morphological changes including production of filopodia and microspikes when overexpressed in a variety of cell types and may be involved in dendritic cell maturation3	7940*	NR-3.5
lzts2g	leucine zipper, putative tumor suppressor 2	226154	P0
Maffg	v-maf musculoaponeurotic fibrosarcoma oncogene family, protein F (avian)	17133	E16
Mbd5g	methyl-CpG binding domain protein 5	109241	E13
Mbnl1g	muscleblind-like (Drosophila)	56758	E16
	Binds to CUG triplet repeat expansion dsRNA3
Mcm3g	minichromosome maintenance deficient 3 (S. cerevisiae)	17215	E16
	The protein encoded by this gene is one of the highly conserved mini-chromosome maintenance proteins (MCM) that are involved in the initiation of eukaryotic genome replication. The hexameric protein complex formed by MCM proteins is a key component of the pre-replication complex (pre_RC) and may be involved in the formation of replication forks and in the recruitment of other DNA replication rela…
Mcm7g	minichromosome maintenance deficient 7 (S. cerevisiae)	17220	E16,P0
	The protein encoded by this gene is one of the highly conserved mini-chromosome maintenance proteins (MCM) that are essential for the initiation of eukaryotic genome replication. The hexameric protein complex formed by the MCM proteins is a key component of the pre-replication complex (pre_RC) and may be involved in the formation of replication forks and in the recruitment of other DNA replicatio…
Mecp2	Methyl CpG binding protein 2	17257	RA -2.1
	Binds specifically to methylated DNA and represses transcription from methylated gene promoters. X-linked and subject to X inactivation2.
Med19g	mediator of RNA polymerase II transcription, subunit 19 homolog (yeast)	381379	E
Metrnlg	meteorin, glial cell differentiation regulator-like	210029	P0
Mex3dg	mex3 homolog D (C. elegans)	237400	E16
	RNA binding protein, may be involved in post-transcriptional regulatory mechanisms (By similarity) 3
Mllt3g	myeloid/lymphoid or mixed-lineage leukemia (trithorax homolog, Drosophila); translocated to, 3	70122	E16
Mrpl15g	Mitochondrial ribosomal protein 15	27395	E16
	Mammalian mitochondrial ribosomal proteins are encoded by nuclear genes and help in protein synthesis within the mitochondrion. Mitochondrial ribosomes (mitoribosomes) consist of a small 28S subunit and a large 39S subunit. They have an estimated 75% protein to rRNA composition compared to prokaryotic ribosomes, where this ratio is reversed. Another difference between mammalian mitoribosomes and …
Mrpl30g	Mitochondrial ribosomal protein 30	107734	E16
Mycg	myelocytomatosis oncogene	17869	E16
Mycbpapg	MYCBP associated protein	104604	P0
Nap1l3	nucleosome assembly protein 1-like 3	54561	NR -4.1
	A member of the nucleosome assembly protein (NAP) family2.
Ncbp2g	nuclear cap binding protein subunit 2	68092	P0
	The product of this gene is a component of the nuclear cap-binding protein complex (CBC), which binds to the monomethylated 5' cap of nascent pre-mRNA in the nucleoplasm. The encoded protein has an RNP domain commonly found in RNA binding proteins, and contains the cap-binding activity. The CBC promotes pre-mRNA splicing, 3'-end processing, RNA nuclear export, and nonsense-mediated mRNA decay.2
Ncoa2g	nuclear receptor coactivator 2	17978	E13
Ndrg1g	N-myc downstream regulated gene 1	17988	E16,P0
	This gene is a member of the N-myc downregulated gene family which belongs to the alpha/beta hydrolase superfamily. The protein encoded by this gene is a cytoplasmic protein involved in stress responses, hormone responses, cell growth, and differentiation. It is necessary for p53-mediated caspase activation and apoptosis. Mutation in this gene has been reported to be causative for hereditary moto…
Nfatc2*	nuclear factor of activated T-cells, cytoplasmic, calcineurin-dependent 2	18019	NR +4.7
	DNA-binding protein. Translocates to the nucleus upon T cell receptor (TCR) stimulation, where it becomes a member of the nuclear factors of activated T cells transcription complex. This complex plays a central role in inducing gene transcription during the immune response2.	4773*	RA -2.5
Nfatc4	Nuclear factor of activated T-cells, cytoplasmic, calcineurin dependent 4	73181	RA -2.9
Nfatc4g			P0
Nfrkbg	nuclear factor related to kappa B binding protein	235134	P0
Nhp2g	NHP2 ribonucleoprotein homolog (yeast)	52530	E16
Nol7g	nucleolar protein 7	70078	E13
Nop10g	NOP10 ribonucleoprotein homolog (yeast)	66181	E16
	This gene is a member of the H/ACA snoRNPs (small nucleolar ribonucleoproteins) gene family. snoRNPs are involved in various aspects of rRNA processing and modification and have been classified into two families: C/D and H/ACA. The H/ACA snoRNPs also include the DKC1, NOLA1 and NOLA2 proteins. These four H/ACA snoRNP proteins localize to the dense fibrillar components of nucleoli and to coiled (C…
Nr2c1g	nuclear receptor subfamily 2, group C, member 1	22025	P0
	This gene encodes a nuclear hormone receptor characterized by a highly conserved DNA binding domain (DBD), a variable hinge region, and a carboxy-terminal ligand binding domain (LBD) that is typical for all members of the steroid/thyroid hormone receptor superfamily. This protein also belongs to a large family of ligand-inducible transcription factors that regulate gene expression by binding to s…
Nr4a2g	nuclear receptor subfamily 4, group A, member 2	18227	E16
	This gene encodes a member of the steroid-thyroid hormone-retinoid receptor superfamily. The encoded protein may act as a transcription factor. Mutations in this gene have been associated with disorders related to dopaminergic dysfunction, including Parkinson disease, schizophrenia, and manic depression. Misregulation of this gene may be associated with rheumatoid arthritis.1,2
Ovol1	OVO homolog-like 1	18426	NA-10.3
Ovol1g	This gene encodes a protein highly similar to Drosophila and mouse proteins. In Drosophila the ovo protein plays a critical role in Drosophila oogenesis and cuticle formation. In mice the ovo like protein is involved in hair formation and spermatogenesis. The function of the human gene product has not been determined.2		NR-4.3
			P0
Pa2g4g	proliferation-associated 2G4	18813	E13,E16
	This gene encodes an RNA-binding protein that is involved in growth regulation. This protein is present in pre-ribosomal ribonucleoprotein complexes and may be involved in ribosome assembly and the regulation of intermediate and late steps of rRNA processing. This protein can interact with the cytoplasmic domain of the ErbB3 receptor and may contribute to transducing growth regulatory signals. Th…		P0
Pcbp4g	poly(rC) binding protein 4	55092	E16
	This gene encodes a member of the KH-domain protein subfamily. Proteins of this subfamily, also referred to as alpha-CPs, bind to RNA with a specificity for C-rich pyrimidine regions. Alpha-CPs play important roles in post-transcriptional activities and have different cellular distributions. This gene is induced by the p53 tumor suppressor, and the encoded protein can suppress cell proliferation …
Per2g	period homolog 2 (Drosophila)	18627	E13
	This gene is a member of the Period family of genes and is expressed in a circadian pattern in the suprachiasmatic nucleus, the primary circadian pacemaker in the mammalian brain. Genes in this family encode components of the circadian rhythms of locomotor activity, metabolism, and behavior. Circadian expression in the suprachiasmatic nucleus continues in constant darkness, and a shift in the lig…
Phf11g	PHD finger protein 11	219131	E16
Pitx3*	paired-like homeodomain transcription factor 3	18742	RA +3.4
	Bicoid class of homeodomain proteins. Involved in lens formation during eye development2.	5309*
Pkn3g	protein kinase N3	263803	E13,E16
	Contributes to invasiveness in malignant prostate cancer3
Plagl1	pleiomorphic adenoma gene-like 1	22634	NA +5.3
	C2H2 zinc finger protein with transactivation and DNA-binding activity. A tumor suppressor gene candidate (Antiproliferative activities)1,2.
Plagl2g	pleiomorphic adenoma gene-like 2	54711	E16
	Pleiomorphic adenoma gene-like 2 is a zinc-finger protein that recognizes DNA and/or RNA.2
Polr2bg	polymerase (RNA) II (DNA directed) polypeptide B	231329	P0
Pou2f2	POU domain, class 2, transcription factor 2	18987	RA +3
Pou2f2g			P0
Prop1	paired like homeodomain factor 1	19127	NA +4
Prop1g	PROP1 has both DNA-binding and transcriptional activation ability. Its expression leads to ontogenesis of pituitary gonadotropes, as well as somatotropes, lactotropes, and caudomedial thyrotropes. Inactivating mutations in PROP1 result in deficiencies of luteinizing hormone (LH; MIM 152780), follicle-stimulating hormone (FSH; MIM 136530), growth hormone (GH; MIM 139250), prolactin (PRL; MIM 17676…		P0
Prrx1g	paired related homeobox 1	18933	E16
	The DNA-associated protein encoded by this gene is a member of the paired family of homeobox proteins localized to the nucleus. The protein functions as a transcription co-activator, enhancing the DNA-binding activity of serum response factor, a protein required for the induction of genes by growth and differentiation factors. The protein regulates muscle creatine kinase, indicating a role in the…
Rbm16g	RNA binding motif protein 16	106583	E16
Rbms1g	RNA binding motif, single stranded interacting protein 1	56878	E16
	This gene encodes a member of a small family of proteins which bind single stranded DNA/RNA. These proteins are characterized by the presence of two sets of ribonucleoprotein consensus sequence (RNP-CS) that contain conserved motifs, RNP1 and RNP2, originally described in RNA binding proteins, and required for DNA binding. These proteins have been implicated in such diverse functions as DNA repli…
Rbpjg	recombination signal binding protein for immunoglobulin kappa J region	19664	E13,P0
	Transcriptional regulator that plays a central role in Notch signaling, a signaling pathway involved in cell-cell communication that regulates a broad spectrum of cell-fate determinations. Acts as a transcriptional repressor when it is not associated with Notch proteins. When associated with some Notch protein, it acts as a transcriptional activator that activates transcription of Notch target ge…
Rnmtg	RNA (guanine-7-) methyltransferase	67897	E16
	mRNA-capping methyltransferase that methylates the N7 position of the added guanosine to the 5'-cap structure of mRNAs. Binds RNA containing 5'-terminal GpppC3
Rpl8g	Ribosomal protein L8	26961	P0
Rpl14g	Ribosomal protein L14	67118	P0
Rpl17g	ribosomal protein L17	319195	P0
Rpl27ag	ribosomal protein L27A	26451	E16
Rps6g	ribosomal protein S6	20104	E16
Scrt2g	scratch homolog 2, zinc finger protein (Drosophila)	545474	E16
Sel1lg	sel-1 suppressor of lin-12-like (C. elegans)	20338	E13
Serpine2	serine (or cysteine) peptidase inhibitor, clade E, member 2	20720	NR +2.4
	Serine protease inhibitor with activity toward thrombin, trypsin, and urokinase. Promotes neurite extension by inhibiting thrombin. Binds heparin and heparin accelerates the rate of thrombin inhibition.1,3
Sf1g	splicing factor 1	22668	E13
Smarce1g	SWI/SNF related, matrix associated, actin dependent regulator of chromatin, subfamily e, member 1	57376	P0
	The protein encoded by this gene is part of the large ATP-dependent chromatin remodeling complex SWI/SNF, which is required for transcriptional activation of genes normally repressed by chromatin. The encoded protein, either alone or when in the SWI/SNF complex, can bind to 4-way junction DNA, which is thought to mimic the topology of DNA as it enters or exits the nucleosome. The protein contains…
Snai3*	snail homolog 3 (drosophila)	30927	NA -2.1
	Transcriptional repressor of E-box-dependent transactivation of downstream myogenic bHLHs genes. Binds preferentially to the canonical E-box sequences 5'-CAGGTG-3' and 5'-CACCTG-3'. Seems to inhibit myoblast differentiation.3	333929*	NR-2
Snupng	snurportin 1	66069	P0
	The nuclear import of the spliceosomal snRNPs U1, U2, U4 and U5, is dependent on the presence of a complex nuclear localization signal. The latter is composed of the 5'-2,2,7-terminal trimethylguanosine (m3G) cap structure of the U snRNA and the Sm core domain. The protein encoded by this gene interacts specifically with m3G-cap and functions as an snRNP-specific nuclear import receptor.2
Snw1g	SNW domain containing 1	66354	E16,P0
	This gene, a member of the SNW gene family, encodes a coactivator that enhances transcription from some Pol II promoters. This coactivator can bind to the ligand-binding domain of the vitamin D receptor and to retinoid receptors to enhance vitamin D-, retinoic acid-, estrogen-, and glucocorticoid-mediated gene expression. It can also function as a splicing factor by interacting with poly(A)-bindi…
Sox5	SRY-box containing gene 5	20678	RA +2.1
Sox5g	A member of the SOX (SRY-related HMG-box) family of transcription factors involved in the regulation of embryonic development and in the determination of the cell fate.2		NR -3.9
			E16
Sox6	SRY-box containing gene 6	20679	NA -4.1
Sox6g			RA-7.9
			P0
Sox21*	SRY-box containing gene 21	223227	NR +2.5
	SRY-related HMG-box (SOX) genes encode a family of DNA-binding proteins containing a 79-amino acid HMG (high mobility group) domain that shares at least 50% sequence identity with the DNA-binding HMG box of the SRY protein1,2	11166*
Sp6g	Sp6 transcription factor	83395	E16
	SP6 belongs to a family of transcription factors that contain 3 classical zinc finger DNA-binding domains consisting of a zinc atom tetrahedrally coordinated by 2 cysteines and 2 histidines (C2H2 motif). These transcription factors bind to GC-rich sequences and related GT and CACCC boxes.2
Sp8g	trans-acting transcription factor 8	320145	P0
Suhw4g	suppressor of hairy wing homolog 4 (Drosophila)	235469	E13
Suv420h1g	suppressor of variegation 4-20 homolog 1 (Drosophila)	225888	E16
Taf1dg	TATA box binding protein (Tbp)-associated factor, RNA polymerase I, D	75316	E13
Tbc1d1g	TBC1 domain family, member 1	57915	P0
	TBC1D1 is the founding member of a family of proteins sharing a 180- to 200-amino acid TBC domain presumed to have a role in regulating cell growth and differentiation.2
Tbr1*	T-box brain gene 1	21375	RA +5.8
	This gene is a member of a conserved family of genes that share a common DNA-binding domain, the T-box. T-box genes encode transcription factors involved in the regulation of developmental processes.2
Tcfap2bg	transcription factor AP-2 beta	21419	P0
	This gene encodes a member of the AP-2 family of transcription factors. AP-2 proteins form homo- or hetero-dimers with other AP-2 family members and bind specific DNA sequences. They are thought to stimulate cell proliferation and suppress terminal differentiation of specific cell types during embryonic development. Specific AP-2 family members differ in their expression patterns and binding affi…
Tfb1mg	transcription factor B1, mitochondrial	224481	P0
	The transcription of genes from mitochondrial DNA requires a mitochondrial RNA polymerase (see POLRMT, MIM 601778) and a DNA-binding transcription factor (see TFAM, MIM 600438). Transcription factor B1 (TFB1M) is a part of this transcription complex.2
Tra2ag	transformer 2 alpha homolog (Drosophila)	101214	E13
	This gene is a member of the transformer 2 homolog family and encodes a protein with two RS domains and an RRM (RNA recognition motif) domain. This phosphorylated nuclear protein binds to specific RNA sequences and plays a role in the regulation of pre-mRNA splicing. Several alternatively spliced transcript variants of this gene have been described; however, the full-length nature of some of thes…
Trim37g	tripartite motif-containing 37	68729	P0
Trim68g	tripartite motif-containing 68	101700	P0
	The protein encoded by this gene contains a RING finger domain, a motif present in a variety of functionally distinct proteins and known to be involved in protein-protein and protein-DNA interactions. This gene is expressed in many cancer cell lines. Its expression in normal tissues, however, was found to be restricted to prostate. This gene was also found to be differentially expressed in androg…
Usp4g	ubiquitin specific peptidase 4 (proto-oncogene)	22258	E13
Wdr37g	WD repeat domain 37	207615	NA-1.86
	A member of the WD repeat protein family. WD repeats are minimally conserved regions of approximately 40 amino acids typically bracketed by gly-his and trp-asp (GH-WD), which may facilitate formation of heterotrimeric or multiprotein complexes. Members of this family are involved in a variety of cellular processes, including cell cycle progression, signal transduction, apoptosis, and gene regulat…
Zc3h12d*	zinc finger CCCH type containing 12D	237256	NA-1.84
	May function as RNase and regulate the levels of target RNA species (Potential). Putative tumor suppressor3
Zfp30*	zinc finger protein 30	22693	NR +2.6, RA -4.3
	May be involved in transcriptional regulation2
Zfp106	zinc finger protein 106	20402	NR +5.1
	Germ cell specific transcription factor.1
Zfp207	Zinc finger protein 207	22680	NA +2.7, RA +3.2
	Unknown
Zfp287*	zinc finger protein 287	170740	RA -8.4
	A member of the krueppel family of zinc finger proteins, suggesting a role as a transcription factor. Specific function has not been determined.2	57336*
Zfp516g	Zinc finger protein 516	329003	E16
	May be involved in transcriptional regulation3
Zfp592g	Zinc finger protein 592	233410	P0
Zfp704	zinc finger protein 704	170753	NA -3.3 NR -2
Zfp704g			E13
Zim1g	zinc finger, imprinted 1	22776	P0
Zscan12g	zinc finger and SCAN domain containing 12	22758	P0
Zscan21g	zinc finger and SCAN domain containing 21	22697	E16
	Strong transcriptional activator (By similarity)3
Zswim5g	zinc finger, SWIM domain containing 5	74464	P0
Functions obtained from: Ovarian kaleidoscope data base1, NCBI RefSeq2 , UniProtKB/Swiss-Prot3
StAR*** and GnRHR*** do not appear in the KGN or in vivo studies. All other genes listed are regulated in vivo
in mouse ovary[1] except those denoted by *(KGN cell line)[2] **KGN and mouse ovary
Superscriptg indicates genes in common with the mouse ovary study [1] Stages E16, E13, and P0
1Garcia-Ortiz JE, Pelosi E, Omari S, Nedorezov T, Piao Y, Karmazin J, Uda M, Cao A, Cole SW, Forabosco A, et al:
Foxl2 functions in sex determination and histogenesis throughout mouse ovary development. BMC Dev Biol 2009, 9:36.
2Batista F, Vaiman D, Dausset J, Fellous M, Veitia RA: Potential targets of FOXL2, a transcription factor involved in craniofacial
and follicular development, identified by transcriptomics. Proc Natl Acad Sci U S A 2007, 104:3330-3335.

## Sheet: Sheet2
	Foxl2 Regulated Genes: Signaling
Symbol	Name and Function	Entrez Gene ID	Group
Aak1g	AP2 associated kinase 1	269774	E13,P0
	Adaptor-related protein complex 2 (AP-2 complexes) functions during receptor-mediated endocytosis to trigger clathrin assembly, interact with membrane-bound receptors, and recruit encodytic accessory factors. This gene encodes a member of the SNF1 subfamily of Ser/Thr protein kinases. The protein interacts with and phosphorylates a subunit of the AP-2 complex, which promotes binding of AP-2 to so…
Agrp*	agouti related protein	11604	NR -2.2
	Agouti-related protein is an antagonist of the melanocortin-3 and melanocortin-4 receptor. It appears to regulate hypothalamic control of feeding behavior via melanocortin receptor and/or intracellular calcium regulation2
Akt1g	thymoma viral proto-oncogene 1	11651	E16
	The serine-threonine protein kinase encoded by the AKT1 gene is catalytically inactive in serum-starved primary and immortalized fibroblasts. AKT1 and the related AKT2 are activated by platelet-derived growth factor. The activation is rapid and specific, and it is abrogated by mutations in the pleckstrin homology domain of AKT1. It was shown that the activation occurs through phosphatidylinositol…
Akt1s1g	AKT1 substrate 1 (proline-rich)	67605	E16,P0
	May play an important role in phosphatidylinositol 3-kinase (PI3K)-AKT1 survival signaling. Substrate for AKT1 phosphorylation, but can also be activated by AKT1-independent mechanisms. Its role in survival signaling pathways may be modulated by oxidative stress. May also play a role in nerve growth factor-mediated neuroprotection.3
Akt2g	thymoma viral proto-oncogene 2	11652	P0
Alpk3g	alpha-kinase 3	116904	E13
Ap2a2g	adaptor protein complex AP-2, alpha 2 subunit	11772	E16
	Adaptins are components of the adaptor complexes which link clathrin to receptors in coated vesicles. Clathrin-associated protein complexes are believed to interact with the cytoplasmic tails of membrane proteins, leading to their selection and concentration. Alpha adaptin is a subunit of the plasma membrane adaptor. Binds polyphosphoinositides 3
Arhgap4*	Rho GTPase activating protein 4	171207	RA -2.1
Arhgap29g	Rho GTPase activating protein 29	214137	E13
Arhgef2g	Rho/Rac guanine nucleotide exchange factor (GEF) 2	16800	E16
	Rho GTPases play a fundamental role in numerous cellular processes that are initiated by extracellular stimuli that work through G protein coupled receptors. The encoded protein may form complex with G proteins and stimulate rho-dependent signals.2
Arl6ip1g	ADP-ribosylation factor-like 6 interacting protein 1	54208	E16
	May be involved in protein transport, membrane trafficking, or cell signaling during hematopoietic maturation3
Aurkaip1g	aurora kinase A interacting protein 1	66077	E13
Baiap2*	Brain specific angiogenesis inhibitor 1-associated protein 2	108100	NA -2.9
	May function as an adapter protein3
Ccl28g	chemokine (C-C motif) ligand 28	56838	P0
Ccr2	chemokine (C-C motif) receptor 2	12772	RA+4
	Receptor for monocyte chemoattractant protein-1, a chemokine which specifically mediates monocyte chemotaxis. Mediates agonist-dependent calcium mobilization and inhibition of adenylyl cyclase.1,2
Cd80*	CD80 antigen	12519	NR -4
	The B-lymphocyte activation antigen provides regulatory signals for T lymphocytes as a consequence of binding to the CD28 and CTLA4 ligands of T cells.2	941*	RA +3.7
Cd84	CD84 antigen	12523	RA +5.7
	An adhesion receptor functioning by homophilic interactions and clustering. Increases proliferative responses of activated T-cells. Enhances interferon gamma/IFNG secretion in lymphocytes and induces platelet stimulation.2
Cd247	CD247 antigen	12503	RA -4.6
Cd247g	Also known as T-cell receptor zeta, which together with T-cell receptor alpha/beta and gamma/delta heterodimers, and with CD3-gamma, -delta and -epsilon, forms the T-cell receptor-CD3 complex. The zeta chain plays an important role in coupling antigen recognition to several intracellular signal-transduction pathways.2		E16
Chrna4	cholinergic receptor, nicotinic, alpha polypeptide 4	11438	NA -3.8
	A nicotinic acetylcholine receptor belonging to a superfamily of
	ligand-gated ion channels that play a role in fast signal transmission at synapses. 2
Chrna7g	cholinergic receptor, nicotinic, alpha polypeptide 7	11441	P0
*Ctla4*	cytotoxic T-lymphocyte-associated protein 4	12477	RA -5.2
	A member of the immunoglobulin superfamily. Transmits an inhibitory signal to T cells.2	1493*
Dcun1d1g	DCN1, defective in cullin neddylation 1, domain containing 1 (S. cerevisiae)	114893	P0
Dkk3	dickkopf homolog 3	50781	NR -8.1 RA +4.4
Dkk3g	Secreted protein that is involved in embryonic development through its interactions with the Wnt signaling pathway. Expression is decreased in a variety of cancer cell lines and it may function as a tumor suppressor gene 2		E16
Dlg5	Discs, large homolog 5	71228	NA -3.7 RA -3.6
Dlg5g	Believed to function as a scaffolding molecule at sites of cell-cell contact. Localizes to the plasma membrane and cytoplasm, and interacts with components of adherens junctions and the cytoskeleton. It is proposed to function in the transmission of extracellular signals to the cytoskeleton and in the maintenance of epithelial cell structure. 1,2		E13
Dlgap4g	discs, large homolog-associated protein 4 (Drosophila)	228836	E13
	The product of this gene is a membrane-associated guanylate kinase found at the postsynaptic density in neuronal cells. It is a signaling molecule that can interact with potassium channels and receptors, as well as other signaling molecules. The protein encoded by this gene can interact with PSD-95 through its guanylate kinase domain and may be involved in clustering PSD-95 in the postsynaptic de…
**Eda	ectodysplasin-A	13607	RA -3.9
	A type II membrane protein that can be cleaved by furin to produce a secreted form. Tumor necrosis factor family member. Acts as a homotrimer and may be involved in cell-cell signaling during the development of ectodermal organs.2	1896*
Eepd1g	endonuclease/exonuclease/phosphatase family domain containing 1	67484	E16
Efnb2g	ephrin B2	13642	P0
	This gene encodes a member of the ephrin (EPH) family. The ephrins and EPH-related receptors comprise the largest subfamily of receptor protein-tyrosine kinases and have been implicated in mediating developmental events, especially in the nervous system and in erythropoiesis. Based on their structures and sequence relationships, ephrins are divided into the ephrin-A (EFNA) class, which are anchor…
Efs	Embryonal fyn-associated substrate	13644	RA -3.8
	Docking protein which plays a central coordinating role for tyrosine-kinase-based signaling related to cell adhesion.3
Ephb4g	Eph receptor B4	13846	E13
Fam20bg	family with sequence similarity 20, member B	215015	E13
Fam98bg	family with sequence similarity 98, member B	68215	P0
Fam101bg	family with sequence similarity 101, member B	76566	P0
Fam132ag	family with sequence similarity 132, member A	67389	E16
Fam160b1	family with sequence similarity 160, member B1	226252	E16
Fgf8	fibroblast growth factor 8	14179	NR -4.8
	Supports androgen and anchorage independent growth of mammary tumor cells. Overexpression increases tumor growth and angiogensis. The adult expression of this gene is restricted to testes and ovaries. 1,2 Stimulates growth of the cells in an autocrine manner. Mediates hormonal action on the growth of cancer cells.3
Frmd4b*	FERM domain containing 4B	232288	NA +4.7 RA+3.7
	Member of GRP1 signaling complexes that are acutely recruited to plasma membrane ruffles in response to insulin receptor signaling. May function as a scaffolding protein.3	23150*
Gabra2g	gamma-aminobutyric acid (GABA) A receptor, subunit alpha 2	14395	P0
Gabrb2g	gamma-aminobutyric acid (GABA) A receptor, subunit beta 2	14401	P0
	The gamma-aminobutyric acid (GABA) A receptor is a multisubunit chloride channel that mediates the fastest inhibitory synaptic transmission in the central nervous system. This gene encodes GABA A receptor, beta 2 subunit. It is mapped to chromosome 5q34 in a cluster comprised of genes encoding alpha 1 and gamma 2 subunits of the GABA A receptor. Alternative splicing of this gene generates 2 trans…
Galr2*	galanin receptor 2	14428	NA +8.3 RA -5.4
	Member of the 7-transmembrane family of G protein-coupled receptors. The primary signaling mechanism for GALR2 is through the phospholipase C/protein kinase C pathway (via Gq).2	8811*
Galr3*	galanin receptor 3	14429	NR +2.1
	The neuropeptide galanin modulates a variety of physiologic processes including cognition/memory, sensory/pain processing, hormone secretion, and feeding behavior. The human galanin receptors are G protein-coupled receptors that functionally couple to their intracellular effector through distinct signaling pathways.2
Gnaqg	guanine nucleotide binding protein, alpha q polypeptide	14682	E13,P0
	Guanine nucleotide-binding proteins are a family of heterotrimeric proteins that couple cell surface, 7-transmembrane domain receptors to intracellular signaling pathways. Receptor activation catalyzes the exchange of GTP for GDP bound to the inactive G protein alpha subunit resulting in a conformational change and dissociation of the complex. The G protein alpha and beta-gamma subunits are capab…
Gnrhr***	gonadotropin releasing hormone receptor	14715	NA-2.5 NR-3.3
	Member of the seven-transmembrane, G-protein coupled receptor (GPCR) family. Following binding of gonadotropin-releasing hormone, the receptor associates with G-proteins that activate a phosphatidylinositol-calcium second messenger system. Activation of the receptor ultimately causes the release of gonadotropic luteinizing hormone (LH) and follicle stimulating hormone (FSH).1,2
Gpr22g	G protein coupled receptor 22	73010	E13
*Gpr97	G protein coupled receptor 97	54672	NA -2.5 NR-2.2
	Orphan receptor3
Grpr*	gastrin releasing peptide receptor	14829	NA -4.6
	Gastrin-releasing peptide (GRP) regulates numerous functions of the gastrointestinal and central nervous systems, including release of gastrointestinal hormones, smooth muscle cell contraction, and epithelial cell proliferation and is a potent mitogen for neoplastic tissues. This receptor is a glycosylated, 7-transmembrane G-protein coupled receptor that activates the phospholipase C signaling pa…	2925*
Gucy1b3	guanylate cyclase 1, soluble, beta 3	54195	NR -2.7
	Soluble guanylate cyclase (sGC), a heterodimeric protein consisting of an alpha and a beta subunit, catalyzes the conversion of GTP to the second messenger cGMP and functions as the main receptor for nitric oxide and nitrovasodilator drugs.1
Ier2g	immediate early response 2	15936	E16,P0
Ier5g	immediate early response 5	15139	E13,E16
	A protein that is similar to other immediate early response proteins. In the mouse, a similar gene may play an important role in mediating the cellular response to mitogenic signals.2
Ikbkbg	inhibitor of kappaB kinase beta	16150	P0
	NFKB1 (MIM 164011) or NFKB2 (MIM 164012) is bound to REL (MIM 164910), RELA (MIM 164014), or RELB (MIM 604758) to form the NFKB complex. The NFKB complex is inhibited by I-kappa-B proteins (NFKBIA, MIM 164008, or NFKBIB, MIM 604495), which inactivate NF-kappa-B by trapping it in the cytoplasm. Phosphorylation of serine residues on the I-kappa-B proteins by kinases (IKBKA, MIM 600664, or IKBKB) ma…
Il16g	interleukin 16	16170	E13
Il24*	interleukin 24	93672	NA -3.8
	A member of the IL10 family of cytokines. Induced during terminal differentiation in melanoma cells. Can induce apoptosis selectively in various cancer cells.2	11009*	NR -5.7
Iqgap3g	IQ motif containing GTPase activating protein 3	404710	P0
Irak1g	interleukin-1 receptor-associated kinase 1	16179	E16
Irak3g	interleukin-1 receptor-associated kinase 3	73914	P0
Irf8	interferon regulatory factor 8	15900	NA-11.3
Irf8g			NR-6.7
			NA -3.5
			E13
Irs1g	insulin receptor substrate 1	16367	E13
Itgb1	Integrin beta 1 (fibronectin receptor beta)	16412	NA -12.7
Itgb1g	Integrins are heterodimeric proteins made up of alpha and beta subunits. At least 18 alpha and 8 beta subunits have been described in mammals. Integrin family members are membrane receptors involved in cell adhesion and recognition in a variety of processes including embryogenesis, hemostasis, tissue repair, immune response and metastatic diffusion of tumor cells. This gene encodes a beta subunit…		P0
Itpr1g	inositol 1,4,5-triphosphate receptor 1	16438	E13
Khdrbs2	KH domain containing, RNA binding, signal transduction associated 2	170771	RA -2.1
	The protein encoded by this gene is similar to the src associated in mitosis, 68 kDa protein, an RNA-binding protein and a substrate for Src-family tyrosine kinases during mitosis. 2
Klra1g	killer cell lectin-like receptor subfamily A, member 1	16627	E16
	In humans, this locus was originally considered to be protein coding, but has been reclassified as a transcribed pseudogene because all associated transcripts are candidates for nonsense-mediated decay (NMD). PMID: 10369937 and 16492762 also state that this locus is likely to be a pseudogene.2
Lemd3g	Lem domain containing 3	380664	E16
	This locus encodes a LEM domain-containing protein. The encoded protein functions to antagonize transforming growth factor-beta signaling at the inner nuclear membrane. Two transcript variants encoding different isoforms have been found for this gene. Mutations in this gene have been associated with osteopoikilosis, Buschke-Ollendorff syndrome and melorheostosis.2
Lrch4*	leucine-rich repeats and calponin homology (CH) domain containing 4	231798	NR-1.86
	This gene encodes a protein that contains leucine-rich repeats (LRR) at its amino terminus and is involved in ligand binding. The carboxyl terminus may act as a membrane anchor. Identified structural elements suggest that the encoded protein resembles a receptor.2
Lrpap1g	low density lipoprotein receptor-related protein associated protein 1	16976	E13,E16
	Interacts with LRP1/alpha-2-macroglobulin receptor and glycoprotein 3303
Lrrtm3g	leucine rich repeat transmembrane neuronal 3	216028	E13
Ltk	leukocyte tyrosine kinase	17005	NA -2.9
	Member of the ros/insulin receptor family of tyrosine kinases. Tyrosine-specific phosphorylation of proteins is a key to the control of diverse pathways leading to cell growth and differentiation.1,2
Magi2	membrane associated guanylate kinase, WW and PDZ domain containing 2	50791	NR +5.9 RA -3.7
	Seems to act as scaffold molecule at synaptic junctions by assembling neurotransmitter receptors and cell adhesion proteins. May play a role in regulating activin-mediated signaling in neuronal cells. Enhances the ability of PTEN to suppress AKT1 activation3
Mapk6g	mitogen activated protein kinase 6	50772	E16
Mavsg	mitochondrial antiviral signaling protein	228607	E13,E16
Mc2r*	melanocortin 2 receptor	17200	NR -5.4
	MC2R encodes one member of the five-member G-protein associated melanocortin receptor family. Melanocortins (melanocyte-stimulating hormones and adrenocorticotropic hormone) are peptides derived from pro-opiomelanocortin (POMC). MC2R is selectively activated by adrenocorticotropic hormone.2
Mink1g	misshapen-like kinase 1 (zebrafish)	50932	E13
Mrasg	muscle and microspikes RAS	17532	E13
**Mrgpreg	MAS-related GPR, member E	244238	NA-1.91
	Orphan receptor. May regulate nociceptor function and/or development, including the sensation or modulation of pain3
Narg2g	NMDA receptor-regulated gene 2	93697	E13
Neurl	Neuralized-like homolog (drosophila)	18011	NR -3.6
	Regulates cell-cell interactions required for neural precursor development2
*Nmu	Neuromedin U	56183	NA +2.7
	Stimulates muscle contractions of specific regions of the gastrointestinal tract. In humans, NmU stimulates contractions of the ileum and urinary bladder3		RA +6.8
Nnat	Neuronatin	18111	RA -7.8
	A proteolipid that may be involved in the regulation of ion
	channels during brain development. The encoded protein may also play a role in forming and maintaining the structure of the nervous system.2
Npy1r*	neuropeptide Y receptor Y1	18166	RA-1.79
	Neuropeptide Y is one of the most abundant neuropeptides in the mammalian nervous system and exhibits a diverse range of important physiologic activities, including effects on psychomotor activity, food intake, regulation of central endocrine secretion, and potent vasoactive effects on the cardiovascular system. NPY receptors have been identified in a variety of tissues, including brain, spleen, …
Npy5r	neuropeptide Y receptor Y5	18168	RA +4
	Receptor for neuropeptide Y and peptide YY. The activity of this receptor is mediated by G proteins that inhibit adenylate cyclase activity. Seems to be associated with food intake. Could be involved in feeding disorders.3
Nrxn2g	Neurexin II	18190	E13
	Neurexins are a family of proteins that function in the vertebrate nervous system as cell adhesion molecules and receptors. They are encoded by several unlinked genes of which two, NRXN1 and NRXN3, are among the largest known human genes. Three of the genes (NRXN1-3) utilize two alternate promoters and include numerous alternatively spliced exons to generate thousands of distinct mRNA transcripts…
Ntrk3	Neurotrophic tyrosine kinase, receptor, type 3	18213	NA-3.2, NR-2.7
Ntrk3g	This gene encodes a member of the neurotrophic tyrosine receptor kinase (NTRK) family. This kinase is a membrane-bound receptor that, upon neurotrophin binding, phosphorylates itself and members of the MAPK pathway. Signalling through this kinase leads to cell differentiation and may play a role in the development of proprioceptive neurons that sense body position. Mutations in this gene have bee…		P0
Olfr1344g	olfactory receptor 1344	257882	P0
Orm1*	Orosomomucoid 1	18405	RA +3.4
	This gene encodes a key acute phase plasma protein. Because of its increase due to acute inflammation, this protein is classified as an acute-phase reactant. May be involved in aspects of immunosuppression.2
Oscar*	osteoclast associated receptor	232790	NA +2.6
	Member of the leukocyte receptor complex (LRC) protein family that plays critical roles in the regulation of both innate and adaptive immune responses. OSCAR may be an important bone-specific regulator of osteoclast differentiation.2	126014*
Pard3g	par-3 (partitioning defective 3) homolog (C. elegans)	263803	E13
	PARD proteins, which were first identified in C. elegans, are essential for asymmetric cell division and polarized growth, whereas CDC42 (MIM 116952) mediates the establishment of cell polarity. The CDC42 GTPase, which is controlled by nucleotide exchange factors (GEFs; see MIM 606057) and GTPase-activating proteins (GAPs; see MIM 604980), interacts with a large set of effector proteins that typi…
Pard6gg	par-6 partitioning defective 6 homolog gamma (C. elegans)	93737	E13
Pcdh20g	Protocadherin 20	219257	P0
	This gene belongs to the protocadherin gene family, a subfamily of the cadherin superfamily. This gene encodes a protein which contains 6 extracellular cadherin domains, a transmembrane domain and a cytoplasmic tail differing from those of the classical cadherins. Although its specific function is undetermined, the cadherin-related neuronal receptor is thought to play a role in the establishment …
Pdcd4g	programmed cell death 4	18569	E13
Pdcd10g	programmed cell death 10	56426	E16
	This gene encodes an evolutionarily conserved protein associated with cell apoptosis. The protein interacts with the serine/threonine protein kinase MST4 to modulate the extracellular signal-regulated kinase (ERK) pathway. It also interacts with and is phosphoryated by serine/threonine kinase 25, and is thought to function in a signaling pathway essential for vascular developent. Mutations in thi…
Peli1g	Pelino 1	67245	E13
	Scaffold protein involved in the IL-1 signaling pathway via its interaction with the complex containing IRAK kinases and TRAF6. Required for NF-kappa-B activation and IL-8 gene expression in response to IL-13
Phipg	pleckstrin homology domain interacting protein	83946	E16
	PHIP binds the pleckstrin homology (PH) domain of insulin receptor substrate-1 (IRS1; MIM 147545), modulates insulin signaling, and plays a role in pancreatic beta cell growth and survival2
Pln	Phospholamban	18821	NA -3.1
Plng	Major substrate for the cAMP-dependent protein kinase in cardiac muscle. Inhibitor of cardiac muscle sarcoplasmic reticulum Ca(2+)-ATPase in the unphosphorylated state, but inhibition is relieved upon phosphorylation of the protein.2		NA +3.6
			P0
Ppp1r1bg	protein phosphatase 1, regulatory (inhibitor) subunit 1B	19049	P0
Ppp2r2ag	protein phosphatase 2 (formerly 2A), regulatory subunit B, alpha isoform	71978	E16,P0
	The product of this gene belongs to the phosphatase 2 regulatory subunit B family. Protein phosphatase 2 is one of the four major Ser/Thr phosphatases, and it is implicated in the negative control of cell growth and division. It consists of a common heteromeric core enzyme, which is composed of a catalytic subunit and a constant regulatory subunit, that associates with a variety of regulatory sub…
Prl8a6	prolactin family 8, subfamily a, member 6	19112	NA -2.4
	Prolactin acts primarily on the mammary gland by promoting lactation3
Prlr	prolactin receptor	19116	NA-7.3
Prlrg	Receptor for the anterior pituitary hormone prolactin (PRL).1,3		NR-7.3
			E16
Psd3g	pleckstrin and Sec7 domain containing 3	234353	E16
	Guanine nucleotide exchange factor for ARF6 (By similarity)3
Ptger2	Prostaglandin E receptor 2 (subtype EP2)	19217	NR +5.6
Ptger2g	This gene encodes a receptor for prostaglandin E2, a metabolite of arachidonic acid which has different biologic activities in a wide range of tissues. Mutations in this gene are associated with aspirin-induced susceptibility to asthma.2		RA -16.4
			P0
Ptpdc1g	protein tyrosine phosphatase domain containing 1	218232	P0
	The protein encoded by this gene contains a characteristic motif of protein tyrosine phosphatases (PTPs). PTPs regulate activities of phosphoproteins through dephosphorylation. They are signaling molecules involved in the regulation of a wide variety of biological processes. The specific function of this protein has not yet been determined.2
**Ptpn6g	protein tyrosine phosphatase, non-receptor type 6	15170	NR -2.5
	Important regulator of multiple signaling pathways in hematopoietic cells. This PTP has been shown to interact with, and dephosphorylate a wide spectrum of phospho-proteins involved in hematopoietic cell signaling.2	5777*	RA +2.1
			P0
Rab28g	RAB28, member RAS oncogene family	100972	E16,E13
	This gene encodes a member of the Rab subfamily of Ras-related small GTPases. The encoded protein may be involved in regulating intracellular trafficking.2		P0
Rapgef1g	Rap guanine nucleotide exchange factor (GEF) 1	107746	E16
	This gene encodes a human guanine nucleotide exchange factor. It transduces signals from CRK by binding the SH3 domain of CRK, and activating several members of the Ras family of GTPases. This signaling cascade that may be involved in apoptosis, integrin-mediated signal transduction, and cell transformation.2
Rasl11ag	RAS-like, family 11, member A	68895	E13
Rb1cc1g	RB1-inducible coiled-coil 1	12421	E16,P0
	The protein encoded by this gene interacts with signaling pathways to coordinately regulate cell growth, cell proliferation, apoptosis, autophagy, and cell migration. This tumor suppressor also enhances retinoblastoma 1 gene expression in cancer cells.2
Reep5g	receptor accessory protein 5	13476	E16
	May promote functional cell surface expression of olfactory receptors3
Rhog	rhodopsin	212541	E13
Rhpn1*	rhophilin, Rho GTPase binding protein 1	14787	NA +7.4
	Has no enzymatic activity. May serve as a target for Rho, and interact with some cytoskeletal component upon Rho binding or relay a Rho signal to other molecules.3	114822*
Ripk1g	receptor (TNFRSF)-interacting serine-threonine kinase 1	19766	E16
	Promotes apoptosis and activation of NF-kappa-B. Required for TNFRSF1A mediated activation of NF-kappa-B3
Rspo3g	R-spondin 3 homolog (Xenopus laevis)	72780	P0
	This gene encodes a member of the thrombospondin type 1 repeat supergene family. In addition, the protein contains a furin-like cysteine-rich region. Furin-like repeat domains have been found in a variety of eukaryotic proteins involved in the mechanism of signal transduction by receptor tyrosine kinases.2
Scube1*	signal peptide, CUB domain, EGF-like 1	64706	NA -3
	Could function as an adhesive molecule and its matrix bound and soluble fragments may play a critical role in vascular biology3
Sdc1g	Syndecan1	20969	P0
Sdc2g	Syndecan 2	15529	E16
	The protein encoded by this gene is a transmembrane (type I) heparan sulfate proteoglycan and is a member of the syndecan proteoglycan family. The syndecans mediate cell binding, cell signaling, and cytoskeletal organization and syndecan receptors are required for internalization of the HIV-1 tat protein. The syndecan-2 protein functions as an integral membrane protein and participates in cell pr…
Sema3eg	sema domain, immunoglobulin domain (Ig), short basic domain, secreted, (semaphorin) 3E	20349	E13
Sgsmg	small G protein signaling modulator 1	52580	E13
Sigmar1g	sigma non-opioid intracellular receptor 1	18391	P0
Sipa1l1g	signal-induced proliferation-associated 1 like 1	217692	E13
Sirpa	signal-regulatory protein alpha	19261	RA -5
	Immunoglobulin-like cell surface receptor for CD47. Acts as docking protein and induces translocation of PTPN6, PTPN11 and other binding partners from the cytosol to the plasma membrane. Supports adhesion of cerebellar neurons, neurite outgrowth and glial cell attachment.3
Slit2	Slit homolog 2 (drosophila)	20563	NA-6
	SLIT2, a secreted protein known for its role of repulsion in axon guidance and neuronal migration, can also inhibit leukocyte chemotaxis induced by chemotactic factors. It was found recently that Slit 2 has tumor suppressor activity and is frequently inactivated in lung and breast cancers.1		NR-11.6
Smok3ag	Sperm motility kinase 3A	545814	E16
Spsb1g	splA/ryanodine receptor domain and SOCS box containing 1	74646	P0
Sstr3g	somatostatin receptor 3	20607	E16
	Somatostatin acts at many sites to inhibit the release of many hormones and other secretory proteins. The biological effects of somatostatin are probably mediated by a family of G protein-coupled receptors that are expressed in a tissue-specific manner. SSTR3 is a member of the superfamily of receptors having seven transmembrane segments and is expressed in highest levels in brain and pancreatic …
Stau2g	staufen, RNA binding protein, homolog 2 (Drosophila)	29819	E16
	Staufen homolog 2 is a member of the family of double-stranded RNA (dsRNA)-binding proteins involved in the transport and/or localization of mRNAs to different subcellular compartments and/or organelles. These proteins are characterized by the presence of multiple dsRNA-binding domains which are required to bind RNAs having double-stranded secondary structures. Staufen homolog 2 shares 48.5% and …
Stc1g	stanniocalcin 1	20855	P0
	This gene encodes a secreted, homodimeric glycoprotein that is expressed in a wide variety of tissues and may have autocrine or paracrine functions. The gene contains a 5' UTR rich in CAG trinucleotide repeats. The encoded protein contains 11 conserved cysteine residues and is phosphorylated by protein kinase C exclusively on its serine residues. The protein may play a role in the regulation of r…
Stk3g	serine/threonine kinase 3 (STE20 homolog, yeast)	56274	E16
	Protein kinase activation is a frequent response of cells to treatment with growth factors, chemicals, heat shock, or apoptosis-inducing agents. This protein kinase activation presumably allows cells to resist unfavorable environmental conditions. The yeast 'sterile 20' (Ste20) kinase acts upstream of the mitogen-activated protein kinase (MAPK) cascade that is activated under a variety of stress …
Stk39	Serine/threonine kinase 39, STE20/SPS1 homolog	53416	NA +5.7
	Activated in response to hypotonic stress, leading to phosphorylation of several cation-chloride-coupled cotransporters. The catalytically active kinase specifically activates the p38 MAP kinase pathway, and its interaction with p38 decreases upon cellular stress, suggesting that this kinase may serve as an intermediate in the response to cellular stress. 2
Stmn3	Stathmin-like 3	20262	NR -2.6
	Belongs to the stathmin/oncoprotein 18 family of
	microtubule-destabilizing phosphoproteins. Involved in signal transduction and regulation of microtubule dynamics.2
Thbd*	Thrombomodulin	21824	NA -2.3, NR-2.5
	Endothelial-specific type I membrane receptor that binds thrombin. This binding results in the activation of protein C, which degrades clotting factors Va and VIIIa and reduces the amount of thrombin generated. Mutations in this gene are a cause of thromboembolic disease, also known as inherited thrombophilia1,2
Tmsb10	Thymosin, beta 10	19240	RA +3.4
Tmsb10g	Plays an important role in the organization of the cytoskeleton. Binds to and sequesters actin monomers (G actin) and therefore inhibits actin polymerization.1,3		E13
Tnc	Tenascin C	21923	RA +2.7
	Extracellular matrix protein implicated in guidance of migrating neurons as well as axons during development, synaptic plasticity as well as neuronal regeneration. Promotes neurite outgrowth from cortical neurons grown on a monolayer of astrocytes. Ligand for integrins alpha-8/beta-1, alpha-9/beta-1, alpha-V/beta-3 and alpha-V/beta-6.3
Tnfrsf9g	tumor necrosis factor receptor superfamily, member 9	21942	E13
	The protein encoded by this gene is a member of the TNF-receptor superfamily. This receptor contributes to the clonal expansion, survival, and development of T cells. It can also induce proliferation in peripheral monocytes, enhance T cell apoptosis induced by TCR/CD3 triggered activation, and regulate CD28 co-stimulation to promote Th1 cell responses. The expression of this receptor is induced b…
Tnni1*	troponin I, skeletal, slow 1	21952	NA +3.2
	Troponin proteins associate with tropomyosin and regulate the calcium sensitivity of the myofibril contractile apparatus of striated muscles. Prevents muscle contraction by inhibiting calcium-mediated conformational changes in actin-myosin complexes.2	7135*
Trip11g	thyroid hormone receptor interactor 11	109181	E13
Unc119g	unc-119 homolog (C. elegans)	22248	P0
	This gene is specifically expressed in the photoreceptors in the retina. The encoded product shares strong homology with the C. elegans unc119 protein and it can functionally complement the C. elegans unc119 mutation. It has been localized to the photoreceptor synapses in the outer plexiform layer of the retina, and suggested to play a role in the mechanism of photoreceptor neurotransmitter relea…
V1rc8g	vomeronasal 1 receptor, C8	113865	P0
Waslg	Wiskott-Aldrich syndrome-like (human)	73178	E13
	The Wiskott-Aldrich syndrome (WAS) family of proteins share similar domain structure, and are involved in transduction of signals from receptors on the cell surface to the actin cytoskeleton. The presence of a number of different motifs suggests that they are regulated by a number of different stimuli, and interact with multiple proteins. Recent studies have demonstrated that these proteins, dire…
Wnt9ag	wingless related MMTV integration site 9a	216795	P0
	The WNT gene family consists of structurally related genes that encode secreted signaling proteins. These proteins have been implicated in oncogenesis and in several developmental processes, including regulation of cell fate and patterning during embryogenesis. This gene is a member of the WNT gene family. It is expressed in gastric cancer cell lines.2
	Functions obtained from: Ovarian kaleidoscope data base1, NCBI RefSeq2 , UniProtKB/Swiss-Prot3
	StAR*** and GnRHR*** do not appear in the KGN or in vivo studies. All other genes listed are regulated in vivo in mouse ovary[1] except those denoted by *(KGN cell line)[2] **KGN and mouse ovary
	Superscriptg indicates genes in common with the mouse ovary study [1] stages E16, E13, and P0

## Sheet: Sheet3
	Foxl2 Regulated Genes: Metabolism
Symbol	Name and Function	Entrez Gene ID	Group
Abcb9	ATP-binding cassette, sub-family B (MDR/TAP), member 9	56325	NR -2.4
Abcb9g	Member of the MDR/TAP subfamily involved in multidrug resistance as well as antigen presentation. The function of this half-transporter has not yet been determined; however, it may be associated with lysosome activity.2		RA +4.4
			P0
Abcc5g	ATP-binding cassette, sub-family C (CFTR/MRP), member 5	27416	E13
Abcc6*	ATP-binding cassette, sub-family C (CFTR/MRP), member 6	27421	NA +3.5
	ABC proteins transport various molecules across extra- and intra-cellular membranes. A member of the MRP subfamily which is involved in multi-drug resistance 2
Abhd13g	abhydrolase domain containing 13	68904	E16
Acot4	acyl-CoA thioesterase 4	171282	NA-2.1
Acot4g			NR-3.3
			NR-7.5
			E13
Acsm3	acyl-CoA synthetase medium-chain family member 3	20216	NA -2.3
	Expressed in the proximal tubule of the kidney and may be involved in blood pressure regulation2
Adam10g	a disintegrin and metallopeptidase domain 10	11487	E16
Adat1	adenosine deaminase, tRNA specific 1	30947	NA -7
Adat1g			RA -5.8
			E13
Adck4g	aarF domain containing kinase 4	76889	P0
Akr1c20	aldo-keto reductase family 1, member C20	116852	RA-5.9
	AKR1C20 is a novel 3alpha(17beta-hydroxysteroid dehydrogenase which may also function as a reductase for xenobiotic alpha-dicarbonyl compounds
Angptl2g	angiopoietin-like 2	26360	E13,E16
	Angiopoietins are members of the vascular endothelial growth factor family and the only known growth factors largely specific for vascular endothelium. Angiopoietin-1, angiopoietin-2, and angiopoietin-4 participate in the formation of blood vessels. ANGPTL2 protein is a secreted glycoprotein with homology to the angiopoietins and may exert a function on endothelial cells through autocrine or para…
Anxa6g	annexin A6	11749	P0
Ap3s2g	adaptor-related protein complex 3, sigma 2 subunit	11778	P0
Arf2g	ADP-ribosylation factor 2	11841	E16
Arfgef2g	ADP-ribosylation factor guanine nucleotide-exchange factor 2 (brefeldin A-inhibited)	99371	E13
Armc8g	armadillo repeat containing 8	74125	E13
Arsgg	arylsulfatase G	74008	E13,P0
	Sulfatases, such as ARSG, hydrolyze sulfate esters from sulfated steroids, carbohydrates, proteoglycans, and glycolipids. They are involved in hormone biosynthesis, modulation of cell signaling, and degradation of macromolecules. The protein accumulates within lysosomes and is also a glycoprotein that binds specifically to mannose 6-phosphate receptors.
Atp5lg	ATP synthase, H+ transporting, mitochondrial F0 complex, subunit g	27425	P0
Atp6v1fg	ATPase, H+ transporting, lysosomal V1 subunit F	66144	P0
Atp7b	Atpase, Cu++ transporting, beta polypeptide	11979	NA -2.1
Atp7bg			E13
Atp8b4	Atpase, class I, type 8b, member 4	241633	NA -2.5
Atp9a	ATPase, class II, type 9a	11981	NR -5.8
Atp13a2g	ATPase type 13A2	74772	P0
B3galt2	UDP-Gal:betaGlcNAc beta 1,3-galactosyltransferase, polypeptide 2	26878	NA -4.9
	Functions in N-linked glycoprotein glycosylation and shows strict donor substrate specificity for UDP-galactose.2
B3gat1g	beta-1,3-glucuronyltransferase 1 (glucuronosyltransferase P)	76898	E13,E16
	The protein encoded by this gene is a member of the glucuronyltransferase gene family. These enzymes exhibit strict acceptor specificity, recognizing nonreducing terminal sugars and their anomeric linkages. This gene product functions as the key enzyme in a glucuronyl transfer reaction during the biosynthesis of the carbohydrate epitope HNK-1 (human natural killer-1, also known as CD57 and LEU7).2
Bche	Butyrylcholinesterase	12038	RA +5.6
Bcheg	Mutant alleles at the BCHE locus are responsible for suxamethonium sensitivity. Homozygous persons sustain prolonged apnea after administration of the muscle relaxant suxamethonium in connection with surgical anesthesia.2		E16
Blvrbg	biliverdin reductase B (flavin reductase (NADPH))	233016	P0
Bpgmg	2,3-bisphosphoglycerate mutase	12183	E16,P0
	2,3-diphosphoglycerate (2,3-DPG) is a small molecule found at high concentrations in red blood cells where it binds to and decreases the oxygen affinity of hemoglobin. This gene encodes a multifunctional enzyme that catalyzes 2,3-DPG synthesis via its synthetase activity, and 2,3-DPG degradation via its phosphatase activity. The enzyme also has phosphoglycerate phosphomutase activity. Deficiency …
Brpf1g	bromodomain and PHD finger containing, 1	78783	E16
Bsnd*	Bartter syndrome, infantile, with sensorineural deafness (Barttin)	140475	NA +7.9
	This gene encodes an essential beta subunit for CLC chloride channels. These heteromeric channels localize to basolateral membranes of renal tubules and of potassium-secreting epithelia of the inner ear.2
Cacng5*	calcium channel, voltage-dependent, gamma subunit 5	140723	RA -3.2
	L-type calcium channels are composed of five subunits. The protein encoded by this gene represents one of these subunits, gamma, and is one of several gamma subunit proteins. It is an integral membrane protein that is thought to stabilize the calcium channel in an inactive (closed) state.2
Calb1	calbindin 1, 28kDa	12307	NR -2.1
	Calbindin is a calcium-binding protein belonging to the troponin C superfamily. The neurons in brains of patients with Huntington disease are calbindin-depleted.2
Caln1	calneuron 1	140904	NR -7.8
Caln1g	This gene encodes a protein with high similarity to the calcium-binding proteins of the calmodulin family. The encoded protein contains two EF-hand domains and potential calcium-binding sites.2		P0
Car3	carbonic anhydrase 3	12350	NR +4.2
Car3g			P0
Casq1	calsequestrin 1	12372	RA +4.4
	Calsequestrin, an acid glycoprotein located in the luminal space of the terminal cisternae of the sarcoplasmic reticulum, binds calcium ion and is believed to function as a storage protein for calcium.1
Catsper1	cation channel of sperm 1	225865	NA -3.3, NR-2.7
Catsper1g	Calcium ions play a primary role in the regulation of sperm motility. This gene belongs to a family of putative cation channels that are specific to spermatozoa and localize to the flagellum. The protein family features a single repeat with six membrane-spanning segments and a predicted calcium-selective pore region.2		P0
Ccbe1g	collagen and calcium binding EGF domains 1	320924	P0
Ccdc69g	coiled-coil domain containing 69	52570	E13
Cct7g	chaperonin containing Tcp1, subunit 7 (eta)	12468	P0
Chid1g	chitinase domain containing 1	68038	P0
Chst10	carbohydrate sulfotransferase 10	98388	NA -2.1
	Participates in biosynthesis of HNK-1 carbohydrate structure, a sulfated glucuronyl-lactosaminyl residue carried by many neural recognition molecules, which is involved in cell interactions during ontogenetic development and in synaptic plasticity in the adult.2
Clcn5g	chloride channel 5	12728	E13
Cpvlg	carboxypeptidase, vitellogenic-like	71287	E13
Crct1g	cysteine-rich C-terminal 1	74175	P0
Csnk2a1g	casein kinase 2, alpha 1 polypeptide	12995	E16
	Casein kinase II is a serine/threonine protein kinase that phosphorylates acidic proteins such as casein. The kinase exists as a tetramer and is composed of an alpha, an alpha-prime, and two beta subunits. The alpha subunits contain the catalytic activity while the beta subunits undergo autophosphorylation. The protein encoded by this gene represents the alpha subunit.2
Cyth1g	Cytohesin1	19157	E13
	The protein encoded by this gene is a member of the PSCD family. Members of this family have identical structural organization that consists of an N-terminal coiled-coil motif, a central Sec7 domain, and a C-terminal pleckstrin homology (PH) domain. The coiled-coil motif is involved in homodimerization, the Sec7 domain contains guanine-nucleotide exchange protein (GEP) activity, and the PH domain…
Cyp2f2	cytochrome p450, family 2, subfamily f, polypeptide 2	13107	RA -2.9
	Metabolism of xenobiotics2
Cyp11ag	cytochrome P450, family 11, subfamily A, polypeptide 1	13070	E16
	This gene encodes a member of the cytochrome P450 superfamily of enzymes. The cytochrome P450 proteins are monooxygenases which catalyze many reactions involved in drug metabolism and synthesis of cholesterol, steroids and other lipids. This protein localizes to the mitochondrial inner membrane and catalyzes the conversion of cholesterol to pregnenolone, the first and rate-limiting step in the sy…
Dbndd2g	dysbindin (dystrobrevin binding protein 1) domain containing 2	52840	P0
Defb6	Defensin beta 6	116746	NA -2.2 NR-3.2
Defb6g	Defensins form a family of microbicidal and cytotoxic peptides made by neutrophils. Defensins are short, processed peptide molecules that are classified by structure into three groups: alpha-defensins, beta-defensins and theta-defensins. All beta-defensin genes are densely clustered in four to five syntenic chromosomal regions.2		E16
Defb35	Defensin beta 35	246084	NR-2.5 RA+2.4
Defb35g			P0
Dnaja2g	DnaJ (Hsp40) homolog, subfamily A, member 2	56445	E13
	The protein encoded by this gene belongs to the evolutionarily conserved DNAJ/HSP40 family of proteins, which regulate molecular chaperone activity by stimulating ATPase activity. DNAJ proteins may have up to 3 distinct domains: a conserved 70-amino acid J domain, usually at the N terminus; a glycine/phenylalanine (G/F)-rich region; and a cysteine-rich domain containing 4 motifs resembling a zinc…
Dnaja4g	DnaJ (Hsp40) homolog, subfamily A, member 4	58233	E13
Dysfip1g	dysferlin interacting protein 1	68701	P0
Efcab1g	EF hand calcium binding domain 1	68226	E13
Enpp1*	Ectonucleotide pyrophosphatase/phophodiesterase 1	18605	NR -4.3 RA+2.7
	Broad specificity and cleaves a variety of substrates, including phosphodiester bonds of nucleotides and nucleotide sugars and pyrophosphate bonds of nucleotides and nucleotide sugars.2	5167*
Eprsg	glutamyl-prolyl-tRNA synthetase	107508	E13
Eraf	erythroid associated factor	170812	NA +2.2 RA +2.5
Erafg	Acts as a chaperone to prevent the harmful aggregation of alpha-hemoglobin during normal erythroid cell development. Predicted to modulate pathological states of alpha-hemoglobin excess such as beta-thalassemia3		P0
Erp29g	endoplasmic reticulum protein 29	67397	E16,P0
	This gene encodes a reticuloplasmin, a protein which resides in the lumen of the endoplasmic reticulum (ER). The protein shows sequence similarity to the protein disulfide isomerase family. However, it lacks the thioredoxin motif characteristic of this family, suggesting that this protein does not function as a disulfide isomerase. The protein dimerizes and is thought to play a role in the proces…
Evi5g	ecotropic viral integration site 5	14020	E13
	Functions as a regulator of cell cycle progression by stabilizing the FBXO5 protein and promoting cyclin-A accumulation during interphase. May play a role in cytokinesis3
Exoc4g	exocyst complex component 4	20336	E13
	The protein encoded by this gene is a component of the exocyst complex, a multiple protein complex essential for targeting exocytic vesicles to specific docking sites on the plasma membrane. Though best characterized in yeast, the component proteins and functions of exocyst complex have been demonstrated to be highly conserved in higher eukaryotes. At least eight components of the exocyst complex…
Fahd2ag	fumarylacetoacetate hydrolase domain containing 2A	68126	E13
Fbxo30g	F-box protein 30	71865	E13
	This gene encodes a member of the F-box protein family which is characterized by an approximately 40 amino acid motif, the F-box. The F-box proteins constitute one of the four subunits of the ubiquitin protein ligase complex called SCFs (SKP1-cullin-F-box), which function in phosphorylation-dependent ubiquitination. The F-box proteins are divided into 3 classes: Fbws containing WD-40 domains, Fbl…
Flt3l	FMS-like tyrosine kinase 3 ligand	14256	NR +3.1
Flt3lg			P0
Gemin5g	gem (nuclear organelle) associated protein 5	216766	E13
	GEMIN5 is part of a large macromolecular complex localized to both the cytoplasm and the nucleus that plays a role in the cytoplasmic assembly of small nuclear ribonucleoproteins (snRNPs). Other members of this complex include SMN (MIM 600354), GEMIN2 (SIP1; MIM 602595), GEMIN3 (DDX20; MIM 606168), and GEMIN4 (MIM 606969)2
Glb1	Galactosidase beta 1	12091	NR -2
	Lysosomal enzyme that hydrolyzes the terminal
	beta-galactose from ganglioside substrates and other glycoconjugates. Defects in this gene are the cause of GM1-gangliosidosis and Morquio B syndrome.2
Helbg	helicase (DNA) B	117599	P0
	The protein encoded by this gene is a DNA helicase. A dominant-negative mutant of this protein blocks chromosomal DNA replication and suggests that its function is required for S phase entry.2
Herc4g	hect domain and RLD 4	67345	E13
	HERC4 belongs to the HERC family of ubiquitin ligases, all of which contain a HECT domain and at least 1 RCC1 (MIM 179710)-like domain (RLD). The 350-amino acid HECT domain is predicted to catalyze the formation of a thioester with ubiquitin before transferring it to a substrate, and the RLD is predicted to act as a guanine nucleotide exchange factor for small G proteins2
Hmgclg	3-hydroxymethyl-3-methylglutaryl-Coenzyme A lyase	15356	E16
	The protein encoded by this gene belongs to the HMG-CoA lyase family. It is a mitochondrial enzyme that catalyzes the final step of leucine degradation and plays a key role in ketone body formation. Mutations in this gene are associated with HMG-CoA lyase deficiency.2
Hrc*	histidine rich calcium binding protein	15464	RA -3.4
	This gene encodes a luminal sarcoplasmic reticulum protein identified by its ability to bind low-density lipoprotein with high affinity. The protein interacts with the cytoplasmic domain of triadin, the main transmembrane protein of the junctional sarcoplasmic reticulum (SR) of skeletal muscle. The protein functions in the regulation of releasable calcium into the SR.2
Itih5g	inter-alpha (globulin) inhibitor H5	209378	E16
	The inter-alpha-trypsin inhibitors (ITI) are a family of structurally related plasma serine protease inhibitors involved in extracellular matrix stabilization and in prevention of tumor metastasis.2
Itm2bg	integral membrane protein 2B	16432	P0
	Amyloid precursor proteins are processed by beta-secretase and gamma-secretase to produce beta-amyloid peptides which form the characteristic plaques of Alzheimer disease. This gene encodes a transmembrane protein which is processed at the C-terminus by furin or furin-like proteases to produce a small secreted peptide which inhibits the deposition of beta-amyloid. Mutations which result in extens…
Klhl11g	kelch-like 11 (Drosophila)	217194	P0
Klk1g	kallikrein related-peptidase 1	16612	P0
Klk13*	kallikrein related-peptidase 13	626834	RA +3.3
	Kallikreins are serine proteases having diverse physiological functions. Many are implicated in carcinogenesis and some have potential as cancer and disease biomarkers. Expression of Klk13 is regulated by steroid hormones and it may be useful as a marker for breast cancer.1,2	26085*
Krt6a*	keratin 6a	16687	NR -4.4
			RA +3.6
Lass4g	LAG1 homolog, ceramide synthase 4	67260	E13
Lpcat2g	lysophosphatidylcholine acyltransferase 2	270084	E16
	This gene encodes a member of the lysophospholipid acyltransferase family. The encoded enzyme may function in two ways: to catalyze the biosynthesis of platelet-activating factor (1-O-alkyl-2-acetyl-sn-glycero-3-phosphocholine) from 1-O-alkyl-sn-glycero-3-phosphocholine, and to catalyze the synthesis of glycerophospholipid precursors from arachidonyl-CoA and lysophosphatidylcholine. The encoded p…
Ly6g6eg	lymphocyte antigen 6 complex, locus G6E	70274	E13
Mbl1	mannose binding lectin	17194	NR -2.9
Mbl1g			P0
Mmp1a	matrix metallopeptidase 1a (interstitial collagenase)	83995	NR-10.5
Mmp1ag			P0
Mmp24g	matrix metallopeptidase 24	17391	E13
Mtdhg	metadehrin	67154	P0
Mthfd1g	methylenetetrahydrofolate dehydrogenase (NADP+ dependent) 1, methenyltetrahydrofolate cyclohydrolase, formyltetrahydrofolate synthetase	108156	E13,E16
	This gene encodes a protein that possesses three distinct enzymatic activities, 5,10-methylenetetrahydrofolate dehydrogenase, 5,10-methenyltetrahydrofolate cyclohydrolase and 10-formyltetrahydrofolate synthetase. Each of these activities catalyzes one of three sequential reactions in the interconversion of 1-carbon derivatives of tetrahydrofolate, which are substrates for methionine, thymidylate,…
Mus81g	MUS81 endonuclease homolog (S. cerevisiae)	71711	P0
	Interacts with EME1 and EME2 to form a DNA structure-specific endonuclease with substrate preference for branched DNA structures with a 5'-end at the branch nick. Typical substrates include 3'-flap structures, replication forks and nicked Holliday junctions. May be required in mitosis for the processing of stalled or collapsed replication forks3
N4bp2l2g	NEDD4 binding protein 2-like 2	381695	E16
Ndufa5g	NADH dehydrogenase (ubiquinone) 1 alpha subcomplex, 5	68202	P0
Ndufb8g	NADH dehydrogenase (ubiquinone) 1 beta subcomplex 8	67264	P0
Nt5eg	5' nucleotidase, ecto	23959	P0
Nudt19g	nudix (nucleoside diphosphate linked moiety X)-type motif 19 Coenzyme A diphosphatase that mediates the hydrolysis of a wide range of CoA esters,including choloyl-CoA and branched-chain fatty-acyl-CoA esters. At low substrate concentrations medium and long-chain fatty-acyl-CoA esters are the primary substrates (By similarity) 3	110959	P0
Odc1g	ornithine decarboxylase, structural 1	18263	E16
	This gene encodes the rate-limiting enzyme of the polyamine biosynthesis pathway which catalyzes ornithine to putrescine. The activity level for the enzyme varies in response to growth-promoting stimuli and exhibits a high turnover rate in comparison to other mammalian proteins.2
Ogfod2g	2-oxoglutarate and iron-dependent oxygenase domain containing 2	66627	E13
Orc21g	origin recognition complex, subunit 2-like (S. cerevisiae)	18393	E13
Osbpl7g	oxysterol binding protein-like 7	71240	P0
Osbpl11g	oxysterol binding protein-like 11	106326	E16
	This gene encodes a member of the oxysterol-binding protein (OSBP) family, a group of intracellular lipid receptors. Like most members, the encoded protein contains an N-terminal pleckstrin homology domain and a highly conserved C-terminal OSBP-like sterol-binding domain.2
Ostag	organic solute transporter alpha	106407	P0
Pcmtd1g	protein-L-isoaspartate (D-aspartate) O-methyltransferase domain containing 1	319263	E13
Pcyox1g	prenylcysteine oxidase 1	66881	E16
	Prenylcysteine is released during the degradation of prenylated proteins. PCYOX1 catalyzes the degradation of prenylcysteine to yield free cysteines and a hydrophobic isoprenoid product2
Pfkfb2g	6-phosphofructo-2-kinase/fructose-2,6-biphosphatase 2	18640	E13
Pgap2g	post-GPI attachment to proteins 2	233575	E13
Phactr2g	phosphatase and actin regulator 2	215789	P0
Plk4g	polo-like kinase 4 (Drosophila)	20873	E13
	This gene encodes a member of the polo family of serine/threonine protein kinases. The protein localizes to centrioles, complex microtubule-based structures found in centrosomes, and regulates centriole duplication during the cell cycle.2
Pln	Phospholamban	18821	NA -3.1
Plng	The protein encoded by this gene is found as a pentamer and is a major substrate for the cAMP-dependent protein kinase in cardiac muscle. The encoded protein is an inhibitor of cardiac muscle sarcoplasmic reticulum Ca(2+)-ATPase in the unphosphorylated state, but inhibition is relieved upon phosphorylation of the protein. The subsequent activation of the Ca(2+) pump leads to enhanced muscle relax…		NA +3.6
			P0
Plscr3g	Phospholipid scramblase 3	70310	E16
	May mediate accelerated ATP-independent bidirectional transbilayer migration of phospholipids upon binding calcium ions that results in a loss of phospholipid asymmetry in the plasma membrane. May play a central role in the initiation of fibrin clot formation, in the activation of mast cells and in the recognition of apoptotic and injured cells by the reticuloendothelial system3
Plxnb1g	Plexin b1	235611	E16
Pnp1g	purine-nucleoside phosphorylase 1	18950	E16
Ppifg	peptidylprolyl isomerase F (cyclophilin F)	105675	P0
Ppihg	peptidyl prolyl isomerase H	66101	E13
Ppm1bg	protein phosphatase 1B, magnesium dependent, beta isoform	19043	E13
Ppp5cg	protein phosphatase 5, catalytic subunit	19060	P0
Ptgds2	prostaglandin D2 synthase 2, hematopoetic	54486	NA +5.7
	Hematopoietic prostaglandin D synthase (H-PGDS) is the key enzyme for the production of the D and J series of prostanoids, and the first recognized vertebrate homolog of sigma-class glutathione S-transferase (GST).2
Ptpn1g	protein tyrosine phosphatase, non-receptor type 1	19246	E16
Rbp1*	retinol binding protein 1, cellular	19659	NR -3.7
	This gene encodes the carrier protein involved in the transport of retinol (vitamin A alcohol) from the liver storage site to peripheral tissue. Vitamin A is a fat-soluble vitamin necessary for growth, reproduction, differentiation of epithelial tissues, and vision.2
Rem1	rad and gem related GTP binding protein 1	19700	NA -2.5
Rem1g			E16
Rltprg	RGD motif, leucine rich repeats, tropomodulin domain and proline-rich containing	234695	E13
Rnf6g	ring finger protein (C3H2C3 type) 6	74132	E16
Rnf39g	ring finger protein 39	386454	E13
Rnf165*	ring finger protein 165	225743	RA-1.8
	Encoded in regions involved in pericentric inversions in patients with bipolar affective disorder3
Rnf181g	Ring finger protein 181	66510	E16
Rpaing	RPA interacting protein	69723	P0
	Mediates the import of RPA complex into the nucleus, possibly via some interaction with importin beta. Isoform 2 is sumoylated and mediates the localization of RPA complex into the PML body of the nucleus, thereby participating in RPA function in DNA metabolism3
Saa2g	serum amyloid A 2	20209	P0
Saa3g	serum amyloid A 3	20210	E16
Sc4molg	sterol-C4-methyl oxidase-like	66234	P0
Scn2a2g	Scn2a2	Scn2a2	Scn2a2
Sec1g	secretory blood group 1	56546	P0
Sh3rf2g	SH3 domain containing ring finger 2	269016	E13,E16
	May be a E3 ubiquitin-protein ligase3
Sh3rf3g	SH3 domain containing ring finger 3	237353	P0
Slain2g	SLAIN motif family, member 2	75991	E13
Slc2a1g	solute carrier family 2 (facilitated glucose transporter), member 1	20525	E13
Slc2a4	Solute carrier family 2 (facilitated glucose transporter), member 4	20528	NR -2.7
Slc2a4g			RA +3.1
			E13
Slc5a2*	solute carrier family 5 (sodium/glucose cotransporter), member 2	246787	NR -1.9
	Efficient substrate transport in mammalian kidney is provided by the concerted action of a low affinity high capacity and a high affinity low capacity Na(+)/glucose cotransporter arranged in series along kidney proximal tubules3
Slc7a6g	solute carrier family 7 (cationic amino acid transporter, y+ system), member 6	330836	P0
Slc7a7	solute carrier family 7 (cationic amino acid transporter, y+ system), member 7	20540	NR -3.2
	The light subunit of a cationic amino acid transporter. This
	sodium-independent transporter is formed when the light subunit encoded by this gene dimerizes with the heavy subunit transporter protein SLC3A2. This transporter is found in epithelial cell membranes where it transfers cationic and large neutral amino acids from the cell to the extracellular space.2
Slc9a2g	solute carrier family 9 (sodium/hydrogen exchanger), member 2	226999	E13
Slc12a1*	solute carrier family 12, member 1	20495	RA -3.4
	Kidney-specific and found on the apical membrane of the thick ascending limb of Henle's loop and the macula densa. It accounts for most of the NaCl resorption with the stoichiometry of 1Na:1K:2Cl and is sensitive to such diuretics as furosemide and bumetanide.2	6557*
Slc12a2g	solute carrier family 12, member 2	20496	E16,P0
	By moving chloride into epithelial cells, the Na-K-Cl cotransporter SLC12A2 aids transcellular movement of chloride across both secretory and absorptive epithelia 1,2
Slc12a9g	solute carrier family 12 (potassium/chloride transporters), member 9	83704	P0
Slc15a2g	solute carrier family 15 (H+/peptide transporter), member 2	57738	P0
Slc19a3	solute carrier family 19 (sodium/hydrogen exchanger), member 3	80721	NA -9.6
Slc19a3g			E13
Slc22a5g	solute carrier family 22 (organic cation transporter), member 5	20520	E13
Slc25a35g	solute carrier family 25, member 35	71998	P0
Slc25a46g	solute carrier family 25, member 46	67453	P0
Slc35a2g	solute carrier family 35, member A2	22232	E13
Slc37a1*	solute carrier family 37 (glycerol-3-phosphate transporter), member 1	224674	NR-1.79
	Member of the sugar-phosphate transport family, transports glycerol-3-phosphate (G3P) between cellular compartments for its utilization in several compartment-specific biochemical pathways2
Slc38a5*	solute carrier family 38, member 5	209837	NR-1.95
	Functions as a sodium-dependent amino acid transporter which countertransport protons. Mediates the saturable, pH-sensitive, and electrogenic cotransport of several neutral amino acids including glycine, asparagine, alanine, serine, glutamine and histidine with sodium3
Slc40a1g	solute carrier family 40 (iron-regulated transporter), member 1	53945	P0
	The protein encoded by this gene is a cell membrane protein that may be involved in iron export from duodenal epithelial cells. Defects in this gene are a cause of hemochromatosis type 4 (HFE4).2
St3gal2g	ST3 beta-galactoside alpha-2,3-sialyltransferase 2	20444	E16,P0
	The protein encoded by this gene is a type II membrane protein that catalyzes the transfer of sialic acid from CMP-sialic acid to galactose-containing substrates. The encoded protein is normally found in the Golgi but can be proteolytically processed to a soluble form. This protein, which is a member of glycosyltransferase family 29, can use the same acceptor substrates as does sialyltransferase …
St3gal6	ST3 beta-galactoside alpha-2,3-sialyltransferase 6	54613	RA +2.2
St3gal6g	Catalyzes the transfer of sialic acid from cytidine 5-prime		P0,E13
	monophospho-N-acetylneuraminic acid (CMP-NeuAc) to terminal positions of glycoprotein and glycolipid carbohydrate groups.2
StAR***	steroidogenic acute regulatory protein	20845	NA +2.7
	Mediates the transport of cholesterol from the outer mitochondrial membrane to the inner mitochondrial membrane.1,2		NR +3.9
Strn4g	striatin, calmodulin binding protein 4	97387	P0
Sulf1g	Sulfatase 1	240725	E13
Tcte3g	t-complex-associated testis expressed 3	21647	E13
Tex261g	testis expressed gene 261	21766	P0
Tgs1g	trimethylguanosine synthase homolog (S. cerevisiae)	116940	E13
Timp2g	tissue inhibitor of metalloproteinase 2	21858	E13
Tm7sf2g	transmembrane 7 superfamily member 2	73166	P0
Tm9sf2	Transmembrane 9 superfamily member 2	68059	NA+3, NR+3
Tm9sf2g	A channel or small molecule transporter3		P0
Tmc2*	transmembrane, channel-like gene family 2	192140	NA -7.9
	This gene is considered a member of a gene family predicted to encode transmembrane proteins. The specific function of this gene is unknown; however, expression in the inner ear suggests that it may be crucial for normal auditory function. Mutations in this gene may underlie hereditary disorders of balance and hearing.2
Tmem9g	transmembrane protein 9	66241	E16
	May be involved in intracellular transport3
Tmem14g	transmembrane protein 14A	75712	P0
Tmem144g	Transmembrane protein 144	70652	E13
Tmod4	tropomodulin 4	50874	NR -6.8, RA +5
Tmod4g	Blocks the elongation and depolymerization of the actin filaments at the pointed end. The Tmod/TM complex contributes to the formation of the short actin protofilament, which in turn defines the geometry of the membrane skeleton3		E16
Tmx4g	thioredoxin-related transmembrane protein 4	52837	E16
Trub2g	TruB pseudouridine (psi) synthase homolog 2 (E. coli)	227682	E13,E16
	Pseudouridine is an abundant component of rRNAs and tRNAs and is enzymatically generated by isomerization of uridine by pseudouridine synthase2
Tstg	thiosulfate sulfurtransferase, mitochondrial	22117	P0
Txndc17g	thioredoxin domain containing 17	52700	P0
Txnipg	thioredoxin interacting protein	56338	E13
Txnrd1g	thioredoxin reductase 1	50493	P0
Ube2g2g	ubiquitin-conjugating enzyme E2G 2	22213	E16
	The modification of proteins with ubiquitin is an important cellular mechanism for targeting abnormal or short-lived proteins for degradation. Ubiquitination involves at least three classes of enzymes: ubiquitin-activating enzymes, or E1s, ubiquitin-conjugating enzymes, or E2s, and ubiquitin-protein ligases, or E3s. This gene encodes a member of the E2 ubiquitin-conjugating enzyme family.2
Ube2zg	ubiquitin-conjugating enzyme E2Z (putative)	268470	E13
Ugt8a	UDP galactosyltransferase 8A	22239	RA +3.4
Usp2*	ubiquitin specific peptidase 2	53376	NA -6.3
	Ubiquitin is involved in the regulation of intracellular protein breakdown, cell cycle regulation, and stress response. It is released from degraded proteins by disassembly of the polyubiquitin chains. The disassembly process is mediated by ubiquitin-specific proteases (USPs).2	9099*
Usp9xg	ubiquitin specific peptidase 9, X chromosome	22284	E13,P0
	This gene is a member of the peptidase C19 family and encodes a protein that is similar to ubiquitin-specific proteases. Though this gene is located on the X chromosome, it escapes X-inactivation. Mutations in this gene have been associated with Turner syndrome.1,2
Usp19g	ubiquitin specific peptidase 19	71472	P0
Usp48g	ubiquitin specific peptidase 48	170707	E16
Vldlr	very low density lipoprotein receptor	22359	NR +2.1
	Binds VLDL and transports it into cells by endocytosis. In order to be internalized, the receptor-ligand complexes must first cluster into clathrin-coated pits. Binding to Reelin induces tyrosine phosphorylation of Dab1 and modulation of Tau phosphorylation.1,3
Yjefn3g	YjeF N-terminal domain containing 3	234365	P0
	Functions obtained from: Ovarian kaleidoscope data base1, NCBI RefSeq2, UniProtKB/Swiss-Prot.3 StAR*** and GnRHR*** do not appear in the KGN or in vivo studies. All other genes listed are regulated in vivo in mouse ovary[1] except those denoted by *(KGN cell line)[2] **KGN and mouse ovary.
	Superscriptg indicates genes in common with the mouse ovary study [1] Stages E16, E13, and P0.
	1. Garcia-Ortiz JE, Pelosi E, Omari S, Nedorezov T, Piao Y, Karmazin J, Uda M, Cao A, Cole SW, Forabosco A, et al: Foxl2 functions in sex determination and histogenesis throughout mouse ovary development. BMC Dev Biol 2009, 9:36.
	2. Batista F, Vaiman D, Dausset J, Fellous M, Veitia RA: Potential targets of FOXL2, a transcription factor involved in craniofacial and follicular development, identified by transcriptomics. Proc Natl Acad Sci U S A 2007, 104:3330-3335.

## Sheet: Sheet4
	Foxl2 Regulated Genes:
	Cell Adhesion/Cytoskeletal/Structural
Symbol	Name and Function	Entrez Gene ID	Group
Acta2g	actin, alpha 2, smooth muscle, aorta	11475	E16
Adam22	a disintegrin and metallopeptidase domain 22	11496	NR -5
	Possible role in cell-cell or cell-matrix interactions.2
Astn1	astrotactin 1	11899	NA -5
	Neuronal adhesion molecule that is required for glial-guided migration of young postmitotic neuroblasts in cortical regions of developing brain, including cerebrum, hippocampus, cerebellum and olfactory bulb.2
Cdh23*	Cadherin 23 (otocadherin)	22295	NA -3.2
	Cadherins are calcium dependent cell adhesion proteins that interact with themselves in a homophilic manner in connecting cells. Cadherin 23 is required for establishing and/or maintaining the proper organization of the stereocilia bundle of hair cells in the cochlea and the vestibule during late embryonic/early postnatal development3
Ceacam1*	CEA-related cell adhesion molecule 1	26365	RA +3.3
	This gene encodes a member of the carcinoembryonic antigen (CEA) gene family, which belongs to the immunoglobulin superfamily. The encoded protein mediates cell adhesion via hemophilic as well as heterophilic binding to other proteins of the subgroup. Multiple cellular activities have been attributed to the encoded protein, including roles in the differentiation and arrangement of tissue three-di…
Cep110g	centrosomal protein 110	26920	E16
	This gene encodes a centrosomal protein required for the centrosome to function as a microtubule organizing center. The gene product is also associated with centrosome maturation. One version of stem cell myeloproliferative disorder is the result of a reciprocal translocation between chromosomes 8 and 9, with the breakpoint associated with fibroblast growth factor receptor 1 and centrosomal prote…
Clasp1g	CLIP associating protein 1	76707	P0
Cldnd1	Claudin domain containing 1	224250	NA -13.7
	Membrane protein2
Cldn10ag	claudin 10A	58187	P0
	This gene encodes a member of the claudin family. Claudins are integral membrane proteins and components of tight junction strands. Tight junction strands serve as a physical barrier to prevent solutes and water from passing freely through the paracellular space between epithelial or endothelial cell sheets.2
Clec4e	C-type lectin domain family 4, member e	56619	NA -7.3 NR -5.9
Clec4eg	This gene encodes a member of the C-type lectin/C-type lectin-like domain (CTL/CTLD) superfamily. Members of this family share a common protein fold and have diverse functions, such as cell adhesion, cell-cell signalling, glycoprotein turnover, and roles in inflammation and immune response. The encoded type II transmembrane protein is a downstream target of CCAAT/enhancer binding protein (C/EBP),…		E13,E16
Clec4g*	C-type lectin domain family 4, member g	75863	NR-1.8
	C-type lectin-like domain (CTLD) of the type found in human dendritic cell (DC)-specific intercellular adhesion molecule 3-grabbing non-integrin (DC-SIGN) and the related receptor2
Col4a3bpg	collagen, type IV, alpha 3 (Goodpasture antigen) binding protein	68018	E13,E16
	This gene encodes a kinase that specifically phosphorylates the N-terminal region of the non-collagenous domain of the alpha 3 chain of type IV collagen, known as the Goodpasture antigen. Goodpasture disease is the result of an autoimmune response directed at this antigen. One isoform of this protein is also involved in ceramide intracellular transport.2
Col4a4g	collagen, type IV, alpha 4	12829	E13
Col9a3	collagen, type IX, alpha 3	12841	NA-4.4
	This gene encodes one of the three alpha chains of type IX collagen, the major collagen component of hyaline cartilage.2		NR-5.6
			RA-17.1
Copg2as2	Coatomer protein complex, subunit gamma 2, antisense 2	54158	RA +7
Copg2as2g	coatomer protein complex, subunit gamma 2, antisense 2	100044236	P0
Dbn1g	drebrin 1	56320	P0
	The protein encoded by this gene is a cytoplasmic actin-binding protein thought to play a role in the process of neuronal growth. It is a member of the drebrin family of proteins that are developmentally regulated in the brain. A decrease in the amount of this protein in the brain has been implicated as a possible contributing factor in the pathogenesis of memory disturbance in Alzheimer's diseas…
Dclk1g	doublecortin-like kinase 1	13175	P0
	DCAMKL1 is a microtubule-associated kinase that can undergo autophosphorylation. DCAMKL1 also has microtubule-polymerizing activity that is independent of its protein kinase activity2
Dmd	Dystrophin, muscular dystrophy	13405	NA -2
Dmdg	A large, rod-like cytoskeletal protein which is found at the inner surface of muscle fibers. Part of the dystrophin-glycoprotein complex (DGC), which bridges the inner cytoskeleton (F-actin) and the extra-cellular matrix.2		E16
Dsg2g	desmoglein 2	13511	P0
	Desmosomes are cell-cell junctions between epithelial, myocardial, and certain other cell types. This gene product is a calcium-binding transmembrane glycoprotein component of desmosomes in vertebrate epithelial cells. Currently, three desmoglein subfamily members have been identified and all are members of the cadherin cell adhesion molecule superfamily. These desmoglein gene family members are …
Dspp*	dentin sialophosphoprotein	666279	NR +2.4
	This gene encodes two principal proteins of the dentin extracellular matrix of the tooth.2	1834*
Dstg	Dystonin	13158	E16
	This gene encodes a member of the plakin protein family of adhesion junction plaque proteins. Multiple alternatively spliced transcript variants encoding distinct isoforms have been found for this gene, but the full-length nature of some variants has not been defined. It has been known that some isoforms are expressed in neural and muscle tissue, anchoring neural intermediate filaments to the act…
Dynlt3g	dynein light chain Tctex-type 3	67117	P0
Eml5g	echinoderm microtubule associated protein like 5	319670	E16
	May modify the assembly dynamics of microtubules, such that microtubules are slightly longer, but more dynamic3
Enam	enamelin	13801	NR -9.3
Enamg			P0
Epb4.1g	erythrocyte protein band 4.1	269587	P0
	The protein encoded by this gene, together with spectrin and actin, constitute the red cell membrane cytoskeletal network. This complex plays a critical role in erythrocyte shape and deformability. Mutations in this gene are associated with type 1 elliptocytosis (EL1).2
Gphng	Gephyrin	268566	E16,E13
	This gene encodes a neuronal assembly protein that anchors inhibitory neurotransmitter receptors to the postsynaptic cytoskeleton via high affinity binding to a receptor subunit domain and tubulin dimers. In nonneuronal tissues, the encoded protein is also required for molybdenum cofactor biosynthesis. Mutations in this gene may be associated with the neurological condition hyperplexia and also l…
Hspg2g	heparan sulfate proteoglycan 2	15530	E16,P0
	Heparan sulfate proteoglycan is a major component of basement membranes, where the molecule may be involved in the stabilization of other molecules as well as being involved with glomerular permeability to macromolecules and cell adhesion. This form of HSPG, known as HSPG2 or perlecan, is encoded by a gene that maps to chromosome 1. The gene for the form of HSPG associated with the cell surface o…
Igh-6	immunoglobulin heavy chain 6 (heavy chain of IgM)	16019	NR -4.6
Inag	internexin neuronal intermediate filament protein, alpha	226180	E16
Incenpg	inner centromere protein	16319	P0
Jam2g	junctional adhesion molecule 2	67374	E16,P0
	Tight junctions represent one mode of cell-to-cell adhesion in epithelial or endothelial cell sheets, forming continuous seals around cells and serving as a physical barrier to prevent solutes and water from passing freely through the paracellular space. The protein encoded by this immunoglobulin superfamily gene member is localized in the tight junctions between high endothelial cells. It acts a…
Krt6a*	keratin 6a	16687	NR -4.4
	The type II cytokeratins consist of basic or neutral proteins which are arranged in pairs of heterotypic keratin chains coexpressed during differentiation of simple and stratified epithelial tissues. 2	3853*	RA +3.6
Krt8	keratin 8	16691	RA -5.6
Krt8g	Dimerizes with keratin 18 to form an intermediate filament in simple single-layered epithelial cells. This protein plays a role in		NR +6.6
	maintaining cellular structural integrity and also functions in signal transduction and cellular differentiation.2		P0
Krtap11-1g	keratin associated protein 11-1	16693	E13
Krtap12-1	keratin associated protein 12-1	16694	NA -3.7
Krtap12-1g	In the hair cortex, hair keratin intermediate filaments are embedded in an interfilamentous matrix, consisting of hair keratin-associated proteins (KRTAP).3		P0
Lama3	laminin, alpha 3	16774	NR +3.3
Lama3g	Laminins are basement membrane components thought to mediate the attachment, migration and organization of cells into tissues during embryonic development by interacting with other extracellular matrix components. The protein encoded by this gene is the alpha-3 subunit of laminin 5, which is a complex glycoprotein composed of three subunits (alpha, beta, and gamma). Laminin 5 is thought to be inv…		E16
Lin7cg	lin-7 homolog C (C. elegans)	22343	E13,P0
	Plays a role in establishing and maintaining the asymmetric distribution of channels and receptors at the plasma membrane of polarized cells. Forms membrane-associated multiprotein complexes that may regulate delivery and recycling of proteins to the correct membrane domains.3
Macf1g	microtubule-actin crosslinking factor 1	11426	E16
	The protein encoded by this gene belongs to the plakin family of cytoskeletal linker proteins. This protein family forms bridges between different cytoskeletal elements through specialized modular domains. The encoded protein is one of the largest size proteins identified in human cytoskeletal proteins. It has functional actin and microtubule binding domains, and it appears to stabilize actin at …
Maptg	microtubule-associated protein tau	17762	E13
Mfap3g	microfibrillar-associated protein 3	216760	P0
Mtap4g	microtubule-associated protein 4	17758	E16
	The protein encoded by this gene is a major non-neuronal microtubule-associated protein. This protein contains a domain similar to the microtubule-binding domains of neuronal microtubule-associated protein (MAP2) and microtubule-associated protein tau (MAPT/TAU). This protein promotes microtubule assembly, and has been shown to counteract destabilization of interphase microtubule catastrophe prom…
Mtap9g	microtubule-associated protein 9	213582	P0
Myl6g	myosin, light polypeptide 6, alkali, smooth muscle and non-muscle	17904	P0
Nrap*	nebulin related anchoring protein	18175	RA -2.4
	May be involved in anchoring the terminal actin filaments in the myofibril to the membrane and in transmitting tension from the myofibrils to the extracellular matrix.3	4892*
Odf2g	outer dense fiber of sperm tails 2	18286	E16
	The outer dense fibers are cytoskeletal structures that surround the axoneme in the middle piece and principal piece of the sperm tail. The fibers function in maintaining the elastic structure and recoil of the sperm tail as well as in protecting the tail from shear forces during epididymal transport and ejaculation. Defects in the outer dense fibers lead to abnormal sperm morphology and infertil…
Pcdh7g	protocadherin 7	54216	P0
Pcdhb13	protocadherin beta 13	93884	NR +4.3
	Integral plasma membrane protein. Probably plays a role in the establishment and function of specific cell-cell connections.2		RA -7.4
Pds5bg	PDS5, regulator of cohesion maintenance, homolog B (S. cerevisiae)	100710	E13
Pdzk1ip1*	PDZK1 interacting protein 1	67182	NR+1.88
	A scaffold protein that connects plasma membrane proteins and regulatory components, regulating their surface expression in epithelial cells apical domains. May function to connect SCARB1 with the cellular machineries for intracellular cholesterol transport and/or metabolism.3
Reln*	reelin	19699	NR +7.7
	Large secreted extracellular matrix protein thought to control cell-cell interactions critical for cell positioning and neuronal migration during brain development.2	5649*
Sec61a1g	Sec61 alpha 1 subunit	53421	E13,E16
	Appears to play a crucial role in the insertion of secretory and membrane polypeptides into the endoplasmic reticulum. This protein found to be tightly associated with membrane-bound ribosomes, either directly or through adaptor proteins. This gene encodes an alpha subunit of the heteromeric SEC61 complex, which also contains beta and gamma subunits.2
Snx1g	sorting nexin 1	56440	P0
Snx5g	sorting nexin 5	69178	E16,P0
	This gene encodes a member of the sorting nexin family. Members of this family contain a phox (PX) domain, which is a phosphoinositide binding domain, and are involved in intracellular trafficking. This protein binds to fanconi anemia complementation group A protein, but its function is unknown.2
Snx18g	sorting nexin 18	170625	P0
	This gene encodes a member of the sorting nexin family. Members of this family contain a phox (PX) domain, which is a phosphoinositide binding domain, and are involved in intracellular trafficking. This protein does not contain a coiled coil region, like some family members, but contains a SH3 domain.2
Spon1g	spondin 1, (f-spondin) extracellular matrix protein	233744	P0
Stx5ag	Syntaxin 5a	56389	P0
Stx16g	Syntaxin 16	228960	P0
	This gene encodes a protein that is a member of the syntaxin or t-SNARE (target-SNAP receptor) family. These proteins are found on cell membranes and serve as the targets for V-SNARES (vesicle-SNAP receptors) permitting specific synaptic vesicle docking and fusion. A microdeletion in the region of chromosome 20 where this gene is located has been associated with pseudohypoparathyroidism type Ib.
Thbs2g	thrombospondin 2	21826	E13,E16
	A disulfide-linked homotrimeric glycoprotein that mediates cell-to-cell and cell-to-matrix interactions. This protein has been shown to function as a potent inhibitor of tumor growth and angiogenesis. Studies of the mouse counterpart suggest that this protein may modulate the cell surface properties of mesenchymal cells and be involved in cell adhesion and migration.2		P0
Tlcd1g	TLC domain containing 1	68385	E16
Tmem169g	Transmembrane protein 169	271711	P0
Tpk1g	thiamine pyrophosphokinase	29807	P0
Tro	trophinin	56191	RA -3.8
	Membrane protein that mediates apical cell adhesion between trophoblastic cells and luminal epithelial cells of the endometrium and is implicated in the initial attachment during the process of embryo implantation.2		NA +2.5
Tspan13g	Tetraspanin 13	66109	E16
Ttc13g	tetratricopeptide repeat domain 13	234875	E13
Ttc28g	tetratricopeptide repeat domain 28	209683	E13
Ttc39bg	tetratricopeptide repeat domain 39B	69863	E13,E16
Tyro3g	TYRO3 protein tyrosine kinase 3	22174	P0
	May be involved in cell adhesion processes, particularly in the central nervous system. In case of filovirus infection, seems to function as a cell entry factor3
Ywhagg	tyrosine 3-monooxygenase/tryptophan 5-monooxygenase activation protein, gamma polypeptide	22628	P0
Functions obtained from: Ovarian kaleidoscope data base1, NCBI RefSeq2 , UniProtKB/Swiss-Prot3
StAR*** and GnRHR*** do not appear in the KGN or in vivo studies. All other genes listed are regulated in vivo in mouse ovary[1]
except those denoted by *(KGN cell line)[2] **KGN and mouse ovary
Superscriptg indicates genes in common with the mouse ovary study [1] Stages E16, E13, and P0
1Garcia-Ortiz JE, Pelosi E, Omari S, Nedorezov T, Piao Y, Karmazin J, Uda M, Cao A, Cole SW, Forabosco A, et al:
Foxl2 functions in sex determination and histogenesis throughout mouse ovary development. BMC Dev Biol 2009, 9:36.
2Batista F, Vaiman D, Dausset J, Fellous M, Veitia RA: Potential targets of FOXL2, a transcription factor involved in craniofacial and
follicular development, identified by transcriptomics. Proc Natl Acad Sci U S A 2007, 104:3330-3335.
